# Supplementary material for: Genome-wide analysis of the endoplasmic reticulum stress response during lignocellulase production in Neurospora crassa
Source: Biotechnol Biofuels. 2015 Apr 14;8:66. doi: 10.1186/s13068-015-0248-5 (PMC4399147; doi:10.1186/s13068-015-0248-5)
Supplement: Additional file 1: Table S1. — RNA-seq read profiles mapped to the genome of N. crassa. [file 13068_2015_248_MOESM1_ESM.xlsx]

## Sheet: Summary
No.	Library_name	Library_type	Description
01	WT_NC_DC	single-end	Library cunstructed based on direct culture (DC) : The conidia of WT strain FGSC2489 were inoculated in Avicel medium and grown for 36 hours, then the culture treated with corresponding amount of H20 (no chemical, NC) for ER stress inducing agents for 1 hour.
02	WT_DTTMES_DC	single-end	Library cunstructed based on direct culture (DC) : The conidia of WT strain FGSC2489 were inoculated in Avicel medium and grown for 36 hours, then the culture treated with 0.1 mM DTT (final concentration) for 1 hour to induce ER stress.
03	WT_DTTAES_DC	single-end	Library cunstructed based on direct culture (DC) : The conidia of WT strain FGSC2489 were inoculated in Avicel medium and grown for 36 hours, then the culture treated with 5 mM DTT (final concentration) for 1 hour to induce ER stress.
04	WT_TMMES_DC	single-end	Library cunstructed based on direct culture (DC) : The conidia of WT strain FGSC2489 were inoculated in Avicel medium and grown for 36 hours, then the culture treated with 5 μg/ml TM (final concentration) for 1 hour to induce ER stress.
05	WT_TMAES_DC	single-end	Library cunstructed based on direct culture (DC) : The conidia of WT strain FGSC2489 were inoculated in Avicel medium and grown for 36 hours, then the culture treated with 40 μg/ml (final concentration) for 1 hour to induce ER stress.
06	WT_NC_TC	single-end	Library cunstructed based on transfer culture (TC) :The conidia of WT strain FGSC2489 grown in minimal medium for 16 hours then shift to Avicel medium for another 4 hours for cellulase induction, fianlly the culture treated with corresponding amount of H20 (no chemical, NC) for ER stress inducing agents for 1 hour .
07	WT_DTTAES_TC	single-end	Library cunstructed based on transfer culture (TC) :The conidia of WT strain FGSC2489 grown in minimal medium for 16 hours then shift to Avicel medium for another 4 hours for cellulase induction, fianlly the culture treated with 5 mM DTT (final concentration) for 1 hour to induce ER stress.
08	ΔIre1_NC_TC	single-end	Library cunstructed based on transfer culture (TC) :The conidia of Δire-1 grown in minimal medium for 16 hours then shift to Avicel medium for another 4 hours for cellulase induction, fianlly the culture treated with corresponding amount of H20 (no chemical, NC) for ER stress inducing agents for 1 hour .
09	ΔIre1_DTTAES_TC	single-end	Library cunstructed based on transfer culture (TC) :The conidia of Δire-1 grown in minimal medium for 16 hours then shift to Avicel medium for another 4 hours for cellulase induction, fianlly the culture treated with 5 mM DTT (final concentration) for 1 hour to induce ER stress.
10	FGSC9720_NC_TC	single-end	Library cunstructed based on transfer culture (TC) :The conidia of FGSC9720 grown in minimal medium for 16 hours then shift to Avicel medium for another 4 hours for cellulase induction, fianlly the culture treated with corresponding amount of H20 (no chemical, NC) for ER stress inducing agents for 1 hour . All medium plus histidine.
11	FGSC9720_DTTAES_TC	single-end	Library cunstructed based on transfer culture (TC) :The conidia of FGSC9720 grown in minimal medium for 16 hours then shift to Avicel medium for another 4 hours for cellulase induction, fianlly the culture treated with 5 mM DTT (final concentration) for 1 hour to induce ER stress. All medium plus histidine.
12	ΔHac1_NC_TC	single-end	Library cunstructed based on transfer culture (TC) :The conidia of Δhac-1 grown in minimal medium for 16 hours then shift to Avicel medium for another 4 hours for cellulase induction, fianlly the culture treated with corresponding amount of H20 (no chemical, NC) for ER stress inducing agents for 1 hour . All medium plus histidine.
13	ΔHac1_DTTAES_TC	single-end	Library cunstructed based on transfer culture (TC) :The conidia of Δhac-1 grown in minimal medium for 16 hours then shift to Avicel medium for another 4 hours for cellulase induction, fianlly the culture treated with 5 mM DTT (final concentration) for 1 hour to induce ER stress. All medium plus histidine.
14	WT_NC_DC	paired-end	Library cunstructed based on direct culture (DC) : The conidia of WT strain FGSC2489 were inoculated in Avicel medium and grown for 36 hours, then the culture treated with corresponding amount of H20 (no chemical, NC) for ER stress inducing agents for 1 hour.
15	WT_DTTAES_DC	paired-end	Library cunstructed based on direct culture (DC) : The conidia of WT strain FGSC2489 were inoculated in Avicel medium and grown for 36 hours, then the culture treated with 5 mM DTT (final concentration) for 1 hour to induce ER stress.
16	ΔNCU02724_NC_DC	paired-end	Library cunstructed based on direct culture (DC) : The conidia of WT strain ΔNCU02724 were inoculated in Avicel medium and grown for 36 hours, then the culture treated with corresponding amount of H20 (no chemical, NC) for ER stress inducing agents for 1 hour.
17	ΔNCU02724_DTTAES_DC	paired-end	Library cunstructed based on direct culture (DC) : The conidia of WT strain ΔNCU02724were inoculated in Avicel medium and grown for 36 hours, then the culture treated with 5 mM DTT (final concentration) for 1 hour to induce ER stress.
18	ΔNCU02413_NC_DC	paired-end	Library cunstructed based on direct culture (DC) : The conidia of WT strain ΔNCU02413 were inoculated in Avicel medium and grown for 36 hours, then the culture treated with corresponding amount of H20 (no chemical, NC) for ER stress inducing agents for 1 hour.
19	ΔNCU02413_DTTAES_DC	paired-end	Library cunstructed based on direct culture (DC) : The conidia of WT strain ΔNCU02413 were inoculated in Avicel medium and grown for 36 hours, then the culture treated with 5 mM DTT (final concentration) for 1 hour to induce ER stress.
20	ΔNCU03699_NC_DC	paired-end	Library cunstructed based on direct culture (DC) : The conidia of WT strain ΔNCU03699 were inoculated in Avicel medium and grown for 36 hours, then the culture treated with corresponding amount of H20 (no chemical, NC) for ER stress inducing agents for 1 hour.
21	ΔNCU03699_DTTAES_DC	paired-end	Library cunstructed based on direct culture (DC) : The conidia of WT strain ΔNCU03699 were inoculated in Avicel medium and grown for 36 hours, then the culture treated with 5 mM DTT (final concentration) for 1 hour to induce ER stress.
22	WT_Avicel_TC	single-end	SRR627941
23	WT_Sucrose	single-end	SRR627947
24	WT_No_carbon	single-end	SRR627945
# MES: Mild ER stress; AES: Acute ER stress
p1	Gene expression values for libraries used to identification of ESRTs
p2	Gene expression values for libraries used toto characterization of IRE-1 and HAC-1
p3	Gene expression values for libraries used to characterization of TFs RES-1,RES-2 and RRG-2
p4	Gene expression values for libraries used to identification of TFs with coordinated expression pattern of cellulases

## Sheet: p1
Locus	Symbol	Gene Product Names	Exon_Length	(01)_WT_NC_DC_RawCount	(01)_WT_NC_DC_RPKM	(02)_WT_DTTMES_DC_RawCount	(02)_WT_DTTMES_DC_RPKM	(03)_WT_DTTAES_DC_RawCount	(03)_WT_DTTAES_DC_RPKM	(04)_WT_TMMES_DC_RawCount	(04)_WT_TMMES_DC_RPKM	(05)_WT_TMAES_DC_RawCount	(05)_WT_TMAES_DC_RPKM
NCU00003	###	hypothetical protein	1461	260	7.92622	480	15.7575	764	23.5374	472	14.6899	336	10.9619
NCU00004	###	universal stress protein family domain-containing protein	1790	935	23.2649	845	22.6412	1403	35.2794	955	24.2592	630	16.7758
NCU00005	###	golgi ph regulator	2434	1116	20.4214	1915	37.7349	1727	31.9365	1524	28.4702	2270	44.453
NCU00006	###	hypothetical protein	3988	2833	31.6398	2956	35.5504	1506	16.9975	3117	35.5392	1458	17.426
NCU00007	###	pH-response regulator protein palH/rim-21	3449	496	6.40518	843	11.7228	525	6.85144	895	11.7993	467	6.45387
NCU00008	###	sphingosine N-acyltransferase lag1	2581	1866	32.2008	1229	22.8381	1229	21.4328	1419	24.9989	1105	20.4066
NCU00009	###	hypothetical protein	291	0	0	0	0	0	0	0	0	0	0
NCU00010	###	heavy metal tolerance protein	5914	2006	15.1075	4147	33.6317	3320	25.2681	5321	40.9109	2586	20.8422
NCU00011	###	hypothetical protein	303	1	0.146994	2	0.31658	0	0	4	0.600266	0	0
NCU00013	###	hypothetical protein	345	0	0	1	0.13902	1	0.130466	2	0.263595	0	0
NCU00014	###	hypothetical protein	1894	981	23.0692	1007	25.5003	1201	28.5416	1398	33.5625	970	24.4111
NCU00015	###	hypothetical protein	1632	618	16.866	410	12.0492	449	12.3835	669	18.6394	291	8.49902
NCU00017	###	transcriptional regulatory protein moc3	2766	106	1.70685	264	4.5777	2072	33.7174	445	7.31534	3441	59.2965
NCU00018	###	cell division control protein Cdc48	3385	22159	291.564	19472	275.897	31170	414.471	20234	271.8	27513	387.414
NCU00019	###	fork-head transcriptional regulator	3819	740	8.63028	747	9.38137	799	9.41701	832	9.90604	1057	13.1923
NCU00021	###	clustered mitochondria protein homolog	4858	3918	35.9211	452	4.46248	6513	60.3448	484	4.53017	835	8.19267
NCU00022	###	hypothetical protein	3635	426	5.21973	552	7.28333	3246	40.1939	746	9.33171	341	4.47143
NCU00023	###	ferric reductase	2927	11485	174.764	13900	227.765	15594	239.801	11795	183.232	9647	157.096
NCU00024	###	yippee zinc-binding protein	2314	1757	33.8183	3908	81.0003	3696	71.8927	6075	119.374	4371	90.0355
NCU00025	###	integral membrane protein	2127	1382	28.939	3949	89.0461	2572	54.4276	3688	78.8406	3115	69.805
NCU00026	###	hypothetical protein	2427	713	13.0847	1829	36.1443	2526	46.8468	1763	33.03	2780	54.5973
NCU00027	###	tRNA-splicing protein	2242	96	1.90712	79	1.69	138	2.77051	169	3.4275	71	1.50945
NCU00028	###	S-(hydroxymethyl)glutathione dehydrogenase	2037	285	6.23156	103	2.42517	104	2.29804	200	4.46443	32	0.748782
NCU00029	###	ZIP metal ion transporter	2802	1009	16.0386	1370	23.4503	1011	16.2405	1804	29.2749	1434	24.3937
NCU00030	###	mitochondrial nuclease	1723	669	17.2935	553	15.3934	423	11.0502	552	14.5673	399	11.0378
NCU00031	###	hypothetical protein	794	7	0.392663	19	1.1477	30	1.70066	18	1.03081	21	1.26065
NCU00032	###	hypothetical protein	3608	1425	17.591	2397	31.8638	1979	24.6885	2334	29.4145	1961	25.9064
NCU00033	###	integral membrane protein	989	100	4.50346	148	7.1773	117	5.32483	204	9.37909	174	8.38589
NCU00034	###	prenyl cysteine carboxyl methyltransferase Ste14	1251	434	15.4517	719	27.5656	517	18.6016	674	24.4979	877	33.4148
NCU00035	###	diacylglycerol O-acyltransferase	2349	671	12.7228	1469	29.994	1721	32.9772	1572	30.4296	1630	33.0751
NCU00037	###	polyadenylation factor subunit 2	2864	1075	16.7178	954	15.9761	928	14.5845	1036	16.448	632	10.5182
NCU00038	###	transcription factor IIIA	1419	216	6.77976	63	2.12938	74	2.34728	155	4.96679	93	3.1239
NCU00039	###	hypothetical protein	2484	30	0.537914	39	0.753023	48	0.869773	32	0.585767	23	0.441339
NCU00040	###	eukaryotic translation initiation factor 3 a	4125	16630	179.561	5340	62.0887	5468	59.6651	5766	63.559	5694	65.7945
NCU00041	gng-1	guanine nucleotide-binding protein subunit gamma	1346	7169	237.223	6803	242.41	3780	126.405	6687	225.898	2303	81.554
NCU00042	###	hypothetical protein	1252	376	13.376	659	25.2451	703	25.2736	610	22.154	545	20.7486
NCU00043	pph-3	serine/threonine-protein phosphatase PP1	3226	14831	204.762	9417	140.005	3453	48.1779	12299	173.353	8023	118.541
NCU00045	###	NuA3 HAT complex component NTO1	4232	295	3.1047	390	4.41992	313	3.32901	337	3.62085	496	5.5864
NCU00046	###	hypothetical protein	4728	2274	21.4218	6130	62.184	2015	19.1829	5378	51.7214	3816	38.4704
NCU00047	###	hypothetical protein	528	3	0.253064	7	0.635857	2	0.170495	3	0.258353	5	0.45137
NCU00048	###	hypothetical protein	345	0	0	0	0	2	0.260932	2	0.263595	3	0.414475
NCU00050	###	pyruvate dehydrogenase X component	2412	5935	109.594	2036	40.4852	2601	48.5377	2312	43.585	2448	48.376
NCU00051	###	hypothetical protein	1711	1667	43.3939	353	9.8951	1001	26.333	355	9.4342	448	12.4803
NCU00052	###	succinate-hydroxymethylglutarate CoA-transferase	2194	54	1.09623	100	2.18604	60	1.23092	138	2.86002	29	0.630025
NCU00054	###	hypothetical protein	2106	508	10.7436	1933	44.0219	509	10.8787	1975	42.6418	1392	31.5048
NCU00055	###	catechol 1,2-dioxygenase 1	1864	359	8.57811	1566	40.2941	353	8.52403	1548	37.7617	957	24.4716
NCU00056	###	3-oxoacyl-[acyl-carrier-protein]-synthase	1701	427	11.1806	735	20.7242	788	20.8515	809	21.6257	429	12.0212
NCU00057	###	ubiquinol cytochrome-c reductase assembly protein Cbp3	1865	589	14.0663	400	10.2867	436	10.5226	433	10.5569	575	14.6955
NCU00059	###	hypothetical protein	2852	734	11.4628	123	2.06848	171	2.69875	140	2.23206	131	2.18936
NCU00060	###	hypothetical protein	1790	538	13.3867	788	21.1139	1026	25.7994	1130	28.7046	390	10.385
NCU00061	###	hypothetical protein	2396	579	10.763	1624	32.5083	746	14.0142	2207	41.8834	752	14.9599
NCU00064	###	hypothetical protein	4751	4342	40.705	8768	88.5138	2361	22.368	10909	104.406	13218	132.61
NCU00065	###	tRNA-dihydrouridine synthase 1	2245	825	16.3674	316	6.75097	352	7.05736	330	6.68381	243	5.15925
NCU00066	###	pre-mRNA-splicing factor cwc-22	3606	1426	17.6131	1727	22.9701	2266	28.2846	1802	22.7225	1629	21.5324
NCU00067	###	dolichol phosphate-mannose biosynthesis regulatory protein	996	2171	97.083	4387	211.253	2750	124.277	4248	193.933	3047	145.817
NCU00068	###	hypothetical protein	4387	2309	23.4422	4768	52.1272	6354	65.1922	4090	42.3918	7125	77.4129
NCU00069	###	hypothetical protein	857	57	2.96235	56	3.13403	122	6.40759	61	3.2365	81	4.50506
NCU00070	###	inhibitor of growth protein 3	3464	1265	16.2651	1435	19.8687	1227	15.9435	1366	17.9308	1066	14.6682
NCU00071	###	hypothetical protein	570	0	0	1	0.0841435	2	0.157932	0	0	0	0
NCU00072	###	hypothetical protein	1731	1520	39.1101	2267	62.8131	2554	66.411	2428	63.7791	2799	77.073
NCU00073	###	hypothetical protein	2768	1367	21.9961	1272	22.0403	2234	36.3273	2835	46.5708	1666	28.6883
NCU00074	###	hypothetical protein	1547	719	20.7005	522	16.1836	374	10.8817	707	20.7805	718	22.1223
NCU00075	###	mitochondrial import inner membrane translocase subunit tim-14	1144	1504	58.5551	723	30.3115	1457	57.3257	972	38.6337	1133	47.2063
NCU00076	qip	QDE-2-interacting protein	2682	407	6.75894	536	9.58521	682	11.4457	638	10.8165	421	7.48203
NCU00077	mus-52	Ku70/Ku80 family protein	3070	1096	15.9007	1338	20.9032	4618	67.7067	1473	21.8168	1634	25.3694
NCU00078	###	hypothetical protein	2559	885	15.4034	1878	35.1982	1146	20.1572	1827	32.4635	1293	24.0838
NCU00079	###	hypothetical protein	1946	3	0.0686628	1	0.0246464	16	0.370078	0	0	1	0.0244936
NCU00080	###	hypothetical protein	1755	694	17.6127	873	23.8579	723	18.5429	1321	34.2257	1663	45.166
NCU00081	###	DNA topoisomerase 3	3382	366	4.82004	269	3.81482	191	2.542	335	4.50399	181	2.55095
NCU00082	###	hypothetical protein	618	2	0.14414	1	0.0776081	3	0.218499	2	0.147153	2	0.154254
NCU00083	###	protein stb3	2416	2509	46.2537	3507	69.6201	2507	46.7061	5229	98.4121	2895	57.1147
NCU00084	###	hypothetical protein	1773	134	3.36619	193	5.22088	130	3.30028	220	5.6421	149	4.00566
NCU00085	###	hypothetical protein	3571	364	4.53998	236	3.1697	550	6.93248	358	4.55848	722	9.63704
NCU00086	###	mannan endo-1,6 -alpha-mannosidase dcw1	1052	8	0.338702	5	0.227955	15	0.641788	19	0.821229	4	0.181234
NCU00087	###	6-phosphogluconolactonase	1671	2220	59.1724	680	19.5177	1229	33.1048	997	27.1297	872	24.8735
NCU00088	###	4-nitrophenylphosphatase	1727	393	10.1355	493	13.6915	3151	82.1244	528	13.9017	1103	30.4424
NCU00089	###	hypothetical protein	3081	623	9.00615	240	3.73607	322	4.70414	222	3.27633	144	2.22775
NCU00090	###	ph-response transcription factor pacc-1	3019	8698	128.321	8458	134.369	17294	257.839	6010	90.5186	6467	102.102
NCU00091	###	hypothetical protein	4153	1142	12.2475	1307	15.0942	1468	15.9104	1362	14.9122	1025	11.7641
NCU00092	###	rRNA-processing protein efg-1	1290	379	13.0856	159	5.91157	151	5.2687	249	8.7768	165	6.09664
NCU00093	###	hypothetical protein	747	36	2.14647	22	1.41253	23	1.38587	58	3.53048	16	1.02093
NCU00095	###	tetratricopeptide repeat protein 1	4620	3256	31.3896	3537	36.7188	2440	23.7719	3417	33.6302	3764	38.8333
NCU00096	###	hypothetical protein	764	4	0.23319	12	0.753327	15	0.883718	21	1.24983	6	0.37433
NCU00097	###	homeobox protein PKNOX1	943	63	2.97558	32	1.62755	144	6.87332	112	5.40049	55	2.78002
NCU00099	###	hypothetical protein	165	0	0	0	0	0	0	0	0	0	0
NCU00100	###	hypothetical protein	3605	1167	14.4181	2324	30.9191	2012	25.1211	2810	35.4428	1886	24.9363
NCU00101	###	pbn-1	2552	1472	25.6903	2406	45.2179	2526	44.5522	3360	59.8667	2672	49.9059
NCU00102	###	hypothetical protein	2300	4007	77.5951	2711	56.5324	1915	37.4763	5294	104.66	1624	33.6554
NCU00103	###	hypothetical protein	1586	2015	56.5867	314	9.49559	530	15.0414	460	13.1881	404	12.1416
NCU00104	hsp98	hsp98-like protein	3704	3312	39.8256	5158	66.7891	2182	26.5155	3009	36.9384	2382	30.6526
NCU00105	###	60S ribosome subunit biogenesis protein NIP7	1000	448	19.9536	49	2.35013	76	3.42082	116	5.27454	91	4.33748
NCU00106	###	glutamate 5-kinase	2041	3245	70.8133	489	11.4911	1848	40.7544	547	12.1863	429	10.0187
NCU00107	###	mitochondrial inner membrane protease ATP-23	1311	536	18.2098	247	9.03628	872	29.9385	342	11.8618	236	8.58036
NCU00108	###	serine/threonine-protein kinase 6	1993	234	5.22939	347	8.3506	424	9.57579	589	13.438	439	10.4991
NCU00109	###	TIP41-like protein	4137	703	7.56855	650	7.5357	884	9.61796	874	9.60622	595	6.85532
NCU00110	###	hypothetical protein	2836	109	1.71184	88	1.48824	46	0.730075	103	1.65142	93	1.56305
NCU00111	###	hypothetical protein	944	675	31.8474	726	36.8859	1218	58.0753	1057	50.9131	1872	94.5214
NCU00112	###	Xaa-Pro aminopeptidase P	2827	989	15.5816	1415	24.0064	6821	108.602	1107	17.8053	1993	33.603
NCU00114	mrp-10	mitochondrial ribosomal protein-10	1192	1325	49.5088	268	10.7834	366	13.8204	401	15.2966	376	15.0352
NCU00115	###	rRNA-processing protein FCF2	1176	412	15.6039	54	2.20233	120	4.59293	285	11.0196	81	3.28302
NCU00116	aab-1	CCAAT-binding transcription factor subunit AAB-1	2179	2673	54.6367	3047	67.0673	2132	44.0399	3157	65.8785	2323	50.8146
NCU00117	###	exocyst complex component Sec15	3028	1808	26.5941	2643	41.8636	2841	42.231	2825	42.4218	2385	37.543
NCU00118	###	meiosis protein mei2	2678	33	0.548841	79	1.41486	143	2.40349	55	0.933853	36	0.640749
NCU00119	###	hypothetical protein	3875	1563	17.9651	2181	26.9948	2576	29.922	2685	31.5064	2190	26.9382
NCU00120	###	hypothetical protein	4160	567	6.07061	841	9.69612	1224	13.2435	1067	11.6627	668	7.65384
NCU00121	###	chloride channel protein	4330	952	9.79246	2749	30.4497	5795	60.2395	1318	13.8406	3254	35.82
NCU00122	###	aspartyl aminopeptidase	2235	3891	77.5401	2298	49.3137	1472	29.6446	3280	66.7303	918	19.5777
NCU00123	###	hypothetical protein	624	0	0	2	0.153724	0	0	0	0	2	0.152771
NCU00124	###	hypothetical protein	4975	1774	15.8819	2710	26.1259	2859	25.8665	2967	27.1176	2391	22.9078
NCU00125	###	hypothetical protein	2076	157	3.36833	109	2.51823	124	2.6885	238	5.21286	84	1.92863
NCU00126	###	hypothetical protein	2664	795	13.2916	881	15.8612	719	12.1482	858	14.6447	437	7.81886
NCU00127	###	hypothetical protein	2671	2392	39.8869	2770	49.7395	2020	34.0403	2245	38.2181	1563	27.8921
NCU00128	###	hypothetical protein	3474	324	4.15392	443	6.11603	395	5.1178	645	8.44222	112	1.53668
NCU00129	###	acetate/butyrate-CoA ligase AAE7	2268	377	7.40357	1365	28.8659	715	14.1899	1744	34.9647	350	7.35565
NCU00130	###	beta-glucosidase	2240	64345	1279.41	35696	764.306	258943	5203.22	38311	777.682	14822	315.395
NCU00132	###	hypothetical protein	1423	547	17.1208	584	19.6836	1637	51.7797	781	24.9559	744	24.9209
NCU00133	###	FACT complex subunit pob-3	2209	2138	43.1077	1937	42.0561	2586	52.6925	2966	61.0523	1471	31.7405
NCU00134	###	exportin-T	3988	2704	30.1991	1450	17.4385	2153	24.2999	2055	23.4306	1245	14.8803
NCU00135	###	cardiolipin synthase	1597	897	25.0167	882	26.4886	875	24.6615	917	26.109	803	23.9666
NCU00136	###	mitochondrial translation optimization protein	2371	509	9.56157	299	6.04833	1026	19.4774	304	5.83	268	5.38765
NCU00137	###	ssDNA binding protein	1045	2127	90.6555	772	35.4321	863	37.1715	926	40.2922	831	37.9036
NCU00138	pre-1	pheromone receptor pre-1	3199	526	7.32343	1384	20.75	651	9.15973	1586	22.5432	352	5.24475
NCU00142	###	hypothetical protein	3609	1321	16.3027	2002	26.6056	2105	26.2531	1853	23.3461	1116	14.7392
NCU00143	###	hypothetical protein	471	0	0	0	0	0	0	0	0	0	0
NCU00144	###	hypothetical protein	6226	926	6.62437	1893	14.5827	1997	14.4373	1964	14.3436	1099	8.41366
NCU00145	###	histone h3-like centromeric protein	1464	1340	40.7668	1193	39.0836	476	14.6346	1335	41.4636	970	31.5811
NCU00146	###	ER-associated proteolytic system protein Der1	1755	479	12.1563	4374	119.536	2916	74.7871	3559	92.2099	4039	109.697
NCU00147	###	1,2-dihydroxy-3-keto-5-methylthiopentene dioxygenase	1222	1713	62.4351	657	25.7863	1966	72.415	832	30.9584	2006	78.2449
NCU00148	###	uncharacterized oxidoreductase	2906	719	11.0199	1589	26.2255	2439	37.7774	1400	21.9058	1175	19.2725
NCU00149	###	hypothetical protein	1042	0	0	0	0	0	0	0	0	0	0
NCU00150	###	5-proFAR isomerase	1409	1005	31.7686	807	27.47	2196	70.1516	907	29.27	763	25.8113
NCU00151	###	hypothetical protein	1870	269	6.40698	96	2.46221	149	3.58642	130	3.16103	111	2.82929
NCU00152	###	bud site selection protein BUD4	4954	1972	17.7294	3574	34.6014	2437	22.1419	3645	33.4555	2377	22.8702
NCU00153	ndi-1	NADH dehydrogenase	3224	238	3.28795	97	1.44302	547	7.63675	119	1.67833	115	1.7002
NCU00154	###	xaa-Pro aminopeptidase	2464	989	17.8772	2190	42.6284	1077	19.6739	2933	54.125	971	18.7834
NCU00155	###	transcriptional regulatory protein	4868	1973	18.0518	1592	15.6851	9332	86.286	2387	22.2961	1775	17.3798
NCU00157	csn-1	COP9 signalosome subunit 1	2137	1628	33.9307	1374	30.8374	2876	60.576	2421	51.513	1728	38.5421
NCU00158	###	Pre-mRNA splicing factor	1516	323	9.48956	357	11.2944	345	10.2432	394	11.8174	263	8.269
NCU00159	###	Sin3-associated polypeptide Sap18	1335	441	14.713	475	17.0651	254	8.56384	457	15.5654	187	6.67662
NCU00160	nuo6.6	NADH:ubiquinone oxidoreductase 6.6kD subunit	635	2845	199.55	2399	181.197	2346	166.292	2827	202.432	2110	158.382
NCU00161	###	hypothetical protein	2913	359	5.48905	371	6.10842	1423	21.9877	495	7.72665	398	6.51237
NCU00162	###	47 kda endomembrane protein	2231	1020	20.3631	6282	135.05	3305	66.6788	6218	126.73	4945	105.648
NCU00163	###	dolichyl pyrophosphate Glc1Man9GlcNAc2 alpha-1,3-glucosyltransferase	1722	598	15.4672	993	27.6574	2761	72.1688	968	25.5605	793	21.9501
NCU00164	###	imitation switch two complex protein 1	4438	1670	16.7599	1670	18.0478	2867	29.0775	1162	11.9054	396	4.25309
NCU00166	###	isochorismatase domain-containing protein 2A	1122	161	6.3911	126	5.38608	181	7.26109	137	5.55206	158	6.71213
NCU00167	###	hypothetical protein	3660	1432	17.4263	1491	19.5385	1133	13.9336	1200	14.9083	1067	13.8957
NCU00168	###	1-acylglycerol-3-phosphate O-acyltransferase	2325	1610	30.8422	737	15.2034	998	19.3207	734	14.3549	1093	22.4075
NCU00169	###	translocation protein SEC63 like protein	2858	3407	53.0949	24486	410.914	22280	350.888	23912	380.435	18965	316.291
NCU00170	###	DNAJ domain-containing protein	4169	3274	34.9776	1732	19.9256	3146	33.9659	1972	21.5081	2329	26.6277
NCU00171	###	myosin regulatory light chain 1	1789	1107	27.5601	1065	28.5519	1202	30.242	1575	40.031	685	18.2506
NCU00172	###	MesA protein	3311	1758	23.6484	1567	22.6989	1295	17.6046	1766	24.2526	834	12.0061
NCU00173	###	S-formylglutathione hydrolase	1447	2157	66.3933	653	21.6441	1139	35.43	1827	57.4112	812	26.7475
NCU00175	###	hypothetical protein	1951	2585	59.0128	4787	117.68	1103	25.4469	15713	366.209	2721	66.4764
NCU00176	###	hypothetical protein	534	20	1.66814	17	1.52687	14	1.18006	74	6.30111	19	1.69593
NCU00177	###	bifunctional purine biosynthetic protein ADE1	2749	5876	95.2028	1474	25.7169	4023	65.8706	1086	17.9631	973	16.8707
NCU00178	###	RNA polymerase II elongator complex subunit	1964	499	11.3162	386	9.4263	594	13.6132	430	9.95528	492	11.9404
NCU00179	###	hypothetical protein	381	0	0	0	0	0	0	0	0	0	0
NCU00180	###	hypothetical protein	3099	771	11.0809	1588	24.5767	1870	27.1604	1500	22.0088	1824	28.0543
NCU00181	###	peptidyl-prolyl cis-trans isomerase-like 2	2066	352	7.58849	341	7.91625	570	12.4183	437	9.61784	405	9.34374
NCU00182	###	membrane protein PTM1	2425	1805	33.1519	6206	122.743	5136	95.3299	5513	103.372	7970	156.654
NCU00183	###	NADH dehydrogenase	2047	1136	24.7174	656	15.3703	1469	32.3013	635	14.1053	491	11.433
NCU00184	###	hypothetical protein	1522	360	10.5349	966	30.4409	1475	43.6208	1430	42.7216	786	24.6152
NCU00185	###	hypothetical protein	1149	36	1.39549	29	1.21052	16	0.626781	60	2.37442	7	0.290385
NCU00186	###	hypothetical protein	1534	181	5.25528	156	4.87747	65	1.90723	200	5.92831	77	2.39255
NCU00187	###	carboxyvinyl-carboxyphosphonate phosphorylmutase	1332	475	15.883	43	1.54832	89	3.00747	44	1.50202	52	1.86078
NCU00188	###	autophagy-related protein 1	5221	1249	10.655	3452	31.7112	4334	37.3638	3829	33.3471	3866	35.2943
NCU00189	###	hypothetical protein	453	8	0.786565	1	0.105876	8	0.794891	6	0.602254	7	0.73654
NCU00192	###	hypothetical protein	384	0	0	4	0.499602	2	0.234431	1	0.118412	1	0.124127
NCU00193	###	GPI mannosyltransferase 3	2258	2584	50.9696	1259	26.7422	683	13.6148	1024	20.6207	751	15.853
NCU00194	###	ornithine aminotransferase	2502	4761	84.7527	2332	44.703	1438	25.8695	2112	38.3825	2934	55.8945
NCU00195	###	MFS transporter	2293	1985	38.5567	986	20.6238	794	15.5859	724	14.3569	68	1.41352
NCU00196	###	rho GTPase activator	4943	2133	19.2195	2447	23.7432	2465	22.4462	2844	26.1617	3020	29.1214
NCU00197	###	hypothetical protein	402	8	0.886353	4	0.477232	6	0.671802	19	2.14909	19	2.25281
NCU00198	tim9	mitochondrial import inner membrane translocase subunit tim-9	619	1263	90.8773	523	40.5235	722	52.5004	878	64.4957	1170	90.0931
NCU00199	###	nucleoporin nup184	6354	3141	22.0173	3204	24.1847	2622	18.5738	2798	20.0229	2685	20.1416
NCU00200	###	multifunctional tryptophan biosynthesis protein	3054	3067	44.7288	4182	65.6766	9021	132.954	3049	45.3957	2333	36.4118
NCU00201	###	hypothetical protein	2121	65	1.36495	224	5.06527	444	9.42233	148	3.17284	90	2.02254
NCU00202	###	coronin-like protein crn1	2465	6391	115.477	4436	86.3118	4565	83.3566	4260	78.5813	3111	60.1561
NCU00203	###	NAD-dependent protein deacetylase sir4	1854	15	0.36035	6	0.155216	12	0.291332	17	0.416933	13	0.334218
NCU00204	###	hypothetical protein	2245	127	2.51959	63	1.34592	147	2.94725	91	1.84311	75	1.59236
NCU00205	###	cell division-associated protein	6848	482	3.13492	781	5.46994	457	3.00378	934	6.20169	738	5.13676
NCU00206	###	cellobiose dehydrogenase	3759	39847	472.135	28335	361.532	3231	38.6884	22882	276.789	6246	79.2001
NCU00207	###	hypothetical protein	1912	653	15.2114	825	20.6948	562	13.2301	1037	24.6614	758	18.8963
NCU00208	###	hypothetical protein	1476	6	0.181054	11	0.357439	6	0.18297	10	0.308064	9	0.290638
NCU00209	###	hypothetical protein	3161	1229	17.3169	1673	25.3844	984	14.0116	2108	30.323	1543	23.2669
NCU00210	###	nuclear cap binding protein subunit 2	1257	1579	55.9487	1132	43.1923	555	19.8735	1615	58.4203	948	35.9476
NCU00211	mrp-35	mitochondrial ribosomal protein-35	914	1020	49.7046	292	15.3226	414	20.3878	436	21.6904	309	16.1142
NCU00212	###	histone h4	1459	16744	511.148	14921	490.499	7363	227.151	22511	701.562	9845	321.63
NCU00213	###	nuclear protein bimA	3965	666	7.48125	763	9.22947	1228	13.9403	969	11.1124	704	8.46303
NCU00214	###	hypothetical protein	839	296	15.7135	1271	72.6573	1376	73.8197	1327	71.9177	778	44.1991
NCU00215	###	hypothetical protein	951	408	19.1083	932	47.0036	1078	51.0216	904	43.223	597	29.922
NCU00216	###	NADH-cytochrome b5 reductase 1	1851	3637	87.5144	3977	103.049	1752	42.6033	4623	113.565	2024	52.1195
NCU00218	###	ADP-ribosylation factor-like protein 2	1102	170	6.87085	102	4.4393	74	3.0225	136	5.61156	128	5.53636
NCU00219	###	advillin	6319	2732	19.2564	3154	23.9392	1316	9.37397	2717	19.551	1979	14.9277
NCU00220	###	mediator of RNA polymerase II transcription subunit 10	1439	350	10.833	376	12.5321	216	6.7563	583	18.4219	287	9.50643
NCU00221	###	hypothetical protein	2328	19	0.363508	42	0.86529	12	0.232014	31	0.605488	14	0.286643
NCU00222	###	hypothetical protein	3251	2123	29.0855	2841	41.9131	1075	14.8836	2493	34.8684	1584	23.2239
NCU00223	###	bZIP transcription factor	2871	2838	44.0273	2533	42.3153	1640	25.7115	2100	33.2593	1460	24.2391
NCU00224	###	hypothetical protein	303	0	0	2	0.31658	5	0.742751	0	0	0	0
NCU00225	###	hypothetical protein	1895	22788	535.599	6190	156.667	2722	64.6539	7213	173.075	5780	145.383
NCU00226	###	MFS transporter	2271	1126	22.0833	1968	41.5627	922	18.2738	1772	35.4791	2809	58.9564
NCU00227	###	mitochondrial cation transporter	1779	1778	44.5142	247	6.65911	448	11.3349	304	7.77006	178	4.76914
NCU00229	###	hypothetical protein	739	7	0.421887	46	2.98544	3	0.182723	122	7.50658	20	1.28998
NCU00230	###	protein kinase lkh1	4778	2229	20.7781	4703	47.2089	1234	11.6248	4907	46.6978	3551	35.4243
NCU00231	###	hypothetical protein	2385	0	0	4	0.0804391	24	0.452938	11	0.209716	4	0.0799407
NCU00232	###	ribonuclease z	3642	656	8.02245	240	3.16058	232	2.86724	367	4.58198	502	6.56992
NCU00233	###	galactan endo-beta-1,3 -galactanase	903	38	1.8743	38	2.01833	8	0.398766	43	2.16525	20	1.0557
NCU00234	###	hypothetical protein	2797	1291	20.5578	2004	34.3638	735	11.828	1870	30.4002	1306	22.256
NCU00236	###	flavoprotein oxygenase	2099	1114	23.6383	804	18.3713	840	18.0129	951	20.6013	650	14.7604
NCU00237	###	cAMP-specific phosphodiesterase	3326	1241	16.6185	1598	23.0436	192	2.59833	1841	25.1685	870	12.4679
NCU00238	###	hypothetical protein	4530	84	0.825893	19	0.201164	17	0.168914	47	0.471766	19	0.199918
NCU00239	###	hypothetical protein	6696	2336	15.5382	2674	19.1532	2067	13.8944	2621	17.7983	2880	20.5009
NCU00240	###	hypothetical protein	2627	1072	18.1751	1919	35.0357	1743	29.8644	1971	34.1156	1179	21.3919
NCU00241	###	hypothetical protein	3683	1810	21.8887	3407	44.3676	2851	34.8427	2744	33.8773	2983	38.6054
NCU00242	###	Vacuolar SNARE protein	2048	1402	30.4902	2057	48.1726	2857	62.7908	1511	33.5476	4633	107.827
NCU00243	###	microtubule integrity protein mal3	2436	4990	91.236	3790	74.6204	4748	87.7303	4195	78.3035	3564	69.7359
NCU00244	###	galactinol synthase	1978	109	2.45439	65	1.5761	92	2.09352	118	2.71258	73	1.75911
NCU00245	###	hypothetical protein	828	18	0.968245	65	3.76512	124	6.74074	89	4.88749	14	0.805924
NCU00246	###	hypothetical protein	2477	47	0.845113	465	9.00373	1831	33.272	563	10.335	563	10.8337
NCU00247	###	hypothetical protein	923	239	11.5329	485	25.202	3588	174.971	233	11.4784	2979	153.839
NCU00248	###	hypothetical protein	1201	367	13.6102	1380	55.1101	5037	188.775	531	20.1038	1619	64.254
NCU00249	###	aspartic proteinase yapsin-3	2630	808	13.6835	1550	28.2665	8093	138.506	1741	30.1002	1990	36.0656
NCU00250	###	hypothetical protein	948	341	16.021	220	11.1304	249	11.8224	145	6.95483	3348	168.335
NCU00251	###	calpain-D	5010	246	2.18696	333	3.18788	215	1.9316	464	4.21121	271	2.57827
NCU00252	###	hypothetical protein	2084	89	1.90211	190	4.37272	122	2.63499	322	7.02562	131	2.99619
NCU00253	###	hypothetical protein	1455	602	18.4279	590	19.4484	390	12.0647	735	22.9695	338	11.0726
NCU00254	###	hypothetical protein	339	14	1.83938	4	0.565921	13	1.72608	11	1.47543	9	1.26543
NCU00257	###	dynactin subunit	2478	606	10.8922	280	5.41941	137	2.48849	424	7.78021	217	4.17402
NCU00258	crp-15	40s ribosomal protein S7	2068	25117	540.954	6996	162.254	4083	88.8679	6440	141.6	7337	169.108
NCU00259	###	hypothetical protein	567	149	11.7043	63	5.32909	19	1.5083	151	12.1093	62	5.21201
NCU00260	###	NADP-dependent alcohol dehydrogenase	1627	276	7.55552	250	7.36967	217	6.00327	404	11.2907	133	3.89637
NCU00261	###	CTP synthase	2770	2760	44.3785	1240	21.4703	3984	64.7375	1419	23.2932	1413	24.3141
NCU00262	###	hypothetical protein	1612	219	6.05093	370	11.0086	441	12.3137	483	13.6241	307	9.07757
NCU00263	###	serin endopeptidase	3248	2967	40.6859	1066	15.7412	417	5.77878	1280	17.9193	571	8.37947
NCU00264	###	hypothetical protein	1500	561	16.6577	361	11.5428	121	3.63087	409	12.3982	479	15.2209
NCU00265	###	hypothetical protein	2249	515	10.1991	165	3.51876	174	3.48238	126	2.54746	58	1.22923
NCU00267	###	hypothetical protein	1481	11	0.330811	33	1.0687	3	0.0911764	25	0.767559	9	0.289657
NCU00268	###	hypothetical protein	3428	404	5.24908	1316	18.4124	621	8.15393	1330	17.6416	981	13.6403
NCU00269	set-2	histone-lysine N-methyltransferase	4334	646	6.63875	996	11.0221	812	8.43302	715	7.50142	783	8.61131
NCU00270	###	hypothetical protein	2975	2476	37.0686	3547	57.1834	1616	24.4495	3100	47.3807	663	10.6224
NCU00271	###	hypothetical protein	417	0	0	3	0.345049	2	0.215879	1	0.109041	2	0.228607
NCU00272	###	ubiquitin ligase subunit cullin-4a	3519	1487	18.8206	1619	22.066	1214	15.528	2071	26.7601	1156	15.6579
NCU00273	###	nucleoporin nup186	6028	3676	27.161	3237	25.7552	1167	8.71392	3136	23.6554	3050	24.117
NCU00274	mus-21	mutagen sensitive-21	9486	1836	8.6205	2167	10.9565	1363	6.46739	3164	15.1663	2715	13.6422
NCU00275	###	E3 ubiquitin-protein ligase rnf185	2648	375	6.30748	672	12.1716	366	6.22127	1103	18.9402	739	13.3022
NCU00276	mip-1	DNA polymerase gamma	4870	750	6.85923	348	3.42725	222	2.05182	495	4.62171	405	3.9639
NCU00277	###	hypothetical protein	3358	451	5.98189	541	7.72702	417	5.58948	704	9.53276	379	5.37966
NCU00278	###	hypothetical protein	1663	926	24.8006	865	24.9471	1014	27.4449	920	25.1549	1273	36.4865
NCU00279	###	hypothetical protein	2327	217	4.15342	150	3.09165	82	1.58611	198	3.86897	96	1.9664
NCU00280	###	hypothetical protein	3377	929	12.2526	1126	15.992	1602	21.3524	1141	15.3632	807	11.3904
NCU00281	###	sterol 3-beta-glucosyltransferase	4682	811	7.71494	1202	12.3131	2173	20.8903	860	8.35206	2307	23.4862
NCU00282	###	hypothetical protein	4846	1602	14.7239	9828	97.2696	11206	104.084	8713	81.7544	32168	316.4
NCU00283	###	hypothetical protein	3068	185	2.68571	416	6.5033	289	4.23993	260	3.8534	256	3.97723
NCU00284	###	hypothetical protein	1460	12	0.366076	45	1.47827	39	1.20234	40	1.24576	28	0.914116
NCU00285	###	hypothetical protein	3383	394	5.18725	1103	15.6376	98	1.30389	590	7.93006	219	3.08559
NCU00287	###	hypothetical protein	2930	535	8.13259	778	12.7353	343	5.26917	1200	18.6226	459	7.46692
NCU00288	###	hypothetical protein	1294	10	0.344198	26	0.963684	15	0.521763	51	1.7921	14	0.515692
NCU00289	tah-1	tall aerial hyphae-1	3273	1443	19.6365	4537	66.4842	433	5.95467	3798	52.7637	1099	16.0047
NCU00290	###	ABC transporter	2219	342	6.86454	1682	36.355	114	2.3124	1504	30.8189	145	3.11463
NCU00291	###	hypothetical protein	1444	550	16.9644	799	26.5384	2085	64.9913	1215	38.2592	593	19.5742
NCU00292	###	carboxylesterase	2281	850	16.5973	832	17.4942	173	3.41379	1824	36.3602	751	15.6932
NCU00293	###	NADH pyrophosphatase	1745	710	18.122	398	10.9391	518	13.3614	529	13.7844	1141	31.1664
NCU00294	###	60S ribosomal protein L10	1376	55212	1787.14	16042	559.159	13560	443.565	18256	603.273	15847	548.94
NCU00295	###	hypothetical protein	2568	2739	47.5051	2564	47.8871	2401	42.0836	3269	57.8824	2517	46.718
NCU00296	###	hypothetical protein	1533	99	2.87631	279	8.72886	47	1.37998	253	7.50421	93	2.89159
NCU00297	###	hypothetical protein	333	1	0.133751	0	0	0	0	3	0.409641	0	0
NCU00298	###	MFS monocarboxylate transporter	1533	51	1.48174	36	1.1263	5531	162.397	42	1.24576	18	0.559663
NCU00299	###	3,2-trans-enoyl-CoA isomerase	1145	626	24.3507	293	12.2732	189	7.42972	476	18.9029	124	5.16193
NCU00300	gpr-5	G-protein-coupled receptor-5	2500	260	4.63208	404	7.75063	997	17.9503	318	5.78381	637	12.1449
NCU00301	###	hypothetical protein	2237	1071	21.3239	213	4.56677	587	11.811	378	7.68338	321	6.83967
NCU00302	###	3-ketodihydrosphingosine reductase tsc-10	1358	477	15.6445	462	16.3169	443	14.6832	574	19.2194	642	22.5336
NCU00303	###	hypothetical protein	1196	986	36.7188	723	28.9936	684	25.7419	783	29.7685	197	7.85111
NCU00304	###	hypothetical protein	1804	1807	44.6133	1964	52.2156	1074	26.7969	2380	59.9884	273	7.21311
NCU00305	###	hydroxysteroid dehydrogenase-like protein 2	1552	366	10.5035	226	6.98413	161	4.66928	365	10.6937	27	0.829217
NCU00306	###	MFS multidrug transporter	2739	33	0.536617	155	2.71416	148	2.43212	182	3.02138	120	2.08826
NCU00307	###	hypothetical protein	357	3	0.374279	4	0.537387	6	0.756483	11	1.40104	9	1.20163
NCU00308	###	methyltransferase	2619	274	4.6597	226	4.13874	189	3.2482	245	4.25361	100	1.81996
NCU00309	###	hypothetical protein	2850	19090	298.335	7180	120.83	2930	46.2742	6674	106.48	1685	28.1807
NCU00310	###	transcription factor tau subunit sfc4	4303	296	3.06382	422	4.70367	413	4.32011	408	4.31137	253	2.8025
NCU00311	###	VTS1	3246	6078	83.3979	7238	106.946	3518	48.7824	7338	102.791	6789	99.6904
NCU00312	###	hypothetical protein	897	739	36.694	1350	72.1833	476	23.8853	823	41.719	462	24.5497
NCU00313	###	hypothetical protein	1182	0	0	0	0	2	0.0761603	0	0	0	0
NCU00314	###	hypothetical protein	1107	31	1.24726	22	0.95317	11	0.447261	47	1.93053	13	0.559747
NCU00315	###	60S ribosomal protein L29	993	15420	691.637	4730	228.459	2990	135.531	6264	286.833	5182	248.739
NCU00316	###	peroxisomal adenine nucleotide transporter 1	1808	847	20.8655	667	17.6939	504	12.5472	792	19.9183	604	15.9234
NCU00317	###	calpain-like protease palB/rim-13	3203	663	9.21933	1362	20.3946	1257	17.6642	1322	18.7673	1906	28.3637
NCU00318	###	hypothetical protein	2194	23	0.466911	18	0.393488	42	0.861646	19	0.393771	6	0.13035
NCU00319	###	hypothetical protein	1270	130	4.55914	35	1.32178	111	3.93401	58	2.07659	21	0.788155
NCU00320	###	ubiquitin carboxyl-terminal hydrolase	8894	2128	10.6566	2141	11.5456	1998	10.1115	2327	11.8967	996	5.33775
NCU00321	###	hypothetical protein	3325	5060	67.78	5185	74.7916	2445	33.0981	4914	67.2001	1004	14.3926
NCU00322	###	hypothetical protein	1057	11116	468.4	20702	939.362	31906	1358.67	38945	1675.34	125337	5651.98
NCU00324	###	stress-activated map kinase-interacting protein 1	3452	1585	20.4504	2399	33.3315	2078	27.0951	2498	32.904	2473	34.1468
NCU00325	###	hypothetical protein	1970	556	12.5705	484	11.7835	607	13.8688	659	15.2106	570	13.7913
NCU00326	###	calcium homeostasis protein Regucalcin	2428	12851	235.739	5712	112.833	23863	442.377	7857	147.141	4940	96.9783
NCU00327	###	hypothetical protein	540	8	0.659841	4	0.355273	0	0	8	0.673632	6	0.529607
NCU00329	vad-1	VAD-1	2718	74	1.21262	83	1.46462	125	2.07003	108	1.80676	40	0.701466
NCU00330	###	hypothetical protein	2018	139	3.06787	189	4.49196	313	6.98135	190	4.28114	192	4.53499
NCU00331	###	hypothetical protein	2880	216	3.34044	343	5.71212	390	6.0952	449	7.08893	562	9.30122
NCU00332	###	hypothetical protein	2085	520	11.1081	1267	29.1451	747	16.1261	1572	34.2825	2357	53.8828
NCU00333	###	ADP-ribosylation factor family protein	1487	262	7.84753	337	10.8696	309	9.35327	460	14.0661	243	7.78918
NCU00334	###	exosome complex component rrp45	1446	462	14.2304	364	12.0734	300	9.33833	493	15.5026	293	9.65819
NCU00335	###	pre-mRNA-splicing factor cwc15	1329	697	23.3588	760	27.4274	600	20.3209	904	30.9293	796	28.5486
NCU00336	###	U3 small nucleolar RNA-associated protein 10	5806	1337	10.2565	177	1.46215	184	1.42645	251	1.96573	254	2.08523
NCU00337	###	nucleolar complex-associated protein 3	2326	550	10.5316	51	1.05161	175	3.38645	103	2.01351	81	1.65986
NCU00338	###	aspartic-type endopeptidase	1843	553	13.3642	437	11.3724	257	6.27659	548	13.5202	997	25.7849
NCU00339	###	hypothetical protein	702	0	0	1	0.0683217	1	0.0641178	0	0	0	0
NCU00340	###	transcription factor steA	4037	11461	126.446	10850	128.904	8436	94.0576	10711	120.642	7441	87.8555
NCU00343	###	hypothetical protein	563	0	0	1	0.0851897	2	0.159896	2	0.161528	1	0.0846619
NCU00344	###	regulatory protein leu3	2908	1179	18.0577	900	14.8437	705	10.9122	893	13.9632	759	12.4407
NCU00345	###	tel2-interacting protein 1	3966	818	9.18636	838	10.1341	676	7.67203	1002	11.4879	541	6.50191
NCU00346	###	3-beta-hydroxysteroid-delta(8)-delta(7)-isomerase	1566	852	24.2321	1208	36.9974	1092	31.3868	1035	30.0521	801	24.3802
NCU00347	###	peroxin-26 Pex26-Penicillium chrysogenum	2242	1212	24.0774	1202	25.7137	1418	28.468	1212	24.5807	473	10.0559
NCU00348	###	pre-mRNA splicing factor	891	543	27.1434	304	16.3641	486	24.5513	484	24.6998	575	30.76
NCU00349	###	hypothetical protein	1811	452	11.1164	643	17.029	791	19.6596	880	22.0948	415	10.9226
NCU00350	###	epoxide hydrolase	1593	1394	38.9753	2546	76.6546	5036	142.294	3164	90.3124	2287	68.43
NCU00351	###	hypothetical protein	1427	396	12.3599	637	21.4097	933	29.4289	847	26.989	856	28.5921
NCU00352	###	phospholipid-transporting ATPase	5501	2552	20.6625	4530	39.4959	4553	37.2539	3513	29.0378	4662	40.3949
NCU00353	###	hypothetical protein	534	2	0.166814	2	0.179632	3	0.252869	5	0.425751	6	0.535558
NCU00354	###	hypothetical protein	180	6	1.48464	1	0.266454	0	0	5	1.26306	1	0.264804
NCU00355	###	catalase-3	3078	12831	185.667	3853	60.038	1333	19.4929	4776	70.5541	484	7.49502
NCU00356	###	nucleoside transporter	2450	270	4.90841	685	13.4097	698	12.8235	761	14.1236	2307	44.8826
NCU00357	###	mitochondrial distribution and morphology protein 34	3026	1134	16.6912	1468	23.2677	451	6.70847	905	13.599	631	9.93932
NCU00358	###	hypothetical protein	1677	92	2.44342	187	5.34816	268	7.19313	176	4.77206	188	5.34344
NCU00359	###	Protein AF-9 homolog	2512	539	9.55679	268	5.11694	272	4.87377	337	6.1001	173	3.28264
NCU00360	###	NAD dependent epimerase/dehydratase	2287	359	6.99151	94	1.97132	61	1.20055	239	4.7518	138	2.87613
NCU00361	###	pre-mRNA-splicing factor syf-2	1297	17	0.583784	12	0.443748	21	0.728778	42	1.47243	14	0.514499
NCU00362	###	hypothetical protein	2727	203	3.31554	233	4.09795	192	3.16907	439	7.31991	119	2.07997
NCU00363	###	hypothetical protein	2286	14	0.272769	30	0.62942	40	0.787589	132	2.62557	44	0.91743
NCU00364	###	hypothetical protein	1549	295	8.4823	287	8.8864	161	4.67833	380	11.1547	226	6.9543
NCU00365	###	hypothetical protein	438	251	25.5236	77	8.43164	840	86.3219	153	15.8834	80	8.70587
NCU00366	###	eukaryotic translation initiation factor 5	2502	11578	206.105	3541	67.8788	4502	80.9905	5816	105.697	3941	75.0785
NCU00367	###	hypothetical protein	2910	4	0.0612223	7	0.115372	5	0.077338	15	0.234382	1	0.0163796
NCU00368	###	hypothetical protein	2394	235	4.37206	439	8.795	328	6.16688	525	9.97153	222	4.42003
NCU00369	###	dephospho-CoA kinase	1952	523	11.9334	764	18.7719	576	13.2819	773	18.0064	593	14.4801
NCU00370	###	hypothetical protein	1440	29	0.896971	38	1.26566	61	1.9067	37	1.16833	35	1.15852
NCU00371	###	mitochondrial import inner membrane translocase subunit TIM23	1671	1590	42.3803	303	8.69684	986	26.5593	343	9.33349	723	20.6233
NCU00372	###	hypothetical protein	5164	2107	18.1728	446	4.14232	880	7.6703	420	3.69819	378	3.48901
NCU00373	###	hypothetical protein	3717	2980	35.7081	9255	119.421	3628	43.933	6277	76.7867	7062	90.559
NCU00375	###	hypothetical protein	1349	89	2.93847	121	4.30199	92	3.06967	203	6.84244	207	7.31399
NCU00376	###	GTP-binding protein gtr2	2215	847	17.0315	993	21.5016	850	17.2727	1082	22.2116	731	15.7304
NCU00377	###	hypothetical protein	2678	981	16.3155	967	17.3185	809	13.5973	837	14.2116	1301	23.156
NCU00378	###	aldehyde dehydrogenase-like protein	2028	4419	97.0508	3019	71.3988	1852	41.1045	4868	109.146	1526	35.866
NCU00379	###	hypothetical protein	2493	1691	30.2109	1995	38.381	3590	64.8169	1930	35.2015	2001	38.2579
NCU00380	###	hypothetical protein	1943	3	0.0687688	25	0.61711	16	0.370649	18	0.421237	4	0.0981259
NCU00382	###	hypothetical protein	3781	1881	22.1577	3519	44.6383	2301	27.3921	2845	34.2139	3452	43.5171
NCU00384	###	hypothetical protein	387	3	0.345265	6	0.743594	5	0.581534	6	0.704964	4	0.492658
NCU00385	###	ATP synthase subunit delta	717	6820	423.651	3691	246.9	4210	264.289	3865	245.108	3218	213.926
NCU00386	###	hypothetical protein	2562	120	2.08615	183	3.42584	368	6.46524	161	2.85742	93	1.73022
NCU00387	###	polyprenol reductase	2407	103	1.90592	108	2.152	176	3.29119	107	2.02132	45	0.891113
NCU00388	###	protein hos4	6460	4990	34.4042	7917	58.7792	15436	107.552	8093	56.9644	12851	94.8202
NCU00389	###	ribosome-interacting GTPase 1	1737	1215	31.1544	550	15.1865	1228	31.8211	649	16.9891	537	14.7357
NCU00391	###	hypothetical protein	309	0	0	1	0.155216	3	0.436997	0	0	2	0.308509
NCU00392	###	major centromere autoantigen B	2981	634	9.47262	1388	22.3318	2258	34.094	1719	26.2205	845	13.5111
NCU00395	###	mRNA processing protein	1917	1740	40.4269	860	21.5165	1705	40.033	1001	23.7432	1168	29.0414
NCU00396	###	pre-mRNA-splicing factor rse-1	4787	2951	27.4567	3067	30.7288	3584	33.6993	3485	33.1029	3195	31.8129
NCU00397	###	isoamyl acetate-hydrolyzing esterase 1 homolog	1097	2094	85.0184	2033	88.8845	3145	129.042	2566	106.36	1642	71.3449
NCU00398	###	hypothetical protein	2121	1191	25.01	1402	31.7032	1459	30.9621	1693	36.2947	1415	31.7989
NCU00399	###	cell wall protein PhiA	1906	1123	26.2422	2198	55.3096	4753	112.243	9098	217.045	5100	127.539
NCU00400	###	hypothetical protein	3829	338	3.93164	502	6.28802	647	7.60563	694	8.24139	462	5.75113
NCU00401	###	hypothetical protein	2480	676	12.1405	1152	22.279	1183	21.4708	1075	19.7099	335	6.43857
NCU00403	###	dTDP-D-glucose 4,6-dehydratase	2815	490	7.75284	1082	18.4351	1330	21.2662	1261	20.3687	1384	23.4344
NCU00404	###	ribosome production factor 1	1792	1004	24.9539	416	11.134	806	20.2448	508	12.89	446	11.863
NCU00405	###	glycyl-tRNA synthetase 1	2628	8262	140.024	4783	87.2912	20153	345.168	3384	58.5506	3340	60.5783
NCU00406	###	protein kinase CHM1	3656	4970	60.5471	7385	96.8813	7091	87.3006	5997	74.5855	4217	54.9786
NCU00407	###	hypothetical protein	2330	304	5.81113	452	9.30418	305	5.89196	560	10.9285	263	5.38017
NCU00408	###	hypothetical protein	892	120	5.99183	185	9.94723	296	14.9363	170	8.66584	42	2.2443
NCU00409	###	chorismate mutase/prephenate dehydratase	2105	581	12.2933	119	2.71138	313	6.69281	93	2.0089	86	1.94734
NCU00410	###	eukaryotic release factor 1	2467	5162	93.1948	2410	46.8536	5051	92.1561	2753	50.7415	3087	59.6436
NCU00411	###	hypothetical protein	1502	498	14.7673	346	11.0485	396	11.867	467	14.1375	522	16.5652
NCU00412	###	hypothetical protein	2536	1105	19.4069	1108	20.9549	985	17.4825	978	17.5354	587	11.0328
NCU00413	###	60S ribosomal protein L2	1391	43562	1394.84	12917	445.379	8603	278.381	12783	417.861	13933	477.434
NCU00414	###	adenosine kinase	1800	12179	301.357	5915	157.608	5976	149.436	5239	132.343	4788	126.788
NCU00415	###	protein smg7	4833	2158	19.8874	1411	14.0025	1746	16.2609	1948	18.3273	1410	13.9059
NCU00416	###	C2H2 type zinc finger domain-containing protein	1361	146	4.77791	151	5.32126	296	9.78925	273	9.12076	165	5.77859
NCU00417	###	Pre-mRNA splicing factor cwf14	933	745	35.5646	557	28.6331	762	36.7612	832	40.5479	539	27.5362
NCU00418	###	NADH-ubiquinone oxidoreductase 14.8kD subunit	698	4932	314.71	3903	268.188	3410	219.895	5214	339.658	3332	227.534
NCU00419	###	DNA-directed RNA polymerase I and III polypeptide	923	204	9.84399	59	3.06581	243	11.8501	59	2.90654	107	5.52559
NCU00420	###	hypothetical protein	3851	3610	41.7519	5018	62.4961	2846	33.2642	5550	65.5309	4762	58.9403
NCU00421	###	SWI-SNF chromatin-remodeling complex subunit	2350	799	15.1433	1237	25.2463	1824	34.936	1323	25.5987	1051	21.3172
NCU00422	###	curved DNA-binding protein	1835	8043	195.22	3979	104	4059	99.5632	4699	116.438	2826	73.4061
NCU00423	###	hypothetical protein	5505	1553	12.5648	2883	25.1179	2967	24.2592	3024	24.9776	2228	19.291
NCU00424	###	sister chromatid cohesion protein pds5	5771	2464	19.0166	2758	22.9213	1598	12.4635	2676	21.0844	2183	18.0301
NCU00425	###	hypothetical protein	678	0	0	1	0.0707401	0	0	1	0.0670652	1	0.0703018
NCU00426	###	ribonuclease chloroplastic	1447	296	9.111	248	8.22013	347	10.7939	206	6.47329	161	5.30339
NCU00427	###	hypothetical protein	3252	449	6.14948	303	4.46877	269	3.72321	330	4.61413	528	7.73891
NCU00428	###	ATP-dependent dna helicase pif1	3430	596	7.73918	430	6.0127	166	2.17836	693	9.18683	332	4.6136
NCU00430	###	Na(+)/H(+) antiporter 2	4600	4615	44.6845	5760	60.0565	5015	49.0715	4370	43.1967	7001	72.5435
NCU00431	###	mitochondrial import receptor subunit TOM22	1369	4605	149.82	1177	41.2352	1788	58.7868	1356	45.0384	2376	82.7255
NCU00432	###	hypothetical protein	5659	4016	31.608	5193	44.0123	5680	45.1778	4276	34.3577	3144	26.4813
NCU00434	###	protein phosphatase 2C isoform beta	3530	2727	34.4075	4538	61.6574	4609	58.769	3476	44.7746	4381	59.1555
NCU00435	###	doa4-independent degradation protein 4	1429	996	31.0435	1122	37.6579	1418	44.6642	1442	45.8838	1690	56.3703
NCU00436	###	GTPase FZO1	3303	2090	28.1826	1329	19.298	2787	37.9791	1315	18.1027	1385	19.9865
NCU00437	###	aliphatic nitrilase	1428	34	1.06046	50	1.67933	188	5.92578	34	1.08262	27	0.901222
NCU00438	###	adenosine deaminase	1322	158	5.32315	120	4.35357	146	4.97093	136	4.67772	68	2.45174
NCU00439	###	hypothetical protein	513	1	0.0868211	0	0	0	0	2	0.177272	0	0
NCU00440	###	guanine nucleotide-binding protein beta subunit	3120	9355	133.546	9581	147.283	7848	113.219	8535	124.387	4823	73.6816
NCU00441	###	phosducin	2494	1240	22.1446	2187	42.0579	14310	258.261	1240	22.6075	966	18.4619
NCU00442	###	hypothetical protein	3881	2162	24.8116	2971	36.7159	5399	62.6161	3810	44.6383	2457	30.1757
NCU00443	###	ran-specific GTPase-activating protein 1	1714	13557	352.286	8056	225.426	8152	214.077	16260	431.356	6520	181.315
NCU00444	###	transcription initiation factor TFIID subunit 14	2532	3065	53.915	2617	49.5719	1925	34.2202	3051	54.7905	4614	86.8581
NCU00445	###	transcriptional activator aro80	4108	1095	11.8721	1474	17.2093	1175	12.8743	1370	15.1641	613	7.11257
NCU00446	###	acetoacetyl-CoA synthase	2938	595	9.02003	268	4.375	364	5.57655	274	4.24058	173	2.80666
NCU00447	###	serine palmitoyltransferase 2	3016	3898	57.5643	3418	54.3546	3391	50.6072	3113	46.9326	2507	39.6204
NCU00448	###	hypothetical protein	2954	462	6.96585	514	8.34542	283	4.31213	675	10.3901	290	4.67933
NCU00449	###	hypothetical protein	959	264	12.2611	1333	66.6664	106	4.97512	1589	75.3411	320	15.9048
NCU00450	###	sucrose transporter	3285	2636	35.7399	4869	71.0886	3487	47.7785	4621	63.9628	6481	94.0379
NCU00451	###	hypothetical protein	1838	300	7.26974	213	5.55814	1080	26.4481	337	8.33702	361	9.36177
NCU00453	###	sodium/hydrogen exchanger 3	2516	1384	24.5001	3114	59.3613	2381	42.5956	2590	46.8075	3072	58.1978
NCU00454	###	hypothetical protein	2332	1633	31.1889	5764	118.547	9738	187.956	2770	54.0105	13661	279.222
NCU00455	###	mapkkk cascade protein kinase regulator ste50	3043	1926	28.1901	2625	41.3736	2184	32.3048	2496	37.2966	2744	42.9812
NCU00456	###	hypothetical protein	854	401	20.9136	360	20.2181	653	34.4169	592	31.5203	513	28.6323
NCU00457	###	probable rna-binding protein sce3	2860	11102	172.893	1832	30.7224	2428	38.2119	2361	37.5367	2046	34.0985
NCU00458	###	hypothetical protein	1280	689	23.9746	465	17.4236	428	15.0505	459	16.3053	237	8.8254
NCU00459	###	hypothetical protein	10099	858	3.78401	1741	8.26829	2679	11.9402	1678	7.5551	1700	8.02355
NCU00461	###	NAD-specific glutamate dehydrogenase	4597	41032	397.549	42654	445.021	79757	780.927	18904	186.985	93823	972.817
NCU00462	###	hypothetical protein	507	2	0.175697	1	0.0945992	3	0.266336	0	0	6	0.564078
NCU00463	###	kynureninase	2029	966	21.205	587	13.8756	1084	24.0471	807	18.085	678	15.9274
NCU00464	###	60S ribosomal protein L32	804	37027	2051.19	8915	531.815	7209	403.585	12168	688.161	10850	643.235
NCU00465	###	chaperone dnaJ	2272	2869	56.2426	1090	23.0098	1699	33.659	1839	36.8044	1763	36.9862
NCU00466	###	glutamyl-tRNA synthetase	2280	556	10.8613	643	13.5261	1072	21.1629	561	11.1881	625	13.066
NCU00467	###	cop9 signalosome complex subunit 5	1668	971	25.9278	1082	31.1119	1190	32.112	1562	42.5806	1184	33.8339
NCU00468	###	prephenate dehydrogenase	1770	877	22.0683	336	9.10461	298	7.57808	502	12.8961	420	11.3103
NCU00469	###	alpha-tubulin suppressor protein Aats1	1718	2	0.0518501	1	0.0279172	2	0.052399	2	0.0529338	1	0.0277443
NCU00470	###	DNA repair protein Rad9	3141	288	4.08383	406	6.19946	381	5.45975	581	8.41075	772	11.7151
NCU00471	###	hypothetical protein	2062	221	4.77361	247	5.74518	225	4.91145	722	15.9212	678	15.6725
NCU00472	###	hsp90 co-chaperone cdc37	2489	1964	35.1447	1563	30.1182	1591	28.7714	1835	33.5226	3563	68.2319
NCU00473	###	hypothetical protein	2017	193	4.26181	328	7.79944	1250	27.8946	212	4.77921	10184	240.663
NCU00474	###	hypothetical protein	954	3	0.140061	1	0.0502744	10	0.471811	8	0.381301	5	0.249815
NCU00475	###	40S ribosomal protein S18	1220	46388	1693.51	18383	722.69	11618	428.635	17537	653.615	20320	793.89
NCU00476	###	ribosome maturation protein sdo1	1585	588	16.5231	389	11.7711	1228	34.8727	433	12.4218	312	9.38257
NCU00477	###	carboxypeptidase Y	2352	11617	219.988	20798	424.111	17478	334.48	18704	361.596	20683	419.153
NCU00478	###	3',5' -cyclic-nucleotide phosphodiesterase regA	5371	746	6.18624	1794	16.02	1839	15.4114	1496	12.6649	1760	15.619
NCU00480	###	ubiquitin C-terminal hydrolase	6349	3324	23.3184	3701	27.9582	3181	22.5514	3546	25.3957	3592	26.9667
NCU00481	###	a-pheromone processing metallopeptidase Ste23	4496	2264	22.4281	4726	50.4154	7391	73.9934	6102	61.7124	8379	88.8305
NCU00483	###	hypothetical protein	2463	422	7.63117	339	6.60132	359	6.56064	492	9.08296	311	6.01855
NCU00484	nuo18.4	NADH:ubiquinone oxidoreductase 18.4kD subunit	1348	5603	185.129	4050	144.099	5346	178.507	5096	171.896	4131	146.07
NCU00485	###	hypothetical protein	342	0	0	0	0	2	0.263221	6	0.797722	2	0.278741
NCU00486	###	hypothetical protein	4021	4048	44.8383	5592	66.7004	2652	29.6863	7952	89.9226	3883	46.0288
NCU00487	###	N-lysine methyltransferase see1	1466	452	13.7324	43	1.40679	62	1.90359	87	2.69843	26	0.845348
NCU00488	###	protein phosphatase PP2A regulatory subunit A	3102	6809	97.7652	6811	105.309	7001	101.586	7976	116.915	7972	122.496
NCU00489	crp-10	40s ribosomal protein S3	1944	34993	801.729	11534	284.563	6837	158.302	9873	230.93	12171	298.419
NCU00490	###	magnesium transporter	3443	2283	29.5333	5549	77.2989	8455	110.533	5774	76.2547	9943	137.65
NCU00491	###	hypothetical protein	456	1	0.0976738	0	0	1	0.0987077	0	0	5	0.522639
NCU00492	###	hypothetical protein	4408	1527	15.4291	2937	31.9564	4104	41.9065	3512	36.2276	2877	31.1096
NCU00493	###	coatomer subunit delta	2179	3609	73.7688	9660	212.626	11276	232.924	9806	204.626	8703	190.374
NCU00494	###	hypothetical protein	2923	599	9.12727	854	14.0128	879	13.5356	998	15.5249	485	7.90877
NCU00495	###	transcription factor SipA3	5139	990	8.58024	1669	15.5766	2332	20.4252	1527	13.511	2207	20.4701
NCU00496	###	hypothetical protein	2499	193	3.43981	399	7.65777	510	9.18586	536	9.75271	349	6.65665
NCU00497	###	hypothetical protein	1667	540	14.4278	742	21.3483	1150	31.0512	1030	28.0949	456	13.0384
NCU00498	###	molybdenum cofactor biosynthesis protein 1 B	2917	907	13.8489	693	11.3944	857	13.2239	1048	16.3362	375	6.12761
NCU00499	###	ADA1	2382	3480	65.0699	10358	208.559	917	17.3278	15716	300.004	2184	43.7026
NCU00500	###	hypothetical protein	1234	61	2.2017	76	2.95389	66	2.40738	129	4.75336	72	2.78108
NCU00501	###	nucleolar complex protein 4	2537	674	11.8327	201	3.79989	213	3.77898	372	6.66729	275	5.16664
NCU00502	###	ATP synthase subunit 4	1601	10984	305.571	4700	140.8	4667	131.209	6471	183.784	4671	139.064
NCU00503	###	nonselective cation channel protein	2781	551	8.82457	1061	18.2983	1347	21.8013	1167	19.0808	887	15.2026
NCU00504	###	eRF1 methyltransferase catalytic subunit	1229	168	6.08836	97	3.78543	176	6.4458	94	3.47778	63	2.44335
NCU00505	###	small nuclear ribonucleoprotein Sm D1	1049	1670	70.9061	1002	45.8129	936	40.1621	1566	67.8802	984	44.7112
NCU00506	###	V-type ATPase assembly factor PKR1	1424	1142	35.719	901	30.3466	690	21.81	1053	33.6237	882	29.5226
NCU00509	###	hypothetical protein	1256	1666	59.0783	504	19.2458	2718	97.4038	1071	38.7727	481	18.2537
NCU00510	###	hypothetical protein	372	1	0.119729	1	0.12893	1	0.120997	3	0.366695	3	0.384392
NCU00512	###	anaphase-promoting complex subunit 2	3976	433	4.85048	494	5.95904	828	9.37346	533	6.09547	378	4.5315
NCU00513	###	acyl- dehydrogenase like protein	2050	1958	42.5404	1716	40.1475	977	21.4515	2019	44.7826	1345	31.2726
NCU00515	###	hypothetical protein	5183	1512	12.9931	4151	38.412	1160	10.0738	3820	33.5126	3473	31.9389
NCU00516	###	hypothetical protein	1825	8	0.195241	14	0.367926	4	0.0986536	28	0.697625	11	0.287294
NCU00517	###	cell cycle checkpoint protein RAD17	3165	934	13.1437	827	12.5322	624	8.87415	1233	17.714	885	13.328
NCU00518	###	MGS207 protein	1597	920	25.6582	606	18.1997	449	12.6549	999	28.4438	506	15.1023
NCU00519	###	ribulose-phosphate 3-epimerase	1309	1789	60.8714	679	24.8786	596	20.4938	1157	40.1902	468	17.0413
NCU00520	###	prolyl 3,4 -dihydroxylase ofd1	2276	1150	22.5045	387	8.15519	435	8.60267	322	6.43295	337	7.05755
NCU00521	###	hypothetical protein	1564	1091	31.0693	1789	54.8617	1273	36.636	2859	83.1197	2395	72.9903
NCU00522	###	cystathionine beta-lyase	1767	1037	26.1388	999	27.1159	108397	2761.19	833	21.4356	787	21.2292
NCU00523	###	NAD-dependent deacetylase sirtuin-2	2071	392	8.43041	510	11.811	614	13.3446	620	13.6125	402	9.25214
NCU00524	###	hypothetical protein	1095	34	1.38295	44	1.92723	30	1.23317	53	2.20084	24	1.0447
NCU00525	###	hypothetical protein	888	0	0	2	0.108022	2	0.101376	3	0.153615	3	0.161029
NCU00526	###	laccase-2	1815	6	0.147237	5	0.132126	7	0.173595	4	0.10021	2	0.052523
NCU00527	###	mitochondrial genome maintenance protein Mgr2	1619	977	26.8776	425	12.5903	638	17.7374	505	14.1831	498	14.6615
NCU00528	###	hypothetical protein	4089	1887	20.5541	3098	36.3379	3732	41.081	3656	40.6552	3265	38.0594
NCU00529	###	hypothetical protein	249	0	0	0	0	0	0	0	0	0	0
NCU00530	###	hypothetical protein	303	0	0	0	0	0	0	0	0	0	0
NCU00531	###	hypothetical protein	412	0	0	0	0	0	0	0	0	0	0
NCU00532	###	hypothetical protein	210	0	0	1	0.22839	0	0	0	0	0	0
NCU00533	###	hypothetical protein	795	0	0	4	0.241317	0	0	3	0.171586	2	0.119911
NCU00534	###	hypothetical protein	1577	10	0.28243	10	0.304133	9	0.256878	21	0.6055	7	0.211574
NCU00535	###	alanyl-tRNA synthetase	1322	60	2.02145	81	2.93866	1263	43.0019	128	4.40256	52	1.87486
NCU00536	###	homoserine O-acetyltransferase	2333	1936	36.9601	361	7.42144	342	6.59823	399	7.77651	884	18.0607
NCU00537	###	hypothetical protein	1779	881	22.0568	683	18.4137	3161	79.9769	710	18.1472	1039	27.8379
NCU00538	###	poly (A) RNA polymerase cid13	6981	1051	6.70545	1621	11.1368	633	4.08133	1693	11.0272	2047	13.9764
NCU00541	###	hypothetical protein	2633	3540	59.8819	2562	46.6685	924	15.7956	3190	55.0892	3452	62.4908
NCU00542	###	hypothetical protein	2446	2507	45.65	1438	28.1967	1145	21.07	1751	32.5504	848	16.5248
NCU00545	###	hypothetical protein	4402	2747	27.794	3152	34.3425	3173	32.4441	2531	26.1438	1947	21.082
NCU00547	###	hypothetical protein	1944	6	0.137467	9	0.222045	6	0.138922	18	0.42102	8	0.196151
NCU00548	###	ADP-ribose pyrophosphatase	961	39	1.80752	21	1.04807	30	1.40512	35	1.65604	25	1.23997
NCU00549	###	glutathione s-transferase omega-1	1448	972	29.8979	840	27.8231	114	3.54366	1154	36.238	536	17.6438
NCU00550	###	hypothetical protein	4867	1303	11.9241	1500	14.7817	1729	15.99	1743	16.2841	1295	12.6825
NCU00551	###	myosin type-2 heavy chain 1	8135	4085	22.3654	5499	32.4206	2848	15.7579	6256	34.9676	3542	20.7533
NCU00552	al-1	phytoene desaturase	2354	1142	21.6074	1829	37.2651	434	8.29849	1664	32.142	589	11.9263
NCU00553	###	rho GTPase activator	3011	2004	29.6435	2312	36.8275	1156	17.2808	1895	28.6171	1015	16.0676
NCU00554	###	aspartate-semialdehyde dehydrogenase	2136	6384	133.117	1702	38.2168	10330	217.678	1610	34.2729	2041	45.5447
NCU00556	###	cell wall integrity protein scw1	2109	1361	28.7425	1997	45.4148	875	18.6744	1806	38.9375	1816	41.0427
NCU00557	###	hypothetical protein	483	4	0.368855	0	0	1	0.0931899	3	0.282423	2	0.197369
NCU00558	###	hypothetical protein	1959	138	3.13753	400	9.79312	140	3.21669	443	10.2824	367	8.92952
NCU00559	###	hypothetical protein	4210	310	3.27961	1361	15.505	412	4.40485	1766	19.0737	1109	12.5558
NCU00560	###	hypothetical protein	1941	505	11.588	521	12.8738	769	17.8327	568	13.3061	384	9.42979
NCU00561	###	hypothetical protein	1996	167	3.72648	277	6.65602	169	3.81103	370	8.42884	190	4.53721
NCU00562	###	hypothetical protein	2301	3499	67.7283	2120	44.1891	2262	44.2478	2217	43.8102	1678	34.7593
NCU00563	###	hypothetical protein	2211	50	1.00722	65	1.41	128	2.60578	75	1.54241	43	0.926992
NCU00564	###	mitochondrial 40S ribosomal protein MRP2	903	1686	83.1597	1012	53.7512	1232	61.41	1219	61.3822	1296	68.409
NCU00565	###	lipoate synthase	2639	1348	22.7506	763	13.8669	3075	52.4471	594	10.2347	1167	21.0779
NCU00566	###	synaptobrevin	1206	3052	112.715	2904	115.49	4260	158.993	3722	140.332	3755	148.409
NCU00567	arg-6	Arg-6 protein	3540	7442	93.6331	849	11.5027	4381	55.704	1154	14.8228	607	8.173
NCU00568	###	intramembrane protease 2	2117	430	9.04671	1066	24.1508	1613	34.2949	966	20.7483	1025	23.0781
NCU00569	###	mediator of RNA polymerase II transcription subunit 31	964	327	15.1082	277	13.7816	495	23.1124	319	15.0467	202	9.98782
NCU00570	###	DNA-directed RNA polymerase III polypeptide	759	359	21.0667	329	20.7898	487	28.8804	354	21.2074	266	16.7046
NCU00571	###	hypothetical protein	1432	1989	61.8635	3048	102.086	2732	85.8724	2694	85.5424	2939	97.8257
NCU00572	###	glucan endo-1,3 -beta-glucosidase	1705	99	2.58615	169	4.75399	130	3.4319	181	4.82704	96	2.68376
NCU00573	###	hypothetical protein	3230	7979	110.024	13320	197.787	8128	113.265	13171	185.414	8709	128.517
NCU00574	###	hypothetical protein	384	31	3.59562	120	14.9881	26	3.0476	98	11.6044	40	4.96507
NCU00575	###	glucokinase	4004	10501	116.81	5490	65.7618	6939	78.0044	7327	83.2068	7354	87.5439
NCU00576	###	N-alpha-acetyltransferase 50	2071	1227	26.3881	1117	25.8683	1279	27.7975	1383	30.3647	997	22.9462
NCU00577	###	hypothetical protein	2321	728	13.9701	658	13.5971	766	14.8549	1171	22.9408	656	13.4718
NCU00578	###	peptidyl-prolyl cis-trans isomerase-like 1	953	674	31.5	320	16.1047	485	22.9068	435	20.755	379	18.9558
NCU00579	###	oxysterol-binding protein homolog	4451	2499	25.0064	3216	34.654	9736	98.4553	3585	36.6234	6266	67.101
NCU00580	###	acyl-CoA thioesterase	1679	273	7.24194	380	10.855	1075	28.8187	456	12.3493	449	12.7465
NCU00581	###	phosphopantetheinyl transferase	1446	222	6.83798	394	13.0684	794	24.7154	304	9.55943	192	6.32891
NCU00582	###	cryptochrome DASH	4094	986	10.7268	1681	19.6932	855	9.40014	2364	26.2559	2636	30.6898
NCU00583	###	hypothetical protein	375	0	0	0	0	0	0	0	0	0	0
NCU00584	###	hypothetical protein	1756	949	24.0705	931	25.4285	1441	36.9365	865	22.3985	1744	47.3389
NCU00585	al-2	phytoene synthase	3212	1165	16.1545	3454	51.5754	2803	39.2793	5022	71.0932	10038	148.959
NCU00586	ncw-6	non-anchored cell wall protein 6	1926	460	10.6376	505	12.5757	861	20.1216	403	9.51427	12031	297.743
NCU00587	os-5	mitogen activated protein kinase kinase	3055	2075	30.2517	2009	31.5402	1861	27.419	2118	31.524	3000	46.8065
NCU00589	###	auxin Efflux Carrier superfamily protein	2884	1578	24.3699	2173	36.1377	5536	86.4006	1622	25.573	9200	152.051
NCU00590	###	pyridoxamine 5' -phosphate oxidase homolog	1464	1460	44.4176	1593	52.1879	1680	51.6517	2211	68.6711	1427	46.46
NCU00591	###	methylcrotonoyl-CoA carboxylase subunit alpha	2929	1187	18.0499	1102	18.045	1507	23.1585	1233	19.1413	1377	22.4084
NCU00592	###	pre-mRNA-splicing factor cwc-25	1652	456	12.2941	449	13.0356	1031	28.0908	496	13.6521	527	15.2054
NCU00593	csn-2	COP9 signalosome subunit 2	2014	1200	26.5378	1393	33.1732	2246	50.1957	1761	39.7582	2156	51.0253
NCU00594	###	hypothetical protein	372	1	0.119729	2	0.257859	3	0.36299	5	0.611158	2	0.256261
NCU00595	###	ubiquitin thiolesterase	4331	3405	35.0164	4733	52.4136	3414	35.4806	5440	57.1133	3241	35.6687
NCU00596	###	lipoyltransferase	2137	464	9.67066	350	7.85523	707	14.8912	336	7.14926	248	5.53151
NCU00597	###	deoxyribose-phosphate aldolase 2	1605	457	12.6819	60	1.79296	197	5.52468	82	2.32309	89	2.64309
NCU00598	###	thioredoxin	999	574	25.5911	2176	104.469	2745	123.678	3410	155.208	3132	149.435
NCU00599	###	mito ribosomal protein S22	2954	748	11.278	524	8.50778	1135	17.2942	588	9.05093	591	9.53615
NCU00600	###	small Rho-type GTPase	2285	5313	103.561	12401	260.295	8609	169.583	11790	234.614	9777	203.946
NCU00602	###	uroporphyrinogen-III c-methyltransferase	2786	727	11.6224	698	12.0163	1395	22.5377	566	9.23766	353	6.03935
NCU00603	###	hypothetical protein	444	0	0	1	0.108022	3	0.304127	0	0	0	0
NCU00604	###	RNA 3'-terminal phosphate cyclase	2242	515	10.2309	1519	32.4951	2332	46.8176	1003	20.3419	2345	49.8544
NCU00605	###	hypothetical protein	2354	519	9.81983	67	1.3651	83	1.58704	165	3.18716	297	6.01376
NCU00606	###	short-chain alcohol dehydrogenase	886	43	2.16161	21	1.13679	47	2.3877	47	2.41207	10	0.537976
NCU00607	###	hypothetical protein	652	13	0.888052	75	5.51708	17	1.17359	159	11.0886	67	4.89805
NCU00608	###	acyl- CoA synthetase	2910	1330	20.3564	833	13.7293	215	3.32553	951	14.8598	468	7.66565
NCU00609	###	initiation-specific alpha-1,6-mannosyltransferase	2093	833	17.7263	674	15.4449	1114	23.957	920	19.9869	2143	48.8033
NCU00611	###	hypothetical protein	3280	998	13.5519	1873	27.3879	2165	29.7098	2319	32.148	3533	51.3412
NCU00614	###	ER membrane protein complex subunit 1	4963	3474	31.1766	3890	37.5925	4474	40.5759	3713	34.0179	6145	59.0166
NCU00616	###	hypothetical protein	2310	313	6.03497	487	10.1114	862	16.7962	617	12.1451	617	12.7312
NCU00617	###	phosducin family protein	1577	1799	50.8092	1196	36.3743	1948	55.5998	1668	48.094	788	23.8172
NCU00618	###	40S ribosomal protein S27	1296	32269	1108.98	13219	489.203	9711	337.268	11529	404.495	14047	516.624
NCU00619	###	hypothetical protein	1579	569	16.0499	841	25.5452	1964	55.9855	843	24.2757	2642	79.753
NCU00620	###	hypothetical protein	1581	173	4.87368	413	12.5289	547	15.573	490	14.0926	464	13.9889
NCU00621	###	TORC1 growth control complex subunit Kog1	5952	2195	16.4253	2550	20.5482	1908	14.4288	2771	21.169	2136	17.1055
NCU00622	###	cell polarity protein	5470	2688	21.8869	2535	22.2273	1531	12.5981	3090	25.6861	1589	13.8463
NCU00623	###	hypothetical protein	1204	358	13.2434	301	11.9905	331	12.3742	466	17.5989	575	22.7634
NCU00624	###	ER to Golgi transporter Yif1	1718	1062	27.5324	1922	53.6569	3207	84.0218	2589	68.5229	2474	68.6393
NCU00627	###	hypothetical protein	3905	8685	99.0585	17185	211.069	13510	155.722	17946	208.965	25938	316.601
NCU00628	###	mediator of RNA polymerase II transcription subunit	2748	335	5.42964	501	8.74413	435	7.12506	691	11.4337	413	7.16357
NCU00629	###	6-phosphofructokinase	4350	3672	37.5973	1548	17.0678	3573	36.9709	1894	19.7978	9996	109.53
NCU00630	###	hypothetical protein	2920	391	5.96399	455	7.4735	1532	23.6152	1055	16.4284	375	6.12131
NCU00631	crf9-1	RING-13 protein	5512	997	8.05617	2270	19.752	3622	29.5771	2523	20.813	3678	31.8052
NCU00632	###	type I phosphodiesterase/nucleotide pyrophosphatase	2763	1470	23.6962	1507	26.1594	2390	38.9344	2122	34.9214	949	16.3712
NCU00633	###	hypothetical protein	1624	1818	49.8598	1773	52.3622	13091	362.83	1329	37.2105	2434	71.4382
NCU00634	###	60s ribosomal protein L14	1648	29135	787.41	8796	255.99	6130	167.425	10683	294.756	8889	257.094
NCU00635	###	nascent polypeptide-associated complex subunit alpha	1111	19891	797.417	5273	227.635	6350	257.262	6994	286.245	5130	220.09
NCU00636	###	ATP synthase subunit D	2336	10537	200.903	5571	114.382	6812	131.256	6490	126.328	5082	103.695
NCU00638	###	hypothetical protein	1493	101	3.01304	180	5.7824	588	17.7269	167	5.08608	208	6.64048
NCU00640	###	hypothetical protein	300	67	9.9471	64	10.2319	81	12.1529	76	11.5191	47	7.46746
NCU00641	###	cytochrome c oxidase-assembly factor cox-16	345	125	16.1374	97	13.4849	171	22.3097	126	16.6065	83	11.4671
NCU00642	gh35-1	beta-galactosidase	3962	1098	12.3433	1337	16.185	852	9.67924	1859	21.3349	313	3.76553
NCU00643	###	L-arabinitol 4-dehydrogenase	1784	277	6.91557	93	2.50025	77	1.94273	229	5.8367	23	0.61451
NCU00644	###	ATP synthase subunit G	1900	5516	129.304	1518	38.319	3441	81.5168	1591	38.0753	2662	66.7807
NCU00645	###	hypothetical protein	399	0	0	0	0	0	0	1	0.11396	0	0
NCU00646	###	methyltransferase LaeA	1784	171	4.26918	147	3.95201	244	6.15618	226	5.76023	164	4.38173
NCU00648	###	choline transporter	1896	58	1.36249	72	1.82133	317	7.52553	61	1.46291	94	2.36312
NCU00649	###	nicotinate phosphoribosyltransferase	2234	1375	27.4134	1211	25.999	2495	50.2694	1203	24.4855	1293	27.5875
NCU00650	###	u3 small nucleolar RNA-associated protein	3497	1165	14.8379	210	2.88018	244	3.14058	259	3.36768	888	12.1036
NCU00651	png-1	peptide N-glycanase-1	2649	1136	19.1003	2372	42.9465	4010	68.1363	2937	50.4137	19143	344.448
NCU00652	###	hypothetical protein	3845	246	2.84959	632	7.88345	394	4.61228	622	7.35564	287	3.5578
NCU00653	###	hypothetical protein	2299	119	2.30542	248	5.17378	205	4.01357	198	3.91609	89	1.84522
NCU00654	###	hypothetical protein	2023	513	11.2944	773	18.3265	501	11.147	809	18.1836	386	9.09469
NCU00655	###	mitochondrial trans-2-enoyl-CoA reductase	1629	1007	27.5329	889	26.1744	1526	42.1647	1329	37.0963	1291	37.7747
NCU00656	###	phosphoinositide 3-kinase	3082	997	14.4081	1168	18.1763	1292	18.8689	1351	19.9319	1217	18.8215
NCU00657	###	non-structural maintenance of chromosome element 4	2241	875	17.3904	571	12.2205	293	5.88494	918	18.6263	970	20.6313
NCU00658	###	hypothetical protein	12080	238	0.877512	362	1.43727	205	0.763841	316	1.18945	470	1.8545
NCU00659	###	hypothetical protein	1522	61	1.78508	40	1.26049	112	3.31222	56	1.67302	192	6.01288
NCU00660	###	glutamyl-tRNA amidotransferase	1946	761	17.4175	569	14.0238	512	11.8425	671	15.6786	552	13.5205
NCU00662	###	pre-mrna-splicing factor	2658	264	4.42376	186	3.35624	331	5.60517	329	5.62817	168	3.01266
NCU00663	###	hypothetical protein	1209	759	27.9614	991	39.3136	462	17.2001	1540	57.919	697	27.4791
NCU00664	###	pre-mRNA-splicing factor isy-1	3344	324	4.31541	361	5.17769	590	7.94149	365	4.9631	370	5.2739
NCU00665	###	Ser/Thr protein phosphatase	2309	3	0.0578682	1	0.0207717	6	0.116962	9	0.177233	1	0.020643
NCU00666	###	hypothetical protein	2290	511	9.93867	789	16.5248	919	18.0633	1021	20.2729	492	10.2406
NCU00667	vma-11	vacuolar membrane ATPase 11	1249	954	34.0196	1149	44.1218	1359	48.9748	1387	50.4941	1642	62.6624
NCU00668	###	rho guanyl nucleotide exchange factor	4911	3473	31.4976	4851	47.3758	4247	38.925	4156	38.4797	2670	25.9142
NCU00669	###	dolichyl-diphosphooligosaccharide--protein glycosyltransferase subunit	1814	2466	60.5478	11487	303.714	8962	222.374	11934	299.141	9751	256.217
NCU00670	nuo9.5	NADH:ubiquinone oxidoreductase 9.5kD subunit	894	3234	161.118	3227	173.124	2330	117.31	3604	183.305	2632	140.328
NCU00671	###	beige/BEACH domain-containing protein	8873	2852	14.316	4325	23.3782	3551	18.0134	4650	23.8292	4585	24.63
NCU00673	###	subtilisin-like proteinase	2771	37162	597.318	75325	1303.76	80697	1310.8	82402	1352.16	158415	2724.93
NCU00674	###	hypothetical protein	3009	64	0.947329	107	1.70552	223	3.33579	66	0.997352	113	1.79
NCU00675	###	efr-3	4532	607	5.96543	805	8.51925	1392	13.825	789	7.91614	731	7.68818
NCU00676	###	F1-ATP synthase assembly protein	1727	774	19.9614	165	4.58234	198	5.16047	145	3.8177	196	5.40954
NCU00677	###	phenylacetyl-CoA ligase	2288	424	8.25378	1077	22.5764	436	8.57722	876	17.409	301	6.27057
NCU00678	###	glutamate decarboxylase	2439	159	2.90354	176	3.46096	202	3.72783	255	4.75395	198	3.86945
NCU00679	###	sterol 3-beta-glucosyltransferase	1911	22	0.512749	19	0.476857	11	0.259088	30	0.713817	23	0.573672
NCU00680	###	2-methylcitrate dehydratase	2357	7716	145.806	2347	47.7583	2057	39.2817	2963	57.1608	1814	36.6838
NCU00681	###	GTPase activating protein	4444	789	7.90762	1301	14.041	622	6.29988	1279	13.0865	934	10.0177
NCU00682	###	cAMP-dependent protein kinase catalytic subunit prkx	2850	1810	28.2863	2561	43.0983	2105	33.2448	3138	50.0651	2878	48.1329
NCU00684	###	type I inositol -trisphosphate 5-phosphatase 12	2446	748	13.6203	1895	37.1577	3352	61.6827	1240	23.0511	2901	56.5311
NCU00685	###	casein kinase I isoform delta	3026	8857	130.365	15980	253.281	27068	402.627	15028	225.818	12119	190.895
NCU00687	###	hypothetical protein	3993	7421	82.7763	9694	116.439	7177	80.9021	8425	95.9394	8081	96.4633
NCU00688	###	hypothetical protein	1844	119	2.87428	153	3.97948	179	4.36926	151	3.72343	59	1.52506
NCU00689	###	hypothetical protein	2739	845	13.7407	1088	19.0516	1382	22.7108	1070	17.7631	521	9.06655
NCU00690	###	ribonuclease P complex subunit Pop1	3344	511	6.80609	396	5.67969	400	5.38406	612	8.32169	323	4.60397
NCU00691	###	E3 ubiquitin-protein ligase	3839	410	4.75673	856	10.6943	609	7.14028	1131	13.3959	482	5.98446
NCU00692	###	chaperone dnaK	2276	4384	85.7909	1007	21.2204	1131	22.3669	1079	21.5564	1598	33.4658
NCU00693	###	exosome complex exonuclease RRP40	1412	539	17.0019	217	7.3709	297	9.46755	323	10.4015	215	7.25772
NCU00694	###	hypothetical protein	3378	2237	29.4951	4255	60.4137	2159	28.768	4051	54.5292	2302	32.4819
NCU00695	###	hypothetical protein	2270	0	0	0	0	0	0	0	0	0	0
NCU00696	###	jouberin	3746	2562	30.4617	5284	67.6535	4621	55.5244	4303	52.2312	6408	81.5363
NCU00697	###	hypothetical protein	1969	20	0.452405	65	1.5833	37	0.845808	34	0.785163	79	1.9124
NCU00698	###	hypothetical protein	1419	8	0.251102	20	0.675994	36	1.14192	40	1.28175	9	0.302313
NCU00699	###	hypothetical protein	1915	260	6.0471	821	20.5622	1120	26.3248	454	10.7799	1348	33.5519
NCU00700	###	hypothetical protein	2773	289	4.64185	497	8.59611	266	4.31765	641	10.5108	85	1.46105
NCU00701	###	N,O-diacetylmuramidase	1335	206	6.87272	257	9.2331	35	1.18006	377	12.8406	140	4.99854
NCU00704	###	cell surface superoxide dismutase	552	0	0	0	0	1	0.0815412	0	0	1	0.086349
NCU00705	###	hypothetical protein	828	4	0.215165	29	1.67982	16	0.869773	98	5.38174	19	1.09375
NCU00706	###	60S ribosomal protein L44	961	21591	1000.67	6996	349.158	4654	217.981	9494	449.213	7617	377.796
NCU00707	###	ribonucleoprotein	1774	1132	28.4208	129	3.48764	936	23.7486	180	4.61366	126	3.38542
NCU00708	###	hypothetical protein	646	2	0.137892	2	0.148489	3	0.209028	2	0.140775	1	0.0737843
NCU00709	gh3-8	exo-1,4 -beta-xylosidase	2588	126	2.16845	50	0.926619	24	0.41741	153	2.68815	14	0.257846
NCU00710	###	acetyl xylan esterase	1842	1592	38.4943	579	15.0759	104	2.54132	659	16.2676	102	2.63941
NCU00711	###	multidrug resistance protein fnx1	2656	583	9.7765	335	6.0494	1943	32.9277	410	7.01912	82	1.47157
NCU00712	###	3-hydroxy-3-methylglutaryl-CoA reductase	4608	7783	75.2276	5018	52.2292	2469	24.1171	4985	49.1903	2072	21.4325
NCU00713	###	nicotinamidase	1774	662	16.6206	379	10.2466	299	7.58636	546	13.9948	306	8.22175
NCU00714	###	heat shock protein sti1 homolog	2334	5290	100.948	3244	66.6616	3005	57.9508	3450	67.2117	2116	43.2127
NCU00715	###	betaine aldehyde dehydrogenase	2085	224	4.78503	192	4.41663	89	1.92132	324	7.06587	52	1.18876
NCU00716	ncw-5	non-anchored cell wall protein 5	1423	345	10.7983	2409	81.1946	272	8.6036	7456	238.247	3276	109.732
NCU00717	###	hypothetical protein	5939	114	0.854938	159	1.28404	120	0.909461	198	1.51593	132	1.05939
NCU00718	###	hypothetical protein	306	1	0.145553	1	0.156738	3	0.441282	6	0.891572	5	0.778834
NCU00719	###	hypothetical protein	1935	16	0.368283	25	0.619662	14	0.325659	24	0.563971	9	0.221696
NCU00720	###	L-lactate dehydrogenase	1851	858	20.6454	669	17.3347	602	14.6388	882	21.6665	268	6.9012
NCU00721	###	proline-specific permease	2775	1305	20.9455	706	12.2022	292	4.73626	1140	18.6796	309	5.30752
NCU00722	###	amidohydrolase	3613	605	7.45814	370	4.91167	198	2.46668	595	7.48817	115	1.51714
NCU00723	###	E3 ubiquitin-protein ligase	2327	164	3.13899	403	8.30623	292	5.6481	733	14.323	410	8.39815
NCU00724	###	hypothetical protein	2058	9	0.194778	73	1.70127	57	1.24665	59	1.30357	36	0.833784
NCU00725	###	epsin-3	2087	1904	40.6338	5601	128.718	4842	104.428	5204	113.381	4611	105.31
NCU00726	csr-1	peptidyl-prolyl cis-trans isomerase mitochondrial	1148	53234	2065.33	23614	986.559	21602	846.97	33768	1337.49	21303	884.494
NCU00727	###	probable DNA-directed rna polymerase III subunit	1635	465	12.6671	147	4.31216	170	4.68001	262	7.28635	113	3.29425
NCU00728	###	hypothetical protein	2445	84	1.53018	116	2.27549	313	5.76211	165	3.06854	117	2.28088
NCU00729	###	hypothetical protein	1416	14880	468.04	12474	422.511	3018	95.9339	10962	352.008	1809	60.8936
NCU00730	###	transcriptional regulator war1	3128	84	1.19607	41	0.628655	226	3.25205	44	0.639606	22	0.335237
NCU00732	###	trichothecene C-15 hydroxylase	1536	2	0.0579938	3	0.0936754	3	0.0879116	11	0.325633	13	0.403412
NCU00733	###	hypothetical protein	974	8	0.365825	28	1.37878	53	2.44925	23	1.07373	702	34.3538
NCU00734	###	Ulp1 protease	2056	1141	24.7175	1252	29.2063	667	14.6022	1614	35.695	3920	90.8781
NCU00735	###	hypothetical protein	1017	237	10.3794	85	4.00861	52	2.30143	175	7.82427	107	5.01486
NCU00736	###	adenylyltransferase and sulfurtransferase uba4	1585	138	3.87787	69	2.08793	40	1.13592	82	2.3524	49	1.47354
NCU00737	###	presequence translocated-associated motor subunit pam-17	2383	1545	28.8767	840	16.9064	830	15.6773	969	18.4895	1621	32.4232
NCU00738	###	hypothetical protein	2649	692	11.635	686	12.4205	359	6.09998	1110	19.0532	626	11.2639
NCU00739	###	hypothetical protein	372	0	0	0	0	0	0	0	0	0	0
NCU00740	###	hypothetical protein	3442	99	1.28105	95	1.32376	61	0.797692	172	2.27219	42	0.581614
NCU00741	###	gliotoxin biosynthesis protein GliK	3594	743	9.20775	1318	17.5887	1200	15.0286	1068	13.512	739	9.80082
NCU00742	###	glycerol-3-phosphate dehydrogenase	2153	93	1.9239	51	1.13611	56	1.17074	72	1.5206	33	0.730577
NCU00743	###	glycogen debranching enzyme	5726	5746	44.6948	4702	39.3846	9855	77.4678	7020	55.7458	12878	107.2
NCU00744	###	hypothetical protein	2659	4737	79.3465	6652	119.986	5982	101.261	7641	130.665	5263	94.3433
NCU00745	###	hypothetical protein	944	3	0.141544	8	0.406456	10	0.476809	5	0.240838	6	0.302953
NCU00746	###	hypothetical protein	1077	1	0.0413549	0	0	1	0.0417927	1	0.0422193	1	0.0442569
NCU00747	###	hypothetical protein	861	0	0	0	0	26	1.35921	2	0.105622	0	0
NCU00748	###	hypothetical protein	2291	142	2.76062	265	5.54774	820	16.1103	306	6.07327	62	1.28992
NCU00749	###	hypothetical protein	1825	477	11.6412	641	16.8458	507	12.5044	908	22.623	246	6.42493
NCU00751	###	hypothetical protein	1668	110	2.93724	420	12.0767	345	9.30977	737	20.0908	183	5.22939
NCU00752	###	hypothetical protein	465	195	18.6777	322	33.2123	266	25.7481	314	30.7046	211	21.6285
NCU00753	###	hypothetical protein	1664	1448	38.7577	1195	34.4437	1245	33.6769	1374	37.5457	943	27.0119
NCU00754	###	multidrug resistant protein	2646	132	2.22191	379	6.86981	193	3.2831	107	1.83874	857	15.4379
NCU00755	###	hypothetical protein	3374	277	3.6566	911	12.95	417	5.56297	778	10.4848	1007	14.2259
NCU00756	###	hypothetical protein	351	0	0	0	0	0	0	0	0	0	0
NCU00757	###	hypothetical protein	1056	81	3.41636	291	13.2167	136	5.79684	433	18.6445	181	8.16979
NCU00758	###	formate/nitrite transporter	2922	119	1.81388	164	2.6919	120	1.84849	158	2.45869	100	1.63123
NCU00759	###	hypothetical protein	3601	589	7.28509	794	10.5753	403	5.0373	782	9.87439	863	11.4231
NCU00760	###	hypothetical protein	351	0	0	0	0	0	0	0	0	0	0
NCU00761	###	cholinesterase	4246	37	0.388119	63	0.711633	11	0.116608	128	1.37074	35	0.392902
NCU00762	gh5-1	endoglucanase 3	2006	55935	1241.93	38749	926.457	2735	61.3681	40262	912.622	14517	344.939
NCU00763	###	hypothetical protein	3891	216	2.47249	381	4.69634	96	1.11052	374	4.37056	130	1.5925
NCU00764	###	hypothetical protein	549	4	0.324512	10	0.873621	0	0	5	0.414118	7	0.607746
NCU00765	###	amino acid permease 2	1888	16	0.377451	14	0.355649	5	0.119202	34	0.818848	21	0.530168
NCU00766	###	hypothetical protein	1018	394	17.2382	229	10.7891	220	9.72727	255	11.3899	2664	124.733
NCU00768	###	mRNA binding post-transcriptional regulator	2315	5716	109.973	1763	36.5256	1931	37.5446	1924	37.7903	1426	29.3606
NCU00770	###	proteasome-associated protein ecm29	6023	1888	13.9615	2037	16.2209	4526	33.8234	1750	13.2115	3072	24.3111
NCU00771	###	UBX domain-containing protein 5	2877	1815	28.0983	1728	28.8071	2538	39.7071	1425	22.5217	2763	45.7759
NCU00772	###	serine/threonine-protein kinase 24	3240	1311	18.0219	1420	21.0203	1078	14.9758	1363	19.1283	746	10.9746
NCU00773	###	hypothetical protein	1419	22	0.690531	106	3.58277	25	0.793001	130	4.1657	79	2.65363
NCU00774	###	hypothetical protein	2237	1011	20.1293	3206	68.7374	870	17.5053	5038	102.404	3020	64.3483
NCU00775	###	isocitrate dehydrogenase subunit 1	2527	8599	151.56	5195	98.5997	4625	82.3801	5342	96.1225	6355	119.869
NCU00776	###	tyrosinase	2031	7	0.153508	9	0.212534	2	0.0443237	5	0.11194	36	0.844868
NCU00777	###	methyltransferase	3512	373	4.73039	102	1.39297	34	0.435753	110	1.42418	155	2.10365
NCU00778	###	sed5 compartment vesicle protein	2621	541	9.19334	762	13.9439	681	11.6949	924	16.0299	795	14.4576
NCU00779	###	hypothetical protein	1469	2	0.0606389	1	0.0326493	1	0.0306404	0	0	0	0
NCU00780	###	D-lactate dehydrogenase	1448	39	1.19961	47	1.55677	12	0.373017	82	2.57497	34	1.1192
NCU00781	###	hypothetical protein	290	0	0	0	0	0	0	2	0.313587	0	0
NCU00782	###	pantothenate transporter liz1	1800	238	5.88908	1139	30.3492	51	1.2753	1246	31.4755	76	2.01251
NCU00783	###	hypothetical protein	288	14	2.1651	13	2.16494	7	1.09401	15	2.36824	8	1.32402
NCU00784	###	probable flavin-containing monooxygenase 1	3070	806	11.6934	1559	24.3558	1431	20.9806	1931	28.6003	810	12.576
NCU00786	gpr-1	G-protein coupled receptor-1	2094	51	1.08477	210	4.80992	769	16.5297	251	5.45034	57	1.29746
NCU00787	###	hypothetical protein	1613	62	1.71199	1084	32.2322	595	16.6035	1766	49.7832	622	18.3803
NCU00788	###	interferon-induced gtp-binding protein mx	3148	83	1.17432	208	3.16901	105	1.50131	288	4.15991	215	3.25537
NCU00789	###	hypothetical protein	3746	2935	34.8966	2996	38.3592	1115	13.3975	3197	38.8062	3635	46.2523
NCU00790	hak-1	potassium transporter hak-1	3308	548	7.37833	1230	17.8334	88	1.19738	3138	43.1334	242	3.48695
NCU00792	###	branched-chain-amino-acid aminotransferase	1886	3564	84.1664	1451	36.8996	4327	103.267	1225	29.5339	1888	47.7152
NCU00793	###	trehalose phosphate synthase	3687	5326	64.3385	7151	93.0227	9354	114.193	8696	107.244	31864	411.93
NCU00794	###	ribosome assembly protein 4	2408	574	10.6169	151	3.00757	155	2.89729	216	4.07872	187	3.70153
NCU00795	###	vacuolar calcium ion transporter	1918	37	0.859203	44	1.10027	46	1.07951	102	2.41812	36	0.894644
NCU00796	###	hydantoinase	3643	447	5.46501	414	5.4505	1065	13.1585	492	6.14091	149	1.9495
NCU00797	###	aldehyde reductase 2	1973	5	0.112872	4	0.0972363	9	0.20532	4	0.0921848	0	0
NCU00798	###	hypothetical protein	1585	14	0.393407	20	0.605196	8	0.227183	13	0.372941	1	0.0300723
NCU00799	###	homocysteine S-methyltransferase	4166	531	5.67699	142	1.6348	410	4.42976	158	1.7245	129	1.47593
NCU00800	###	probable myosin light chain kinase	2557	51	0.888346	59	1.10667	38	0.668912	69	1.227	15	0.279613
NCU00801	###	MFS lactose permease	3050	46184	674.426	45498	715.464	14373	212.111	44196	658.885	4645	72.5909
NCU00802	###	hypothetical protein	1623	405	11.1142	852	25.1777	1598	44.3174	628	17.5941	1207	35.4475
NCU00803	###	high-affinity nicotinic acid transporter	2073	160	3.43767	137	3.16969	121	2.62725	188	4.12368	46	1.05768
NCU00804	###	hypothetical protein	222	1	0.200627	1	0.216044	2	0.405502	2	0.409641	3	0.644117
NCU00805	###	hypothetical protein	2998	3573	53.0816	2980	47.6738	1594	23.9317	3836	58.18	2750	43.7217
NCU00806	###	hypothetical protein	717	0	0	3	0.200677	10	0.627765	2	0.126835	13	0.864212
NCU00807	###	hypothetical protein	369	0	0	0	0	0	0	1	0.123225	0	0
NCU00808	###	C6 zinc finger domain-containing protein	1864	323	7.71791	307	7.89929	87	2.10082	293	7.1474	37	0.946133
NCU00809	###	MFS monosaccharide transporter	2540	391	6.85624	548	10.3477	133	2.35686	521	9.32676	72	1.35112
NCU00810	gh2-3	beta-galactosidase	3793	2266	26.6085	2449	30.9672	1168	13.8604	2784	33.3744	541	6.79846
NCU00811	###	hypothetical protein	2120	38885	816.938	17117	387.246	27766	589.513	9224	197.838	46994	1056.58
NCU00812	###	exosome complex exonuclease RRP41	2467	1717	30.9987	600	11.6648	808	14.7421	633	11.6671	1299	25.0978
NCU00813	###	protein disulfide-isomerase	2115	1899	39.9906	17763	402.811	12900	274.534	15330	329.578	10382	233.974
NCU00814	###	vacuolar protein sorting-associated protein vta1 homolog	3119	1636	23.362	4975	76.5021	3983	57.4792	5017	73.1401	7975	121.874
NCU00817	###	hypothetical protein	2040	0	0	0	0	0	0	0	0	0	0
NCU00818	###	hypothetical protein	2203	65	1.31414	128	2.7867	73	1.4915	120	2.47681	33	0.713996
NCU00819	###	hypothetical protein	564	5	0.394851	17	1.44566	6	0.478838	25	2.01552	3	0.253535
NCU00821	###	sugar transporter	2501	1934	34.4418	4895	93.8717	583	10.4923	5857	106.485	1380	26.3004
NCU00822	###	hypothetical protein	1828	9	0.219285	18	0.472272	7	0.172361	13	0.323366	22	0.573644
NCU00823	###	26S proteasome regulatory subunit RPN11	1735	5190	133.233	3045	84.175	5624	145.902	3250	85.1747	5345	146.84
NCU00824	###	histone deacetylase RPD3	3106	542	7.77214	417	6.43917	491	7.11535	676	9.89628	226	3.46819
NCU00825	###	hydrolase mb2248c	2442	119	2.17042	406	7.97399	47	0.8663	384	7.1501	52	1.01497
NCU00826	###	hypothetical protein	1673	18	0.479203	48	1.37607	30	0.807126	42	1.14151	21	0.598301
NCU00827	###	hypothetical protein	2260	448	8.82902	462	9.80458	1037	20.6532	527	10.603	226	4.76646
NCU00828	###	peroxisomal membrane protein	1326	470	15.7869	217	7.84895	283	9.60636	405	13.8879	306	10.9995
NCU00829	###	ferric reductase	2499	7312	130.321	34194	656.265	32061	577.467	305	5.54958	668	12.7411
NCU00830	tcu-1	ctr copper transporter	1756	7064	179.172	56143	1533.44	43657	1119.04	281	7.27626	844	22.9094
NCU00831	###	extracellular serine carboxypeptidase	2922	2140	32.6194	1724	28.2978	941	14.4952	2337	36.3668	852	13.8981
NCU00832	###	hypothetical protein	2495	764	13.6385	989	19.0117	1167	21.0531	1538	28.0293	532	10.1634
NCU00833	###	hypothetical protein	7245	1659	10.1988	1378	9.12234	570	3.54122	1779	11.1651	1280	8.42108
NCU00834	###	hypothetical protein	1858	589	14.1193	700	18.0696	863	20.9065	976	23.8853	728	18.6759
NCU00835	###	hypothetical protein	2288	1273	24.7808	2211	46.3477	2638	51.8961	4638	92.1725	3380	70.4137
NCU00836	###	probable endo-beta-1,4 -glucanase	1354	23113	760.292	11866	420.321	1355	45.044	13034	437.709	1412	49.7064
NCU00837	###	6-phosphogluconate dehydrogenase	1600	271	7.54384	255	7.64391	267	7.51117	333	9.46348	106	3.15778
NCU00838	###	3-dehydroshikimate dehydratase	1769	185	4.65786	173	4.69044	158	4.02018	352	9.04777	514	13.8494
NCU00839	###	hypothetical protein	1029	5	0.21642	8	0.372881	9	0.39368	2	0.0883774	8	0.370571
NCU00840	###	hypothetical protein	2328	0	0	1	0.0206021	3	0.0580035	4	0.0781274	2	0.040949
NCU00841	###	hypothetical protein	1347	1	0.0330655	0	0	2	0.0668311	0	0	0	0
NCU00842	###	hypothetical protein	387	1	0.115088	1	0.123932	4	0.465227	5	0.58747	1	0.123164
NCU00843	###	phosphoribosylglycinamide formyltransferase	1695	2143	56.3113	652	18.449	2089	55.4734	738	19.7976	590	16.5912
NCU00844	###	hypothetical protein	2320	49	0.9407	113	2.33607	104	2.01772	79	1.54834	53	1.08889
NCU00845	###	hypothetical protein	1674	111	2.95332	140	4.01114	55	1.47885	100	2.71626	89	2.53414
NCU00846	###	hypothetical protein	2612	201	3.42741	142	2.60742	26	0.448039	156	2.71568	99	1.80658
NCU00847	###	hypothetical protein	1423	1114	34.8677	638	21.5036	862	27.2658	535	17.0953	545	18.2553
NCU00848	###	integral membrane protein TmpA	2332	209	3.99173	213	4.38073	208	4.01468	443	8.63777	128	2.61624
NCU00849	###	hypothetical protein	1056	10	0.421773	52	2.36176	34	1.44921	95	4.09059	49	2.21171
NCU00850	###	hypothetical protein	824	1	0.0540525	9	0.523855	3	0.163874	30	1.65547	2	0.115691
NCU00851	###	hypothetical protein	333	22	2.94253	28	4.03282	20	2.70335	35	4.77915	16	2.29019
NCU00852	###	extracellular endo-alpha -(1-5)-L-arabinanase	987	1	0.0451259	1	0.0485935	0	0	6	0.276414	2	0.0965849
NCU00853	###	hypothetical protein	1712	89	2.31542	161	4.51043	190	4.99535	188	4.99322	158	4.39896
NCU00854	###	hypothetical protein	1310	56	1.90397	120	4.39345	118	4.0544	104	3.60985	91	3.31105
NCU00855	###	hypothetical protein	676	87	5.73212	244	17.3117	783	52.1352	444	29.865	1387	97.7971
NCU00856	###	hypothetical protein	1853	500	12.0181	506	13.097	626	15.206	578	14.1834	303	7.79405
NCU00857	###	hypothetical protein	2282	242	4.72327	376	7.90256	480	9.46764	633	12.6129	299	6.24528
NCU00859	###	hypothetical protein	1909	2863	66.7972	134	3.36662	4393	103.579	251	5.97853	302	7.54045
NCU00860	###	zinc-regulated transporter	2093	633	13.4703	1092	25.0235	590	12.6882	1267	27.5254	975	22.204
NCU00861	###	hypothetical protein	1476	4	0.120703	20	0.649889	19	0.579406	26	0.800965	29	0.9365
NCU00862	###	hypothetical protein	2326	45	0.861679	112	2.30942	67	1.29653	115	2.2481	223	4.56974
NCU00863	###	hypothetical protein	2885	191	2.9487	317	5.26998	129	2.01261	343	5.40599	140	2.31302
NCU00864	###	TIM-barrel enzyme family protein	1311	553	18.7873	674	24.6577	361	12.3943	1229	42.6261	344	12.507
NCU00865	###	oxalate decarboxylase oxdC	2220	714	14.3248	1814	39.1904	3464	70.233	972	19.9086	19972	428.81
NCU00866	###	hypothetical protein	1728	2	0.0515501	1	0.0277557	1	0.0260479	0	0	1	0.0275837
NCU00867	###	hypothetical protein	2798	2921	46.4972	2610	44.7392	2250	36.1952	2210	35.9146	7022	119.622
NCU00868	###	hypothetical protein	1716	412	10.6936	866	24.2045	9690	254.169	450	11.924	12146	337.374
NCU00869	###	hypothetical protein	3263	373	5.09137	1024	15.0515	7631	105.264	1041	14.5064	6326	92.4077
NCU00870	###	hypothetical protein	2334	7731	147.529	21126	434.122	10972	211.593	26393	514.179	7836	160.026
NCU00871	###	hypothetical protein	936	148	7.04253	122	6.25143	278	13.3686	130	6.3153	42	2.1388
NCU00872	###	hypothetical protein	1056	194	8.1824	374	16.9865	233	9.93134	262	11.2814	116	5.23589
NCU00873	###	hypothetical protein	1505	1728	51.1388	2481	79.0653	655	19.5894	2893	87.4055	740	23.4364
NCU00874	###	hypothetical protein	5137	963	8.34948	1403	13.0992	473	4.14446	1554	13.7552	759	7.04253
NCU00875	###	quinidine resistance protein 1	1608	106	2.93604	165	4.92145	77	2.15536	244	6.8997	75	2.22316
NCU00876	###	ferric reductase transmembrane component	2440	556	10.1491	669	13.1502	1320	24.3501	567	10.5662	191	3.73112
NCU00877	###	hypothetical protein	883	161	8.12097	120	6.51803	100	5.09748	294	15.1396	156	8.42093
NCU00878	###	hypothetical protein	1061	302	12.6775	1456	65.8175	1354	57.4406	217	9.29974	483	21.6984
NCU00879	###	serine-threonine kinase receptor-associated protein	2731	2526	41.196	4154	72.9525	4567	75.2706	4049	67.4144	3401	59.3583
NCU00880	###	ubiquitin homeostasis protein lub1	3272	2631	35.8138	2960	43.3884	3313	45.5747	3151	43.7887	4426	64.4754
NCU00881	###	hypothetical protein	2079	8456	181.156	7028	162.134	4033	87.3152	8591	187.895	1977	45.3261
NCU00882	###	hypothetical protein	2189	112	2.27885	89	1.95002	185	3.80401	274	5.69156	64	1.39358
NCU00883	###	hypothetical protein	672	355	23.5289	160	11.4195	151	10.114	229	15.495	47	3.33369
NCU00884	###	NAD dependent epimerase/dehydratase	1947	1172	26.8105	972	23.944	987	22.8175	1718	40.1221	1820	44.5555
NCU00885	###	hypothetical protein	1500	8	0.237543	3	0.0959236	8	0.240057	9	0.272821	4	0.127106
NCU00886	###	hypothetical protein	1659	627	16.8331	575	16.6233	247	6.70142	465	12.7448	104	2.98802
NCU00887	###	hypothetical protein	1238	140	5.03675	45	1.74336	202	7.34424	68	2.49755	26	1.00103
NCU00889	###	RAB family GTPase	2126	670	14.0364	510	11.5054	448	9.48486	611	13.0679	454	10.1786
NCU00890	gh2-1	beta-mannosidase	3008	2885	42.718	1182	18.8467	119	1.78068	1864	28.177	126	1.99659
NCU00891	###	probable D-xylulose reductase	3728	3839	45.8654	1290	16.5962	1227	14.8144	2466	30.0776	247	3.15804
NCU00892	met-6	tetrahydrofolylpolyglutamate synthase	3640	757	9.2627	232	3.05691	1278	15.8032	304	3.79751	211	2.76298
NCU00893	###	folylpolyglutamate synthase	2154	80	1.6542	48	1.06879	57	1.19109	50	1.05548	31	0.685981
NCU00894	###	formation of crista junctions protein 1	2488	5615	100.518	2100	40.4822	3668	66.3583	1733	31.6719	2761	52.8947
NCU00895	###	GTP-binding protein ypt5	1835	3241	78.6658	5317	138.972	4538	111.313	4384	108.633	8016	208.218
NCU00896	###	phosphoinositide phosphatase sac1	2974	1735	25.9837	2281	36.7858	2905	43.9664	2165	33.1012	4200	67.3139
NCU00897	###	Sin3 complex subunit	3514	498	6.31205	1055	14.3995	1191	15.2555	1100	14.2337	1074	14.568
NCU00898	###	protein rmd5 homolog	2299	692	13.4063	1837	38.3235	1745	34.1643	1831	36.214	1774	36.7799
NCU00899	###	hypothetical protein	3084	2137	30.8626	4721	73.4201	3622	52.8628	3786	55.8204	3622	55.9797
NCU00900	###	hypothetical protein	2663	1614	26.9945	1572	28.3124	1469	24.8294	1648	28.1393	899	16.0911
NCU00901	uvs-6	dna repair protein rad50	4486	1205	11.9638	1157	12.37	1713	17.1876	1753	17.7684	1986	21.1016
NCU00902	###	zinc finger white collar protein WC2	3365	2626	34.7578	3560	50.7412	3411	45.626	3164	42.7541	3464	49.067
NCU00903	###	hypothetical protein	1472	4845	146.598	3230	105.242	3409	104.24	5811	179.502	4980	161.257
NCU00904	###	D-lactate dehydrogenase	2266	1790	35.1833	797	16.8692	967	19.208	687	13.7855	395	8.30871
NCU00905	###	fatty acid amide hydrolase	2714	1937	31.788	2263	39.9917	2132	35.3585	1658	27.778	2631	46.2069
NCU00906	###	hypothetical protein	2309	332	6.40408	497	10.3235	269	5.24378	917	18.0581	262	5.40846
NCU00907	###	hypothetical protein	399	0	0	1	0.120205	0	0	0	0	0	0
NCU00911	###	polysaccharide synthase Cps1p	3547	11927	149.766	8029	108.566	341	4.32722	19359	248.169	1122	15.0775
NCU00912	###	hypothetical protein	1952	220	5.01979	296	7.2729	794	18.3087	656	15.281	328	8.00922
NCU00913	###	GPI-anchored wall transfer protein 1	2301	1163	22.5116	2128	44.3558	3383	66.1761	1821	35.9849	1699	35.1944
NCU00914	###	serine/threonine protein kinase	4463	1788	17.8436	2509	26.9631	2248	22.6718	2683	27.3351	1384	14.7811
NCU00915	###	aspartyl-tRNA synthetase	2897	5803	89.2169	4061	67.2326	14883	231.237	2110	33.1177	2877	47.3356
NCU00916	###	membrane bound cation transporter	3054	1530	22.3134	4922	77.298	5357	78.953	3261	48.5521	3748	58.4961
NCU00917	###	hypothetical protein	2810	460	7.29112	642	10.9578	628	10.0593	972	15.7285	417	7.07336
NCU00918	###	hypothetical protein	2199	1617	32.7512	4627	100.918	4423	90.5332	4800	99.2528	4089	88.6315
NCU00919	###	ATP-dependent RNA helicase rok-1	2832	715	11.2449	130	2.20164	184	2.92443	261	4.19058	182	3.06319
NCU00920	###	isoleucyl-tRNA synthetase	3254	672	9.19803	514	7.57602	971	13.4313	583	8.14662	801	11.7331
NCU00921	###	hypothetical protein	2909	278	4.25641	466	7.68312	609	9.42301	711	11.1135	478	7.83214
NCU00922	###	hypothetical protein	354	0	0	0	0	0	0	2	0.256894	1	0.134646
NCU00923	###	metaxin-like protein	1982	1073	24.1123	794	19.2138	886	20.1208	650	14.912	1039	24.9867
NCU00924	gpit-2	glycosylphosphatidylinositol transamidase 2	1879	1111	26.3348	1169	29.8389	675	16.1694	1009	24.4169	677	17.1735
NCU00925	###	pescadillo	2231	2059	41.1055	185	3.97711	313	6.31482	267	5.44175	310	6.62306
NCU00926	###	hypothetical protein	2763	304	4.90045	298	5.17286	309	5.03377	245	4.03192	167	2.88092
NCU00927	###	kinesin	4510	1055	10.4188	1289	13.7079	747	7.45521	1445	14.5686	941	9.9451
NCU00928	###	hypothetical protein	2557	328	5.71329	474	8.89085	412	7.25241	563	10.0116	823	15.3414
NCU00929	###	hypothetical protein	5182	442	3.79899	828	7.66352	710	6.16704	785	6.88809	542	4.98538
NCU00930	tim10	mitochondrial import inner membrane translocase subunit tim-10	991	1549	69.6179	681	32.9586	1036	47.0546	794	36.4312	1444	69.4528
NCU00931	###	lysyl-tRNA synthetase	2182	538	10.9817	65	1.42874	101	2.08345	108	2.25059	67	1.46358
NCU00932	###	hypothetical protein	2139	0	0	7	0.156958	19	0.399815	6	0.127546	3	0.0668508
NCU00934	###	hypothetical protein	527	6	0.507088	12	1.09211	11	0.939503	17	1.46678	6	0.542671
NCU00935	###	hypothetical protein	2766	10034	161.572	7572	131.297	8180	133.112	5087	83.625	1716	29.5707
NCU00936	###	glutarate-semialdehyde dehydrogenase	2049	1026	22.3022	1038	24.2969	1561	34.2907	1666	36.9709	1038	24.1464
NCU00937	gh79-1	beta-glucuronidase	2266	192	3.77385	228	4.82581	261	5.18438	550	11.0364	187	3.93349
NCU00938	###	hypothetical protein	2451	3431	62.3477	3799	74.3398	1133	20.8067	4473	82.9817	747	14.5269
NCU00939	###	hybrid signal transduction histidine kinase k	6821	3095	20.2095	3296	23.1758	5762	38.0225	3019	20.1253	1606	11.2226
NCU00940	###	hypothetical protein	564	4	0.315881	2	0.170077	1	0.0798063	4	0.322483	1	0.0845118
NCU00941	###	hypothetical protein	5208	388	3.31821	430	3.95998	642	5.54856	487	4.25192	404	3.69749
NCU00943	###	trehalase	2524	2119	37.3925	897	17.0451	711	12.6793	1223	22.0325	1158	21.8683
NCU00944	###	alanine racemase TOXG	1950	2374	54.2237	828	20.3653	3017	69.6397	1061	24.7404	286	6.99081
NCU00945	col-20	fungal specific transcription factor	3109	878	12.5781	516	7.96021	2287	33.1102	963	14.0842	900	13.7981
NCU00946	###	hypothetical protein	936	0	0	2	0.102482	11	0.528972	3	0.145738	1	0.0509238
NCU00947	###	hypothetical protein	580	1	0.0767918	8	0.661542	2	0.155209	26	2.03832	10	0.821804
NCU00948	###	hypothetical protein	414	32	3.44265	29	3.35964	55	5.97969	37	4.06376	30	3.45396
NCU00949	###	hypothetical protein	9522	89	0.416298	115	0.579249	140	0.661783	57	0.272191	32	0.160184
NCU00950	###	tRNA dihydrouridine synthase	2289	169	3.28839	154	3.22679	215	4.22774	337	6.69439	149	3.10268
NCU00951	###	inorganic pyrophosphatase	2123	18797	394.35	5859	132.364	7607	161.28	8751	187.428	4582	102.873
NCU00952	mrp-44	mitochondrial ribosomal protein-44	1157	1556	59.8989	468	19.4003	1203	46.8003	555	21.8115	629	25.9128
NCU00953	###	hypothetical protein	1967	341	7.72134	1223	29.8207	1621	37.0932	1596	36.8939	1318	31.938
NCU00954	###	protein phosphatase methylesterase 1	2096	1288	27.3695	2490	56.9775	3990	85.6836	2636	57.1848	948	21.5582
NCU00955	###	sterigmatocystin biosynthesis monooxygenase	3337	4561	60.8761	9727	139.804	16148	217.81	9029	123.03	57672	823.768
NCU00956	###	hypothetical protein	2682	864	14.3482	665	11.8921	982	16.4804	660	11.1895	603	10.7165
NCU00957	acw-2	anchored cell wall protein 2	2560	27618	480.502	21771	407.881	22715	399.382	19800	351.683	18874	351.415
NCU00958	###	protein phosphatase 2c homolog	2436	2348	42.9303	1921	37.8221	1718	31.744	2122	39.6091	1744	34.1244
NCU00959	###	succinate dehydrogenase	1941	6194	142.131	4221	104.3	4036	93.5926	3907	91.526	3345	82.1423
NCU00960	###	hypothetical protein	624	9	0.642393	7	0.538033	12	0.865591	6	0.437213	3	0.229157
NCU00961	###	hypothetical protein	408	15	1.63747	65	7.64097	44	4.8541	49	5.46088	26	3.03745
NCU00962	###	hypothetical protein	6006	840	6.22927	1229	9.81436	2463	18.4584	1298	9.82689	1356	10.7614
NCU00963	###	methylenetetrahydrofolate dehydrogenase	1802	3446	85.1733	154	4.09884	1321	32.9962	236	5.95503	212	5.6076
NCU00964	###	mms19 nucleotide excision repair protein homolog	4238	1626	17.0884	731	8.27279	807	8.57094	870	9.33437	573	6.44451
NCU00965	###	signal peptidase complex subunit Spc2	1256	532	18.8654	6332	241.795	4188	150.084	8326	301.421	6322	239.917
NCU00966	###	ER membrane protein complex subunit 3	1841	862	20.8543	1439	37.4889	1164	28.4587	1904	47.0262	1450	37.5414
NCU00967	###	hypothetical protein	3830	2382	27.7004	3157	39.5341	4450	52.2971	2636	31.2949	1737	21.6171
NCU00968	###	Nucletide exchange factor SIL1	2320	926	17.7773	14520	300.175	41872	812.366	12443	243.873	15339	315.141
NCU00969	###	NADH:ubiquinone oxidoreductase 17.8kD subunit	945	5367	252.955	6631	336.545	7240	344.844	5651	271.907	5412	272.975
NCU00970	###	hypothetical protein	1014	9	0.395319	24	1.13519	30	1.33168	27	1.21074	9	0.423059
NCU00971	###	40s ribosomal protein S15	2123	27479	576.493	9009	203.527	5673	120.276	10925	233.99	10160	228.108
NCU00972	gh53-1	arabinogalactan endo-1,4-beta-galactosidase	1347	1215	40.1746	1064	37.8852	192	6.41578	1162	39.2252	822	29.0871
NCU00973	###	hypothetical protein	1454	10	0.306322	17	0.560764	12	0.371478	32	1.00072	15	0.491726
NCU00974	###	monothiol glutaredoxin-7	2065	959	20.6843	685	15.9098	653	14.2334	893	19.6634	621	14.334
NCU00975	###	hypothetical protein	2245	260	5.15822	274	5.85369	400	8.01973	424	8.58769	150	3.18472
NCU00976	###	hypothetical protein	1446	4	0.123207	14	0.46436	8	0.249022	12	0.377346	12	0.395557
NCU00977	###	aconitate hydratase	1380	1496	48.2831	296	10.2875	463	15.1014	348	11.4664	388	13.4014
NCU00978	###	Serine/Threonine protein kinase	3758	632	7.49037	965	12.3159	845	10.1208	1019	12.3295	448	5.68221
NCU00979	###	60S acidic ribosomal protein P2	918	31780	1541.89	5721	298.899	3456	169.452	9792	485.015	6932	359.925
NCU00980	###	hypothetical protein	2230	499	9.96641	494	10.6247	1310	26.4413	810	16.5161	689	14.7269
NCU00981	###	ribosome biogenesis protein nsa-2	1259	1369	48.4307	987	37.5999	1487	53.162	1410	50.9237	980	37.1019
NCU00983	###	hypothetical protein	2667	8754	146.193	11250	202.314	16755	282.773	10960	186.859	22883	408.965
NCU00984	###	von Willebrand domain-containing protein	3542	1115	14.0207	3487	47.2171	27138	344.862	6373	81.8129	11663	156.949
NCU00985	###	beta-galactosidase	2111	24	0.506368	46	1.04512	148	3.15565	96	2.06781	53	1.1967
NCU00986	###	hypothetical protein	1157	2	0.0769909	4	0.165814	3	0.116709	4	0.1572	1	0.0411967
NCU00987	###	pisatin demethylase	2241	202	4.01469	161	3.44572	615	12.3523	301	6.10733	33	0.701889
NCU00988	###	MFS quinate transporter	2056	3624	78.5069	4983	116.242	951	20.8197	7968	176.219	1030	23.8787
NCU00989	###	hypothetical protein	375	3	0.356314	2	0.255796	1	0.120029	4	0.485015	1	0.127106
NCU00990	###	hypothetical protein	1485	28	0.839797	65	2.09934	32	0.969928	151	4.62357	43	1.38019
NCU00992	###	hypothetical protein	3001	1862	27.6348	7258	115.997	4569	68.5285	10386	157.365	3480	55.2726
NCU00993	###	hypothetical protein	2243	13	0.258141	21	0.449041	15	0.301008	48	0.973058	31	0.658762
NCU00994	###	endothiapepsin	2756	17	0.274734	22	0.382859	32	0.522621	41	0.676443	19	0.328602
NCU00995	###	hypothetical protein	1077	739	30.5613	1468	65.3741	871	36.4014	1612	68.0575	923	40.8491
NCU00998	###	RNA polymerase II mediator complex subunit	4305	1649	17.0604	1871	20.8447	1453	15.1918	1991	21.0293	1851	20.4941
NCU00999	###	hypothetical protein	1237	1412	50.8403	1153	44.7049	1439	52.3609	1461	53.7041	553	21.3084
NCU01000	###	serine esterase	2314	715	13.7621	203	4.20754	708	13.7716	303	5.95396	131	2.69839
NCU01001	###	hypothetical protein	625	737	52.5207	227	17.4197	627	45.1548	283	20.5889	175	13.3461
NCU01002	###	coatomer subunit epsilon	1747	3376	86.0701	6943	190.612	10182	262.335	6651	173.109	4469	121.931
NCU01003	###	hypothetical protein	384	0	0	0	0	0	0	0	0	0	0
NCU01004	###	phosphatidylserine decarboxylase proenzyme	4616	4593	44.3173	9838	102.22	20144	196.425	8888	87.5518	15358	158.586
NCU01005	###	hypothetical protein	1414	267	8.41017	201	6.81777	334	10.632	305	9.80792	117	3.94396
NCU01006	cia84	complex I intermediate-associated protein CIA84	2993	2347	34.926	1216	19.486	2141	32.1978	1431	21.74	1496	23.8244
NCU01007	###	mito ribosomal protein S18	1396	2644	84.3566	871	29.9246	964	31.0819	821	26.7414	903	30.8318
NCU01008	###	U3 small nucleolar ribonucleoprotein IMP3	1117	947	37.7607	404	17.347	507	20.4301	646	26.297	236	10.0706
NCU01009	###	hypothetical protein	4269	26	0.271263	24	0.269638	27	0.284678	43	0.458004	11	0.122818
NCU01010	###	hypothetical protein	1430	50	1.55732	62	2.07946	32	1.00723	62	1.97143	55	1.83326
NCU01011	###	hypothetical protein	387	11	1.26597	8	0.991458	1	0.116307	9	1.05745	2337	287.835
NCU01012	###	hypothetical protein	2425	7	0.128567	4	0.0791123	6	0.111367	8	0.150005	2	0.039311
NCU01013	###	delta-aminolevulinic acid dehydratase	2702	903	14.8849	925	16.4192	298	4.96417	1173	19.7396	982	17.323
NCU01014	###	acyltransferase	2061	0	0	0	0	3	0.0655178	0	0	4	0.0925078
NCU01015	###	hypothetical protein	2963	1251	18.8048	491	7.94777	1013	15.3884	590	9.05413	559	8.99242
NCU01016	###	pre-mrna-splicing factor	2151	504	10.436	482	10.7474	625	13.0784	486	10.2736	420	9.3069
NCU01017	###	hypothetical protein	1294	59	2.03077	93	3.44702	118	4.10453	82	2.88142	63	2.32061
NCU01019	###	hypothetical protein	3609	3601	44.4405	3504	46.5664	2902	36.1932	3532	44.5	3381	44.6534
NCU01021	###	eukaryotic translation initiation factor 3 f	2054	7100	153.957	1750	40.8633	1812	39.7076	2358	52.1999	1819	42.2113
NCU01022	###	u3 small nucleolar rna-associated protein	2571	682	11.8148	94	1.75356	233	4.07915	104	1.83932	94	1.7427
NCU01023	mrp-27	mitochondrial ribosomal protein-27	1526	2760	80.5559	1114	35.0127	1729	50.9984	1105	32.9256	1441	45.0097
NCU01024	###	hypothetical protein	1701	1384	36.2389	1313	37.0217	1774	46.9424	1347	36.0072	1523	42.6768
NCU01025	###	hypothetical protein	528	0	0	0	0	0	0	0	0	0	0
NCU01026	###	hypothetical protein	2679	675	11.2221	471	8.43225	483	8.11504	701	11.8979	248	4.4124
NCU01027	###	hypothetical protein	804	15	0.830956	30	1.78962	28	1.56754	42	2.37531	15	0.889266
NCU01032	###	hypothetical protein	2869	703	10.9136	1356	22.6686	974	15.2807	1771	28.0682	898	14.9191
NCU01033	###	hypothetical protein	2925	192	2.9236	1148	18.824	1258	19.3585	587	9.12513	349	5.68716
NCU01034	###	hypothetical protein	1180	17	0.641667	42	1.70712	37	1.41135	48	1.84963	48	1.9389
NCU01036	###	flavin carrier protein	4118	7157	77.4083	12673	147.601	7173	78.4026	12403	136.952	15050	174.199
NCU01038	###	beta-lactamase-like protein	1860	7	0.167621	18	0.464146	3	0.0725979	18	0.440034	6	0.153757
NCU01039	###	hypothetical protein	3313	2621	35.2362	5374	77.7986	1313	17.8385	5762	79.0821	753	10.8335
NCU01041	###	mitochondrial metalloendopeptidase OMA1	2718	598	9.79929	798	14.0815	1088	18.0175	732	12.2458	655	11.4865
NCU01042	###	hypothetical protein	1068	7	0.291924	17	0.763437	37	1.55936	6	0.25545	7	0.312409
NCU01043	###	hypothetical protein	744	1	0.0598646	2	0.12893	2	0.120997	2	0.122232	3	0.192196
NCU01044	sp	spray	3689	1642	19.8247	3318	43.1383	2165	26.4159	2670	32.9101	1622	20.9575
NCU01045	###	guanyl-specific ribonuclease n1	872	1359	69.4138	721	39.6565	68	3.51001	1680	87.6031	252	13.7746
NCU01047	###	inositol polyphosphate 5-phosphatase ocrl-1	3859	1244	14.3578	1248	15.5108	2528	29.4862	1066	12.5606	1604	19.8119
NCU01048	###	hypothetical protein	1667	14	0.374055	204	5.86935	153	4.13116	53	1.44566	50	1.42965
NCU01049	###	hypothetical protein	1573	882	24.9737	1749	53.3282	658	18.8284	1181	34.1388	488	14.7872
NCU01050	gh61-4	endoglucanase II	717	80772	5017.47	24311	1626.22	7139	448.161	103011	6532.67	47248	3140.95
NCU01051	###	hypothetical protein	888	555	27.837	2163	116.826	2501	126.77	836	42.8075	501	26.8919
NCU01052	###	hypothetical protein	1047	402	17.101	2583	118.324	1702	73.1693	1348	58.5423	1001	45.5705
NCU01053	###	hypothetical protein	3131	772	10.9819	1281	19.6228	2210	31.7706	1184	17.1947	537	8.17499
NCU01054	###	hypothetical protein	858	8	0.415284	47	2.62728	65	3.4099	41	2.17282	9	0.499979
NCU01055	###	chromate ion transporter	2173	719	14.7371	819	18.0767	3869	80.1411	797	16.6773	801	17.5699
NCU01056	###	hypothetical protein	1203	61	2.25843	442	17.6219	182	6.8096	438	16.5552	403	15.9675
NCU01057	###	taurine catabolism dioxygenase TauD	1908	2456	57.3314	249	6.25917	32	0.754897	1094	26.0715	302	7.5444
NCU01058	###	hypothetical protein	2130	660	13.8009	259	5.83198	656	13.8625	406	8.66708	77	1.72309
NCU01059	###	ER mannosyl-oligosaccharide 1,2 -alpha-mannosidase	2217	2345	47.1108	751	16.2469	1412	28.6672	1022	20.961	293	6.29939
NCU01060	###	hypothetical protein	1005	237	10.5033	142	6.77669	2485	111.295	243	10.9943	1023	48.5183
NCU01061	###	dienelactone hydrolase	1074	220	9.1235	34	1.51834	478	20.0327	57	2.41322	54	2.39655
NCU01063	###	hypothetical protein	1111	293	11.7462	674	29.0965	3164	128.185	1038	42.4825	1576	67.6143
NCU01064	###	hypothetical protein	656	1742	118.273	484	35.3865	7485	513.575	723	50.1142	7786	565.727
NCU01065	###	ammonium transporter MEP2	2270	309	6.06283	310	6.54985	816	16.1801	686	13.7412	324	6.80323
NCU01066	lao	l-amino acid oxidase	2781	8661	138.711	2459	42.4085	198135	3206.83	570	9.31967	1257	21.5442
NCU01067	###	cyclin ccl1	1908	541	12.6288	602	15.1326	4814	113.565	572	13.6315	760	18.9859
NCU01068	###	hypothetical protein	2408	1349	24.9516	2683	53.4392	3418	63.8898	3262	61.5962	2703	53.5039
NCU01069	###	amphiphysin-like lipid raft protein	1963	2093	47.4889	3170	77.4523	13773	315.809	2815	65.2056	21903	531.838
NCU01070	###	hypothetical protein	1002	140	6.22305	390	18.6678	4055	182.154	178	8.07754	2938	139.759
NCU01071	###	hypothetical protein	1167	2	0.0763312	7	0.287689	19	0.732822	6	0.23378	32	1.307
NCU01072	###	class II aldolase/adducin domain-containing protein	1299	200	6.85747	365	13.4766	129	4.46989	879	30.7685	278	10.2007
NCU01073	###	hypothetical protein	1770	52	1.3085	39	1.05679	63	1.60208	140	3.59651	58	1.56189
NCU01074	###	hypothetical protein	1875	301	7.15003	279	7.13672	65	1.56037	925	22.432	277	7.04166
NCU01075	###	hypothetical protein	1444	49	1.51137	160	5.31433	51	1.58971	147	4.62889	56	1.84849
NCU01076	###	hypothetical protein	558	1425	113.743	4264	366.504	761	61.3856	5490	447.368	2774	236.956
NCU01077	###	hypothetical protein	1240	75	2.69391	426	16.4772	294	10.6719	545	19.9849	220	8.45663
NCU01078	###	D-mandelate dehydrogenase	2311	263	5.06872	516	10.7089	188	3.66163	845	16.6258	450	9.2813
NCU01079	###	hypothetical protein	471	1	0.0945632	2	0.203659	5	0.477821	9	0.868857	5	0.505994
NCU01080	###	Glucan endo 1,3 -beta-glucosidase	1965	539	12.2171	1575	38.4427	3559	81.5232	762	17.6327	2908	70.5388
NCU01081	###	hypothetical protein	2346	620	11.7708	891	18.2157	10212	195.929	1039	20.1379	2462	50.0215
NCU01082	###	hypothetical protein	1599	480	13.3701	265	7.94864	145	4.08165	355	10.095	180	5.36562
NCU01083	spe-2	S-adenosylmethionine decarboxylase	2168	2887	59.3103	915	20.2422	358	7.43258	1204	25.2519	641	14.0927
NCU01084	###	cytosolic Fe-S cluster assembling factor cfd-1	1818	373	9.13814	277	7.30771	587	14.5332	265	6.62794	217	5.68934
NCU01085	###	hypothetical protein	3325	1305	17.4808	946	13.6457	1310	17.7335	954	13.0462	807	11.5685
NCU01086	###	benzoate 4-monooxygenase	1585	137	3.84976	119	3.60092	43	1.22111	280	8.03259	45	1.35325
NCU01087	###	hypothetical protein	1140	1	0.0390695	0	0	0	0	0	0	0	0
NCU01088	###	hypothetical protein	1871	434	10.3314	1484	38.0413	252	6.06237	699	16.9875	8459	215.497
NCU01089	###	flavin-containing amine oxidasedehydrogenase	2916	285	4.35312	471	7.74692	133	2.05296	686	10.697	320	5.23069
NCU01090	###	26s proteasome non-atpase regulatory subunit 10	1971	0	0	0	0	0	0	1	0.0230696	0	0
NCU01091	###	hypothetical protein	2103	0	0	0	0	0	0	0	0	0	0
NCU01092	###	3-oxoacyl-(acyl-carrier-protein) reductase	945	97	4.57175	135	6.85169	15	0.714456	610	29.3511	105	5.29607
NCU01093	###	Ser/Thr protein phosphatase	1369	1	0.0325341	7	0.245239	0	0	13	0.431784	4	0.139268
NCU01094	###	isoamyl alcohol oxidase	2154	123	2.54333	152	3.38449	39	0.814957	240	5.06631	64	1.41622
NCU01095	###	MFS drug transporter	1813	6	0.1474	4	0.105818	220	5.46186	12	0.300961	5	0.131452
NCU01096	###	hypothetical protein	351	0	0	1	0.136643	7	0.89765	0	0	0	0
NCU01097	###	nitrogen assimilation transcription factor nit-4	3458	463	5.96347	342	4.74348	596	7.75778	347	4.5628	269	3.70786
NCU01098	###	hypothetical protein	5117	216	1.8801	212	1.98708	77	0.677316	202	1.79499	86	0.801086
NCU01099	###	GTP-binding protein GTR1	2296	6	0.116392	2	0.0417786	2	0.039208	7	0.138629	2	0.0415197
NCU01100	###	UBX domain-containing protein 1	3864	2752	31.7215	1675	20.7909	1713	19.9543	2417	28.4424	2433	30.0124
NCU01101	mim1	mitochondrial import protein 1	1168	1067	40.6878	943	38.7226	928	35.7619	1317	51.2707	1298	52.9698
NCU01102	###	mitochondrial export translocase Oxa1	2044	3943	85.9189	747	17.5281	659	14.5118	1018	22.6461	861	20.0779
NCU01103	###	carbonic anhydrase	957	46	2.14086	14	0.701636	6	0.282199	15	0.712699	10	0.498063
NCU01104	###	ATP-dependent RNA helicase MSS116	2682	351	5.82896	451	8.06517	440	7.38431	487	8.25652	490	8.7083
NCU01105	###	hypothetical protein	5261	89	0.753468	95	0.866066	60	0.513333	147	1.2705	41	0.37146
NCU01106	###	bifunctional amine oxidase	2765	51	0.82152	85	1.47441	9	0.146509	124	2.03917	40	0.689543
NCU01107	###	short-chain dehydrogenase	1365	628	20.4913	688	24.1742	261	8.60645	2475	82.4459	3498	122.147
NCU01108	###	hypothetical protein	1171	60	2.28211	73	2.98993	15	0.576568	124	4.81495	70	2.84929
NCU01109	###	hypothetical protein	897	7	0.347575	18	0.962444	3	0.150538	12	0.608297	45	2.3912
NCU01111	###	erythromycin esterase	1425	7	0.218789	4	0.13463	4	0.126346	7	0.223362	1	0.0334489
NCU01112	###	carboxypeptidase y inhibitor	1354	26	0.855259	21	0.743868	7	0.232699	46	1.54478	38	1.33771
NCU01113	###	hypothetical protein	1491	9	0.268849	11	0.353843	2	0.0603766	16	0.487943	9	0.287714
NCU01114	###	alpha n-terminal protein methyltransferase 1	1467	426	12.9337	160	5.23101	91	2.79208	289	8.95766	186	6.04337
NCU01115	###	tRNA-splicing endonuclease subunit SEN2	2444	538	9.80447	85	1.66807	99	1.82327	167	3.107	141	2.74988
NCU01116	###	ceramide glucosyltransferase	2444	387	7.05266	330	6.47602	798	14.6966	382	7.10704	460	8.97125
NCU01118	###	protein sgt1	2161	1218	25.1036	722	16.0243	1376	28.6602	942	19.8209	1458	32.1587
NCU01119	###	lanosterol synthase	2714	1353	22.204	952	16.8237	574	9.51959	1059	17.7424	882	15.4901
NCU01120	###	meiotic recombination protein rec12	1453	12	0.36784	24	0.792211	21	0.650534	55	1.72117	7	0.22963
NCU01121	###	ankyrin repeat-containing protein yar1	1135	755	29.6274	176	7.43725	123	4.87781	239	9.57478	184	7.72713
NCU01122	###	zinc finger protein klf1	5320	1537	12.8678	2161	19.4822	265	2.24208	2401	20.5214	1122	10.0526
NCU01123	###	hypothetical protein	1536	0	0	0	0	0	0	0	0	0	0
NCU01124	###	hypothetical protein	1659	187	5.0204	414	11.9688	604	16.3873	327	8.96248	3204	92.0539
NCU01127	###	hypothetical protein	1303	127	4.34112	144	5.30046	141	4.87069	214	7.46786	1639	59.9557
NCU01132	###	MFS monosaccharide transporter	1665	255	6.82133	216	6.22207	31	0.838038	446	12.18	336	9.61881
NCU01134	###	cytochrome p450	1875	1	0.0237543	7	0.179057	1	0.0240057	4	0.097003	6	0.152527
NCU01135	###	hypothetical protein	2536	110	1.93191	216	4.08507	70	1.24241	326	5.84514	136	2.55615
NCU01136	###	hypothetical protein	1940	2765	63.4799	2493	61.6334	579	13.4336	2265	53.0876	501	12.3093
NCU01138	###	CipA protein	1360	116	3.79894	171	6.03049	100	3.30961	189	6.31902	164	5.74779
NCU01140	###	NAD(P) transhydrogenase	4629	3902	37.5442	5995	62.1151	560	5.44524	8251	81.0487	1164	11.9857
NCU01141	###	CDP-diacylglycerol-glycerol-3-phosphate 3-phosphatidyltransferase	2019	549	12.111	329	7.81547	484	10.7901	356	8.01752	345	8.14477
NCU01142	nuo13.4	NADH:ubiquinone oxidoreductase 13.4kD subunit	952	3785	177.081	2604	131.19	1741	82.3148	3294	157.331	2332	116.758
NCU01143	###	ATP-dependent RNA helicase	4826	1887	17.4152	1714	17.0341	2088	19.4742	1637	15.4237	1102	10.8841
NCU01144	###	hypothetical protein	2101	327	6.9321	580	13.2403	329	7.04832	801	17.3354	296	6.71525
NCU01145	###	hypothetical protein	1420	3376	105.89	4969	167.833	2687	85.1717	5678	181.817	2145	72.0004
NCU01146	###	signal sequence receptor alpha chain	1711	5809	151.215	23813	667.513	21510	565.857	27898	741.395	21868	609.194
NCU01147	###	tyrosine decarboxylase	2288	130	2.53064	329	6.89661	1935	38.0663	264	5.24656	1149	23.9365
NCU01148	###	methyltransferase	1437	236	7.31473	389	12.9834	340	10.6497	431	13.6379	1342	44.5135
NCU01149	###	cupin domain-containing protein	1371	170	5.52274	239	8.36096	256	8.40463	212	7.03113	149	5.18018
NCU01150	###	UBA domain-containing protein 3	3010	1900	28.1145	2235	35.6128	2747	41.0779	2541	38.3853	2140	33.8878
NCU01151	###	calpain-B	3948	31	0.349726	93	1.1298	76	0.866468	77	0.88683	112	1.35219
NCU01153	###	hypothetical protein	369	3	0.362108	3	0.389933	2	0.243961	2	0.246451	2	0.258345
NCU01154	###	submerged protoperithecia-1	2746	1013	16.4305	2221	38.7921	1130	18.5223	1878	31.0972	1055	18.3125
NCU01156	###	hypothetical protein	2730	146	2.38195	235	4.12858	81	1.33548	309	5.14662	77	1.34439
NCU01157	###	glutamate-cysteine ligase catalytic subunit	3324	1749	23.4354	373	5.382	650	8.80174	442	6.04627	503	7.21279
NCU01158	###	hypothetical protein	3977	398	4.45728	533	6.42787	221	2.50122	372	4.25318	238	2.85245
NCU01159	###	hypothetical protein	411	3	0.325104	7	0.816868	9	0.985636	8	0.885064	2	0.231945
NCU01160	###	ATP-dependent RNA helicase dbp-5	2826	5190	81.7971	2239	37.9995	3674	58.5171	2701	43.4589	2545	42.9252
NCU01161	###	actin polymerization protein Bzz1	3101	2206	31.6845	2332	36.068	3825	55.5195	2446	35.8659	1875	28.8201
NCU01162	###	1,3 -beta-glucanosyltransferase gel1	2987	65	0.969217	95	1.5254	61	0.919201	108	1.64405	116	1.85105
NCU01163	###	free methionine-R-sulfoxide reductase	865	397	20.4417	123	6.82	317	16.4953	175	9.19917	70	3.85725
NCU01164	###	FACT complex subunit ctc-2	4073	5156	56.3821	4251	50.0579	2267	25.0526	4847	54.111	3734	43.6975
NCU01165	###	cell division control protein 50	2093	4442	94.5262	6142	140.746	4185	89.9999	5506	119.617	5219	118.854
NCU01166	mcb	camp-dependent protein kinase regulatory chain	3166	2328	32.7503	4386	66.4436	2316	32.9264	3455	49.6208	4973	74.8693
NCU01167	###	hypothetical protein	1416	411	12.9277	322	10.9066	291	9.25009	478	15.3494	400	13.4646
NCU01169	###	NADH:ubiquinone oxidoreductase 24	1489	4848	145.014	2525	81.3321	2408	72.791	3192	97.4753	2868	91.808
NCU01170	###	hypothetical protein	2573	4021	69.6045	4800	89.474	3654	63.9212	4557	80.5315	3260	60.3913
NCU01171	###	DNA replication licensing factor mcm5	2707	693	11.4022	796	14.1033	370	6.15219	756	12.6987	454	7.99399
NCU01172	###	vacuolar protein sorting-associated protein 54	4160	1506	16.1241	2488	28.6848	2776	30.036	2978	32.5505	2864	32.8153
NCU01173	###	hypothetical protein	1247	7	0.25002	12	0.461541	11	0.397047	14	0.510491	17	0.649799
NCU01174	###	anaphase-promoting complex subunit 8	3452	1162	14.9926	1219	16.9367	883	11.5135	1417	18.6649	1194	16.4866
NCU01175	fpp	farnesyl-pyrophosphate synthetase	1859	7219	172.958	3938	101.6	5227	126.558	4807	117.577	2006	51.4337
NCU01176	###	hypothetical protein	4425	1018	10.2465	2442	26.4684	3917	39.8434	2212	22.7299	2103	22.6528
NCU01177	###	methionine adenosyltransferase 2 subunit beta	1774	999	25.0816	905	24.4675	1764	44.757	924	23.6834	771	20.7156
NCU01178	###	6-phosphofructo-2-kinase/fructose-2,6-bisphosphatase	2708	1471	24.194	2207	39.0885	2169	36.0518	2555	42.9011	2029	35.7133
NCU01179	###	mitochondrial import receptor subunit TOM40	2220	5687	114.097	1615	34.8911	4954	100.443	2364	48.4196	2518	54.0629
NCU01180	###	ubiquitin C-terminal hydrolase	3737	915	10.9054	1105	14.1819	1598	19.2473	777	9.45419	3512	44.7948
NCU01181	###	acyl-CoA dehydrogenase family member 11	1789	1209	30.0995	2161	57.9349	3202	80.5614	2027	51.5193	2476	65.9685
NCU01182	###	hypothetical protein	1303	301	10.2888	376	13.8401	414	14.3012	544	18.9837	421	15.4005
NCU01183	###	ribosome-interacting GTPase 2	1485	1270	38.0908	554	17.8928	779	23.6117	718	21.9849	313	10.0465
NCU01184	###	pre-mRNA splicing factor cwc2	2538	509	8.93242	527	9.95897	1034	18.3377	793	14.2072	727	13.6533
NCU01185	###	urease accessory protein UreF	1237	51	1.8363	41	1.58968	18	0.654966	33	1.21303	17	0.655052
NCU01186	###	hypothetical protein	2758	789	12.7416	1051	18.277	781	12.746	1253	20.6578	803	13.8777
NCU01187	cpc-3	cpc-3 protein	5643	1241	9.795	2018	17.1517	5038	40.185	1828	14.7297	1985	16.7667
NCU01188	###	ubiquitin conjugating enzyme	1823	527	12.8756	460	12.1023	4462	110.169	676	16.8611	1497	39.141
NCU01189	###	hypothetical protein	4291	1718	17.8323	2054	22.9582	3385	35.5072	3138	33.2522	1694	18.817
NCU01190	###	Golgi to ER traffic protein 4	1703	1746	45.6638	871	24.5301	934	24.6859	1196	31.9333	849	23.7623
NCU01191	###	hypothetical protein	1473	269	8.13378	203	6.60981	98	2.9946	232	7.16163	106	3.43004
NCU01192	###	DNA polymerase delta catalytic subunit	3788	1256	14.768	1096	13.877	493	5.85805	1319	15.8329	667	8.3929
NCU01193	###	hypothetical protein	5008	1089	9.68515	7609	72.8717	4953	44.5164	5524	50.1552	14906	141.871
NCU01195	am	NADP-specific glutamate dehydrogenase	2107	5765	121.865	1709	38.9021	845	18.0513	4259	91.9115	867	19.6133
NCU01196	###	hypothetical protein	3181	276	3.86446	527	7.94589	290	4.10346	541	7.73322	96	1.43848
NCU01197	gul-1	cell wall biogenesis protein phosphatase Ssd1	5167	15932	137.333	27897	258.949	20182	175.809	25758	226.673	17540	161.803
NCU01198	###	nucleoporin gle1	2138	356	7.41626	318	7.1337	278	5.85266	442	9.40029	250	5.57351
NCU01199	###	t-SNARE affecting a late golgi compartment protein 1	1291	405	13.9724	570	21.176	801	27.9269	571	20.1111	562	20.7494
NCU01200	###	peptidyl-prolyl cis-trans isomerase B	1131	12375	487.333	30334	1286.36	6502	258.762	37719	1516.44	19850	836.554
NCU01201	###	trm-112	969	876	40.2646	342	16.9277	745	34.6058	438	20.5531	207	10.1822
NCU01202	###	hypothetical protein	1301	2559	87.6064	2833	104.439	2188	75.6983	3941	137.739	3216	117.824
NCU01203	###	ribosomal rna-processing protein 17	1017	315	13.7953	70	3.30121	129	5.70933	203	9.07615	81	3.7963
NCU01204	###	tropomyosin	1219	10958	400.378	6191	243.586	8282	305.807	9885	368.722	5253	205.4
NCU01205	###	hypothetical protein	1993	299	6.682	360	8.66345	174	3.92969	576	13.1414	205	4.90278
NCU01206	set-1	histone-lysine N-methyltransferase	5510	1707	13.7983	2037	17.7311	1453	11.8694	2096	17.2968	1625	14.0572
NCU01207	###	vacuolar membrane ATPase 1	2570	7432	128.8	6282	117.236	4648	81.4046	8091	143.151	5900	109.425
NCU01208	###	hypothetical protein	3089	2657	38.3104	4270	66.2988	4321	62.9626	4255	62.6337	1996	30.7992
NCU01209	###	hypothetical protein	1563	150	4.2744	218	6.68949	219	6.30669	407	11.8403	76	2.31767
NCU01210	###	aminodeoxychorismate synthase	2409	27	0.499195	92	1.83167	27	0.504479	52	0.981506	34	0.672726
NCU01211	###	hypothetical protein	2530	600	10.5627	1382	26.1989	1985	35.3147	686	12.3291	410	7.72431
NCU01212	###	hypothetical protein	808	204	11.2451	2108	125.128	1962	109.296	5	0.281375	58	3.42147
NCU01213	sod-2	superoxide dismutase	2923	12052	183.642	39287	644.637	52614	810.193	2687	41.799	6007	97.9547
NCU01214	###	hypothetical protein	2221	226	4.53213	2679	57.8522	1577	31.9594	256	5.24105	239	5.12915
NCU01215	###	thioesterase	2059	738	15.964	336	7.8267	452	9.88094	433	9.56221	174	4.028
NCU01216	###	E3 ubiquitin ligase complex f-box protein	3890	2007	22.9795	2808	34.6213	1721	19.9135	2754	32.1915	1902	23.3054
NCU01218	###	hypothetical protein	1590	1949	54.5956	1516	45.7296	912	25.8175	1522	43.5255	919	27.5496
NCU01219	###	glutaredoxin	1027	4342	188.305	2575	120.255	13927	610.384	3768	166.827	1684	78.157
NCU01220	###	BAG domain-containing protein	3949	863	9.73344	1731	21.0235	4173	47.5639	2086	24.0189	1675	20.2173
NCU01221	###	60S ribosomal protein L16	1514	50305	1479.89	14125	447.464	8913	264.981	14490	435.18	15481	487.382
NCU01223	###	hypothetical protein	483	10	0.922138	11	1.0923	33	3.07527	20	1.88282	26	2.5658
NCU01224	###	26S protease regulatory subunit 4	2176	5841	119.556	5163	113.799	7524	155.635	4850	101.347	8867	194.229
NCU01225	###	ubiquitin conjugating enzyme	1816	1576	38.653	2836	74.9007	3280	81.2969	2053	51.4043	2640	69.2922
NCU01227	###	succinyl-CoA ligase alpha-chain	1891	11605	273.336	3621	91.8401	6090	144.958	4698	112.966	3730	94.0186
NCU01229	elp3	elongator complex protein 3	2336	873	16.645	572	11.7441	934	17.9966	776	15.1048	501	10.2226
NCU01230	###	serum paraoxonase/arylesterase	1673	1178	31.3612	1501	43.0309	251	6.75295	1375	37.3709	1489	42.4224
NCU01231	###	carboxylic acid transporter	2679	1927	32.037	9878	176.845	264	4.43555	11943	202.706	842	14.9808
NCU01233	###	aldose reductase	2184	245	4.99639	489	10.7387	945	19.4758	480	9.99344	642	14.0113
NCU01234	###	ATP-dependent rna helicase fal-1	1908	2228	52.0091	1497	37.6304	1797	42.3922	1660	39.56	1195	29.8528
NCU01235	###	pre-mrna-splicing factor	1926	925	21.3909	1055	26.2719	1638	38.2802	1485	35.0588	1145	28.3365
NCU01236	###	structure-specific endonuclease subunit slx1	1441	162	5.00719	259	8.62048	1064	33.2348	311	9.81348	196	6.48318
NCU01238	###	Lysine-specific demethylase lid	6912	2031	13.0873	3410	23.6617	5627	36.6428	2756	18.1302	2096	14.4539
NCU01240	###	hypothetical protein	2967	5948	89.2887	3065	49.546	895	13.5776	3786	58.0216	1561	25.0773
NCU01241	###	calcium-binding mitochondrial carrier protein	4008	5761	64.0196	790	9.45355	2974	33.3987	855	9.69985	990	11.7734
NCU01242	###	G2/mitotic-specific cyclin	3392	765	10.045	1272	17.9857	707	9.38166	1463	19.6117	1127	15.8367
NCU01243	###	C6 finger domain-containing protein	3133	1492	21.2105	2111	32.3164	388	5.57426	2868	41.6241	1571	23.9008
NCU01245	###	hypothetical protein	1936	484	11.1348	218	5.40066	296	6.88181	310	7.28086	286	7.04137
NCU01246	###	urease accessory protein UreD	1419	178	5.58702	56	1.89278	91	2.88652	99	3.17234	179	6.01266
NCU01247	###	cohesin subunit psc3	4182	2039	21.7158	2038	23.3731	1326	14.2717	2030	22.0718	4856	55.3466
NCU01248	###	hypothetical protein	2440	429	7.83088	295	5.79866	145	2.67482	415	7.73366	858	16.7608
NCU01249	###	importin alpha subunit	2752	11925	192.998	8243	143.659	9256	151.388	8943	147.762	8524	147.636
NCU01250	###	cystinosin	1748	697	17.7596	779	21.3743	462	11.8964	801	20.8362	660	17.9969
NCU01252	###	MYND domain-containing protein	4262	829	8.66331	1600	18.0054	679	7.17088	1879	20.0466	1135	12.6934
NCU01253	###	hypothetical protein	2434	806	14.7488	1100	21.6754	1060	19.602	815	15.2252	1005	19.6808
NCU01254	###	probable zinc transporter zrg17	2472	1426	25.6929	1925	37.3489	705	12.8368	1335	24.5561	1130	21.7884
NCU01255	###	mitochondrial dynamin GTPase	3581	2129	26.4798	2393	32.0504	2690	33.8115	2091	26.5507	2455	32.6771
NCU01256	###	glutamine amidotransferase	2492	1069	19.1061	1572	30.2552	1671	30.1818	1452	26.4939	1743	33.3385
NCU01257	###	rRNA-processing protein	1651	1312	35.394	110	3.19552	162	4.41656	154	4.24131	202	5.83177
NCU01258	###	cyanate hydratase	1171	2077	78.9992	887	36.3297	640	24.6002	1514	58.7889	1910	77.745
NCU01259	###	hypothetical protein	1206	456	16.8407	49	1.9487	52	1.94076	130	4.90143	86	3.39897
NCU01260	###	hypothetical protein	7193	560	3.46753	394	2.62713	215	1.34538	575	3.63483	737	4.88375
NCU01261	###	hypothetical protein	614	2	0.145079	12	0.937364	0	0	5	0.370278	9	0.698667
NCU01262	###	hypothetical protein	291	0	0	0	0	0	0	0	0	0	0
NCU01266	###	1-phosphatidylinositol-4,5 -bisphosphate phosphodiesterase	4701	187	1.77172	279	2.84649	571	5.46716	391	3.78193	326	3.3054
NCU01267	###	palmitoyltransferase PFA3	3183	2014	28.1816	2508	37.7908	1402	19.8256	1992	28.4564	1882	28.1825
NCU01268	###	ubiquitin-conjugating enzyme E2 6	1778	326	8.16636	2531	68.2741	2167	54.8584	3601	92.0912	2849	76.376
NCU01269	###	cell cycle regulatory protein	3569	733	9.14746	1191	16.0052	1218	15.3609	1487	18.9448	1407	18.7907
NCU01270	###	ribose-phosphate pyrophosphokinase II	2459	98	1.77505	231	4.50556	166	3.03854	294	5.43645	129	2.5005
NCU01271	spe-1	ornithine decarboxylase	2786	6778	108.359	3145	54.1421	4334	70.0203	2819	46.0088	6245	106.843
NCU01272	###	mitochondrial presequence protease	4937	3132	28.2554	2180	21.1782	8565	78.0873	2029	18.6873	5759	55.6007
NCU01273	###	alpha-taxilin	2222	1126	22.5703	1022	22.0598	1433	29.0281	1308	26.7664	1092	23.4247
NCU01274	###	hypothetical protein	2850	1078	16.8468	903	15.1963	904	14.2771	1400	22.3362	803	13.4297
NCU01275	###	oxidoreductase	1505	1467	43.4147	9879	314.827	5280	157.911	7909	238.953	6734	213.272
NCU01276	###	N-acetyltransferase 5	1330	519	17.3804	372	13.4149	364	12.3187	429	14.6667	218	7.8127
NCU01277	###	hypothetical protein	2459	1198	21.6991	989	19.29	977	17.8835	1054	19.4899	1192	23.1054
NCU01278	###	centromere kinetochore protein zw10 homolog	2915	946	14.4542	1890	31.097	2738	42.2777	2829	44.1287	1988	32.5068
NCU01279	###	hypothetical protein	3270	2444	33.2887	1310	19.2141	846	11.645	1615	22.457	990	14.4306
NCU01281	###	hypothetical protein	821	18	0.9765	52	3.03778	43	2.35744	95	5.26147	125	7.2571
NCU01282	###	vacuolar-sorting protein snf-7	1831	1449	35.2471	1506	39.4486	1178	28.9583	1939	48.1522	6983	181.782
NCU01283	###	hypothetical protein	4877	10351	94.5306	3381	33.2497	5323	49.1269	3597	33.5362	1733	16.9372
NCU01284	###	DnaJ-related protein SCJ1	1514	315	9.26675	360	11.4044	269	7.99728	314	9.43041	255	8.02806
NCU01285	###	hypothetical protein	2527	1296	22.8424	2642	50.1445	813	14.4811	2174	39.1184	1173	22.1253
NCU01288	###	hypothetical protein	5783	1509	11.6219	2409	19.9792	2590	20.1587	2679	21.0643	2247	18.5202
NCU01289	###	hypothetical protein	3056	787	11.47	1227	19.2569	450	6.62789	534	7.94538	187	2.91665
NCU01290	###	centromere/microtubule-binding protein CBF5	2368	4668	87.7995	498	10.0866	543	10.3213	695	13.3453	623	12.5401
NCU01291	###	hypothetical protein	3093	2333	33.5952	4614	71.5473	452	6.57771	4176	61.3913	744	11.4654
NCU01292	###	hypothetical protein	1026	70	3.03874	315	14.7251	54	2.36899	397	17.5942	67	3.1126
NCU01294	###	protein n-terminal amidase	3620	1328	16.3393	2320	30.738	890	11.0662	1769	22.2201	761	10.0201
NCU01296	###	degradation in endoplasmic reticulum protein 2 derlin-2	3223	581	8.02895	2193	32.6343	2958	41.3099	2713	38.2751	2203	32.58
NCU01297	###	hypothetical protein	2215	6	0.120648	8	0.173225	8	0.162567	17	0.348981	5	0.107595
NCU01298	###	hypothetical protein	1517	107	3.14153	250	7.90405	55	1.6319	427	12.7988	30	0.94261
NCU01299	###	hypothetical protein	945	197	9.2849	261	13.2466	216	10.2882	249	11.981	62	3.1272
NCU01300	###	imidazoleglycerol-phosphate dehydratase	1207	2067	76.2739	699	27.7757	515	19.2051	747	28.141	452	17.8496
NCU01301	###	60S ribosomal subunit assembly/export protein loc-1	1106	534	21.5045	71	3.07892	57	2.31972	160	6.57796	134	5.77492
NCU01302	###	hydrolase	1812	407	10.0041	231	6.11434	927	23.027	283	7.10158	222	5.83971
NCU01303	###	hypothetical protein	3333	848	11.3319	1186	17.0665	1736	23.4439	1267	17.2849	1087	15.545
NCU01304	###	mitochondrial mRNA processing protein PET127	2553	1087	18.9636	370	6.95099	539	9.50285	584	10.4013	425	7.93477
NCU01305	###	rhomboid family membrane protein	3045	845	12.3598	1628	25.6426	1001	14.7966	1470	21.9511	3582	56.0705
NCU01306	###	hypothetical protein	1940	388	8.90785	253	6.25481	182	4.22266	271	6.35176	151	3.70998
NCU01307	###	hypothetical protein	1204	933	34.5142	295	11.7514	403	15.0659	304	11.4808	190	7.52183
NCU01308	###	hypothetical protein	333	1	0.133751	1	0.144029	4	0.540669	2	0.273094	0	0
NCU01309	###	hypothetical protein	3653	1754	21.3857	1657	21.7555	998	12.2969	2063	25.6789	707	9.22499
NCU01310	###	hypothetical protein	2095	1757	37.3534	1783	40.819	2686	57.7083	2200	47.7491	1942	44.1836
NCU01311	###	hypothetical protein	2442	128	2.33457	239	4.69405	191	3.5205	333	6.20048	121	2.36176
NCU01312	rca-1	myb-like DNA-binding protein myb-1	1751	407	10.3526	673	18.4342	2338	60.1	1104	28.6688	400	10.8886
NCU01313	###	hypothetical protein	282	0	0	0	0	0	0	0	0	0	0
NCU01314	###	hypothetical protein	372	1	0.119729	2	0.257859	14	1.69395	10	1.22232	6	0.768784
NCU01315	###	UDP-N-acetylglucosaminyltransferase	4968	2019	18.1008	4086	39.4468	4246	38.4693	4329	39.6217	6615	63.4665
NCU01317	###	60S ribosomal protein L12	1599	28386	790.676	6886	206.545	6829	192.232	10097	287.125	7383	220.08
NCU01318	###	protein transporter sec-23	3019	6038	89.0785	26168	415.722	30170	449.809	22201	334.377	18824	297.197
NCU01319	###	hypothetical protein	2990	4470	66.5854	5560	89.1865	15488	233.153	6805	103.486	3974	63.3509
NCU01320	###	glutathione S-transferase	915	1249	60.7973	6424	336.729	11977	589.173	4597	228.444	1837	95.6939
NCU01321	###	dna polymerase type-x family protein pol4	2700	189	3.11775	373	6.62583	613	10.2191	576	9.7003	335	5.91395
NCU01322	###	transcription initiation factor IIe subunit alpha	2217	675	13.5607	1067	23.0831	2294	46.574	808	16.5719	1201	25.821
NCU01323	###	structural maintenance of chromosomes protein 1	4395	1949	19.7513	1532	16.7184	1532	15.6897	1902	19.6779	1396	15.1399
NCU01324	###	hypothetical protein	2766	510	8.21223	564	9.77963	713	11.6025	759	12.4772	1033	17.801
NCU01325	###	hypothetical protein	795	10	0.560242	17	1.0256	7	0.396321	14	0.800733	27	1.6188
NCU01326	###	hypothetical protein	872	1	0.0510771	9	0.495019	29	1.49692	4	0.208579	11	0.601274
NCU01327	###	hypothetical protein	2159	1150	23.724	3003	66.7111	3247	67.6933	3033	63.8773	2139	47.2231
NCU01328	###	transketolase	2615	31501	536.532	5536	101.536	6587	113.379	12228	212.623	5431	98.993
NCU01329	###	hypothetical protein	1440	267	8.25832	54	1.79857	137	4.28227	151	4.76805	44	1.45642
NCU01330	###	phosphatidylinositide phosphatase sac2	3687	686	8.28693	882	11.4734	4820	58.8423	883	10.8897	2076	26.838
NCU01331	###	ribonucleoprotein-associated protein	787	1157	65.4789	235	14.3215	410	23.449	496	28.6572	419	25.3767
NCU01332	###	vacuolar ATP synthase proteolipid subunit	1567	11706	332.723	10321	315.899	8991	258.259	12332	357.842	12175	370.336
NCU01333	###	Delta(24(24(1)))-sterol reductase	2757	2840	45.8801	2292	39.8725	1733	28.2929	1912	31.5339	818	14.1421
NCU01334	###	hypothetical protein	1143	20	0.779339	22	0.923149	13	0.511933	29	1.15366	8	0.333611
NCU01335	###	cell division control protein 7	6386	1476	10.2944	2135	16.0348	1166	8.21837	2562	18.2422	1421	10.6062
NCU01336	###	hypothetical protein	2357	714	13.4922	975	19.8399	568	10.8469	871	16.8029	740	14.9647
NCU01337	###	dihydrofolate synthetase Fol3	1471	282	8.53846	277	9.03156	313	9.5774	291	8.99512	172	5.57329
NCU01338	###	hypothetical protein	1007	251	11.1016	242	11.5261	562	25.1202	217	9.79844	112	5.30133
NCU01339	###	hypothetical protein	1809	438	10.784	271	7.18499	368	9.15641	445	11.1853	127	3.34627
NCU01340	###	hypothetical protein	924	432	20.8235	184	9.55084	3068	149.451	436	21.4556	488	25.1735
NCU01341	###	U1 small nuclear ribonucleoprotein C	1473	694	20.9845	761	24.7786	1268	38.7465	830	25.6213	780	25.2399
NCU01342	###	endoplasmic reticulum vesicle protein 25	1360	2469	80.8584	6926	244.253	4470	147.94	6370	212.974	5210	182.598
NCU01343	###	succinate dehydrogenase assembly factor mitochondrial	1318	974	32.9144	404	14.7015	1481	50.5773	439	15.1452	594	21.4816
NCU01344	###	hypothetical protein	2578	932	16.1019	865	16.0927	442	7.71712	865	15.2567	492	9.09659
NCU01345	###	transcription factor atf1	3339	1465	19.5418	1746	25.0798	1569	21.1506	1948	26.5277	2982	42.5684
NCU01346	###	hypothetical protein	288	2	0.3093	2	0.333068	1	0.156287	0	0	0	0
NCU01347	###	hypothetical protein	1677	566	15.0323	178	5.09076	709	19.0296	190	5.15166	318	9.03837
NCU01348	###	agmatinase	2053	1	0.0216947	3	0.0700854	43	0.942748	11	0.24363	1	0.0232171
NCU01349	###	hypothetical protein	5200	229	1.96144	565	5.21123	773	6.69102	613	5.36023	410	3.75817
NCU01350	###	hypothetical protein	285	0	0	2	0.336574	0	0	0	0	0	0
NCU01351	###	hypothetical protein	1110	31	1.24389	37	1.59873	39	1.58146	40	1.63856	21	0.901763
NCU01353	###	endo-1,3(4) -beta-glucanase	3071	14897	216.054	14859	232.063	15467	226.695	13228	195.858	12143	188.47
NCU01355	###	hypothetical protein	1495	60	1.78753	130	4.17059	39	1.17419	113	3.43688	102	3.25204
NCU01356	###	molybdate transporter 1	2041	167	3.64432	140	3.28988	36	0.793918	206	4.58935	43	1.0042
NCU01357	###	ph-response regulator protein pali rim9	1187	100	3.75225	96	3.87897	83	3.14734	118	4.5202	1540	61.8395
NCU01358	###	hypothetical protein	1683	36	0.952711	87	2.47931	43	1.15001	84	2.26946	62	1.75592
NCU01360	nuo11.5	NADH:ubiquinone oxidoreductase 11.5kD subunit	971	2731	125.27	2079	102.691	1760	81.5848	2283	106.909	1878	92.1876
NCU01361	###	hypothetical protein	4099	1024	11.1267	2120	24.8058	2843	31.2187	2775	30.7831	1944	22.6055
NCU01362	###	INO80 chromatin remodeling complex	4021	1390	15.3966	1403	16.7347	601	6.72754	1539	17.4033	1749	20.7325
NCU01364	###	oxidoreductase	1387	468	15.0284	488	16.8748	195	6.32811	754	24.7185	288	9.8972
NCU01365	###	ATP dependent DNA ligase domain-containing protein	3977	443	4.96125	721	8.69511	535	6.055	706	8.0719	407	4.87792
NCU01366	###	ubiquitin-like-specific protease 2	4816	1283	11.8654	1334	13.2851	1444	13.4957	1763	16.6453	2963	29.3252
NCU01367	###	Ribosome RNA-processing protein	2393	1201	22.3534	198	3.96842	277	5.21018	293	5.56739	274	5.45763
NCU01368	###	proteasome component C11	1278	6839	238.344	3422	128.424	5912	208.219	4399	156.513	7553	281.699
NCU01369	###	ATP-dependent RNA helicase ded-1	3646	16924	206.742	9749	128.245	11037	136.254	8168	101.865	9335	122.038
NCU01370	###	hypothetical protein	2162	314	6.4687	238	5.27979	156	3.24777	361	7.59238	177	3.90224
NCU01371	###	phosphatidylglycerophosphatase mitochondrial	981	129	5.85684	87	4.25349	102	4.68001	124	5.7475	72	3.49832
NCU01373	###	hypothetical protein	1344	27	0.894762	88	3.14036	50	1.67451	95	3.21404	38	1.34766
NCU01374	###	CutC family protein	1405	141	4.46978	128	4.36947	131	4.19673	186	6.01954	98	3.32465
NCU01375	###	hypothetical protein	363	8	0.981581	13	1.71764	3	0.371989	9	1.12736	11	1.44438
NCU01376	pho-2	alkaline phosphatase	2368	4378	82.3449	1838	37.2271	2186	41.5513	1106	21.2373	11488	231.238
NCU01377	###	anaphase-promoting complex subunit Cut9	2601	439	7.51739	340	6.26952	128	2.21506	432	7.55214	287	5.25942
NCU01378	###	acetoacetyl-CoA synthase	2932	2373	36.0476	2729	44.6411	1516	23.2729	2914	45.191	1116	18.1425
NCU01379	###	histone acetylase complex subunit Paf400	12313	3966	14.346	4934	19.219	3558	13.0064	6151	22.7148	5147	19.9245
NCU01380	###	hypothetical protein	1809	54	1.32953	65	1.72334	14	0.348342	58	1.45786	24	0.632367
NCU01381	###	protein aig2	932	424	20.2625	234	12.0419	840	40.5676	248	12.0994	156	7.9782
NCU01382	###	hypothetical protein	4170	619	6.61146	497	5.71631	138	1.48956	445	4.85233	119	1.36021
NCU01383	###	hypothetical protein	201	14	3.10224	5	1.19308	13	2.91114	19	4.29818	4	0.94855
NCU01385	###	hypothetical protein	315	4	0.565578	5	0.761298	2	0.285782	2	0.2887	0	0
NCU01386	###	hypothetical protein	3176	2376	33.3203	4751	71.7464	4700	66.6091	5529	79.1576	2907	43.6275
NCU01387	###	gamma-tubulin complex component 5	3299	531	7.16894	1088	15.8177	901	12.293	1256	17.3115	706	10.2004
NCU01388	###	probable mannosyltransferase ktr4	2327	3260	62.3971	3199	65.9346	1491	28.8401	3628	70.892	2442	50.0202
NCU01389	###	mitogen-activated protein kinase organizer 1	1569	486	13.7961	372	11.3714	737	21.1427	451	13.0701	279	8.47574
NCU01390	###	pre-mrna-splicing factor cwf16	2995	480	7.13818	555	8.88775	924	13.8864	522	7.92502	491	7.81414
NCU01391	###	hypothetical protein	1273	375	13.1204	670	25.2431	660	23.3363	1013	36.1833	1095	40.9998
NCU01392	###	hypothetical protein	381	0	0	1	0.125884	1	0.118138	1	0.119344	0	0
NCU01393	###	class III chitinase	1587	439	12.3206	979	29.587	2081	59.0216	649	18.5949	710	21.3244
NCU01394	###	hypothetical protein	3877	26	0.29869	95	1.17523	118	1.36994	121	1.41911	101	1.24171
NCU01395	###	WSC domain-containing protein	3043	2453	35.9036	1223	19.2761	1616	23.9032	1275	19.0517	1312	20.5508
NCU01396	###	hypothetical protein	342	2	0.260463	3	0.420718	3	0.394831	3	0.398861	3	0.418111
NCU01397	###	hypothetical protein	2158	21	0.433422	7	0.155576	22	0.458867	16	0.337128	6	0.132524
NCU01398	###	thiol methyltransferase	2793	32	0.510296	44	0.755574	57	0.918586	43	0.700042	46	0.785024
NCU01399	###	short chain dehydrogenase/reductase family protein	2454	639	11.5976	522	10.2021	456	8.36385	716	13.2668	425	8.25488
NCU01400	###	hypothetical protein	1521	64	1.8741	67	2.11272	38	1.12453	86	2.57096	75	2.35033
NCU01401	###	mitochondrial outer membrane protein	1850	548	13.1932	329	8.52942	329	8.00461	420	10.323	529	13.6295
NCU01402	###	indoleamine 2,3-dioxygenase	1551	15	0.430747	28	0.865848	15	0.435307	23	0.674284	25	0.768289
NCU01403	###	GPI anchored protein	2015	266	5.87962	282	6.71227	240	5.36108	351	7.92061	276	6.52875
NCU01404	###	RNA methyltransferase	2396	230	4.27547	120	2.40209	371	6.96952	163	3.09334	271	5.39112
NCU01407	###	hypothetical protein	2275	115	2.25143	23	0.484889	95	1.87957	69	1.3791	34	0.712351
NCU01408	csn-3	COP9 signalosome subunit 3	2478	1649	29.6389	1609	31.1423	1537	27.9183	1941	35.6165	1808	34.7771
NCU01409	###	ran-binding protein	3589	1479	18.3543	2313	30.9099	3549	44.5091	2991	37.8939	1830	24.3038
NCU01410	###	hypothetical protein	1985	725	16.2675	910	21.9875	814	18.4578	1367	31.3137	917	22.0194
NCU01411	###	MFS multidrug resistance transporter	2404	150	2.77907	187	3.73081	3370	63.0974	171	3.23436	149	2.95426
NCU01412	###	gamma-glutamyl phosphate reductase	5423	4261	34.9957	2177	19.2537	12291	102.015	1863	15.6207	2434	21.3933
NCU01413	###	hypothetical protein	3248	51	0.699354	43	0.634962	75	1.03935	42	0.587976	49	0.719079
NCU01414	Asm-1	ascospore maturation 1 protein	3458	8052	103.71	10059	139.516	4697	61.1381	16772	220.54	2653	36.5686
NCU01415	###	hypothetical protein	519	1	0.0858174	0	0	0	0	1	0.0876111	0	0
NCU01416	###	hypothetical protein	700	12	0.76353	17	1.16479	4	0.257204	95	6.17095	25	1.70231
NCU01417	###	propionate-CoA ligase	3017	3500	51.6697	4066	64.6379	270	4.02814	5059	76.2458	396	6.25628
NCU01418	ccg-6	clock-controlled gene-6	1987	305722	6852.86	319412	7709.9	78782	1784.62	244872	5603.61	181456	4352.81
NCU01419	###	quinone oxidoreductase	1460	686	20.9273	467	15.3412	497	15.3221	571	17.7832	1184	38.6541
NCU01420	###	hypothetical protein	1784	1546	38.5974	1664	44.7357	558	14.0785	2222	56.6338	2311	61.7449
NCU01421	###	hypothetical protein	1972	452	10.2088	385	9.36374	197	4.49651	495	11.4137	268	6.47775
NCU01422	###	multiprotein-bridging factor 1	1546	4088	117.773	15636	485.078	22765	662.787	8117	238.733	18064	556.93
NCU01423	###	hypothetical protein	1729	90	2.31841	145	4.02224	256	6.6644	123	3.23472	146	4.02489
NCU01424	###	hypothetical protein	976	2943	134.302	1655	81.3287	1403	64.7029	3614	168.37	2893	141.285
NCU01425	###	hypothetical protein	1477	3146	94.8683	3672	119.239	5456	166.268	4253	130.931	3507	113.175
NCU01426	###	hypothetical protein	2202	568	11.4888	1459	31.7785	906	18.5194	1418	29.281	1103	23.8756
NCU01427	al-3	geranylgeranyl pyrophosphate synthetase	2277	913	17.8587	1181	24.8761	2641	52.2061	1056	21.0876	1948	40.7776
NCU01428	###	5-hydroxyisourate hydrolase	1728	2450	63.1488	3149	87.4026	9323	242.844	2453	64.5476	2524	69.6213
NCU01429	###	phosphoserine aminotransferase	3228	5325	73.4732	3908	58.0653	27187	379.091	1846	26.0031	3317	48.9788
NCU01430	###	hypothetical protein	2687	354	5.86784	460	8.2108	268	4.48935	545	9.22264	123	2.18189
NCU01431	###	cytokinesis protein sepA	6660	5076	33.9461	6579	47.3785	4122	27.858	5457	37.2569	4338	31.0464
NCU01432	###	hypothetical protein	1213	489	17.9552	604	23.8821	571	21.1881	648	24.2907	912	35.8369
NCU01433	ppt-1	serine/threonine-protein phosphatase 5	2111	1935	40.8259	975	22.1519	819	17.4627	1252	26.9676	1147	25.8983
NCU01434	###	hypothetical protein	1191	468	17.5016	274	11.034	365	13.7942	447	17.0656	145	5.803
NCU01435	###	serine/threonine-protein kinase bur-1	2624	1128	19.1464	1027	18.7716	1263	21.6648	1355	23.4802	1070	19.4364
NCU01436	###	questionable protein	904	4372	215.404	3819	202.617	4026	200.457	4817	242.29	3376	178.004
NCU01438	###	nucleosome assembly protein	2202	31530	637.749	14702	320.225	29921	611.61	19152	395.479	14297	309.474
NCU01439	###	D-3-phosphoglycerate dehydrogenase 1	2873	14525	225.177	13406	223.799	100977	1581.99	6212	98.3156	25321	420.089
NCU01440	###	myosin-2	6587	10172	68.7799	8961	65.2476	6464	44.1702	8575	59.1934	5439	39.3575
NCU01441	###	inosine triphosphate pyrophosphatase	1011	262	11.5423	113	5.36072	669	29.7845	162	7.28602	121	5.70467
NCU01442	###	hypothetical protein	2572	154	2.66681	775	14.4519	645	11.2877	1256	22.2047	656	12.1571
NCU01443	###	seryl-tRNA synthetase	1937	6515	149.805	2740	67.8448	3196	74.2665	3210	75.3533	2221	54.6531
NCU01444	###	GTP-binding protein rhb1	2165	1514	31.1466	2221	49.2024	4767	99.1068	2266	47.5914	1766	38.8803
NCU01445	###	hypothetical protein	3545	903	11.3453	1482	20.0506	2433	30.8917	1950	25.0118	1311	17.6272
NCU01446	###	uracil phosphoribosyltransferase	1369	326	10.6061	210	7.35718	215	7.06889	214	7.10783	128	4.45659
NCU01447	###	transcription elongation factor 1 homolog	2428	1296	23.7738	794	15.6844	963	17.8523	973	18.2218	1018	19.9846
NCU01448	###	hypothetical protein	576	0	0	2	0.166534	0	0	0	0	0	0
NCU01449	###	uracil-regulated protein 1	2599	3347	57.3578	3120	57.5763	2208	38.2392	5375	94.037	1552	28.4631
NCU01450	###	hypothetical protein	249	0	0	2	0.385235	0	0	1	0.182611	1	0.191424
NCU01451	###	hypothetical protein	1955	1556	35.4491	2943	72.2003	2151	49.5233	5779	134.41	1813	44.2025
NCU01452	###	40S ribosomal protein S1	1543	57045	1646.62	18690	580.95	12768	372.454	17034	501.969	20680	638.823
NCU01453	###	Rab18/RabC-family small GTPase	1660	679	18.2182	1063	30.7129	1334	36.1713	1691	46.3193	910	26.1294
NCU01454	###	mitochondrial hydrolase	1591	442	12.3736	447	13.4751	2712	76.7248	635	18.1481	1185	35.5013
NCU01455	###	signal recognition particle protein	2488	2242	40.1354	1768	34.0822	2421	43.7986	1873	34.2306	1428	27.3574
NCU01456	###	sugar phosphate phosphate translocator	3420	1748	22.7645	3334	46.7557	3201	42.1285	4185	55.6411	1359	18.9404
NCU01457	###	ubiquitin C-terminal hydrolase	2987	736	10.9745	743	11.9302	1435	21.6238	1290	19.6373	738	11.7765
NCU01458	###	hypothetical protein	1014	300	13.1773	31	1.46629	105	4.66087	102	4.57392	48	2.25631
NCU01459	###	cyclic AMP-dependent transcription factor	2943	421	6.3714	747	12.1738	1501	22.9565	1207	18.6485	342	5.53901
NCU01460	###	hypothetical protein	853	1148	59.9426	755	42.4515	1505	79.4152	851	45.3636	624	34.8684
NCU01461	###	hypothetical protein	5163	1971	17.0031	2719	25.2582	1508	13.1467	2998	26.4032	2250	20.7719
NCU01462	###	hypothetical protein	1136	1	0.0392071	11	0.464419	64	2.53582	2	0.0800531	10	0.419583
NCU01463	###	hypothetical protein	1914	82	1.90816	140	3.50818	229	5.3853	190	4.51376	72	1.79303
NCU01464	###	metallocarboxypeptidase	1991	866	19.3727	1777	42.8067	3164	71.5289	1640	37.4541	1062	25.4243
NCU01465	###	protein transport protein sec73	6054	2657	19.5475	4640	36.7596	4489	33.3751	4484	33.6783	6275	49.4046
NCU01466	###	nipped-b-like protein b	3612	924	11.3938	586	7.78118	615	7.66379	801	10.0835	376	4.96177
NCU01467	nuo10.4	NADH:ubiquinone oxidoreductase 10.4kD subunit	774	1824	104.961	1466	90.8424	1088	63.2709	1732	101.75	1169	71.9896
NCU01468	###	eukaryotic translation initiation factor eIF-2B subunit delta	2162	1353	27.8731	1544	34.2521	5181	107.863	1024	21.5363	1838	40.5216
NCU01469	###	hypothetical protein	1204	264	9.76608	131	5.21844	460	17.1968	149	5.62712	142	5.62158
NCU01470	###	vacuolar protein 8	3053	1966	28.6813	3593	56.4451	2131	31.4176	4141	61.6744	2968	46.3376
NCU01471	###	nuclear protein SNF4	2816	1802	28.5013	1399	23.8276	1053	16.8311	2012	32.4879	1059	17.925
NCU01472	###	hypothetical protein	4494	85	0.84242	153	1.63288	133	1.33209	180	1.82124	84	0.890928
NCU01473	mrp-51	mitochondrial ribosomal protein-51	1846	1952	47.0968	723	18.7846	1812	44.1817	734	18.0797	1168	30.1583
NCU01474	###	mitochondrial ribosomal protein L4	1777	2362	59.2019	689	18.5963	1299	32.9032	659	16.8626	918	24.6236
NCU01475	###	mediator of RNA polymerase II transcription subunit 19	2363	307	5.78652	591	11.9955	802	15.2766	895	17.2221	574	11.5783
NCU01476	###	hypothetical protein	3211	839	11.6376	1123	16.7739	1537	21.5452	1945	27.5427	2951	43.8051
NCU01477	###	hypothetical protein	3448	4427	57.1854	5821	80.9703	8207	107.135	6855	90.3997	8916	123.253
NCU01478	###	fungal specific transcription factor domain-containing protein	4351	953	9.75544	1790	19.7315	3231	33.4244	2103	21.9774	1228	13.4526
NCU01479	###	mitochondrial respiratory chain complexes assembly protein yta12	3799	3670	43.0269	2675	33.7715	7637	90.4835	2298	27.5047	5256	65.9451
NCU01480	###	anion exchange family protein	2681	566	9.40291	267	4.7765	233	3.91179	363	6.15654	199	3.53796
NCU01481	###	amino acid transporter	2821	1332	21.0302	2678	45.5306	2881	45.9681	2585	41.6662	2383	40.264
NCU01483	###	hypothetical protein	984	1153	52.1888	938	45.7197	625	28.5891	1684	77.8168	572	27.7075
NCU01484	###	rho-type GTPase	1929	19526	450.842	20704	514.775	15077	351.802	24502	577.558	16359	404.223
NCU01485	mrp-42	mitochondrial ribosomal protein-42	1926	2167	50.1124	686	17.083	1013	23.6739	626	14.779	807	19.9716
NCU01486	###	IKI3 family protein	4873	1393	12.732	1074	10.5707	871	8.04522	833	7.77276	402	3.93211
NCU01487	###	hypothetical protein	2650	6671	112.121	17245	312.114	1448	24.5945	4650	79.7873	2192	39.4267
NCU01488	###	hypothetical protein	816	216	11.7898	191	11.2264	94	5.18506	240	13.3736	168	9.81331
NCU01489	###	multistep phosphorelay regulator 1	1217	3159	115.612	1485	58.5236	1378	50.9653	2216	82.7953	1067	41.7898
NCU01490	###	hypothetical protein	1836	184	4.46363	178	4.64989	327	8.01662	183	4.53216	159	4.12782
NCU01491	###	hypothetical protein	3696	194	2.33783	497	6.44941	599	7.29476	549	6.75409	693	8.93712
NCU01493	###	hypothetical protein	1407	109	3.45045	184	6.27219	175	5.59835	289	9.33964	211	7.148
NCU01494	###	MFS sugar transporter	2812	174	2.75598	308	5.25328	437	6.99491	166	2.68423	227	3.84775
NCU01495	###	hypothetical protein	2709	3	0.0493236	7	0.123932	14	0.232614	5	0.0839243	1	0.0175949
NCU01496	###	hypothetical protein	2740	101	1.64178	92	1.6104	248	4.07396	128	2.12415	54	0.939376
NCU01498	###	serine/threonine-protein kinase MAK	4919	9361	84.7595	9026	88.0064	12707	116.274	10153	93.8521	7658	74.2053
NCU01499	###	heat shock 70 kda protein	3705	615	7.39315	700	9.06161	842	10.2292	762	9.35176	852	10.9609
NCU01500	###	nicotinamide riboside kinase 1	1589	710	19.9011	1042	31.4514	2385	67.5586	1175	33.6233	878	26.337
NCU01501	###	mitochondrial peptidyl-tRNA hydrolase Pth2	1281	769	26.7375	1069	40.0243	2250	79.0587	1379	48.9488	1755	65.3017
NCU01502	###	small nucleolar ribonucleoprotein complex subunit	2005	504	11.1959	61	1.45919	101	2.26737	110	2.49462	76	1.80674
NCU01503	###	ribosome biogenesis protein tsr1 homolog	2985	1314	19.6062	263	4.22578	830	12.5155	353	5.37721	565	9.02195
NCU01504	###	calcipressin-2	1860	3960	94.8255	11802	304.325	6281	151.996	6588	161.052	12908	330.782
NCU01505	###	hypothetical protein	1329	8	0.268107	44	1.5879	36	1.21925	56	1.91597	12	0.43038
NCU01506	###	required for respiratory growth protein mitochondrial	1368	209	6.80461	133	4.66295	133	4.37604	332	11.0352	175	6.09745
NCU01509	###	hypothetical protein	3568	1804	22.5193	4922	66.1626	1665	21.0042	4936	62.9038	3185	42.5482
NCU01510	###	meiotically up-regulated 190 protein	5341	752	6.27102	1613	14.4846	1180	9.94433	2807	23.8972	10144	90.528
NCU01511	###	urease accessory protein ureG	1507	757	22.3731	250	7.9565	251	7.49681	370	11.1639	167	5.28201
NCU01512	###	phenylalanyl-tRNA synthetase	2163	543	11.1811	315	6.98473	404	8.407	459	9.64901	487	10.7317
NCU01514	###	mitochondrial dicarboxylate carrier	1976	284	6.40139	104	2.52431	144	3.28013	136	3.12953	220	5.30679
NCU01515	###	DNA-directed RNA polymerase II polypeptide	1976	2334	52.6086	1935	46.9666	3353	76.377	3452	79.4347	1677	40.4522
NCU01516	###	mitochondrial co-chaperone GrpE	1497	1517	45.1343	377	12.0786	1654	49.7313	533	16.1894	463	14.742
NCU01517	###	glucoamylase	3311	26279	353.503	11878	172.06	2469	33.5643	3758	51.6089	67963	978.385
NCU01519	###	hypothetical protein	306	4	0.582212	2	0.313476	1	0.147094	1	0.148595	4	0.623067
NCU01520	###	hypothetical protein	755	10	0.589924	33	2.09634	20	1.19234	20	1.20451	26	1.64143
NCU01521	###	ThiJ/PfpI family protein	1183	67	2.52251	117	4.74348	38	1.44582	95	3.65145	69	2.7801
NCU01522	###	hypothetical protein	5281	571	4.81574	511	4.64088	683	5.82131	758	6.52649	419	3.78176
NCU01523	###	GTP-binding protein ypt3	1562	5113	145.793	5367	164.796	4478	129.038	6597	192.04	5889	179.704
NCU01524	###	ribosome biogenesis protein BRX1	1673	1518	40.4128	240	6.88035	268	7.21033	522	14.1873	343	9.77225
NCU01525	###	histone deacetylase clr3	2898	1160	17.828	1455	24.0802	1115	17.3178	1424	22.3428	1110	18.2566
NCU01526	###	hypothetical protein	1057	8	0.337099	11	0.499129	19	0.809086	19	0.817345	13	0.586225
NCU01527	###	hypothetical protein	2626	646	10.9567	822	15.0132	1096	18.7859	710	12.2939	642	11.653
NCU01528	gpd-1	glyceraldehyde 3-phosphate-dehydrogenase	1506	115626	3419.59	70600	2248.41	72674	2172.05	51887	1566.61	49593	1569.61
NCU01529	###	hypothetical protein	381	7	0.818306	16	2.01414	6	0.70883	20	2.38689	17	2.12677
NCU01530	###	hypothetical protein	684	4	0.260463	4	0.280478	2	0.13161	9	0.598292	6	0.418111
NCU01531	###	hypothetical protein	2928	0	0	2	0.0327608	0	0	0	0	0	0
NCU01532	###	hypothetical protein	1680	0	0	1	0.0285487	0	0	0	0	0	0
NCU01534	###	ino80 complex subunit 2	2949	1026	15.4959	1357	22.0699	1567	23.9172	1139	17.5621	784	12.6718
NCU01535	###	hypothetical protein	2000	2298	51.1756	2643	63.3815	2719	61.1921	2809	63.8629	2020	48.1413
NCU01536	###	hypothetical protein	327	0	0	2	0.293344	1	0.137647	0	0	1	0.145763
NCU01539	###	vacuolar morphogenesis protein AvaB	3904	1763	20.1134	1972	24.2266	1233	14.2157	2175	25.3324	2159	26.3596
NCU01540	###	uncharacterized transporter	3957	2144	24.1325	3014	36.5319	2211	25.15	3599	41.3564	2296	27.6568
NCU01541	###	hypothetical protein	953	711	33.2292	452	22.7479	388	18.3255	612	29.2002	390	19.506
NCU01542	###	hypothetical protein	4760	1757	16.4402	1930	19.4467	1425	13.4749	1889	18.0448	2019	20.2174
NCU01543	###	PTAB	5454	3148	25.7077	4643	40.83	3756	30.9975	4245	35.3907	3095	27.0484
NCU01545	###	autophagy protein 8	1119	5757	229.144	7594	325.489	25878	1040.92	10495	426.461	18505	788.234
NCU01546	###	coproporphyrinogen III oxidase	1913	2108	49.0793	3728	93.4666	2469	58.0928	975	23.1748	1664	41.4605
NCU01547	###	26S proteasome regulatory subunit rpn-8	1659	5316	142.719	3287	95.0274	6223	168.838	3314	90.8307	5434	156.124
NCU01548	###	hypothetical protein	760	1445	84.6832	2044	128.992	2776	164.408	2199	131.564	2408	151.022
NCU01549	###	hypothetical protein	3735	2579	30.7541	3021	38.7932	2789	33.6104	3308	40.2718	3168	40.4288
NCU01550	###	adenylate kinase cytosolic	1900	8821	206.779	3415	86.205	4949	117.241	5193	124.277	2247	56.3697
NCU01551	###	hypothetical protein	1330	270	9.0418	257	9.26781	380	12.8602	413	14.1197	240	8.60114
NCU01552	###	40s ribosomal protein s23	1864	18317	437.675	6226	160.199	3490	84.2744	7193	175.465	6933	177.285
NCU01553	###	4-hydroxybenzoate polyprenyltransferase mitochondrial	1705	379	9.90051	152	4.27577	482	12.7244	168	4.48035	122	3.41061
NCU01554	###	hypothetical protein	5036	1506	13.3193	1609	15.3238	1025	9.16124	1885	17.0197	913	8.64134
NCU01555	###	hypothetical protein	1134	828	32.5207	687	29.0562	1436	56.9977	1347	54.0109	3132	131.645
NCU01559	###	hypothetical protein	1318	1133	38.2875	2564	93.3035	1031	35.2095	2268	78.2446	1349	48.7857
NCU01560	###	hypothetical protein	1417	944	29.6719	2279	77.1383	1091	34.6554	2238	71.8153	1289	43.359
NCU01561	###	hypothetical protein	2181	1	0.0204215	3	0.0659722	1	0.0206377	1	0.0208483	1	0.0218545
NCU01562	###	2,4-dichlorophenoxyacetate alpha-ketoglutarate dioxygenase	1071	1	0.0415866	5	0.223911	3	0.12608	2	0.0849116	2	0.0890096
NCU01563	###	RNA polymerase II holoenzyme cyclin-like subunit	1927	284	6.56417	194	4.82854	277	6.47015	440	10.3824	192	4.74915
NCU01564	###	calcium dependent mitochondrial carrier protein	3616	1124	13.8446	1270	16.845	964	11.9995	1354	17.0262	1975	26.0336
NCU01565	###	hypothetical protein	3428	13745	178.586	41794	584.748	44208	580.465	24703	327.669	356642	4958.93
NCU01566	###	hypothetical protein	1642	4	0.1085	6	0.175256	18	0.493418	4	0.110768	22	0.638625
NCU01567	###	hypothetical protein	1347	10	0.330655	14	0.498489	7	0.233909	15	0.506349	26	0.92003
NCU01568	###	mitochondrial carrier	1741	216	5.52583	56	1.54271	148	3.8263	92	2.40279	79	2.16284
NCU01569	###	ubp9-binding protein	4014	1085	12.0391	1587	18.9625	1658	18.5919	1396	15.8137	2025	24.0461
NCU01570	###	hypothetical protein	2379	346	6.47776	527	10.6246	2176	41.17	402	7.68348	800	16.0285
NCU01571	###	geranylgeranyl transferase type-2 subunit alpha	1473	469	14.1812	494	16.0849	686	20.9622	552	17.0397	1070	34.624
NCU01572	###	meiosis-specific APC/C activator protein ama1	2934	13	0.197345	56	0.915426	45	0.690349	94	1.45678	45	0.731053
NCU01573	###	bifunctional P-450/NADPH-P450 reductase 1	1356	4	0.131384	10	0.353701	9	0.298744	25	0.838314	11	0.38666
NCU01575	###	SNARE complex subunit	2112	1495	31.5275	2068	46.9626	1611	34.3335	2252	48.4843	2406	54.2998
NCU01577	###	hypothetical protein	1717	370	9.59786	449	12.5421	260	6.81584	563	14.9096	245	6.8013
NCU01579	###	hypothetical protein	991	167	7.5056	93	4.50096	115	5.22324	98	4.49655	81	3.8959
NCU01580	###	RNApolymerase II transcription factor b subunit 4	2020	383	8.44482	315	7.47919	447	9.96029	415	9.34164	868	20.4816
NCU01581	###	hypothetical protein	2462	429	7.7609	552	10.7534	670	12.2491	834	15.403	1945	37.6554
NCU01584	###	hypothetical protein	4946	1336	12.0308	2561	24.8342	1964	17.8732	2733	25.1254	3446	33.2091
NCU01585	###	hypothetical protein	1358	890	29.1899	513	18.1181	739	24.4941	894	29.934	631	22.1476
NCU01587	###	cofilin	1208	9939	366.453	4588	182.16	6443	240.07	9204	346.447	9573	377.726
NCU01589	###	heat shock protein 60	2324	6134	117.558	622	12.8366	1827	35.3849	889	17.3937	1232	25.268
NCU01591	###	hypothetical protein	1701	1	0.0261842	4	0.112785	5	0.132307	23	0.614823	9	0.252194
NCU01592	###	hypothetical protein	1263	0	0	11	0.41772	2	0.0712759	4	0.144007	8	0.301914
NCU01593	###	hypothetical protein	1569	0	0	1	0.0305684	0	0	3	0.0869411	0	0
NCU01595	###	SOF1	1849	585	14.0916	82	2.12702	60	1.4606	148	3.63958	95	2.44897
NCU01596	###	26s proteasome regulatory subunit rpn6	1824	3938	96.1598	2786	73.2574	3644	89.9227	2678	66.7594	5420	141.635
NCU01597	###	hypothetical protein	8796	1902	9.63093	1941	10.5837	1496	7.6553	1775	9.17571	1241	6.72485
NCU01598	###	methyltransferase	1741	33	0.844225	38	1.04684	6449	166.728	61	1.59315	71	1.94382
NCU01599	###	hypothetical protein	2848	1193	18.6571	1553	26.1533	1196	18.902	1525	24.3476	1384	23.1629
NCU01601	###	U6 snRNA-associated sm-like protein lsm1	1135	1544	60.5891	752	31.7773	728	28.8703	1158	46.3916	690	28.9767
NCU01605	mob-1	protein kinase regulator	964	377	17.4184	360	17.911	236	11.0192	374	17.6409	638	31.5457
NCU01606	###	ATP synthase subunit 5	1430	12162	378.802	6471	217.036	6620	208.371	6967	221.532	6007	200.225
NCU01607	###	hypothetical protein	2571	832	14.4133	786	14.6628	1588	27.8013	1045	18.4817	222	4.11573
NCU01608	###	hypothetical protein	1896	12	0.281894	35	0.885371	30	0.712195	49	1.17513	18	0.452512
NCU01610	###	hypothetical protein	663	75	5.03838	72	5.20852	26	1.76513	69	4.73219	37	2.66002
NCU01611	###	mitochondrial carnitine o-acetyltransferase	3166	1219	17.1489	1449	21.9509	835	11.8711	1086	15.5972	3052	45.9483
NCU01612	###	pre-mRNA splicing factor ATP-dependent RNA helicase PRP43	3036	2234	32.7736	477	7.5355	401	5.94509	761	11.3975	740	11.6179
NCU01613	###	protein arginine N-methyltransferase HSL7	2891	1556	23.972	477	7.91345	235	3.65878	667	10.4907	224	3.69314
NCU01614	###	small nuclear ribonucleoprotein	1368	3040	98.9761	1763	61.8104	1523	50.1106	2582	85.8216	1372	47.804
NCU01615	###	hypothetical protein	3290	365	4.94128	511	7.44939	540	7.38778	493	6.81362	400	5.79509
NCU01620	###	hypothetical protein	1027	42	1.82147	71	3.31576	76	3.33088	84	3.71908	34	1.57799
NCU01623	###	hypothetical protein	2756	402	6.49665	271	4.71613	74	1.20856	664	10.9551	417	7.21196
NCU01625	###	DNA repair helicase RAD3	2997	702	10.4326	829	13.2667	926	13.9072	821	12.4561	710	11.2919
NCU01629	###	transcription factor sp1	2348	239	4.53359	748	15.2791	1162	22.2753	1043	20.1982	2011	40.8235
NCU01631	###	hypothetical protein	689	7	0.452503	7	0.487275	6	0.391966	17	1.12191	9	0.622615
NCU01632	###	pentafunctional AROM polypeptide	5211	9069	77.5142	3057	28.1365	11644	100.577	2060	17.9752	4065	37.1823
NCU01633	###	hexose transporter HXT13	2596	43	0.737746	75	1.38565	308	5.34026	56	0.980867	84	1.54231
NCU01634	hH4-1	histone h4	1254	40160	1426.39	36590	1399.46	18632	668.772	39959	1448.92	21350	811.515
NCU01635	hH3	histone H3	1340	65819	2187.71	51461	1841.91	37963	1275.18	68927	2338.9	35864	1275.7
NCU01636	###	glutathione s-transferase kappa 2	1132	732	28.801	897	38.0051	768	30.5373	989	39.7261	366	15.411
NCU01637	###	U4/U6 small nuclear ribonucleoprotein	2240	793	15.7677	668	14.3029	887	17.8234	903	18.3302	915	19.4702
NCU01638	###	DNA-directed RNA polymerase I subunit RPA1	5664	3098	24.3613	625	5.2924	660	5.24489	888	7.1288	1186	9.98062
NCU01640	###	C2H2 transcription factor	2082	1042	22.291	2215	51.0256	2620	56.6417	1088	23.7616	5129	117.422
NCU01642	###	neurofibromin	8972	4138	20.5421	5498	29.3908	4445	22.2997	5629	28.5278	5066	26.9136
NCU01643	###	5'-3' exoribonuclease 2	3989	1418	15.8327	977	11.747	1244	14.0369	1452	16.5512	1389	16.5972
NCU01644	###	intracellular protein transporter UsoA	4052	1809	19.8844	2562	30.3253	2787	30.9588	2786	31.2635	2338	27.5024
NCU01645	###	hypothetical protein	2272	2598	50.93	3995	84.3342	4632	91.7648	3679	73.6289	7069	148.302
NCU01646	###	hypothetical protein	3359	697	9.24199	1225	17.4913	2144	28.7297	1394	18.8703	1680	23.8394
NCU01647	###	GTP-binding protein ypt4	2152	26	0.538114	41	0.91377	35	0.732052	36	0.760653	39	0.863811
NCU01648	###	dolichyl-phosphate-mannose-protein mannosyltransferase 2	5121	9595	83.4513	34018	318.603	21399	188.085	25934	230.272	26995	251.261
NCU01649	###	hypothetical protein	1523	318	9.29972	137	4.31436	132	3.90113	141	4.20965	35	1.09538
NCU01650	mrp-45	mitochondrial ribosomal protein-45	796	1328	74.3067	493	29.705	1032	58.3556	541	30.9037	625	37.4251
NCU01651	###	hypothetical protein	2804	280	4.44757	23	0.39341	56	0.89893	52	0.843241	52	0.883938
NCU01652	###	O-acetylhomoserine (thiol)-lyase	1849	976	23.5102	214	5.55101	40	0.973731	316	7.771	149	3.84101
NCU01653	###	hypothetical protein	579	17	1.30772	4	0.331342	3	0.233216	28	2.1989	3	0.246967
NCU01654	###	long-chain-fatty-acid-CoA ligase 1	3063	2682	38.9991	3106	48.6351	3873	56.9137	2628	39.0126	2129	33.1303
NCU01655	###	hypothetical protein	1145	1032	40.1437	997	41.7624	929	36.5196	1015	40.3076	1138	47.3732
NCU01656	###	hypothetical protein	2856	418	6.5187	476	7.99363	283	4.4601	723	11.5108	682	11.3821
NCU01657	###	cytochrome-c oxidase assembly protein	1275	518	18.0952	218	8.20053	283	9.99062	376	13.4092	359	13.4209
NCU01658	###	regulator of v-ATPase in vacuolar membrane protein 1	4513	1877	18.5243	3161	33.5935	2243	22.3707	3455	34.8104	5066	53.5052
NCU01659	###	hypothetical protein	3870	2596	29.877	3486	43.2028	1712	19.9117	3332	39.149	2409	29.6703
NCU01660	###	hypothetical protein	1464	53	1.61242	195	6.38835	85	2.61333	362	11.2433	161	5.24181
NCU01664	###	hypothetical protein	1696	615	16.1507	529	14.9598	497	13.1901	612	16.4079	817	22.9611
NCU01665	###	hypothetical protein	2632	2290	38.7519	1773	32.3086	1513	25.8743	2114	36.5213	1433	25.9511
NCU01666	###	acetolactate synthase small subunit	1717	5880	152.528	1877	52.4312	5902	154.719	1377	36.4662	1860	51.6344
NCU01667	arg-12	ornithine carbamoyltransferase	1845	735	17.7433	502	13.0498	1312	32.0076	481	11.8543	438	11.3155
NCU01668	###	hypothetical protein	3509	1633	20.7274	2612	35.7014	1325	16.9961	2912	37.7342	2257	30.658
NCU01669	###	ribosomal protein arginine N-methyltransferase	2112	724	15.2682	285	6.47212	748	15.9413	280	6.02824	447	10.0881
NCU01670	###	type 1 phosphatase regulator ypi-1	1619	912	25.0894	1210	35.8454	1039	28.8858	1239	34.7977	1254	36.9187
NCU01672	###	hypothetical protein	2692	8	0.13236	24	0.427594	30	0.501605	8	0.135127	18	0.318709
NCU01673	###	hypothetical protein	1729	341	8.7842	543	15.0626	636	16.5569	347	9.12559	404	11.1374
NCU01674	###	vesicular-fusion protein SEC17	1586	2809	78.8845	2982	90.1779	1874	53.1842	3601	103.24	2767	83.1577
NCU01675	###	ribosomal RNA-processing protein 12	4104	3194	34.6633	230	2.68792	259	2.84059	338	3.74486	438	5.08701
NCU01678	###	amine oxidase	2713	185	3.03714	345	6.09909	339	5.62427	836	14.0115	201	3.53136
NCU01679	###	hypothetical protein	2020	316	6.96753	400	9.49739	625	13.9266	461	10.3771	268	6.32382
NCU01680	pma-1	plasma membrane ATPase	3380	108979	1436.05	87741	1245.03	46207	615.329	64818	871.978	50971	718.791
NCU01681	###	hypothetical protein	312	1	0.142754	1	0.153724	2	0.28853	0	0	0	0
NCU01684	###	hypothetical protein	810	5	0.274934	3	0.177636	2	0.111138	4	0.224544	2	0.11769
NCU01686	###	hypothetical protein	405	1	0.109973	0	0	1	0.111138	0	0	2	0.235381
NCU01688	###	hypothetical protein	417	1	0.106809	0	0	0	0	0	0	0	0
NCU01689	###	mitochondrial DNA replication protein YHM2	2188	5720	116.437	8078	177.073	4405	90.618	10896	226.436	4986	108.618
NCU01692	###	mitochondrial citrate synthase	2333	33821	645.676	13946	286.702	28162	543.331	15379	299.737	10198	208.351
NCU01695	###	RNA binding protein Nrd1	3610	1667	20.567	1957	26.0003	2427	30.2607	1795	22.6091	1721	22.7232
NCU01696	###	mRNA cleavage factor complex component Pcf11	3758	1349	15.9881	1369	17.472	1610	19.2835	1291	15.6205	1155	14.6495
NCU01697	###	hypothetical protein	1915	126	2.93052	245	6.13611	102	2.39744	221	5.24747	38	0.945826
NCU01698	###	4F5 family protein	1553	1398	40.0939	2159	66.6771	2061	59.7341	1408	41.2247	2739	84.0653
NCU01699	###	hypothetical protein	1868	31	0.739142	72	1.84863	53	1.27707	58	1.41181	13	0.331713
NCU01700	###	hypothetical protein	1629	454	12.413	239	7.03675	191	5.2775	414	11.556	177	5.17903
NCU01701	###	ribitol kinase	2181	1077	21.9939	607	13.3484	1666	34.3823	711	14.8232	754	16.4783
NCU01702	###	nuclear pore protein	4038	3567	39.3441	3256	38.6735	2628	29.2938	3575	40.2565	3110	36.7105
NCU01703	###	NAD(P)H-dependent D-xylose reductase	1953	1231	28.0736	1678	41.2083	5205	119.959	2280	53.0835	1219	29.7507
NCU01704	###	trans-1,2-dihydrobenzene-1,2-diol dehydrogenase	2270	5865	115.076	1897	40.0809	4249	84.2514	2943	58.951	1374	28.8508
NCU01705	###	alkylated DNA repair protein alkb homolog 8	2653	664	11.1474	501	9.05724	936	15.8802	497	8.51816	501	9.00112
NCU01706	###	MYB DNA-binding domain-containing protein	1363	8	0.261419	27	0.950087	216	7.13303	30	1.00081	80	2.79763
NCU01713	###	tubulin-folding cofactor B	2401	540	10.0172	611	12.2052	714	13.3851	702	13.2945	423	8.39739
NCU01715	###	hypothetical protein	2188	178	3.62339	425	9.31616	864	17.7739	629	13.0716	372	8.10386
NCU01717	###	hypothetical protein	1254	0	0	1	0.0382471	4	0.143575	3	0.10878	4	0.15204
NCU01720	###	hypothetical protein	2296	9081	176.159	10818	225.98	5198	101.901	9769	193.466	19142	397.385
NCU01722	###	hypothetical protein	5451	2806	22.9274	4520	39.7702	3460	28.5704	4265	35.577	8738	76.4068
NCU01724	###	Na/H antiporter	3518	687	8.69769	1303	17.7641	327	4.18377	1410	18.2243	371	5.0266
NCU01725	###	hypothetical protein	2656	506	8.48526	254	4.58671	157	2.66065	367	6.28296	392	7.03484
NCU01728	###	6-phosphofructo-2-kinase	3737	1393	16.6024	1533	19.675	1578	19.0064	872	10.6101	3013	38.4302
NCU01729	###	hypothetical protein	3181	1407	19.7003	2680	40.4079	1056	14.9423	2552	36.4791	844	12.6466
NCU01731	ve-1	VeA-like protein	3275	3067	41.7105	6071	88.9087	2503	34.4006	5341	74.1546	2392	34.8134
NCU01734	###	hypothetical protein	376	13	1.53992	24	3.06139	27	3.23215	30	3.62794	11	1.39444
NCU01735	###	hypothetical protein	2957	141	2.12379	354	5.74179	167	2.54203	156	2.39883	183	2.94982
NCU01737	###	hypothetical protein	4271	1563	16.2994	2168	24.3459	3457	36.4322	2399	25.5404	2118	23.637
NCU01738	preg	nuc-1 negative regulatory protein preg	2179	1533	31.3349	1430	31.4756	1619	33.443	1502	31.3429	1175	25.7026
NCU01739	###	hypothetical protein	1511	1611	47.4869	1552	49.2632	2746	81.7998	2052	61.7504	1277	40.2831
NCU01740	###	histone H2A.Z-specific chaperone chz-1	1084	5053	207.617	9817	434.355	14496	601.915	13509	566.657	7356	323.451
NCU01741	###	SNARE complex subunit	1259	258	9.12718	1384	52.7237	2523	90.2002	1714	61.903	1374	52.0184
NCU01742	###	hypothetical protein	2317	519	9.97664	498	10.3086	362	7.03232	658	12.913	163	3.35319
NCU01744	###	glutamate synthase	7177	9299	57.708	3710	24.7929	1349	8.46029	6762	42.8409	966	6.4155
NCU01745	###	vacuolar transporter chaperone 2	3047	2015	29.4541	2152	33.8739	1464	21.6264	2323	34.666	2942	46.0221
NCU01746	###	hypothetical protein	1180	613	23.1378	500	20.3228	315	12.0156	567	21.8488	291	11.7546
NCU01747	###	glycerophosphocholine phosphodiesterase Gde1	4577	2386	23.2184	4857	50.8959	2847	27.9977	3932	39.0624	3562	37.0945
NCU01748	###	hypothetical protein	3194	5730	79.9029	17291	259.645	17063	240.456	11194	159.359	47835	713.85
NCU01750	###	hypothetical protein	1066	384	16.0442	421	18.9418	244	10.3026	380	16.2089	143	6.39404
NCU01751	###	ATP-binding cassette protein	2954	1824	27.5016	2677	43.4644	1465	22.3225	2515	38.7128	1512	24.3971
NCU01752	ncw-2	non-anchored cell wall protein 2	2598	33269	570.353	17587	324.674	23277	403.277	16117	282.08	19759	362.512
NCU01753	###	gamma-glutamyltranspeptidase	2697	926	15.2923	445	7.91361	436	7.27648	519	8.7501	218	3.85276
NCU01754	###	alcohol dehydrogenase I	2331	10910	208.461	33027	679.551	4495	86.7967	6365	124.16	5011	102.466
NCU01756	###	actin	1674	4251	113.104	3495	100.135	3223	86.6604	3896	105.825	3341	95.13
NCU01757	###	asparaginase	3027	187	2.75152	322	5.10198	257	3.82153	292	4.38629	239	3.76341
NCU01758	###	hypothetical protein	2472	715	12.8825	787	15.2694	2133	38.8381	754	13.8691	812	15.6568
NCU01759	###	aldo-keto reductase family 1 member C13	1341	853	28.3311	714	25.5367	3149	105.696	845	28.652	770	27.369
NCU01760	###	meiotic coiled-coil protein 2	2557	41	0.714161	81	1.51932	42	0.739324	78	1.38704	48	0.89476
NCU01761	###	mitochondrial 37s ribosomal protein s27	1844	1284	31.0132	540	14.0452	612	14.9385	700	17.2609	546	14.1133
NCU01762	###	nucleolar RNAse III	1697	482	12.6505	308	8.70491	309	8.19582	340	9.11011	286	8.03305
NCU01763	###	acyl-CoA -binding protein homolog 3	1497	704	20.9456	884	28.3221	573	17.2286	1033	31.3765	475	15.124
NCU01764	###	hypothetical protein	1120	540	21.4743	286	12.2474	244	9.80591	320	12.9915	144	6.12831
NCU01765	###	NADH:ubiquinone oxidoreductase 78	3024	12938	190.558	10259	162.712	7155	106.499	11826	177.821	7386	116.419
NCU01766	###	hypothetical protein	1820	1190	29.1218	1347	35.497	1449	35.8355	1321	33.0034	1014	26.556
NCU01767	###	phophatase 2C family protein	2634	2043	34.5458	1915	34.8697	2137	36.5178	2186	37.7364	1798	32.5365
NCU01768	###	hypothetical protein Note(s): Short internal exon	4543	5815	57.0098	4516	47.6768	2942	29.1485	6835	68.4104	8677	91.0381
NCU01769	###	hypothetical protein	2268	4590	90.139	8327	176.093	222	4.40581	8134	163.075	4173	87.7004
NCU01771	###	DNA repair protein rhp57	2049	563	12.238	619	14.4892	482	10.5882	632	14.025	312	7.25787
NCU01772	###	DNA-directed RNA polymerase III polypeptide	4073	675	7.38129	317	3.73285	432	4.77403	462	5.15768	333	3.89696
NCU01776	###	60S ribosomal protein L15	1688	36911	973.927	11598	329.539	8176	218.014	10666	287.313	12204	344.609
NCU01777	###	PSP1 domain-containing protein	4807	7104	65.8221	11398	113.723	7539	70.592	11615	109.868	3334	33.0588
NCU01779	###	NFU1 iron-sulfur cluster scaffold homolog	1901	947	22.1876	534	13.4727	663	15.6981	579	13.8491	459	11.5087
NCU01780	###	hypothetical protein	2218	236	4.73907	89	1.92453	131	2.65843	166	3.40309	103	2.21346
NCU01781	###	hypothetical protein	2575	1933	33.4347	3698	68.8787	3624	63.3471	2960	52.2686	1379	25.526
NCU01782	###	Ras guanyl-nucleotide exchange factor RasGEF	4028	3448	38.1259	5005	59.595	2891	32.3054	4529	51.1257	3741	44.2685
NCU01783	###	phosphatidylinositol N-acetylglucosaminyltransferase	1717	685	17.769	548	15.3076	720	18.8746	713	18.8819	523	14.5187
NCU01784	###	tRNA pseudouridylate synthase 3	2237	549	10.9307	139	2.98019	239	4.80892	170	3.45549	56	1.19321
NCU01785	###	hypothetical protein	1739	390	9.98868	153	4.21976	325	8.41201	273	7.13822	134	3.67284
NCU01786	###	ribose-phosphate pyrophosphokinase II	2540	1818	31.8789	267	5.04165	544	9.64009	334	5.97915	397	7.44994
NCU01788	###	hypothetical protein	2779	581	9.31173	582	10.0445	822	13.3137	560	9.16276	1108	19.0041
NCU01789	###	IDC1 protein	6270	2974	21.126	4019	30.743	1666	11.9598	3817	27.681	1742	13.2427
NCU01790	###	hypothetical protein	832	174	9.3147	156	8.99284	514	27.8071	352	19.2374	84	4.81229
NCU01791	###	vacuolar protein sorting-associated protein 24	2203	888	17.9532	1286	27.9977	1065	21.7596	1319	27.2243	1326	28.6897
NCU01792	hsp90a	heat shock protein 90-associated	1704	9542	249.409	5182	145.856	8846	233.665	5276	140.787	7927	221.736
NCU01793	###	mRNA export protein mlo3	2575	5982	103.469	10028	186.781	19524	341.277	7393	130.548	14547	269.273
NCU01794	###	hypothetical protein	834	1867	99.706	4624	265.918	1901	102.596	6411	349.532	5804	331.709
NCU01795	###	zinc finger containing protein	2447	2083	37.9139	1931	37.8481	4385	80.6588	1799	33.429	2473	48.1711
NCU01796	###	hypothetical protein	2118	720	15.1408	442	10.009	1123	23.8655	522	11.2065	307	6.9089
NCU01797	nrc-2	serine/threonine-protein kinase nrc-2	2800	1985	31.5751	3655	62.6073	2211	35.5424	3623	58.8352	4323	73.5908
NCU01798	###	hypothetical protein	2873	49	0.759632	69	1.15188	70	1.09668	116	1.8359	70	1.16134
NCU01799	###	dash complex subunit dad3	1043	301	12.8536	290	13.3355	359	15.4927	327	14.2557	165	7.54043
NCU01800	mrp-5	mitochondrial ribosomal protein-5	2205	3102	62.6579	714	15.5305	1471	30.0276	954	19.6728	839	18.1363
NCU01801	###	hypothetical protein	372	100	11.9729	210	27.0752	182	22.0214	184	22.4906	88	11.2755
NCU01802	###	hypothetical protein	1692	10	0.263234	21	0.595271	56	1.48972	16	0.429978	26	0.732435
NCU01803	###	arginine-tRNA-protein transferase 1	1993	496	11.0845	836	20.1184	1667	37.6482	1201	27.4007	1365	32.6454
NCU01804	###	diphosphoinositol polyphosphate phosphohydrolase aps1	2624	673	11.4234	381	6.96397	567	9.72602	612	10.6051	397	7.21146
NCU01805	###	hypothetical protein	1897	515	12.0916	891	22.5271	2037	48.3326	1061	25.4317	687	17.2618
NCU01806	###	exosome complex component rrp42	1774	839	21.0645	520	14.0587	648	16.4413	566	14.5074	382	10.2637
NCU01807	###	hypothetical protein	1519	787	23.076	425	13.4192	417	12.3565	464	13.8895	702	22.028
NCU01808	###	cytochrome c	1157	6699	257.881	1680	69.642	6627	257.81	1541	60.5614	6055	249.446
NCU01809	###	AAA family ATPase/60S ribosome export protein Rix7	2903	409	6.27508	231	3.81646	552	8.55871	267	4.18207	188	3.08679
NCU01810	###	hypothetical protein	2993	630	9.37512	530	8.49307	738	11.0985	617	9.37357	339	5.3987
NCU01811	###	hypothetical protein	1167	80	3.05325	59	2.4248	135	5.2069	69	2.68847	57	2.32809
NCU01812	###	hypothetical protein	1842	10	0.241798	26	0.676985	21	0.513152	19	0.469019	25	0.646914
NCU01813	###	high affinity glucose transporter	2766	1255	20.2085	2137	37.0551	1572	25.5809	2225	36.5767	2616	45.0798
NCU01814	###	chitin synthase export chaperone	2514	1508	26.7165	2314	44.1462	1179	21.1088	2116	38.2716	1656	31.3972
NCU01815	###	cytochrome b561	1550	1106	31.7809	3378	104.526	1901	55.2035	4695	137.731	4677	143.824
NCU01816	alc-1	allantoicase	1811	1279	31.4554	1424	37.7126	2438	60.5942	1515	38.0383	1636	43.0587
NCU01817	###	hypothetical protein	3294	1781	24.0815	2855	41.5698	3264	44.6008	2689	37.1188	3787	54.7984
NCU01818	###	hypothetical protein	2134	267	5.57262	509	11.4398	1456	30.7102	535	11.3995	1025	22.8942
NCU01819	###	hypothetical protein	3913	308	3.50577	385	4.71896	287	3.30132	463	5.38019	259	3.1549
NCU01820	###	exportin-1	4199	8913	94.5412	6492	74.1529	6348	68.0467	8649	93.6584	5033	57.1317
NCU01821	###	alanine-glyoxylate aminotransferase	2124	4173	87.5058	2155	48.6618	4803	101.783	2052	43.9288	2349	52.7139
NCU01822	###	vacuolar protein sorting-associated protein 29	1527	1487	43.3725	1083	34.0161	1628	47.9879	1062	31.6237	1210	37.7696
NCU01823	###	two-component sensor protein histidine protein kinase	9265	1747	8.39828	1855	9.60271	1706	8.288	2137	10.4878	1554	7.99469
NCU01824	###	UDP-galactopyranose mutase	2119	15758	331.217	18900	427.786	6919	146.97	18591	398.932	4720	106.171
NCU01826	###	probable sugar phosphate phosphate translocator	2356	3288	62.1583	4301	87.5568	4018	76.7628	3505	67.6456	4631	93.6905
NCU01827	###	60S ribosomal protein L27	1343	41483	1375.74	12204	435.835	8611	288.598	12505	423.384	13632	483.816
NCU01828	###	hypothetical protein	1877	248	5.88478	172	4.39501	175	4.19652	280	6.78298	99	2.51401
NCU01829	###	hypothetical protein	1176	0	0	0	0	0	0	0	0	0	0
NCU01830	###	4-hydroxyphenylpyruvate dioxygenase	1763	79	1.9958	85	2.3124	281	7.17414	234	6.03518	196	5.29907
NCU01831	###	RNA polymerase TFIIH complex subunit Ssl1	2421	572	10.5231	492	9.74688	714	13.2745	622	11.6821	670	13.191
NCU01833	###	peroxide stress-activated histidine kinase mak1	8203	1067	5.79341	2832	16.5583	3707	20.3407	1999	11.0807	5013	29.1287
NCU01834	###	hypothetical protein	867	8	0.410973	9	0.497873	15	0.778732	13	0.68179	21	1.15451
NCU01835	###	hypothetical protein	1509	12001	354.218	50749	1613	21353	636.921	30730	925.976	23579	744.788
NCU01837	###	hypothetical protein	399	4	0.446509	11	1.32226	1	0.112809	3	0.341881	8	0.955682
NCU01838	###	aliphatic nitrilase	2097	2218	47.1092	2952	67.517	2066	44.3453	3776	81.8767	2044	46.4599
NCU01839	###	carboxylesterase	3059	618	8.99812	1055	16.5413	510	7.50424	1084	16.113	665	10.3619
NCU01840	###	hypothetical protein	3281	208	2.82358	340	4.97014	272	3.73146	529	7.33122	215	3.12341
NCU01841	###	dash complex subunit dad2	513	30	2.60463	64	5.98354	50	4.38701	66	5.84996	22	2.0441
NCU01842	###	shugoshin	2762	793	12.7877	973	16.896	660	10.7556	1216	20.0187	649	11.2
NCU01843	###	T-complex protein 1 subunit gamma	3322	4813	64.5296	1732	25.006	2563	34.7268	2232	30.5507	1429	20.5035
NCU01844	###	PRKR-interacting protein 1	1838	7	0.169627	29	0.756742	19	0.46529	8	0.197912	9	0.233396
NCU01845	###	phosphoglycerate mutase family domain-containing protein	3061	2520	36.6674	7824	122.592	3736	54.9363	2535	37.6566	3887	60.5268
NCU01846	###	hypothetical protein	3603	1550	19.1607	2534	33.7317	2496	31.1815	2355	29.7203	1834	24.2623
NCU01848	###	hypothetical protein	393	1	0.113331	1	0.12204	2	0.229062	1	0.1157	8	0.970272
NCU01849	###	extracellular dioxygenase	1158	5620	216.158	2034	84.2438	1209	46.9931	1387	54.4621	18665	768.273
NCU01850	###	peroxisomal membrane protein pex16	2031	821	18.0043	965	22.7884	960	21.2754	795	17.7985	873	20.488
NCU01851	###	hypothetical protein	1010	58	2.5577	81	3.84644	85	3.78803	85	3.8267	40	1.88771
NCU01852	###	arsenical-resistance protein	1296	75	2.5775	117	4.32989	151	5.24431	119	4.17512	48	1.76536
NCU01853	###	alcohol oxidase	1959	5	0.113679	18	0.44069	13	0.298693	30	0.696327	6	0.145987
NCU01854	###	vacuolar protein-sorting-associated protein 46	2381	1591	29.7614	2618	52.7358	2956	55.8806	2975	56.8138	3863	77.3324
NCU01855	###	hypothetical protein	1593	322	9.00291	173	5.20866	639	18.0552	329	9.39089	264	7.89922
NCU01856	hac-1	transcriptional activator HAC1	2915	7280	111.234	19156	315.182	11943	184.413	18078	281.993	20109	328.812
NCU01857	###	DEAD/DEAH box RNA helicase	4266	1611	16.8197	1388	15.605	3336	35.1983	1651	17.5976	1706	19.0614
NCU01858	###	chromosome segregation in meiosis protein 3	1631	408	11.1416	262	7.70447	127	3.50482	573	15.9745	246	7.18915
NCU01859	###	NADH:ubiquinone oxidoreductase 20.9kD subunit	1646	5285	143.007	3869	112.736	2851	77.9621	4924	136.024	3959	114.644
NCU01860	###	hypothetical protein	1632	63	1.71935	134	3.93804	301	8.30161	119	3.31553	404	11.7993
NCU01861	###	short chain dehydrogenase/reductase family protein	1419	154	4.83372	132	4.46156	149	4.72628	473	15.1567	293	9.84196
NCU01862	###	SWIRM domain-containing protein FUN19	3065	277	4.02524	929	14.5372	2416	35.4799	958	14.2122	2236	34.7726
NCU01863	###	hypothetical protein	438	0	0	1	0.109502	3	0.308293	0	0	3	0.32647
NCU01865	###	hypothetical protein	2183	240	4.89666	571	12.5452	1376	28.3714	650	13.539	1550	33.8434
NCU01866	###	lactonohydrolase	1748	71	1.80909	78	2.14017	56	1.44199	86	2.23709	86	2.34506
NCU01867	gh61-10	endoglucanase II	1035	8	0.344265	13	0.602419	8	0.347909	27	1.18618	9	0.414475
NCU01868	###	MFS maltose permease MalP	2243	31	0.615567	111	2.3735	99	1.98665	368	7.46011	90	1.91254
NCU01869	###	hypothetical protein	1197	28	1.04185	209	8.37428	213	8.00943	139	5.28016	164	6.53049
NCU01870	###	enolase	1612	12	0.331558	26	0.773577	12	0.335067	8	0.225658	12	0.354824
NCU01871	###	sterol regulatory element-binding protein	3598	5029	62.2534	25236	336.399	3212	40.1819	854	10.7925	4281	56.7127
NCU01872	###	hypothetical protein	531	1	0.0838781	4	0.361294	2	0.169532	4	0.342525	2	0.179528
NCU01873	###	hypothetical protein	3118	87	1.24276	193	2.96877	28	0.404202	41	0.597908	52	0.79492
NCU01874	###	hypothetical protein	1068	16	0.667255	24	1.07779	26	1.09577	27	1.14953	22	0.981856
NCU01875	###	hypothetical protein	333	0	0	1	0.144029	0	0	0	0	2	0.286274
NCU01876	###	hypothetical protein	546	2	0.163147	0	0	1	0.0824372	0	0	3	0.261894
NCU01877	###	hypothetical protein	843	3	0.158503	20	1.13788	9	0.480542	3	0.161816	10	0.565417
NCU01878	###	golgin IMH1	3988	2205	24.6261	5319	63.9691	6131	69.1978	6243	71.1811	4097	48.9674
NCU01879	###	protein lunapark	2360	1576	29.7432	4377	88.9529	3935	75.0497	4616	88.9366	5714	115.405
NCU01880	###	hypothetical protein	1443	3	0.0925972	23	0.764464	14	0.436695	14	0.441152	29	0.957917
NCU01881	###	hypothetical protein	3941	814	9.19943	1640	19.9587	849	9.69655	1587	18.3104	1234	14.9247
NCU01882	###	purine transporter	2805	1052	16.7042	700	11.9691	1476	23.6848	537	8.70498	921	15.6503
NCU01883	###	protein hob1	2752	1110	17.9646	2086	36.3548	3802	62.1842	2104	34.7635	5059	87.6219
NCU01884	###	hypothetical protein	3748	288	3.42244	260	3.32713	235	2.82218	387	4.69503	363	4.6164
NCU01886	###	hypothetical protein	4048	6647	73.1355	27468	325.448	15015	166.956	15820	177.702	19111	225.029
NCU01888	###	tRNA-specific adenosine deaminase	3624	832	10.2253	413	5.46585	625	7.76261	479	6.00999	294	3.86683
NCU01889	###	hypothetical protein	1688	571	15.0663	510	14.4908	995	26.5318	459	12.3642	396	11.182
NCU01891	###	hypothetical protein	1171	470	17.8766	325	13.3113	212	8.14883	480	18.6385	1225	49.8627
NCU01893	###	hypothetical protein	2924	485	7.38767	870	14.2704	164	2.52454	1930	30.0128	1570	25.5928
NCU01894	###	hypothetical protein	1654	2363	63.6313	857	24.8508	1189	32.3566	1478	40.6318	701	20.2013
NCU01895	###	oxidative stress response two-component system protein ssk1	4613	2134	20.6041	3077	31.9919	2343	22.8615	2956	29.1372	2489	25.718
NCU01896	###	hypothetical protein	3718	140	1.67711	216	2.78638	231	2.79652	375	4.58615	437	5.60233
NCU01897	###	hypothetical protein	1857	341	8.17872	694	17.9243	488	11.8283	640	15.6709	1054	27.0536
NCU01898	###	hypothetical protein	2248	488	9.66866	2269	48.4098	2616	52.379	3420	69.1762	4790	101.563
NCU01899	###	hypothetical protein	2898	49	0.753079	47	0.777848	43	0.667861	71	1.114	39	0.64145
NCU01900	###	xylosidase/arabinosidase	1246	14490	517.956	2237	86.108	3581	129.361	4910	179.18	804	30.7563
NCU01901	###	sn1-specific diacylglycerol lipase alpha	4703	1120	10.6068	2623	26.7497	1856	17.7631	2026	19.588	1306	13.2362
NCU01902	###	glucosamine 6-phosphate N-acetyltransferase	998	1710	76.3147	2963	142.396	3300	148.833	3336	151.992	2631	125.657
NCU01903	###	pigment biosynthesis protein Ayg1	1987	111	2.4881	152	3.66895	128	2.89953	85	1.94513	70	1.67918
NCU01904	###	2-deoxy-D-gluconate 3-dehydrogenase	1035	1740	74.8776	278	12.8825	101	4.39235	553	24.2947	58	2.67106
NCU01905	###	sorbitol dehydrogenase	1723	492	12.7181	102	2.83929	45	1.17556	174	4.59188	20	0.553275
NCU01906	###	D-galacturonate reductase	1306	2110	71.9585	875	32.1337	463	15.9571	1657	57.6907	367	13.3943
NCU01907	###	syntaxin 5	2379	1457	27.2777	2856	57.5784	4189	79.256	3007	57.4732	2691	53.9157
NCU01908	###	hypothetical protein	4254	1690	17.6942	2150	24.2402	1888	19.9766	1807	19.3147	1551	17.3784
NCU01910	###	hypothetical protein	7072	2827	17.8044	3401	23.0653	1553	9.88428	3130	20.1247	2219	14.9559
NCU01911	###	GDP/GTP exchange factor Sec2p	3984	1731	19.3518	1920	23.1141	2598	29.3519	2303	26.2846	1738	20.7935
NCU01912	###	dolichyl-phosphate-mannose--protein mannosyltransferase 1	4366	9255	94.4138	33666	369.831	20640	212.785	31850	331.705	26245	286.523
NCU01913	###	pre-mRNA splicing factor	2253	1267	25.0471	1636	34.8271	2799	55.9188	1634	32.9775	1206	25.5142
NCU01914	###	sorting nexin-3	1744	2757	70.4098	1902	52.307	2990	77.1686	2431	63.3819	2731	74.64
NCU01916	###	mitochondrial carrier protein RIM2	2292	747	14.5161	199	4.16422	343	6.7359	222	4.40418	759	15.7842
NCU01917	###	hypothetical protein	3189	23	0.32123	67	1.00766	77	1.08681	63	0.898282	51	0.762275
NCU01918	###	actin-related protein 2/3 complex subunit 4	1786	2693	67.158	2096	56.2866	2251	56.7296	2269	57.767	2393	63.8642
NCU01919	###	ubiquitin C-terminal hydrolase	2242	3533	70.1861	2363	50.5503	6376	128.006	3206	65.0211	4579	97.349
NCU01920	###	hypothetical protein	1527	316	9.21703	243	7.63243	328	9.66832	373	11.107	213	6.6487
NCU01922	###	hypothetical protein	995	299	13.3842	211	10.1708	582	26.3279	254	11.6075	155	7.42514
NCU01923	###	hypothetical protein	285	1	0.156278	10	1.68287	3	0.473797	2	0.319089	13	2.17418
NCU01924	###	hypothetical protein	2403	2678	49.6363	5583	111.432	2501	46.8464	6093	115.293	5253	104.196
NCU01926	###	hypothetical protein	2231	207	4.13251	743	15.9729	458	9.24021	945	19.2601	205	4.37976
NCU01927	###	hypothetical protein	2091	2067	44.028	3684	84.5009	5794	124.721	4078	88.6788	11577	263.899
NCU01928	###	ubx domain-containing protein	2283	747	14.5733	3675	77.2053	4226	83.3181	3507	69.8484	4306	89.901
NCU01929	###	PAB-dependent poly(A)-specific ribonuclease subunit pan-3	3140	2980	42.2697	2938	44.8764	2399	34.3888	3184	46.1073	3679	55.8466
NCU01930	###	U6 snRNP-associated protein Lsm7	1387	1979	63.5495	1088	37.6225	1367	44.3617	1526	50.027	892	30.6538
NCU01931	###	hypothetical protein	2167	166	3.41187	170	3.76258	259	5.37969	320	6.71456	253	5.56491
NCU01932	set-3	histone-lysine N-methyltransferase	4954	2269	20.3996	3061	29.6349	1956	17.7717	2848	26.1403	2305	22.1774
NCU01935	###	palmitoyltransferase PFA5	2091	462	9.84081	501	11.4916	422	9.08394	628	13.6563	359	8.18345
NCU01936	###	N-acetyltransferasen Eso1	3617	687	8.45962	793	10.5153	711	8.84784	771	9.69243	634	8.35482
NCU01938	###	hypothetical protein	3903	1064	12.1419	2008	24.6752	1308	15.0843	2100	24.4651	1507	18.4039
NCU01939	###	probable importin	4111	7165	77.6268	4406	51.4035	5247	57.4486	4707	52.0623	3831	44.4182
NCU01940	###	serine/threonine protein kinase	4153	3002	32.1952	4119	47.5691	2804	30.3901	3671	40.1929	7963	91.3926
NCU01942	###	hypothetical protein	1008	16	0.706972	14	0.666136	21	0.937723	21	0.947295	50	2.36432
NCU01943	###	hypothetical protein	324	2	0.274934	3	0.444091	1	0.138922	5	0.7017	3	0.441339
NCU01944	###	hypothetical protein	3095	795	11.4406	810	12.5522	451	6.55891	1382	20.3036	334	5.14378
NCU01945	###	IMP-specific 5'-nucleotidase 1	1940	1053	24.1752	2523	62.3751	7074	164.127	2241	52.5251	2047	50.2936
NCU01946	###	hypothetical protein	285	12	1.87534	27	4.54375	41	6.47523	27	4.3077	21	3.51213
NCU01947	###	hypothetical protein	4584	1678	16.3039	4359	45.6077	5587	54.8593	5138	50.9655	4074	42.3616
NCU01948	###	60s ribosomal protein L21	1621	26180	719.332	6278	185.752	4828	134.06	7917	222.077	7787	228.973
NCU01949	###	40S ribosomal protein S9	1243	31032	1111.94	7672	296.028	6174	223.569	9640	352.641	8221	315.246
NCU01950	###	pre-mRNA-splicing factor	1483	336	10.0912	417	13.4862	902	27.3767	666	20.4202	340	10.9278
NCU01951	upr-1	DNA polymerase zeta catalytic subunit	6036	248	1.82998	256	2.03417	159	1.18567	370	2.78727	158	1.24768
NCU01953	###	AMI1 protein	7720	12393	71.4993	17705	109.995	9509	55.4413	14126	83.201	11166	68.9408
NCU01954	###	pre-mRNA-splicing factor cwc-24	1674	412	10.9619	442	12.6637	389	10.4595	508	13.7986	416	11.845
NCU01955	###	autophagy-related protein 3	1931	1416	32.6606	2494	61.9455	3459	80.6277	2839	66.8513	6687	165.061
NCU01956	###	endocytosis protein end4	4136	5477	58.98	8282	96.0396	8108	88.2367	6694	73.5922	21841	251.703
NCU01957	###	plasma membrane ATPase	1460	3355	102.349	5895	193.654	6990	215.497	8975	279.517	3690	120.467
NCU01958	###	mating-type protein A-1	1384	921	29.6392	3457	119.801	1375	44.718	2740	90.0204	704	24.2456
NCU01959	###	mating-type protein A-2	1107	13	0.523044	29	1.25645	6	0.243961	18	0.739352	5	0.215287
NCU01960	###	mating-type protein A-3	1113	24	0.960415	107	4.61088	16	0.647054	70	2.85976	7	0.299778
NCU01961	###	DNA lyase Apn2	2532	260	4.57354	372	7.04652	735	13.0659	274	4.92055	558	10.5043
NCU01962	###	cytochrome c oxidase subunit	1175	7937	300.858	5158	210.542	6173	236.469	5759	222.862	4604	186.764
NCU01963	###	anaphase-promoting complex subunit Apc5	3108	683	9.78774	1189	18.3483	701	10.152	998	14.6008	415	6.36449
NCU01964	###	E3 ubiquitin-protein ligase	3973	2476	27.7572	3383	40.8394	2323	26.3176	2707	30.9811	3831	45.961
NCU01965	cyt-20	valyl-tRNA synthetase	3814	10483	122.419	5765	72.496	24942	294.352	4154	49.5236	6549	81.8447
NCU01966	###	60S ribosomal protein L37	1044	18036	769.454	6343	291.4	4107	177.068	5981	260.495	6705	306.122
NCU01967	###	hypothetical protein	1583	621	17.4724	499	15.1187	632	17.9702	452	12.9833	199	5.99195
NCU01968	###	MFS transporter	3026	481	7.07977	1236	19.5905	299	4.44752	946	14.2151	339	5.33983
NCU01969	###	hypothetical protein	2155	363	7.50243	453	10.082	169	3.52984	432	9.11513	324	7.16628
NCU01970	###	hypothetical protein	1370	1114	36.2166	1625	56.889	218	7.16229	2290	76.0049	349	12.1423
NCU01971	###	hypothetical protein	2313	602	11.5921	506	10.4923	240	4.67037	547	10.7532	228	4.69846
NCU01972	###	hypothetical protein	1868	120	2.86119	649	16.6634	128	3.08425	1132	27.5547	113	2.88335
NCU01973	set-8	SET-8	5021	753	6.67956	1182	11.2907	665	5.96139	1963	17.7769	582	5.52496
NCU01974	###	hypothetical protein	1732	312	8.02324	343	9.49821	750	19.4908	599	15.7255	994	27.3549
NCU01975	cia30	complex I intermediate-associated protein CIA30	1600	1448	40.308	918	27.5181	793	22.3084	1119	31.8007	767	22.8492
NCU01976	###	meiotic activator rim4	3775	534	6.30039	430	5.4632	591	7.04671	498	5.99845	182	2.298
NCU01977	###	urea transporter	2363	13294	250.573	4630	93.9751	6888	131.204	3045	58.5936	1799	36.2881
NCU01978	###	hypothetical protein	3026	273	4.01825	309	4.89762	989	14.711	287	4.3126	114	1.79569
NCU01979	###	hydroxyquinol 1,2-dioxygenase	1045	62	2.64252	51	2.34072	153	6.59009	44	1.91453	415	18.929
NCU01980	###	tRNA (uracil-o(2) -)-methyltransferase	2822	269	4.24559	137	2.32841	293	4.67333	153	2.46525	200	3.37807
NCU01981	###	eukaryotic translation initiation factor eIF-1	1075	9775	404.996	11194	499.427	19513	817.018	11524	487.44	13467	597.116
NCU01982	###	hypothetical protein	1924	532	12.3154	330	8.2263	659	15.4169	333	7.86984	266	6.58981
NCU01983	###	hypothetical protein	1733	2355	60.5251	287	7.9429	1221	31.7127	282	7.39907	202	5.55583
NCU01984	###	nipped-b-like protein b	4100	1538	16.7076	2061	24.1096	1382	15.1719	2449	27.1601	1798	20.9027
NCU01985	###	sulfate adenylyltransferase	2577	22993	397.397	2931	54.5503	1264	22.0774	4276	75.4484	4363	80.6988
NCU01987	###	hypothetical protein	1203	0	0	1	0.0398685	0	0	5	0.188987	4	0.158486
NCU01988	###	hypothetical protein	525	0	0	1	0.0913558	0	0	2	0.17322	0	0
NCU01989	###	hypothetical protein	1522	372	10.8861	505	15.9137	326	9.64093	844	25.2147	1295	40.5557
NCU01990	###	GCR1-dependent translation factor 1	2492	2219	39.6599	2403	46.2489	2286	41.2899	2394	43.682	1914	36.6092
NCU01991	###	hypothetical protein	3084	1883	27.1944	1381	21.4771	1905	27.8033	1552	22.8825	1141	17.6347
NCU01992	###	coatomer subunit gamma	3357	8150	108.131	21942	313.488	11846	158.831	19301	261.43	13774	195.571
NCU01993	###	ethanolaminephosphotransferase	2497	1656	29.5382	996	19.1309	686	12.3658	1229	22.38	593	11.3196
NCU01994	###	bZIP transcription factor	1825	1304	31.8242	1240	32.5877	995	24.5401	1580	39.366	964	25.1774
NCU01995	###	hypothetical protein	1851	6	0.144374	13	0.336847	8	0.194536	8	0.196522	5	0.128754
NCU01996	###	pH-response regulator protein palI/rim-9	3643	2445	29.8925	3417	44.9864	2756	34.0515	3576	44.6339	2714	35.5097
NCU01997	###	ABC transporter	2862	456	7.0964	708	11.8648	2576	40.5128	722	11.4708	2270	37.8053
NCU01998	###	septin	3364	4218	55.8462	4879	69.5617	2288	30.6137	3651	49.3495	1257	17.8105
NCU01999	###	hypothetical protein	2583	756	13.0359	823	15.2817	1258	21.9216	1015	17.8677	787	14.5227
NCU02000	###	splicing factor 3B subunit 10	522	577	49.2321	430	39.5088	500	43.1137	665	57.9266	460	42.0033
NCU02001	###	hypothetical protein	1520	637	18.6655	530	16.7235	480	14.2139	705	21.0898	490	15.3656
NCU02002	###	hypothetical protein	3524	533	6.7365	145	1.97346	230	2.9377	220	2.83866	209	2.82688
NCU02003	tef-1	eukaryotic translation elongation factor 1A	2724	367851	6014.61	124028	2183.78	210676	3481.16	156376	2610.3	117810	2061.44
NCU02004	###	phosphoserine phosphatase	2065	3318	71.5648	1965	45.6392	4796	104.538	1688	37.1688	1318	30.4223
NCU02005	###	phosphoadenosine phosphosulfate reductase	1875	1758	41.76	580	14.8362	416	9.98638	428	10.3793	1532	38.9452
NCU02006	###	hypothetical protein	3623	1287	15.8217	1292	17.1037	1794	22.288	1443	18.1103	1685	22.1681
NCU02007	###	iron-sulfur cluster biosynthesis protein Isd11	797	1225	68.4574	916	55.123	1843	104.084	818	46.6683	2849	170.385
NCU02008	###	hypothetical protein	408	279	30.457	194	22.8054	470	51.8506	235	26.1899	250	29.2063
NCU02009	###	ferric reductase transmembrane component	4105	17865	193.835	16897	197.42	28697	314.658	17210	190.631	9554	110.935
NCU02010	###	2-isopropylmalate synthase	3253	5998	82.1231	3184	46.9445	101617	1406.04	1953	27.2989	3078	45.1004
NCU02011	###	importin subunit beta-1	4162	8126	86.9596	7213	83.1207	10421	112.7	8840	96.5777	7876	90.1986
NCU02012	###	hypothetical protein	3524	1979	25.0123	1294	17.6114	1024	13.0792	1506	19.4319	1167	15.7845
NCU02013	###	probable altered inheritance of mitochondria protein mitochondrial	1344	2263	74.9943	931	33.2235	1536	51.4408	978	33.0877	1582	56.1052
NCU02014	###	tRNA wybutosine-synthesizing protein 3	1641	231	6.26969	227	6.63457	232	6.36349	204	5.6526	88	2.55606
NCU02015	###	palmitoyltransferase ERF2	3726	2183	26.0948	4069	52.377	4765	57.562	4763	58.1252	3148	40.2706
NCU02016	###	hypothetical protein	983	7961	360.709	5321	259.618	6673	305.551	5044	233.318	4661	226.007
NCU02017	ada-2	CBF/NF-Y family transcription factor	1794	1681	41.7338	3104	82.9841	2698	67.6917	2528	64.0739	1672	44.4232
NCU02018	###	short chain dehydrogenase	1134	1069	41.9863	512	21.6547	1182	46.9159	907	36.3681	172	7.22956
NCU02019	###	FAD dependent oxidoreductase	2002	353	7.85332	437	10.4692	14471	325.35	550	12.4918	86	2.04753
NCU02020	###	ferric cupric reductase transmembrane component	3802	3503	41.0366	6211	78.3511	2097	24.8257	4762	56.9513	1055	13.2262
NCU02021	###	hypothetical protein	567	4	0.31421	10	0.845887	15	1.19076	10	0.801943	2	0.168129
NCU02022	###	hypothetical protein	2818	605	9.56219	741	12.6117	1137	18.1608	736	11.8758	374	6.32597
NCU02023	###	MFS drug efflux pump	2198	2	0.0405271	10	0.218207	6	0.122868	3	0.0620612	10	0.216855
NCU02024	###	autophagy protein Atg29	1902	867	20.3026	810	20.4254	1636	38.7159	980	23.4284	1121	28.0926
NCU02025	###	hypothetical protein	2022	1117	24.6045	946	22.4391	622	13.846	982	22.0829	745	17.5619
NCU02026	###	interaction with vps33 and ypt7 protein 1	2968	560	8.40363	1189	19.2138	934	14.1644	1795	27.4996	2913	46.7814
NCU02027	###	acyl-protein thioesterase 1	1359	1985	65.0555	1323	46.6913	533	17.6532	1947	65.1438	1055	37.0023
NCU02028	###	aromatic ring-opening dioxygenase LigB subunit	1656	1684	45.2923	1400	40.5474	937	25.468	1419	38.9627	1007	28.9845
NCU02029	###	hypothetical protein	1002	7	0.311152	22	1.05305	8	0.359367	24	1.08911	19	0.90382
NCU02030	###	hypothetical protein	1738	13	0.333147	21	0.579515	3	0.077694	38	0.994169	4	0.1097
NCU02031	###	hypothetical protein	3013	665	9.83027	428	6.81303	76	1.13535	557	8.40587	195	3.08483
NCU02032	###	mannan endo-1,6 -alpha-mannosidase DCW1	2982	4	0.0597441	21	0.337759	29	0.43773	11	0.16773	8	0.127873
NCU02033	###	hypothetical protein	2714	1467	24.0748	1785	31.5445	658	10.9127	1701	28.4984	1027	18.0367
NCU02034	###	RIP defective	3136	26	0.369267	71	1.08587	95	1.36353	84	1.21795	50	0.759959
NCU02035	###	helix-hairpin-helix domain-containing protein	1783	43	1.07414	56	1.50637	241	6.0839	55	1.40261	48	1.28318
NCU02036	###	tRNA-splicing endonuclease	7361	1324	8.01113	850	5.53831	896	5.47882	1040	6.42426	1866	12.0829
NCU02037	###	hypothetical protein	1164	0	0	0	0	0	0	0	0	1	0.040949
NCU02038	###	hypothetical protein	1052	242	10.2457	568	25.8957	249	10.6537	538	23.2538	293	13.2754
NCU02039	###	E3 ubiquitin-protein ligase	2617	414	7.04595	958	17.5573	436	7.49892	977	16.9753	619	11.2741
NCU02040	###	hypothetical protein	1830	5	0.121692	4	0.104835	3	0.0737881	12	0.298165	3	0.0781387
NCU02041	acw-11	anchored cell wall protein 11	1854	8867	213.015	6737	174.282	4674	113.474	7147	175.283	2884	74.145
NCU02042	###	3 beta-hydroxysteroid dehydrogenase	2000	462	10.2886	424	10.1679	173	3.89343	335	7.61625	249	5.93425
NCU02043	###	UPF0326 protein hag1	1884	194	4.58631	368	9.36834	88	2.10241	506	12.2123	613	15.5087
NCU02044	###	GTP-binding protein	2162	6779	139.654	2906	64.4667	1012	21.0689	4329	91.0455	2628	57.9383
NCU02046	###	hypothetical protein	2983	139	2.07541	468	7.52468	522	7.8765	340	5.18265	159	2.54062
NCU02048	###	VPS9 domain-containing protein	5101	1423	12.4249	1360	12.7873	1945	17.1625	1397	12.4528	1562	14.5956
NCU02049	###	hypothetical protein	5457	742	6.0561	793	6.96971	1014	8.36373	788	6.56597	449	3.92183
NCU02051	###	multidrug resistance-associated protein 1	4858	1185	10.8643	1578	15.5792	675	6.25406	2307	21.5932	9102	89.305
NCU02052	###	transcription initiation factor TFIId 127kD subunit	7052	1172	7.40216	1058	7.19563	680	4.34023	1346	8.67879	1184	8.00268
NCU02053	###	DNA repair protein REV1	4530	322	3.16592	313	3.31392	142	1.41093	472	4.73773	287	3.01981
NCU02054	###	hypothetical protein	1994	471	10.5206	425	10.2226	754	17.0201	528	12.0402	457	10.9241
NCU02055	###	uridine nucleosidase Urh1	1676	645	17.1407	532	15.2242	1471	39.5052	630	17.092	415	11.8024
NCU02056	###	vanillin dehydrogenase	2458	1228	22.2515	619	12.0783	642	11.7563	559	10.3409	261	5.06122
NCU02057	###	autoinducer 2 sensor kinase/phosphatase luxQ	5650	1394	10.989	2340	19.8638	2372	18.8965	2295	18.4697	1108	9.34733
NCU02058	###	hypothetical protein	2086	552	11.786	322	7.4035	178	3.8408	510	11.1169	123	2.81052
NCU02059	###	endothiapepsin	2604	6072	103.856	9087	167.369	1781	30.785	8178	142.801	3133	57.3477
NCU02060	###	DNA damage response protein wss1	2407	148	2.7386	347	6.91431	318	5.94658	328	6.19618	366	7.24772
NCU02061	###	fungistatic metabolite	1130	355	13.9924	755	32.0453	207	8.24533	388	15.6128	117	4.93519
NCU02062	###	hypothetical protein	870	14	0.716724	14	0.771799	11	0.569101	34	1.777	7	0.383509
NCU02063	###	mitochondrial intermediate peptidase	3226	791	10.9208	581	8.63788	533	7.43668	865	12.1921	536	7.91948
NCU02064	###	mitochondrial organizing structure protein 2	1404	3655	115.948	1174	40.1048	1185	37.9898	1552	50.2633	1080	36.6651
NCU02065	###	hypothetical protein	3637	438	5.36381	641	8.45299	2653	32.833	831	10.3893	1075	14.0884
NCU02066	###	nucleolar complex protein 2	2629	1493	25.2937	201	3.66692	227	3.88643	378	6.53774	353	6.40001
NCU02067	###	mitochondrial distribution and morphology protein 12	2168	274	5.62904	192	4.24754	279	5.79243	197	4.13175	170	3.73754
NCU02068	###	hypothetical protein	6680	2057	13.7152	2519	18.0862	1176	7.92404	2250	15.3156	1197	8.5411
NCU02070	###	peroxisomal biogenesis factor 2	2803	851	13.5223	1411	24.1435	1138	18.2741	1165	18.8986	876	14.8963
NCU02071	###	hypothetical protein	1029	23	0.995532	51	2.37712	443	19.3778	136	6.00966	9636	446.352
NCU02073	###	U6 snRNA phosphodiesterase	1548	115	3.30879	63	1.95193	125	3.63459	125	3.67169	301	9.26812
NCU02074	###	endoplasmic oxidoreductin-1	3089	578	8.33399	9363	145.376	17177	250.291	6281	92.4565	6464	99.7424
NCU02075	###	heat shock protein 70	2230	67352	1345.21	12888	277.189	13837	279.289	11585	236.221	17985	384.416
NCU02076	###	eukaryotic translation initiation factor 4 e	2211	5034	101.407	2176	47.2026	2213	45.0514	2774	57.0485	2122	45.746
NCU02077	###	hypothetical protein	3030	54	0.793769	72	1.13969	59	0.876447	69	1.03546	147	2.31244
NCU02078	###	hypothetical protein	3405	1415	18.509	1924	27.1009	942	12.4523	2104	28.0967	1820	25.4771
NCU02079	###	cyclin-dependent kinase regulatory subunit	1527	1290	37.6265	1414	44.4126	1607	47.3689	1343	39.9911	1671	52.1595
NCU02080	###	hypothetical protein	1018	96	4.20016	110	5.18251	34	1.50331	127	5.67261	44	2.06016
NCU02081	###	hypothetical protein	246	4	0.724215	5	0.974833	4	0.731882	8	1.4787	5	0.968793
NCU02082	###	cft-1	5056	2301	20.2699	1955	18.5454	1826	16.2559	2002	18.0046	1453	13.6979
NCU02083	###	1-phosphatidylinositol-3-phosphate 5-kinase	8871	2118	10.634	2305	12.4622	1741	8.83369	2957	15.1567	1527	8.2047
NCU02084	###	arginase	1316	1492	50.4959	2360	86.0105	2635	90.1241	1907	65.8903	5469	198.083
NCU02085	###	hypothetical protein	2292	83	1.6129	124	2.59479	212	4.1633	193	3.82886	189	3.93046
NCU02086	###	hypothetical protein	2922	6548	99.8094	10977	180.177	2167	33.3806	13080	203.542	1466	23.9139
NCU02087	###	hypothetical protein	2444	33	0.601389	93	1.82506	62	1.14184	121	2.25118	35	0.682595
NCU02088	###	hypothetical protein	1395	13	0.415061	20	0.687624	15	0.483986	42	1.36899	8	0.273346
NCU02089	###	hypothetical protein	2921	598	9.11827	453	7.4381	366	5.63982	543	8.45269	260	4.24266
NCU02090	###	adenine phosphoribosyltransferase	2484	4977	89.2399	2311	44.6215	2269	41.1149	3084	56.4533	1346	25.8279
NCU02091	###	ER degradation-enhancing alpha-mannosidase-like protein 1	3992	174	1.94134	817	9.81583	1160	13.0793	1240	14.124	1095	13.0743
NCU02092	###	hypothetical protein	2861	222	3.45603	154	2.58166	417	6.56046	313	4.97454	155	2.58232
NCU02094	vad-2	VAD-2	2205	1547	31.2482	1541	33.5189	741	15.1261	1470	30.3134	888	19.1956
NCU02095	###	hypothetical protein	1544	979	28.2409	970	30.1314	778	22.6803	946	27.8593	1232	38.0329
NCU02096	###	flavohemoprotein	2293	277	5.38045	341	7.13257	160	3.14074	194	3.84702	106	2.20342
NCU02097	###	probable NADP-dependent mannitol dehydrogenase	1626	1201	32.8977	2326	68.6096	969	26.8237	4082	114.151	559	16.3865
NCU02098	###	G/U mismatch-specific DNA glycosylase	1629	5211	142.476	5617	165.378	7946	219.555	6531	182.299	4840	141.619
NCU02099	###	hypothetical protein	1537	2191	63.4909	5074	158.333	9116	266.96	2178	64.4333	4201	130.279
NCU02100	###	probable lysosomal cobalamin transporter	2386	674	12.5815	1047	21.0461	946	17.8458	699	13.3209	1814	36.2379
NCU02101	###	hypothetical protein	3302	259	3.49354	300	4.35752	177	2.41275	353	4.86098	276	3.98408
NCU02103	###	DNA-directed RNA polymerase II largest subunit	6564	5000	33.9269	6141	44.871	8670	59.452	6332	43.8631	5430	39.4301
NCU02104	###	set1 complex component swd1	1769	258	6.49583	250	6.7781	286	7.27703	352	9.04777	252	6.78999
NCU02105	###	tRNA(His) guanylyltransferase	1100	274	11.0943	190	8.28431	373	15.2627	199	8.22597	128	5.54643
NCU02106	###	hypothetical protein	1174	317	12.0264	82	3.34997	79	3.02883	107	4.14422	55	2.23301
NCU02107	###	acyl-CoA synthetase family member mitochondrial	2280	462	9.02506	291	6.12144	293	5.78427	344	6.86041	245	5.12186
NCU02108	###	BolA domain-containing protein	1149	619	23.9946	188	7.84754	219	8.57907	226	8.94365	121	5.01951
NCU02109	###	UDP-N-acetylglucosamine pyrophosphorylase	2379	4580	85.746	3712	74.8357	3960	74.9233	6597	126.089	4441	88.978
NCU02110	nox-1	NADPH oxidase 1	3243	2477	34.019	2875	42.5193	1994	27.6754	2037	28.5608	934	13.7276
NCU02111	myosin-5	myosin-5	4373	2874	29.2718	5244	57.5147	7070	72.7706	4209	43.7649	25045	272.984
NCU02112	###	hypothetical protein	6051	1471	10.8275	2201	17.4457	1316	9.78915	2179	16.3741	1689	13.3045
NCU02113	###	ubiquitin-conjugating enzyme E2 13	1608	3107	86.0594	2527	75.3728	1305	36.5292	3015	85.2566	3350	99.3013
NCU02114	###	G1/S-specific cyclin Cln1	4274	10813	112.682	13591	152.515	7827	82.4284	12790	136.07	10080	112.414
NCU02115	###	hypothetical protein	3936	2148	24.3065	1220	14.8662	1085	12.4077	1405	16.2311	1127	13.6479
NCU02116	###	metallo-beta-lactamase	1342	454	15.0677	477	17.0475	140	4.6956	704	23.8532	329	11.6853
NCU02117	###	sym-1	1269	1036	36.3614	1037	39.1934	956	33.9088	1260	45.1477	1208	45.3734
NCU02118	###	palmitoyltransferase PFA4	1840	255	6.17256	158	4.11846	237	5.79758	154	3.80566	192	4.9737
NCU02119	###	capsule protein	3523	831	10.5059	451	6.13987	296	3.78177	416	5.36917	375	5.07358
NCU02120	###	hypothetical protein	5406	1142	9.40877	2892	25.6577	3368	28.0422	2174	18.2856	4442	39.1651
NCU02121	###	transcriptional regulator	3744	955	11.3608	1049	13.438	546	6.56406	1517	18.4237	546	6.95109
NCU02122	###	transporter	2706	415	6.83067	400	7.0897	1707	28.3937	366	6.15007	1574	27.7251
NCU02123	###	mitochondrial GTPase	1997	116	2.58716	43	1.03273	156	3.51611	127	2.89169	158	3.77116
NCU02124	###	dienelactone hydrolase	1280	2079	72.3415	1139	42.6785	758	26.6548	2685	95.3808	2571	95.7389
NCU02125	###	hypothetical protein	1844	18	0.434765	33	0.858319	17	0.414958	48	1.18361	38	0.982243
NCU02126	###	isovaleryl-CoA dehydrogenase	1643	978	26.5121	501	14.625	582	15.9442	566	15.6641	1025	29.736
NCU02127	###	methylcrotonoyl-CoA carboxylase subunit beta	2045	867	18.8829	333	7.80992	403	8.87008	386	8.58263	1106	25.7785
NCU02128	###	D-arabinitol dehydrogenase	1477	450	13.5698	330	10.7159	161	4.90638	420	12.9299	84	2.71078
NCU02129	###	hypothetical protein	462	12	1.15686	22	2.2839	20	1.94852	15	1.4763	13	1.34121
NCU02130	###	hypothetical protein	3043	735	10.7579	1539	24.2567	1553	22.9713	1487	22.2196	674	10.5573
NCU02131	###	rho guanyl nucleotide exchange factor	6058	2290	16.8364	4102	32.476	7177	53.3249	3605	27.0584	4093	32.2039
NCU02132	###	hypothetical protein	888	53	2.65831	42	2.26846	234	11.8609	104	5.32534	62	3.32794
NCU02133	###	superoxide dismutase	1129	12293	484.961	1053	44.7332	2798	111.55	5636	226.988	1803	76.1199
NCU02134	###	transcription factor	3247	5679	77.8991	16315	240.991	23311	323.143	17253	241.607	8313	122.031
NCU02136	###	transaldolase	2363	27312	514.793	5339	108.366	24651	469.555	9462	182.073	4414	89.0358
NCU02137	###	phosphatidylinositol:UDP-GlcNAc transferase PIG-C	2848	609	9.52402	675	11.3674	464	7.33321	692	11.0482	456	7.6317
NCU02138	###	hypothetical protein	2859	409	6.37165	2069	34.709	1350	21.2538	1696	26.9736	1251	20.8564
NCU02139	###	annexin ANXC4	3131	2114	30.0722	3250	49.7847	1330	19.1199	2866	41.6217	1893	28.818
NCU02142	###	hypothetical protein	2291	378	7.34868	666	13.9426	2514	49.392	422	8.37556	1689	35.1399
NCU02143	###	hypothetical protein	192	0	0	0	0	0	0	0	0	1	0.248253
NCU02144	###	hypothetical protein	348	1	0.127986	0	0	0	0	2	0.261323	2	0.273935
NCU02145	###	hypothetical protein	318	3	0.420182	4	0.603293	2	0.283086	25	3.5747	1	0.149889
NCU02146	###	hypothetical protein	1812	2	0.0491603	1	0.026469	16	0.397446	1	0.0250939	1	0.026305
NCU02147	###	vms1 homolog	2341	522	9.93143	1004	20.5697	1954	37.5698	702	13.6352	1831	37.2806
NCU02148	###	triacylglycerol lipase	3094	1944	27.9846	1372	21.2681	902	13.1221	1247	18.3262	1954	30.1024
NCU02149	###	cytochrome c oxidase assembly protein	1252	635	22.5898	358	13.7143	243	8.73611	423	15.3625	353	13.439
NCU02150	###	Ser/Thr protein phosphatase	2071	168	3.61303	185	4.28437	123	2.67326	307	6.74039	223	5.13241
NCU02151	###	WD repeat containing protein 23	2588	786	13.527	1080	20.015	766	13.3223	1122	19.7131	615	11.3268
NCU02152	###	hypothetical protein	3441	1076	13.9274	1159	16.1545	1506	19.6996	1610	21.2749	1200	16.6224
NCU02153	###	hypothetical protein	2291	683	13.2782	2161	45.2403	1447	28.4289	2156	42.7908	2131	44.3358
NCU02155	###	hypothetical protein	1653	156	4.20334	27	0.783405	51	1.38872	62	1.70548	95	2.73935
NCU02156	###	dsDNA-binding protein PDCD5	902	590	29.1332	295	15.686	213	10.6289	449	22.6343	244	12.8938
NCU02157	###	ubiquinone biosynthesis protein coq-4	1290	382	13.1891	252	9.36928	396	13.8172	373	13.1476	455	16.8119
NCU02158	###	ribosomal N-lysine methyltransferase set11	2858	266	4.14536	294	4.93379	275	4.33098	452	7.19122	208	3.46894
NCU02159	###	hypothetical protein	1855	848	20.3608	296	7.6532	176	4.27056	480	11.7659	189	4.8564
NCU02160	###	small GTPase RAC	1666	6072	162.33	4852	139.682	2507	67.7322	6703	182.945	2721	77.8484
NCU02161	###	hypothetical protein	2687	199	3.29859	202	3.60561	144	2.41219	253	4.28134	116	2.05772
NCU02162	###	cytochrome oxidase assembly protein shy1	3363	1163	15.4027	253	3.60819	447	5.98269	322	4.35367	284	4.0252
NCU02163	###	hypothetical protein	1485	58	1.73958	66	2.13164	106	3.21289	103	3.15382	117	3.7554
NCU02164	###	hypothetical protein	2359	2857	53.9418	7698	156.511	11184	213.395	6137	118.292	60686	1226.19
NCU02165	###	hypothetical protein	3585	599	7.44184	1136	15.1979	863	10.8352	1268	16.0826	1170	15.5558
NCU02167	krev-1	krev-1	2033	1039	22.7626	514	12.1261	1473	32.6123	624	13.9564	348	8.15902
NCU02168	###	PQ loop repeat protein	1645	193	5.22558	126	3.67367	125	3.42027	219	6.05348	127	3.67988
NCU02169	###	hypothetical protein	1257	421	14.9173	170	6.48648	226	8.09262	207	7.48793	134	5.08119
NCU02170	###	hypothetical protein	2667	159	2.65532	168	3.02122	185	3.12223	155	2.64262	112	2.00166
NCU02171	###	hypothetical protein	684	7	0.455811	7	0.490837	6	0.394831	6	0.398861	4	0.278741
NCU02172	###	hypothetical protein	4411	1666	16.8221	2019	21.953	1970	20.1023	1842	18.988	978	10.5681
NCU02173	###	C6 zinc finger protein	4088	884	9.63129	1250	14.6654	616	6.78244	994	11.0561	691	8.05682
NCU02174	###	hypothetical protein	1811	243	5.97628	428	11.335	258	6.41235	406	10.1938	158	4.15848
NCU02175	###	phosphatidyl inositol-specific phospholipase C	3308	756	10.1789	4152	60.1987	1627	22.138	4059	55.7931	2170	31.2673
NCU02176	###	hypothetical protein	1701	700	18.3289	991	27.9425	1070	28.3136	930	24.8602	537	15.0476
NCU02177	###	hypothetical protein	1501	953	28.2784	1476	47.163	1370	41.0824	1209	36.6245	1082	34.3592
NCU02178	sad-1	RNA dependent RNA polymerase	4917	10	0.0905822	44	0.429188	33	0.302085	33	0.305169	12	0.116326
NCU02179	###	D-lactate dehydrogenase	2619	1556	26.4617	3368	61.6783	1632	28.0479	4120	71.53	1936	35.2343
NCU02181	###	40S ribosomal protein S4	1988	58216	1304.27	18566	447.917	11775	266.6	18485	422.795	20803	498.776
NCU02182	###	hypothetical protein	2948	755	11.4068	776	12.625	737	11.2527	974	15.023	441	7.13029
NCU02183	###	hypothetical protein	240	0	0	0	0	0	0	0	0	1	0.198603
NCU02184	###	endochitinase 2	5723	3706	28.8419	1944	16.2918	4611	36.265	710	5.64107	3178	26.4683
NCU02187	###	hypothetical protein	2183	8699	177.484	12172	267.426	18175	374.746	11891	247.68	16324	356.426
NCU02188	###	high-affinity glucose transporter	2085	2930	62.5899	1613	37.1043	143	3.08707	2864	62.4588	202	4.61787
NCU02189	###	hypothetical protein	594	79	5.92357	127	10.2545	10	0.757756	166	12.7072	20	1.60487
NCU02190	###	oxysterol binding protein	1514	50	1.47091	187	5.92395	133	3.95405	164	4.92543	135	4.25015
NCU02191	###	hypothetical protein	2509	2546	45.1961	2964	56.6595	1910	34.2648	4388	79.523	1052	19.9853
NCU02192	###	hypothetical protein	1023	39	1.69798	48	2.25041	43	1.89195	67	2.97801	4	0.186372
NCU02193	cfp	pyruvate decarboxylase	2751	6316	102.257	18598	324.243	5524	90.3814	1573	25.9995	6523	113.019
NCU02194	###	hypothetical protein	5984	483	3.595	1326	10.6279	743	5.58873	729	5.5394	474	3.77557
NCU02195	###	high affinity methionine permease	1857	4	0.0959381	1	0.0258276	5	0.121192	1	0.0244858	2	0.0513351
NCU02196	###	taurine catabolism dioxygenase TauD	1756	95	2.40958	58	1.58416	44	1.12783	57	1.47597	27	0.732884
NCU02197	###	riboflavin aldehyde-forming enzyme	722	13	0.801953	11	0.73072	3	0.187025	23	1.4485	9	0.594157
NCU02198	###	hypothetical protein	1663	0	0	0	0	5	0.13533	3	0.0820268	1	0.0286618
NCU02199	###	hypothetical protein	1038	0	0	0	0	3	0.130089	1	0.0438056	1	0.0459197
NCU02200	###	phosphatidylinositol transfer protein sfh-5	1747	1381	35.2082	1692	46.4518	1368	35.246	1692	44.0387	854	23.3003
NCU02201	###	laccase	3512	564	7.15266	1209	16.5108	1021	13.0854	1049	13.5815	533	7.23384
NCU02202	ire-1	serine/threonine kinase IREI	4706	3986	37.7249	7378	75.1938	2512	24.0261	7787	75.2393	13120	132.886
NCU02203	###	ring finger protein	3237	1673	23.0195	2399	35.5454	6500	90.383	1737	24.3997	4022	59.2237
NCU02204	###	SWIB/MDM2 domain-containing protein	2403	860	15.94	811	16.1869	669	12.5311	1065	20.1522	495	9.81856
NCU02205	###	hypothetical protein	345	0	0	0	0	1	0.130466	2	0.263595	0	0
NCU02206	###	hypothetical protein	837	14	0.744981	8	0.458416	9	0.483986	12	0.651902	4	0.227788
NCU02207	###	T-complex protein 1 subunit beta	2205	5175	104.531	1363	29.6471	790	16.1263	2348	48.419	1184	25.5941
NCU02208	###	eukaryotic translation initiation factor 3	2867	9425	146.419	2643	44.2145	1996	31.3364	3259	51.6872	2143	35.6279
NCU02209	###	delta-12 fatty acid desaturase	2416	22358	412.172	6314	125.344	2986	55.63	12647	238.022	3668	72.365
NCU02211	###	hypothetical protein	3972	4042	45.3242	5489	66.2795	3561	40.3533	5770	66.0531	3356	40.2725
NCU02212	###	hypothetical protein	946	33	1.55369	38	1.92658	12	0.570961	61	2.93201	9	0.453469
NCU02213	###	hypothetical protein	2568	122	2.11596	329	6.14464	66	1.15682	533	9.43754	79	1.46632
NCU02214	tah-2	TAH-2	3113	787	11.26	1604	24.7127	724	10.4683	1689	24.6705	597	9.14095
NCU02215	###	hypothetical protein	2826	28	0.441295	227	3.85256	75	1.19455	328	5.2775	81	1.36618
NCU02216	###	cell wall glycosyl hydrolase Dfg5	2549	1779	31.0849	2153	40.5107	550	9.712	2459	43.8647	1073	20.0644
NCU02217	###	cytochrome c oxidase-assembly factor cox-23	828	152	8.17629	71	4.11267	86	4.67503	127	6.97429	85	4.89311
NCU02218	###	hypothetical protein	3403	1352	17.6953	819	11.543	1100	14.5495	671	8.96576	546	7.64763
NCU02219	###	hypothetical protein	2857	3001	46.7841	3893	65.3536	1879	29.6028	3715	59.1255	2546	42.4761
NCU02220	###	hypothetical protein	1507	19	0.561543	20	0.63652	14	0.418149	35	1.05604	9	0.284659
NCU02221	###	hypothetical protein	2016	235	5.19183	150	3.56859	64	1.42891	248	5.59355	105	2.48253
NCU02222	###	hypothetical protein	1315	53	1.79512	39	1.42244	99	3.38864	152	5.25587	36	1.30489
NCU02223	###	transcription initiation factor TFIId subunit 12	3179	3056	42.816	3738	56.3955	4753	67.2966	4348	62.1907	3624	54.3368
NCU02224	###	26S proteasome non-ATPase regulatory subunit 3	2620	9916	168.569	7687	140.718	9584	164.65	7450	129.295	13995	254.606
NCU02225	###	hypothetical protein	5313	1944	16.2967	2201	19.869	3031	25.6781	2944	25.1956	2519	22.5988
NCU02226	###	methylthioribose-1-phosphate isomerase	1440	419	12.9597	122	4.06343	341	10.6588	131	4.13652	265	8.77162
NCU02227	###	acetylornithine deacetylase	1882	1899	44.9416	1101	28.0584	730	17.459	1488	35.9509	1213	30.7211
NCU02228	###	geranylgeranyl transferase type I beta subunit	1956	1240	28.2355	1052	25.7954	1270	29.2248	934	21.7122	1328	32.3613
NCU02229	###	hypothetical protein	1393	694	22.1897	457	15.7348	304	9.82287	519	16.9411	468	16.0137
NCU02230	###	DNA mismatch repair protein msh-2	3482	754	9.64463	570	7.8513	345	4.45971	822	10.7342	614	8.40496
NCU02231	###	tRNA (guanine-N(1)-)-methyltransferase	1817	683	16.7421	344	9.08028	258	6.39118	482	12.062	331	8.68299
NCU02232	###	DNA primase small subunit	2246	664	13.1674	623	13.3037	147	2.94594	718	14.5359	478	10.1441
NCU02233	###	glycosyl hydrolase	3124	938	13.3732	1183	18.1622	594	8.55838	1476	21.4833	1206	18.4006
NCU02234	###	MAP kinase kinase kinase	5432	3124	25.615	3887	34.3202	2001	16.5807	4407	36.8901	3797	33.3179
NCU02235	###	class I alpha-mannosidase 1A	3900	1638	18.7065	1971	24.2392	598	6.90164	2258	26.3261	498	6.08641
NCU02236	###	hypothetical protein	2790	3016	48.1471	729	12.532	4344	70.0812	912	14.8634	634	10.8313
NCU02237	###	polynucleotide 5' -hydroxyl-kinase GRC3	4291	680	7.05819	402	4.49328	678	7.11193	403	4.27045	179	1.98834
NCU02238	###	pantothenate transporter liz1	2382	278	5.19812	282	5.6781	79	1.4928	327	6.24213	49	0.980507
NCU02239	###	hypothetical protein	2048	142	3.08817	170	3.9812	111	2.43955	248	5.50615	46	1.07059
NCU02240	gh61-1	endoglucanase II	1963	71460	1621.38	60667	1482.27	6472	148.4	64948	1504.43	29603	718.806
NCU02241	###	DNA replication regulator sld-2	2071	352	7.57017	207	4.79386	153	3.32527	356	7.81622	163	3.75149
NCU02242	###	RING finger domain-containing protein	2311	359	6.91891	502	10.4184	335	6.52471	535	10.5264	396	8.16754
NCU02243	###	hypothetical protein	2648	280	4.70959	429	7.77025	1076	18.2899	518	8.89484	272	4.89607
NCU02244	###	C2 domain-containing protein	2108	739	15.6141	1058	24.0719	1677	35.8079	662	14.2795	653	14.7652
NCU02245	###	protein kinase domain-containing protein	4968	933	8.36456	580	5.59941	431	3.90492	504	4.61292	261	2.50412
NCU02246	###	hypothetical protein	3472	124	1.59069	179	2.47269	175	2.26869	97	1.27034	39	0.535403
NCU02247	###	DNA methyltransferase Dim-2	5623	1556	12.3249	1462	12.4702	1432	11.4628	1537	12.4289	1047	8.87513
NCU02248	###	hypothetical protein	2880	1258	19.455	1404	23.3814	1253	19.5828	1964	31.0081	1082	17.9073
NCU02249	###	histone acetyltransferase	3588	921	11.4327	1276	17.0567	836	10.4874	1324	16.7788	1449	19.2492
NCU02250	oli	ATP synthase subunit ATP9	1138	45727	1789.67	22734	958.14	24353	963.222	20839	832.648	22955	961.46
NCU02251	###	hypothetical protein	468	7	0.666185	17	1.7422	6	0.577061	18	1.74885	2	0.203695
NCU02252	###	phosphoglycerate mutase	2463	11486	207.705	2387	46.4819	2662	48.6474	2635	48.6455	3437	66.5137
NCU02253	###	hypothetical protein	531	38	3.18737	37	3.34197	8	0.678128	49	4.19593	45	4.03938
NCU02254	###	tubulin folding cofactor C	1838	444	10.7592	494	12.8907	285	6.97936	658	16.2782	418	10.8399
NCU02255	###	N-acetylglucosaminyl transferase component Gpi1	2924	859	13.0845	1242	20.3723	1101	16.9483	1367	21.2578	928	15.1275
NCU02256	###	exosome complex exonuclease Rrp6	2850	833	13.018	501	8.43118	651	10.2814	712	11.3596	433	7.24168
NCU02257	###	protein-tyrosine phosphatase 2	3038	207	3.03477	256	4.04155	221	3.27432	246	3.68192	211	3.31048
NCU02258	###	hypothetical protein	1350	118	3.89306	91	3.23298	109	3.6342	79	2.66085	127	4.48401
NCU02259	###	hypothetical protein	1572	226	6.40323	315	9.61067	425	12.1689	280	8.09901	253	7.67122
NCU02260	###	26S protease regulatory subunit 6B	2343	5804	110.331	3938	80.6119	7297	140.181	3589	69.6511	7144	145.333
NCU02261	###	hypothetical protein	1645	1901	51.4706	3436	100.18	3766	103.046	3196	88.342	1352	39.1748
NCU02262	###	hypothetical protein	1486	286	8.57216	319	10.296	151	4.57377	460	14.0756	179	5.74157
NCU02263	###	Sec14 cytosolic factor	2268	7819	153.55	5861	123.944	8043	159.621	6450	129.313	4565	95.9387
NCU02264	###	prefoldin subunit 3	1379	1569	50.6759	658	22.8853	829	27.0587	935	30.83	633	21.8794
[truncated: 7,731 more rows]

## Sheet: p2
Locus	Symbol	Gene Product Names	Exon_Length	(06)_WT_NC_TC_RawCount	(06)_WT_NC_TC_RPKM	(07)_WT_DTTAES_TC_RawCount	(07)_WT_DTTAES_TC_RPKM	(08)_ Δire-1_NC_TC_RawCount	(08)_Δire-1_NC_TC_RPKM	(09)_Δire-1_DTTAES_TC_RawCount	(09)_Δire-1_DTTAES_TC_RPKM	(10)_FGSC9720_NC_TC_RawCount	(10)_FGSC9720_NC_TC_RPKM	(11)_FGSC9720_DTTAES_TC_RawCount	(11)_FGSC9720_DTTAES_TC_RPKM	(12)_Δhac-1_NC_TC_RawCount	(12)_Δhac-1_NC_TC_RPKM	(13)_Δhac-1_DTTAES_TC_RawCount	(13)_Δhac-1_DTTAES_TC_RPKM
NCU00003	###	hypothetical protein	1461	750	25.0919	941	31.9153	798	26.6472	883	29.7102	1069	36.5118	910	30.2135	746	25.229	1219	40.192
NCU00004	###	universal stress protein family domain-containing protein	1790	1045	28.5355	1395	38.6171	1168	31.8338	1366	37.514	1294	36.0734	1246	33.7656	1215	33.5378	1810	48.7092
NCU00005	###	golgi ph regulator	2434	578	11.6072	1656	33.7131	1200	24.0524	2495	50.3901	804	16.4832	1409	28.0802	776	15.7526	1555	30.7748
NCU00006	###	hypothetical protein	3988	2598	31.8424	1626	20.2034	1854	22.6805	1268	15.63	2165	27.0899	1157	14.073	1840	22.7968	876	10.5812
NCU00007	###	pH-response regulator protein palH/rim-21	3449	1062	15.0506	740	10.6316	971	13.7349	596	8.49471	919	13.2962	440	6.18827	1041	14.9131	638	8.91073
NCU00008	###	sphingosine N-acyltransferase lag1	2581	694	13.143	474	9.10016	915	17.2954	729	13.8847	723	13.9783	482	9.05875	869	16.6358	485	9.0519
NCU00009	###	hypothetical protein	291	0	0	0	0	0	0	0	0	0	0	0	0	0	0	0	0
NCU00010	###	heavy metal tolerance protein	5914	7565	62.5244	12654	106.024	7571	62.4554	7983	66.356	8528	71.9567	11127	91.2654	6970	58.2322	11768	95.8533
NCU00011	###	hypothetical protein	303	5	0.806584	6	0.981223	3	0.483033	4	0.648953	6	0.98813	3	0.480273	4	0.652272	5	0.794901
NCU00013	###	hypothetical protein	345	0	0	0	0	0	0	2	0.284975	1	0.144639	1	0.140602	2	0.286433	2	0.279252
NCU00014	###	hypothetical protein	1894	811	20.9297	811	21.2178	1020	26.2735	1067	27.6936	883	23.2641	938	24.0233	1146	29.8962	1222	31.0797
NCU00015	###	hypothetical protein	1632	377	11.2913	658	19.9786	454	13.5717	520	15.6631	504	15.4105	529	15.7233	597	18.0745	602	17.769
NCU00017	###	transcriptional regulatory protein moc3	2766	142	2.50933	1373	24.5967	1833	32.3302	4756	84.525	180	3.24733	3404	59.6962	256	4.57298	3880	67.5718
NCU00018	###	cell division control protein Cdc48	3385	10295	148.658	14559	213.124	17527	252.608	17300	251.237	12144	179.023	15290	219.108	13521	197.361	18382	261.589
NCU00019	###	fork-head transcriptional regulator	3819	463	5.92589	515	6.68215	680	8.68675	892	11.4818	423	5.52709	510	6.47784	463	5.99022	623	7.85822
NCU00021	###	clustered mitochondria protein homolog	4858	58	0.583569	107	1.0914	131	1.31556	309	3.12677	105	1.07854	353	3.52474	218	2.21723	2549	25.2754
NCU00022	###	hypothetical protein	3635	747	10.0447	1988	27.1001	1037	13.9179	3382	45.7367	663	9.10153	2479	33.0812	826	11.2276	5916	78.3988
NCU00023	###	ferric reductase	2927	14483	241.857	22221	376.184	7219	120.324	11577	194.433	9672	164.892	20310	336.586	15467	261.093	17694	291.198
NCU00024	###	yippee zinc-binding protein	2314	3479	73.4874	4882	104.543	3666	77.2907	4586	97.4241	4172	89.9677	5373	112.632	4664	99.588	5065	105.439
NCU00025	###	integral membrane protein	2127	2058	47.2933	6397	149.028	2650	60.7822	4947	114.333	2894	67.8948	6978	159.138	2705	62.8364	2960	67.0363
NCU00026	###	hypothetical protein	2427	1126	22.6773	3967	80.9937	1474	29.6296	4123	83.5101	1501	30.8615	3493	69.8133	1870	38.07	3503	69.5274
NCU00027	###	tRNA-splicing protein	2242	71	1.54791	104	2.29856	102	2.21954	118	2.58727	80	1.78057	104	2.25013	106	2.33605	140	3.008
NCU00028	###	S-(hydroxymethyl)glutathione dehydrogenase	2037	256	6.14286	171	4.15972	249	5.96357	174	4.19908	258	6.32025	94	2.23844	387	9.3871	255	6.03024
NCU00029	###	ZIP metal ion transporter	2802	1124	19.6074	1609	28.4542	1653	28.7808	2567	45.0353	1287	22.9201	1353	23.4228	1224	21.5837	2077	35.7071
NCU00030	###	mitochondrial nuclease	1723	557	15.8013	552	15.875	736	20.8397	768	21.9115	698	20.2151	536	15.09	740	21.2206	693	19.3746
NCU00031	###	hypothetical protein	794	18	1.10809	22	1.37297	450	27.6497	242	14.9827	18	1.13125	38	2.32152	14	0.871203	23	1.39538
NCU00032	###	hypothetical protein	3608	1249	16.9207	1660	22.7982	2154	29.1258	2923	39.8252	1602	22.1565	1980	26.62	1613	22.0892	2701	36.0615
NCU00033	###	integral membrane protein	989	111	5.48591	233	11.674	165	8.13928	256	12.7245	117	5.9033	200	9.80942	123	6.14498	169	8.23145
NCU00034	###	prenyl cysteine carboxyl methyltransferase Ste14	1251	784	30.6324	656	25.984	1057	41.2208	1292	50.7693	694	27.6826	533	20.6671	834	32.9398	547	21.0628
NCU00035	###	diacylglycerol O-acyltransferase	2349	667	13.8792	1940	40.924	1007	20.9144	1194	24.9872	794	16.8672	1950	40.2681	793	16.6802	683	14.0063
NCU00037	###	polyadenylation factor subunit 2	2864	473	8.07254	882	15.26	686	11.6856	1116	19.1552	606	10.5586	924	15.6498	610	10.5237	1239	20.8393
NCU00038	###	transcription factor IIIA	1419	111	3.82351	20	0.698404	136	4.67579	32	1.10857	137	4.81774	14	0.478581	169	5.88459	62	2.10472
NCU00039	###	hypothetical protein	2484	11	0.216453	20	0.398967	19	0.373164	28	0.554118	23	0.462042	24	0.468672	21	0.417714	41	0.795093
NCU00040	###	eukaryotic translation initiation factor 3 a	4125	6081	72.0565	2801	33.6471	7762	91.8011	5171	61.6235	7047	85.2483	2120	24.9299	6614	79.2231	6156	71.8887
NCU00041	gng-1	guanine nucleotide-binding protein subunit gamma	1346	5218	189.488	2727	100.392	4731	171.477	3303	120.631	5432	201.382	2528	91.1048	5877	215.736	2956	105.79
NCU00042	###	hypothetical protein	1252	608	23.7368	603	23.8656	718	27.9781	1197	46.9987	679	27.0627	524	20.3019	799	31.5322	1008	38.7831
NCU00043	pph-3	serine/threonine-protein phosphatase PP1	3226	10224	154.91	3623	55.6497	10570	159.849	3605	54.9334	11698	180.948	2560	38.4933	10343	158.414	4506	67.2841
NCU00045	###	NuA3 HAT complex component NTO1	4232	233	2.69112	118	1.38164	390	4.49591	335	3.8913	267	3.14826	111	1.27229	434	5.06706	395	4.49611
NCU00046	###	hypothetical protein	4728	6525	67.4567	8602	90.1531	7354	75.883	7841	81.5248	6986	73.7321	9655	99.0568	5905	61.7098	8371	85.2876
NCU00047	###	hypothetical protein	528	14	1.29603	7	0.656936	8	0.739187	4	0.37241	10	0.945086	15	1.37806	3	0.280737	3	0.273699
NCU00048	###	hypothetical protein	345	4	0.566713	0	0	3	0.424229	0	0	0	0	0	0	2	0.286433	1	0.139626
NCU00050	###	pyruvate dehydrogenase X component	2412	894	18.1168	415	8.52569	1752	35.4368	982	20.0138	1356	28.0536	467	9.3918	1321	27.0606	1231	24.5848
NCU00051	###	hypothetical protein	1711	341	9.74151	190	5.50253	546	15.5683	389	11.1762	268	7.8161	123	3.4871	562	16.2292	537	15.1185
NCU00052	###	succinate-hydroxymethylglutarate CoA-transferase	2194	111	2.47291	125	2.82314	143	3.17978	125	2.80072	84	1.9105	94	2.07826	108	2.4322	154	3.38119
NCU00054	###	hypothetical protein	2106	804	18.6603	828	19.4819	677	15.683	954	22.2682	933	22.1069	871	20.0618	903	21.1856	1473	33.6923
NCU00055	###	catechol 1,2-dioxygenase 1	1864	567	14.8682	642	17.0666	464	12.1442	727	19.1727	639	17.1065	689	17.9301	665	17.6274	1145	29.59
NCU00056	###	3-oxoacyl-[acyl-carrier-protein]-synthase	1701	614	17.6436	1837	53.5135	710	20.3635	1052	30.4023	595	17.4549	1500	42.7756	968	28.1179	1456	41.2328
NCU00057	###	ubiquinol cytochrome-c reductase assembly protein Cbp3	1865	316	8.28191	414	10.9997	443	11.5884	483	12.731	321	8.58878	285	7.41268	530	14.0413	415	10.719
NCU00059	###	hypothetical protein	2852	41	0.702678	97	1.68532	56	0.957937	107	1.84429	80	1.39974	106	1.80288	74	1.28202	127	2.14506
NCU00060	###	hypothetical protein	1790	545	14.8821	2005	55.5035	995	27.1187	2148	58.9898	695	19.3748	1407	38.1286	1173	32.3785	2628	70.7226
NCU00061	###	hypothetical protein	2396	648	13.2194	2072	42.8511	801	16.3096	1870	38.3663	735	15.3076	1530	30.9752	902	18.6008	1605	32.2681
NCU00064	###	hypothetical protein	4751	7671	78.9203	7553	78.7759	10668	109.546	8278	85.6517	7174	75.3497	7082	72.307	6229	64.7806	8022	81.3361
NCU00065	###	tRNA-dihydrouridine synthase 1	2245	97	2.11192	46	1.01531	179	3.88987	150	3.28451	161	3.57861	54	1.16677	185	4.07162	224	4.80637
NCU00066	###	pre-mRNA-splicing factor cwc-22	3606	1082	14.6664	2151	29.5579	1586	21.4573	2462	33.5628	1215	16.8134	1581	21.2675	1364	18.6896	2731	36.4823
NCU00067	###	dolichol phosphate-mannose biosynthesis regulatory protein	996	3367	165.236	6711	333.877	2328	114.031	2207	108.928	3510	175.854	6405	311.939	3224	159.936	1674	80.9621
NCU00068	###	hypothetical protein	4387	1825	20.3337	4023	45.4403	3749	41.6914	4988	55.8926	2304	26.2072	2271	25.1107	3098	34.892	3730	40.9569
NCU00069	###	hypothetical protein	857	114	6.50199	66	3.81612	185	10.5315	55	3.15484	110	6.40497	71	4.01871	145	8.35986	58	3.26012
NCU00070	###	inhibitor of growth protein 3	3464	797	11.2461	824	11.7871	1136	15.9992	1113	15.7948	901	12.9793	534	7.47778	991	14.1354	1219	16.9516
NCU00071	###	hypothetical protein	570	0	0	0	0	0	0	0	0	1	0.0875448	0	0	2	0.173367	0	0
NCU00072	###	hypothetical protein	1731	1235	34.8732	2886	82.6149	1677	47.2644	1749	49.6693	1329	38.3119	1988	55.7094	1286	36.7076	1115	31.0287
NCU00073	###	hypothetical protein	2768	1568	27.6887	2060	36.8774	2006	35.356	1829	32.482	1540	27.7626	1432	25.095	1986	35.4507	1669	29.0453
NCU00074	###	hypothetical protein	1547	885	27.9624	687	22.0052	1055	33.2706	801	25.4529	933	30.0952	345	10.8178	1100	35.1329	448	13.95
NCU00075	###	mitochondrial import inner membrane translocase subunit tim-14	1144	573	24.4822	656	28.4143	1013	43.1998	1003	43.0993	636	27.7419	490	20.7768	1111	47.9844	983	41.3917
NCU00076	qip	QDE-2-interacting protein	2682	977	17.8056	2157	39.852	1254	22.8106	2212	40.5436	2031	37.7882	9614	173.882	2820	51.952	17977	322.882
NCU00077	mus-52	Ku70/Ku80 family protein	3070	498	7.9289	2292	36.9943	1312	20.8494	2437	39.0223	164	2.6657	202	3.1917	448	7.21027	426	6.68432
NCU00078	###	hypothetical protein	2559	1530	29.2242	3138	60.7633	2035	38.7965	3145	60.4152	2564	49.9981	4079	77.3202	2721	52.5376	4476	84.2569
NCU00079	###	hypothetical protein	1946	0	0	1	0.0254634	0	0	1	0.0252611	0	0	7	0.174488	0	0	2	0.0495077
NCU00080	###	hypothetical protein	1755	1619	45.0912	740	20.8936	1972	54.8186	1745	48.8781	1774	50.4408	623	17.2195	2001	56.3354	767	21.0525
NCU00081	###	DNA topoisomerase 3	3382	186	2.6882	116	1.69959	287	4.14006	245	3.56113	199	2.9362	101	1.44863	205	2.99497	138	1.96558
NCU00082	###	hypothetical protein	618	8	0.632737	1	0.0801808	11	0.868365	7	0.556808	6	0.484471	0	0	8	0.639607	1	0.0779466
NCU00083	###	protein stb3	2416	4559	92.2348	4597	94.2837	5222	105.448	5200	105.804	3960	81.7907	2557	51.3385	6515	133.238	8277	165.03
NCU00084	###	hypothetical protein	1773	188	5.18288	304	8.49618	194	5.33816	205	5.68383	198	5.57265	244	6.6756	227	6.32599	199	5.40667
NCU00085	###	hypothetical protein	3571	248	3.39456	306	4.2461	516	7.0495	741	10.2006	318	4.44368	233	3.16501	427	5.90812	828	11.1693
NCU00086	###	mannan endo-1,6 -alpha-mannosidase dcw1	1052	27	1.2545	20	0.942048	32	1.484	23	1.07475	34	1.61276	15	0.691648	30	1.40902	26	1.19054
NCU00087	###	6-phosphogluconolactonase	1671	544	15.9127	251	7.44314	787	22.9772	604	17.7687	575	17.171	216	6.27028	1067	31.55	560	16.1435
NCU00088	###	4-nitrophenylphosphatase	1727	88	2.49065	556	15.953	114	3.22041	136	3.87117	73	2.10929	697	19.5772	206	5.89368	264	7.36372
NCU00089	###	hypothetical protein	3081	234	3.71233	276	4.43891	272	4.30701	265	4.22814	175	2.83434	213	3.35349	210	3.36775	306	4.78427
NCU00090	###	ph-response transcription factor pacc-1	3019	16910	273.781	15864	260.381	16013	258.766	16100	262.155	19576	323.569	20230	325.044	17936	293.545	17702	282.452
NCU00091	###	hypothetical protein	4153	1124	13.229	1877	22.3955	1276	14.9895	1699	20.1107	1229	14.7671	1706	19.9263	1321	15.7164	1999	23.1866
NCU00092	###	rRNA-processing protein efg-1	1290	152	5.75938	88	3.38027	181	6.84522	112	4.268	191	7.38838	103	3.87308	192	7.35399	112	4.18229
NCU00093	###	hypothetical protein	747	33	2.15931	26	1.72469	35	2.28584	22	1.44776	41	2.73885	20	1.29873	44	2.91034	26	1.67664
NCU00095	###	tetratricopeptide repeat protein 1	4620	2050	21.6887	943	10.1141	2738	28.9128	2240	23.8343	2554	27.5857	749	7.86411	2482	26.5443	1260	13.1375
NCU00096	###	hypothetical protein	764	26	1.66342	20	1.29717	22	1.40484	29	1.86595	18	1.17567	20	1.26983	9	0.582051	16	1.00882
NCU00097	###	homeobox protein PKNOX1	943	93	4.82051	198	10.4043	106	5.48394	151	7.87156	82	4.33918	117	6.01844	116	6.07796	406	20.7396
NCU00099	###	hypothetical protein	165	0	0	1	0.300314	1	0.295675	0	0	2	0.604855	1	0.293985	0	0	0	0
NCU00100	###	hypothetical protein	3605	1910	25.897	4650	63.9156	1970	26.6599	4052	55.2535	1931	26.729	4232	56.9442	1788	24.5061	4027	53.8099
NCU00101	###	pbn-1	2552	1687	32.3114	3666	71.1821	2096	40.069	3161	60.8891	1681	32.8695	2653	50.4273	1906	36.9023	3251	61.3652
NCU00102	###	hypothetical protein	2300	2797	59.4411	2992	64.4603	2708	57.4406	2180	46.5934	2960	64.2199	1687	35.5792	3023	64.9414	2057	43.0816
NCU00103	###	hypothetical protein	1586	360	11.0948	48	1.49967	369	11.3507	164	5.08319	355	11.1694	26	0.795206	404	12.5861	134	4.06993
NCU00104	hsp98	hsp98-like protein	3704	4934	65.1104	1574	21.0568	27973	368.44	111573	1480.76	5388	72.5875	1986	26.0086	15375	205.095	8403	109.282
NCU00105	###	60S ribosome subunit biogenesis protein NIP7	1000	93	4.54574	6	0.29731	121	5.90315	125	6.14477	165	8.23359	6	0.291045	205	10.129	78	3.75734
NCU00106	###	glutamate 5-kinase	2041	254	6.08293	317	7.69618	341	8.15098	486	11.7055	372	9.09506	569	13.5232	346	8.37616	1657	39.108
NCU00107	###	mitochondrial inner membrane protease ATP-23	1311	208	7.75502	114	4.30885	301	11.2011	322	12.0739	263	10.0106	178	6.58608	295	11.1181	600	22.0462
NCU00108	###	serine/threonine-protein kinase 6	1993	359	8.80459	288	7.16051	453	11.0889	427	10.5321	286	7.16084	204	4.96515	519	12.8668	541	13.076
NCU00109	###	TIP41-like protein	4137	547	6.46285	356	4.26406	789	9.30443	533	6.33341	583	7.03216	318	3.72865	919	10.9759	880	10.2467
NCU00110	###	hypothetical protein	2836	57	0.982405	22	0.384393	105	1.80626	50	0.866681	64	1.12611	23	0.393397	80	1.39378	48	0.815306
NCU00111	###	hypothetical protein	944	357	18.4849	570	29.92	534	27.5974	534	27.8077	440	23.2587	443	22.7636	691	36.1674	489	24.953
NCU00112	###	Xaa-Pro aminopeptidase P	2827	951	16.4428	4179	73.2496	1469	25.351	5944	103.359	1352	23.8647	3747	64.2935	1478	25.8321	7943	135.346
NCU00114	mrp-10	mitochondrial ribosomal protein-10	1192	316	12.9578	58	2.41107	436	17.8447	187	7.71189	416	17.415	54	2.19749	466	19.3162	191	7.71868
NCU00115	###	rRNA-processing protein FCF2	1176	123	5.11234	10	0.421358	292	12.1136	36	1.50484	171	7.25595	3	0.123744	375	15.7556	79	3.23598
NCU00116	aab-1	CCAAT-binding transcription factor subunit AAB-1	2179	1840	41.2746	1804	41.024	3017	67.5486	2330	52.5647	2513	57.5494	1647	36.6645	2783	63.1056	2164	47.8394
NCU00117	###	exocyst complex component Sec15	3028	2073	33.463	3898	63.7889	3074	49.5275	3050	49.5153	2228	36.7168	3841	61.5316	2588	42.2299	3540	56.3162
NCU00118	###	meiosis protein mei2	2678	42	0.766586	169	3.12705	56	1.02018	138	2.53317	42	0.782608	164	2.97059	67	1.23616	161	2.89602
NCU00119	###	hypothetical protein	3875	1596	20.1318	4007	51.2397	1809	22.7754	1601	20.3102	1773	22.8319	3602	45.0901	1742	22.212	1985	24.676
NCU00120	###	hypothetical protein	4160	1267	14.8869	2038	24.2756	1539	18.0486	1758	20.7741	1227	14.7183	1651	19.2514	1351	16.0463	2006	23.2286
NCU00121	###	chloride channel protein	4330	1940	21.8996	7388	84.5469	3737	42.105	8944	101.541	3125	36.0137	8700	97.4632	2399	27.375	12329	137.159
NCU00122	###	aspartyl aminopeptidase	2235	4161	91.0002	1940	43.0114	4555	99.4281	2005	44.0994	5008	111.813	874	18.969	5170	114.294	2487	53.6024
NCU00123	###	hypothetical protein	624	0	0	1	0.0794098	4	0.312733	1	0.0787791	2	0.159938	1	0.0777365	3	0.237546	1	0.0771971
NCU00124	###	hypothetical protein	4975	1724	16.9382	3036	30.239	2145	21.0345	2258	22.3114	1984	19.9	2912	28.3928	1713	17.0128	3083	29.8515
NCU00125	###	hypothetical protein	2076	137	3.22564	279	6.65941	178	4.18303	215	5.09104	191	4.59104	133	3.10766	244	5.8073	241	5.59211
NCU00126	###	hypothetical protein	2664	574	10.5317	651	12.1089	682	12.4896	734	13.5443	711	13.3181	590	10.743	664	12.3153	750	13.5617
NCU00127	###	hypothetical protein	2671	6036	110.458	3576	66.3411	4453	81.3349	2754	50.6857	5733	107.106	2159	39.2092	5037	93.1772	2862	51.6157
NCU00128	###	hypothetical protein	3474	232	3.26423	103	1.46915	270	3.79168	106	1.49993	219	3.14572	65	0.907597	192	2.73076	66	0.915166
NCU00129	###	acetate/butyrate-CoA ligase AAE7	2268	2088	44.9997	5791	126.523	1707	36.7188	1599	34.6578	1726	37.9755	3401	72.74	1558	33.9419	832	17.6712
NCU00130	###	beta-glucosidase	2240	228307	4981.88	161713	3577.3	91881	2001.13	87514	1920.55	126767	2823.99	101896	2206.57	168512	3717.02	110534	2377.02
NCU00132	###	hypothetical protein	1423	953	32.7348	637	22.1816	1231	42.2038	1002	34.6145	779	27.3173	240	8.18118	1297	45.0346	547	18.5169
NCU00133	###	FACT complex subunit pob-3	2209	993	21.9723	1045	23.4412	1209	26.7011	996	22.1646	1180	26.6558	889	19.5216	1338	29.9276	634	13.8255
NCU00134	###	exportin-T	3988	1033	12.661	760	9.44316	1530	18.7169	995	12.2649	1086	13.5888	636	7.73591	1417	17.556	931	11.2455
NCU00135	###	cardiolipin synthase	1597	745	22.802	1395	43.2841	961	29.3573	1168	35.9529	902	28.1843	1142	34.6873	891	27.5667	979	29.53
NCU00136	###	mitochondrial translation optimization protein	2371	184	3.79322	322	6.72951	249	5.12349	266	5.515	193	4.06192	280	5.72843	287	5.98084	462	9.38634
NCU00137	###	ssDNA binding protein	1045	788	36.858	685	32.4813	1021	47.6659	672	31.6118	947	45.2209	520	24.1377	971	45.9108	516	23.7859
NCU00138	pre-1	pheromone receptor pre-1	3199	241	3.68235	939	14.5449	154	2.34858	101	1.55204	369	5.75596	797	12.0852	362	5.59121	1669	25.132
NCU00142	###	hypothetical protein	3609	1353	18.3245	1154	15.8445	1188	16.0593	1016	13.8389	910	12.5823	1137	15.2821	1129	15.4568	1387	18.5129
NCU00143	###	hypothetical protein	471	0	0	0	0	0	0	0	0	0	0	0	0	0	0	0	0
NCU00144	###	hypothetical protein	6226	2315	18.1746	2365	18.8227	1626	12.7412	1130	8.92206	1880	15.068	1914	14.9122	1366	10.8406	1005	7.77576
NCU00145	###	histone h3-like centromeric protein	1464	510	17.0275	373	12.6249	776	25.8594	266	8.93174	718	24.4731	281	9.31054	550	18.5624	130	4.27748
NCU00146	###	ER-associated proteolytic system protein Der1	1755	1054	29.3552	5269	148.768	585	16.2621	358	10.0277	894	25.4194	5671	156.744	535	15.0622	303	8.3167
NCU00147	###	1,2-dihydroxy-3-keto-5-methylthiopentene dioxygenase	1222	459	18.3596	882	35.7648	731	29.184	525	21.1195	534	21.806	678	26.9134	723	29.2334	401	15.8073
NCU00148	###	uncharacterized oxidoreductase	2906	923	15.5249	3840	65.4779	1037	17.4093	2063	34.8979	939	16.1241	3020	50.4105	1596	27.1362	3599	59.6585
NCU00149	###	hypothetical protein	1042	0	0	0	0	0	0	0	0	0	0	0	0	0	0	0	0
NCU00150	###	5-proFAR isomerase	1409	366	12.6967	798	28.0641	528	18.2819	626	21.8403	403	14.2725	657	22.6185	554	19.4272	775	26.4958
NCU00151	###	hypothetical protein	1870	66	1.72514	93	2.46434	116	3.02632	77	2.02416	100	2.66848	73	1.89361	153	4.04261	82	2.11231
NCU00152	###	bud site selection protein BUD4	4954	2447	24.1435	2471	24.7159	3118	30.7057	4120	40.8824	2618	26.3705	2511	24.5867	3087	30.7888	4335	42.1521
NCU00153	ndi-1	NADH dehydrogenase	3224	82	1.2432	111	1.70603	164	2.48169	207	3.15625	82	1.26918	102	1.53467	164	2.51339	191	2.8538
NCU00154	###	xaa-Pro aminopeptidase	2464	2280	45.2289	4630	93.1106	2025	40.0943	1758	35.0731	2048	41.4758	3042	59.8864	2183	43.7748	1972	38.5525
NCU00155	###	transcriptional regulatory protein	4868	3087	30.9962	6810	69.3195	3769	37.7723	5399	54.5203	3463	35.4983	6526	65.0288	3615	36.6918	10260	101.527
NCU00157	csn-1	COP9 signalosome subunit 1	2137	953	21.7977	2244	52.0328	1573	35.9106	2444	56.2202	1082	25.2655	1675	38.0207	1588	36.7162	2899	65.3476
NCU00158	###	Pre-mRNA splicing factor	1516	160	5.15873	107	3.49739	252	8.1096	260	8.43082	237	7.80108	142	4.54358	247	8.05025	231	7.34004
NCU00159	###	Sin3-associated polypeptide Sap18	1335	259	9.48289	205	7.60907	354	12.9366	424	15.6128	309	11.55	144	5.23228	356	13.1759	320	11.5466
NCU00160	nuo6.6	NADH:ubiquinone oxidoreductase 6.6kD subunit	635	2294	176.58	2089	163.014	3216	247.082	2765	214.051	3449	271.035	2086	159.349	4460	347.035	2801	212.483
NCU00161	###	hypothetical protein	2913	94	1.57728	346	5.88565	198	3.31606	737	12.4372	162	2.77511	343	5.71167	213	3.61286	970	16.0405
NCU00162	###	47 kda endomembrane protein	2231	1327	29.0732	7811	173.487	632	13.8202	913	20.1172	900	20.1302	7954	172.94	563	12.4687	230	4.96608
NCU00163	###	dolichyl pyrophosphate Glc1Man9GlcNAc2 alpha-1,3-glucosyltransferase	1722	372	10.5592	3346	96.2835	403	11.4175	940	26.8343	460	13.33	3501	98.6208	402	11.5347	760	21.2601
NCU00164	###	imitation switch two complex protein 1	4438	1748	19.252	3935	43.9356	1551	17.0499	2837	31.4244	1779	20.003	2731	29.85	1672	18.6149	3317	36.0034
NCU00166	###	isochorismatase domain-containing protein 2A	1122	216	9.40985	82	3.62143	229	9.95728	100	4.3813	230	10.2292	64	2.76692	328	14.4442	171	7.34157
NCU00167	###	hypothetical protein	3660	966	12.9008	555	7.51399	1294	17.2485	803	10.7852	1208	16.4699	564	7.47494	1213	16.3754	626	8.23909
NCU00168	###	1-acylglycerol-3-phosphate O-acyltransferase	2325	306	6.4331	100	2.13126	826	17.3323	494	10.4448	543	11.6542	183	3.81801	699	14.8548	394	8.16317
NCU00169	###	translocation protein SEC63 like protein	2858	8585	146.825	48356	838.392	3529	60.2404	3206	55.1438	5462	95.3663	51391	872.237	3330	57.5697	1859	31.3331
NCU00170	###	DNAJ domain-containing protein	4169	852	9.98918	878	10.4357	1392	16.2894	1137	13.4068	1083	12.9629	857	9.97145	1124	13.3213	1259	14.5472
NCU00171	###	myosin regulatory light chain 1	1789	800	21.8576	1349	37.3646	1599	43.605	1930	53.0326	1193	33.2763	954	25.8671	1152	31.8166	1493	40.2009
NCU00172	###	MesA protein	3311	1395	20.5938	943	14.1127	1848	27.2296	1568	23.28	1371	20.6625	510	7.47172	1653	24.6675	1313	19.1025
NCU00173	###	S-formylglutathione hydrolase	1447	2108	71.2072	635	21.7452	2623	88.4358	616	20.927	1914	66.0053	185	6.20173	3591	122.619	450	14.9806
NCU00175	###	hypothetical protein	1951	1210	30.3145	12433	315.775	1663	41.5847	4049	102.02	3911	100.031	6926	172.201	1910	48.3713	7719	190.585
NCU00176	###	hypothetical protein	534	41	3.75288	32	2.96939	69	6.30385	21	1.93319	37	3.45753	15	1.36257	45	4.16373	22	1.98457
NCU00177	###	bifunctional purine biosynthetic protein ADE1	2749	685	12.1797	346	6.23678	683	12.1212	219	3.9162	525	9.52994	216	3.81143	1823	32.766	795	13.9309
NCU00178	###	RNA polymerase II elongator complex subunit	1964	253	6.29653	111	2.80053	301	7.47693	386	9.66143	374	9.50245	181	4.4704	370	9.30833	237	5.8129
NCU00179	###	hypothetical protein	381	0	0	0	0	0	0	0	0	0	0	0	0	0	0	0	0
NCU00180	###	hypothetical protein	3099	603	9.51082	1419	22.6892	688	10.8309	1502	23.8256	1643	26.4558	1957	30.6322	940	14.9871	1141	17.7358
NCU00181	###	peptidyl-prolyl cis-trans isomerase-like 2	2066	375	8.87203	501	12.0162	414	9.77616	443	10.5407	316	7.63242	291	6.83238	443	10.5946	478	11.1451
NCU00182	###	membrane protein PTM1	2425	2274	45.8354	5379	109.913	2227	44.803	2473	50.1312	2554	52.5551	5148	102.976	1880	38.3052	757	15.0373
NCU00183	###	NADH dehydrogenase	2047	602	14.3748	953	23.0693	695	16.564	660	15.8497	665	16.211	857	20.3082	753	18.1756	775	18.2377
NCU00184	###	hypothetical protein	1522	418	13.4241	2092	68.1092	390	12.5011	412	13.3069	392	12.8522	2138	68.1401	389	12.6283	556	17.5973
NCU00185	###	hypothetical protein	1149	132	5.61534	40	1.72504	141	5.98684	86	3.67938	145	6.29729	22	0.928778	124	5.33228	87	3.64741
NCU00186	###	hypothetical protein	1534	198	6.30902	83	2.68109	281	8.93674	154	4.93504	227	7.38424	52	1.64432	259	8.3423	190	5.96642
NCU00187	###	carboxyvinyl-carboxyphosphonate phosphorylmutase	1332	11	0.403655	11	0.409211	19	0.695901	32	1.18098	17	0.636869	13	0.473422	15	0.556415	19	0.687124
NCU00188	###	autophagy-related protein 1	5221	4984	46.6602	6352	60.2859	6998	65.3911	6808	64.1005	4162	39.779	4108	38.1668	5184	49.0595	13961	128.81
NCU00189	###	hypothetical protein	453	2	0.215801	6	0.656314	32	3.44628	11	1.19369	8	0.881246	2	0.214161	18	1.9633	8	0.850702
NCU00192	###	hypothetical protein	384	1	0.127289	2	0.258082	0	0	0	0	0	0	2	0.252644	0	0	1	0.125445
NCU00193	###	GPI mannosyltransferase 3	2258	498	10.7802	648	14.2203	826	17.8466	1206	26.2554	837	18.4972	609	13.0829	807	17.6588	770	16.4268
NCU00194	###	ornithine aminotransferase	2502	743	14.5152	433	8.5755	1628	31.7443	1062	20.8657	1486	29.6372	713	13.8233	1371	27.0746	1300	25.0289
NCU00195	###	MFS transporter	2293	1061	22.6169	764	16.51	966	20.5528	565	12.1127	1820	39.6071	481	10.1754	1493	32.1712	1589	33.3815
NCU00196	###	rho GTPase activator	4943	2552	25.2355	1413	14.1648	2458	24.2599	1575	15.6634	2674	26.9946	1199	11.7662	2057	20.5615	1927	18.7792
NCU00197	###	hypothetical protein	402	15	1.82384	5	0.616315	8	0.970873	4	0.489136	13	1.6137	11	1.32732	12	1.47491	3	0.359485
NCU00198	tim9	mitochondrial import inner membrane translocase subunit tim-9	619	674	53.222	412	32.9811	914	72.0367	695	55.1937	709	57.1559	246	19.2776	914	72.957	487	37.8987
NCU00199	###	nucleoporin nup184	6354	1600	12.3082	1358	10.5904	2177	16.7151	1132	8.7578	2147	16.8613	1760	13.4362	1792	13.9349	1358	10.2953
NCU00200	###	multifunctional tryptophan biosynthesis protein	3054	1349	21.5906	7006	113.674	1418	22.6519	1775	28.571	1415	23.1203	7757	123.207	1965	31.7911	4547	71.7202
NCU00201	###	hypothetical protein	2121	108	2.48889	403	9.41506	98	2.25415	126	2.92029	117	2.75265	630	14.4082	103	2.39943	340	7.7219
NCU00202	###	coronin-like protein crn1	2465	1260	24.9848	1456	29.2687	2247	44.4718	2752	54.8816	1893	38.3212	1613	31.7415	1655	33.1736	2211	43.2073
NCU00203	###	NAD-dependent protein deacetylase sir4	1854	13	0.342733	7	0.187089	13	0.342083	9	0.238632	15	0.403726	2	0.0523275	25	0.666257	17	0.441698
NCU00204	###	hypothetical protein	2245	65	1.4152	31	0.684233	93	2.02099	75	1.64225	74	1.64483	28	0.604994	102	2.24489	75	1.60928
NCU00205	###	cell division-associated protein	6848	412	2.94073	286	2.06948	778	5.54261	412	2.95753	328	2.3901	187	1.32461	303	2.1862	205	1.44204
NCU00206	###	cellobiose dehydrogenase	3759	247448	3217.61	2557	33.7068	54523	707.629	3063	40.0563	72399	961.094	855	11.0332	68900	905.646	1525	19.5426
NCU00207	###	hypothetical protein	1912	1293	33.0547	262	6.79004	764	19.4941	285	7.32745	659	17.199	166	4.21143	930	24.0329	193	4.86245
NCU00208	###	hypothetical protein	1476	5	0.165579	6	0.20143	11	0.363584	6	0.19983	4	0.135232	17	0.558691	11	0.368229	10	0.326362
NCU00209	###	hypothetical protein	3161	1266	19.5763	1895	29.706	1996	30.8059	1858	28.8946	1437	22.6849	1270	19.489	1841	28.7767	2276	34.6843
NCU00210	###	nuclear cap binding protein subunit 2	1257	576	22.398	538	21.2083	891	34.5813	650	25.4199	992	39.3806	349	13.4679	1308	51.4143	543	20.809
NCU00211	mrp-35	mitochondrial ribosomal protein-35	914	281	15.0273	178	9.65012	301	16.0664	206	11.0794	335	18.2896	140	7.43004	610	32.9758	251	13.2286
NCU00212	###	histone h4	1459	8504	284.898	6709	227.856	11363	379.958	6820	229.787	9154	313.084	5864	194.961	10242	346.85	4725	156.003
NCU00213	###	nuclear protein bimA	3965	831	10.2442	750	9.37296	1148	14.1253	1136	14.0842	712	8.96071	713	8.7228	993	12.3742	1520	18.4666
NCU00214	###	hypothetical protein	839	572	33.3239	2709	159.995	317	18.433	669	39.1976	470	27.9538	2729	157.78	364	21.4364	881	50.5824
NCU00215	###	hypothetical protein	951	491	25.2361	2071	107.909	291	14.9283	500	25.8455	359	18.8373	2033	103.697	340	17.6649	717	36.3182
NCU00216	###	NADH-cytochrome b5 reductase 1	1851	2253	59.4945	1942	51.9878	1722	45.3863	653	17.3421	2665	71.8449	2498	65.4629	1549	41.3482	328	8.53598
NCU00218	###	ADP-ribosylation factor-like protein 2	1102	128	5.67741	76	3.41736	193	8.54425	99	4.41621	175	7.92432	72	3.16928	259	11.6126	105	4.5898
NCU00219	###	advillin	6319	1876	14.5113	908	7.12027	2702	20.861	1711	13.3106	2418	19.0947	881	6.76296	2046	15.9981	1725	13.15
NCU00220	###	mediator of RNA polymerase II transcription subunit 10	1439	345	11.7187	307	10.5715	442	14.9851	274	9.36021	406	14.079	206	6.9441	539	18.5072	271	9.07182
NCU00221	###	hypothetical protein	2328	18	0.37793	31	0.659838	41	0.85921	48	1.01357	23	0.493004	29	0.604261	24	0.509378	71	1.46913
NCU00222	###	hypothetical protein	3251	1255	18.869	759	11.5687	1848	27.7321	1479	22.3639	1544	23.6993	810	12.0859	1228	18.6635	1093	16.1953
NCU00223	###	bZIP transcription factor	2871	4002	68.1343	2011	34.7087	5181	88.0397	3793	64.9449	4409	76.6324	1799	30.3954	5650	97.236	5581	93.6407
NCU00224	###	hypothetical protein	303	0	0	1	0.163537	5	0.805055	1	0.162238	2	0.329377	1	0.160091	2	0.326136	2	0.31796
NCU00225	###	hypothetical protein	1895	5288	136.397	850	22.2264	5549	142.858	1739	45.1114	5542	145.936	594	15.205	7719	201.263	2120	53.8905
NCU00226	###	MFS transporter	2271	1235	26.581	1304	28.4524	1867	40.1075	2785	60.2842	2019	44.3634	1275	27.2334	1793	39.0099	1749	37.0987
NCU00227	###	mitochondrial cation transporter	1779	155	4.25871	45	1.25342	322	8.83036	150	4.14487	289	8.10639	42	1.1452	336	9.332	216	5.84876
NCU00229	###	hypothetical protein	739	40	2.64568	13	0.871681	19	1.25432	2	0.13304	26	1.75564	12	0.787674	29	1.93894	4	0.260736
NCU00230	###	protein kinase lkh1	4778	3299	33.7488	1509	15.6496	3500	35.7372	1199	12.3358	3339	34.8719	1702	17.2792	3045	31.4886	1339	13.4996
NCU00231	###	hypothetical protein	2385	11	0.225438	5	0.103882	5	0.102277	5	0.103057	7	0.146459	7	0.14237	13	0.269319	10	0.201975
NCU00232	###	ribonuclease z	3642	179	2.40234	88	1.1973	327	4.38032	142	1.91666	188	2.57587	65	0.865731	292	3.96145	337	4.45734
NCU00233	###	galactan endo-beta-1,3 -galactanase	903	35	1.89453	8	0.438997	29	1.56678	15	0.816581	34	1.87887	14	0.752055	55	3.00945	9	0.48011
NCU00234	###	hypothetical protein	2797	2462	43.0247	843	14.9346	2282	39.8035	1288	22.637	2345	41.8365	858	14.88	2254	39.8174	1498	25.7991
NCU00236	###	flavoprotein oxygenase	2099	424	9.8736	443	10.458	738	17.1531	759	17.7756	567	13.4796	429	9.91412	884	20.809	973	22.3299
NCU00237	###	cAMP-specific phosphodiesterase	3326	1382	20.3099	264	3.93315	1364	20.0074	336	4.96607	1258	18.874	214	3.12105	1461	21.704	309	4.4753
NCU00238	###	hypothetical protein	4530	81	0.873995	20	0.218771	74	0.796951	38	0.412364	109	1.2007	21	0.22487	111	1.2107	41	0.435985
NCU00239	###	hypothetical protein	6696	2721	19.8626	1526	11.2927	3040	22.1491	3173	23.2943	2818	21.0006	1190	8.62067	2806	20.7054	4062	29.222
NCU00240	###	hypothetical protein	2627	1200	22.3277	1070	20.1829	1424	26.4453	995	18.6191	1309	24.8648	1249	23.0628	1512	28.4383	753	13.8077
NCU00241	###	hypothetical protein	3683	945	12.5416	1443	19.4144	1322	17.5117	1631	21.7695	1230	16.6651	1832	24.1287	1562	20.9552	1406	18.3895
NCU00242	###	Vacuolar SNARE protein	2048	1938	46.2536	1850	44.7611	3350	79.8019	6611	158.684	2631	64.1057	2007	47.5365	2199	53.0526	5096	119.863
NCU00243	###	microtubule integrity protein mal3	2436	1985	39.8295	2381	48.433	3077	61.6238	3345	67.5017	2400	49.1631	2039	40.6022	2716	55.0889	3493	69.0728
NCU00244	###	galactinol synthase	1978	156	3.85496	92	2.30473	183	4.5136	135	3.35508	207	5.22215	49	1.20165	227	5.67037	222	5.40645
NCU00245	###	hypothetical protein	828	200	11.8065	715	42.7892	273	16.0854	105	6.23382	227	13.6805	517	30.2879	280	16.7086	290	16.8715
NCU00246	###	hypothetical protein	2477	609	12.0175	2334	46.6911	558	10.9902	801	15.8965	431	8.68274	1998	39.1272	485	9.67447	1730	33.6439
NCU00247	###	hypothetical protein	923	185	9.79698	1270	68.1806	402	21.2482	724	38.5596	290	15.6784	1234	64.8519	363	19.432	2410	125.777
NCU00248	###	hypothetical protein	1201	270	10.9886	1669	68.8608	447	18.1578	1196	48.9535	571	23.7246	2352	94.9957	267	10.9845	1902	76.2875
NCU00249	###	aspartic proteinase yapsin-3	2630	313	5.81715	10778	203.068	2175	40.3461	7078	132.297	416	7.89302	8134	150.023	510	9.58134	9677	177.244
NCU00250	###	hypothetical protein	948	127	6.54813	130	6.79507	193	9.93224	105	5.44473	140	7.36928	59	3.01893	105	5.47259	186	9.45127
NCU00251	###	calpain-D	5010	772	7.53185	207	2.04735	875	8.52057	175	1.7171	701	6.98209	169	1.63628	748	7.37693	200	1.92299
NCU00252	###	hypothetical protein	2084	208	4.87852	206	4.89811	257	6.01636	102	2.40601	165	3.95086	185	4.30609	210	4.9789	99	2.28835
NCU00253	###	hypothetical protein	1455	572	19.2156	274	9.33139	673	22.5658	236	7.97342	609	20.8862	220	7.33448	779	26.4537	260	8.60788
NCU00254	###	hypothetical protein	339	4	0.576743	5	0.730852	9	1.29521	3	0.435028	3	0.441598	3	0.42927	4	0.583005	5	0.710487
NCU00257	###	dynactin subunit	2478	174	3.43218	20	0.399933	291	5.72915	74	1.468	194	3.90666	24	0.469807	249	4.96489	58	1.12749
NCU00258	crp-15	40s ribosomal protein S7	2068	4358	103.005	431	10.3273	5732	135.224	1212	28.8103	3674	88.6531	284	6.66158	6711	160.342	1144	26.6478
NCU00259	###	hypothetical protein	567	57	4.91376	8	0.699143	44	3.78589	7	0.606891	62	5.4565	5	0.427756	71	6.1871	3	0.254873
NCU00260	###	NADP-dependent alcohol dehydrogenase	1627	673	20.2185	458	13.9488	438	13.1336	122	3.68611	441	13.5256	167	4.97896	491	14.911	96	2.8423
NCU00261	###	CTP synthase	2770	912	16.093	1608	28.7651	1338	23.5654	1800	31.9439	1197	21.5635	1406	24.6215	1559	27.8085	5157	89.6816
NCU00262	###	hypothetical protein	1612	191	5.79149	708	21.7634	317	9.59384	306	9.33151	240	7.42936	508	15.2865	407	12.475	621	18.5572
NCU00263	###	serin endopeptidase	3248	1262	18.9918	760	11.5946	3075	46.1878	2973	44.9961	2244	34.4756	900	13.4411	1960	29.8162	2649	39.2873
NCU00264	###	hypothetical protein	1500	251	8.17908	103	3.40255	595	19.3519	373	12.224	490	16.3009	130	4.20399	578	19.0392	378	12.1391
NCU00265	###	hypothetical protein	2249	84	1.82563	95	2.09311	97	2.10417	124	2.71037	107	2.3741	104	2.24312	119	2.61438	181	3.87681
NCU00267	###	hypothetical protein	1481	86	2.83835	72	2.409	90	2.96473	72	2.38986	66	2.22379	75	2.45649	91	3.03597	84	2.73218
NCU00268	###	hypothetical protein	3428	1797	25.623	1561	22.5643	1997	28.4207	1761	25.2531	1929	28.08	1608	22.7538	1490	21.4762	2057	28.9054
NCU00269	set-2	histone-lysine N-methyltransferase	4334	372	4.19543	559	6.39119	352	3.96234	501	5.68257	415	4.7782	568	6.35724	325	3.70515	566	6.29091
NCU00270	###	hypothetical protein	2975	977	16.052	1269	21.1365	902	14.7917	1094	18.077	1299	21.7885	1791	29.2024	814	13.5191	1532	24.806
NCU00271	###	hypothetical protein	417	4	0.468863	3	0.356487	0	0	1	0.117885	1	0.119666	1	0.116325	3	0.355465	5	0.57759
NCU00272	###	ubiquitin ligase subunit cullin-4a	3519	1975	27.4328	1319	18.5731	2251	31.2072	1526	21.3172	2165	30.7004	1248	17.203	2044	28.6994	1717	23.5037
NCU00273	###	nucleoporin nup186	6028	1956	15.8605	869	7.14341	2601	21.0506	1592	12.9827	2485	20.5712	910	7.32281	1893	15.5163	1274	10.1808
NCU00274	mus-21	mutagen sensitive-21	9486	1941	10.0015	1779	9.29291	4473	23.0046	2861	14.8262	2143	11.2731	1650	8.43743	1642	8.55267	2462	12.5023
NCU00275	###	E3 ubiquitin-protein ligase rnf185	2648	595	10.983	582	10.8909	566	10.4279	342	6.34898	551	10.3834	528	9.6722	600	11.1955	356	6.47616
NCU00276	mip-1	DNA polymerase gamma	4870	422	4.23551	102	1.03784	427	4.27757	174	1.75637	408	4.18058	129	1.2849	423	4.29164	186	1.8398
NCU00277	###	hypothetical protein	3358	598	8.70447	645	9.51783	747	10.8527	845	12.3701	668	9.92662	397	5.73481	688	10.1232	653	9.36738
NCU00278	###	hypothetical protein	1663	595	17.4883	664	19.7849	785	23.029	955	28.2297	775	23.2549	452	13.1843	987	29.3249	717	20.7689
NCU00279	###	hypothetical protein	2327	111	2.33157	57	1.21377	240	5.03168	84	1.77451	160	3.43107	33	0.687903	213	4.52267	105	2.1736
NCU00280	###	hypothetical protein	3377	731	10.5806	1081	15.8618	1026	14.8223	1169	17.0168	945	13.9639	998	14.3354	907	13.2705	1008	14.3786
NCU00281	###	sterol 3-beta-glucosyltransferase	4682	452	4.71877	1534	16.235	705	7.34609	1318	13.8382	678	7.2261	1649	17.0844	559	5.89918	1551	15.9575
NCU00282	###	hypothetical protein	4846	2285	23.0476	10131	103.592	2169	21.8361	7425	75.3197	2714	27.9468	9577	95.864	2158	22.0029	3236	32.167
NCU00283	###	hypothetical protein	3068	725	11.5506	223	3.60171	727	11.5605	420	6.7296	749	12.1824	235	3.71554	371	5.97489	278	4.36491
NCU00284	###	hypothetical protein	1460	121	4.05093	45	1.52728	151	5.04571	76	2.55892	121	4.13559	41	1.3622	134	4.53486	48	1.5837
NCU00285	###	hypothetical protein	3383	787	11.3709	268	3.92547	1252	18.0551	512	7.43984	532	7.84721	429	6.15127	763	11.1438	270	3.84457
NCU00287	###	hypothetical protein	2930	532	8.87495	420	7.10298	657	10.9395	412	6.91234	738	12.5688	380	6.29108	883	14.8903	343	5.63913
NCU00288	###	hypothetical protein	1294	32	1.20875	10	0.382935	37	1.39497	7	0.265925	33	1.27258	6	0.224919	29	1.10733	5	0.186132
NCU00289	tah-1	tall aerial hyphae-1	3273	1671	24.9547	972	14.7156	2102	31.3318	1126	16.9117	1976	30.1263	761	11.2784	1492	22.5234	552	8.12417
NCU00290	###	ABC transporter	2219	50	1.10137	55	1.22819	34	0.747515	37	0.819672	259	5.82436	35	0.765104	54	1.2024	45	0.97688
NCU00291	###	hypothetical protein	1444	335	11.3396	1523	52.2627	704	23.785	1055	35.9154	520	17.9697	1769	59.4251	574	19.6407	1808	60.3138
NCU00292	###	carboxylesterase	2281	2333	49.9933	1443	31.3473	1929	41.2577	1565	33.7275	1662	36.3589	666	14.1631	1797	38.9255	784	16.5568
NCU00293	###	NADH pyrophosphatase	1745	229	6.41449	182	5.16815	437	12.2176	615	17.3251	293	8.37872	212	5.89318	327	9.259	484	13.3609
NCU00294	###	60S ribosomal protein L10	1376	16133	573.085	6556	236.091	19905	705.736	9706	346.751	18239	661.436	5030	177.321	23506	844.057	10014	350.57
NCU00295	###	hypothetical protein	2568	2339	44.5202	1025	19.7782	3331	63.2817	2382	45.5976	2663	51.7466	333	6.29012	2927	56.317	1570	29.4503
NCU00296	###	hypothetical protein	1533	64	2.04061	24	0.775761	28	0.891075	17	0.545133	31	1.00908	9	0.28478	73	2.35284	16	0.502763
NCU00297	###	hypothetical protein	333	11	1.61462	8	1.19043	5	0.732528	8	1.18098	1	0.149852	6	0.87401	6	0.890264	3	0.433973
NCU00298	###	MFS monocarboxylate transporter	1533	41	1.30727	3814	123.281	43	1.36844	4762	152.701	63	2.05071	12662	400.654	94	3.02968	19890	624.998
NCU00299	###	3,2-trans-enoyl-CoA isomerase	1145	414	17.6733	519	22.4606	607	25.8632	761	32.6719	415	18.0862	526	22.2838	738	31.8466	1187	49.938
NCU00300	gpr-5	G-protein-coupled receptor-5	2500	296	5.78727	393	7.78953	343	6.69349	365	7.17709	377	7.525	396	7.6836	506	10.0005	741	14.2779
NCU00301	###	hypothetical protein	2237	223	4.8726	83	1.83853	352	7.67671	265	5.82339	384	8.56585	50	1.08421	459	10.1381	474	10.207
NCU00302	###	3-ketodihydrosphingosine reductase tsc-10	1358	462	16.6289	420	15.3253	803	28.8479	1225	44.3437	447	16.4253	243	8.67993	705	25.6508	907	32.1731
NCU00303	###	hypothetical protein	1196	364	14.8762	685	28.3804	342	13.9506	539	22.1541	501	20.9032	572	23.1993	453	18.7145	581	23.4008
NCU00304	###	hypothetical protein	1804	3457	93.6666	6048	166.125	3712	100.385	5037	137.256	2840	78.5574	3129	84.1354	2994	82.0025	3047	81.362
NCU00305	###	hydroxysteroid dehydrogenase-like protein 2	1552	830	26.1402	696	22.2217	631	19.8352	628	19.8913	616	19.8059	304	9.50148	783	24.9277	625	19.3988
NCU00306	###	MFS multidrug transporter	2739	82	1.46334	270	4.88462	140	2.49364	167	2.99723	112	2.04048	284	5.02963	82	1.47922	156	2.74358
NCU00307	###	hypothetical protein	357	5	0.684579	9	1.2492	19	2.59647	3	0.413094	13	1.81711	7	0.951129	12	1.66083	6	0.809597
NCU00308	###	methyltransferase	2619	139	2.59419	166	3.14074	189	3.52066	177	3.32226	143	2.72462	119	2.20405	158	2.9808	155	2.8509
NCU00309	###	hypothetical protein	2850	572	9.81009	166	2.88617	761	13.0268	333	5.74374	1413	24.7402	220	3.74444	968	16.7819	211	3.56635
NCU00310	###	transcription factor tau subunit sfc4	4303	333	3.78264	565	6.50633	397	4.50109	530	6.0548	337	3.90809	484	5.45611	346	3.97298	448	5.01525
NCU00311	###	VTS1	3246	7616	114.683	4545	69.3816	7669	115.263	4973	75.3122	7434	114.282	3116	46.5649	6824	103.873	4151	61.6013
NCU00312	###	hypothetical protein	897	117	6.37552	90	4.97175	92	5.00373	67	3.67179	93	5.17364	113	6.11076	87	4.79224	37	1.98699
NCU00313	###	hypothetical protein	1182	0	0	0	0	1	0.0412744	0	0	0	0	2	0.0820771	1	0.0418017	0	0
NCU00314	###	hypothetical protein	1107	109	4.81283	52	2.32763	91	4.01044	39	1.73186	68	3.06526	35	1.53366	112	4.99899	29	1.26193
NCU00315	###	60S ribosomal protein L29	993	3781	186.114	1653	82.4864	5070	249.09	1608	79.6035	3112	156.385	1083	52.904	6683	332.532	1391	67.4782
NCU00316	###	peroxisomal adenine nucleotide transporter 1	1808	364	9.84068	114	3.12439	515	13.8966	320	8.70056	414	11.4263	99	2.65611	504	13.7735	169	4.50271
NCU00317	###	calpain-like protease palB/rim-13	3203	562	8.57633	1380	21.3492	485	7.38725	465	7.1366	431	6.71469	1253	18.976	369	5.69221	425	6.39172
NCU00318	###	hypothetical protein	2194	30	0.668354	26	0.587213	52	1.15629	32	0.716983	24	0.545858	13	0.287419	46	1.03594	21	0.461072
NCU00319	###	hypothetical protein	1270	93	3.57933	32	1.24855	85	3.26523	64	2.47726	51	2.00388	22	0.840289	81	3.15132	23	0.872388
NCU00320	###	ubiquitin carboxyl-terminal hydrolase	8894	3243	17.8226	1244	6.93078	3931	21.5628	2213	12.2315	3127	17.5443	579	3.15785	2893	16.0717	1311	7.10054
NCU00321	###	hypothetical protein	3325	9630	141.565	12426	185.182	7471	109.619	7051	104.245	9161	137.485	6722	98.0655	5724	85.0589	6103	88.4174
NCU00322	###	hypothetical protein	1057	2235	103.353	13289	622.983	42152	1945.55	47551	2211.47	5240	247.378	11038	506.553	3571	166.927	18923	862.384
NCU00324	###	stress-activated map kinase-interacting protein 1	3452	1640	23.2218	1541	22.1203	2322	32.8163	2315	32.9667	1800	26.02	1437	20.1927	1948	27.8824	2143	29.9045
NCU00325	###	hypothetical protein	1970	395	9.80061	347	8.72815	524	12.9767	426	10.6301	468	11.8546	322	7.92865	567	14.2209	460	11.2481
NCU00326	###	calcium homeostasis protein Regucalcin	2428	7634	153.683	3557	72.5929	4941	99.2806	2885	58.4107	5586	114.804	1787	35.7014	7272	147.985	2701	53.5873
NCU00327	###	hypothetical protein	540	14	1.26723	4	0.36705	10	0.903451	4	0.364135	10	0.924085	0	0	11	1.00649	1	0.0892056
NCU00329	vad-1	VAD-1	2718	64	1.15094	105	1.91425	113	2.02828	175	3.16508	44	0.807809	65	1.16004	61	1.1089	99	1.75457
NCU00330	###	hypothetical protein	2018	171	4.14187	279	6.85081	306	7.39773	525	12.7889	212	5.24228	235	5.6488	249	6.09663	542	12.9379
NCU00331	###	hypothetical protein	2880	225	3.81867	277	4.76591	617	10.4518	856	14.6109	237	4.1064	253	4.26125	314	5.38702	923	15.4381
NCU00332	###	hypothetical protein	2085	830	19.4578	820	19.488	1166	27.2829	510	12.0243	1045	25.0101	674	15.6806	995	23.5792	310	7.16212
NCU00333	###	ADP-ribosylation factor family protein	1487	99	3.25422	348	11.5965	146	4.79005	146	4.82656	117	3.92627	295	9.62322	179	5.94776	133	4.3085
NCU00334	###	exosome complex component rrp45	1446	228	7.70706	198	6.78509	327	11.0326	208	7.07116	276	9.52459	224	7.51431	342	11.6861	230	7.66206
NCU00335	###	pre-mRNA-splicing factor cwc15	1329	615	22.6189	617	23.0048	839	30.7989	659	24.3756	758	28.461	741	27.046	862	32.0475	715	25.9159
NCU00336	###	U3 small nucleolar RNA-associated protein 10	5806	189	1.59113	24	0.20483	202	1.69735	33	0.279404	292	2.50964	34	0.284061	206	1.75308	49	0.406541
NCU00337	###	nucleolar complex-associated protein 3	2326	35	0.735496	12	0.255641	45	0.943846	21	0.443818	75	1.609	12	0.250254	78	1.6569	17	0.352067
NCU00338	###	aspartic-type endopeptidase	1843	663	17.5837	131	3.52213	851	22.527	346	9.22882	562	15.2166	125	3.28999	796	21.3402	204	5.33201
NCU00339	###	hypothetical protein	702	0	0	0	0	0	0	0	0	0	0	1	0.0690991	1	0.0703841	1	0.0686197
NCU00340	###	transcription factor steA	4037	8446	102.262	3650	44.8015	9900	119.64	7517	91.5338	8385	103.645	3575	42.9563	7115	87.0819	6605	78.8134
NCU00343	###	hypothetical protein	563	1	0.0868188	0	0	0	0	2	0.174629	0	0	1	0.0861591	2	0.175523	2	0.171123
NCU00344	###	regulatory protein leu3	2908	892	14.9931	752	12.8139	1174	19.6957	954	16.1269	1036	17.7775	794	13.2445	1111	18.8769	1202	19.9111
NCU00345	###	tel2-interacting protein 1	3966	881	10.8579	819	10.2327	1177	14.4784	984	12.1966	812	10.2167	708	8.65944	1090	13.5796	1175	14.2715
NCU00346	###	3-beta-hydroxysteroid-delta(8)-delta(7)-isomerase	1566	750	23.4095	1609	50.9124	972	30.2812	1715	53.8354	911	29.029	1674	51.8529	1046	33.0029	2199	67.6424
NCU00347	###	peroxin-26 Pex26-Penicillium chrysogenum	2242	1351	29.4538	1175	25.9694	1327	28.8758	1443	31.6393	1713	38.1265	1414	30.5931	1693	37.3107	2968	63.7697
NCU00348	###	pre-mRNA splicing factor	891	216	11.8494	208	11.5676	496	27.1583	508	28.0273	270	15.1214	153	8.32958	479	26.5625	443	23.9503
NCU00349	###	hypothetical protein	1811	782	21.1062	930	25.4462	783	21.0932	1194	32.4102	817	22.5117	721	19.312	814	22.2084	1067	28.3813
NCU00350	###	epoxide hydrolase	1593	910	27.9221	9818	305.398	1936	59.2909	8387	258.813	1281	40.1272	11648	354.687	1495	46.37	11920	360.451
NCU00351	###	hypothetical protein	1427	442	15.1398	771	26.7725	823	28.1368	729	25.113	409	14.3023	521	17.7102	828	28.6694	949	32.0352
NCU00352	###	phospholipid-transporting ATPase	5501	2473	21.9738	3564	32.1037	3465	30.7298	5774	51.5978	2833	25.6987	3686	32.503	2401	21.5656	4723	41.3582
NCU00353	###	hypothetical protein	534	2	0.183067	3	0.278381	3	0.274081	1	0.0920565	3	0.28034	0	0	6	0.555164	6	0.541247
NCU00354	###	hypothetical protein	180	0	0	0	0	1	0.271035	0	0	2	0.554451	0	0	2	0.548996	1	0.267617
NCU00355	###	catalase-3	3078	450	7.14605	356	5.73113	1395	22.1108	687	10.9719	2689	43.5941	546	8.60466	333	5.34549	1114	17.4342
NCU00356	###	nucleoside transporter	2450	699	13.9455	721	14.5824	1584	31.5419	1538	30.8593	711	14.4813	604	11.9586	820	16.5371	1399	27.5066
NCU00357	###	mitochondrial distribution and morphology protein 34	3026	1041	16.8153	527	8.6298	1360	21.9264	956	15.5305	1710	28.1989	459	7.35789	1134	18.5164	593	9.43999
NCU00358	###	hypothetical protein	1677	100	2.91467	193	5.70273	217	6.31284	258	7.56279	143	4.25509	164	4.74373	127	3.74181	228	6.54919
NCU00359	###	Protein AF-9 homolog	2512	305	5.93475	91	1.79507	325	6.31193	191	3.73774	314	6.23757	58	1.12	313	6.15653	202	3.87362
NCU00360	###	NAD dependent epimerase/dehydratase	2287	326	6.96744	53	1.14833	354	7.55154	187	4.01949	358	7.81128	65	1.37866	451	9.74366	376	7.91968
NCU00361	###	pre-mRNA-splicing factor syf-2	1297	21	0.79141	9	0.343844	24	0.902754	26	0.985437	17	0.654055	17	0.635797	27	1.02857	30	1.11421
NCU00362	###	hypothetical protein	2727	527	9.44599	514	9.33978	655	11.718	584	10.5275	381	6.97181	348	6.19018	706	12.7918	613	10.8283
NCU00363	###	hypothetical protein	2286	151	3.22866	138	2.99131	161	3.43596	84	1.80634	108	2.35751	164	3.47998	131	2.83144	95	2.00186
NCU00364	###	hypothetical protein	1549	237	7.47858	152	4.8624	424	13.354	170	5.39502	278	8.95569	150	4.69731	341	10.8771	193	6.00194
NCU00365	###	hypothetical protein	438	259	28.9033	58	6.56165	235	26.1753	71	7.96856	223	25.406	36	3.98692	410	46.251	117	12.8676
NCU00366	###	eukaryotic translation initiation factor 5	2502	6709	131.067	4764	94.3503	8582	167.34	6951	136.57	7892	157.4	3535	68.5349	8024	158.458	7043	135.599
NCU00367	###	hypothetical protein	2910	2	0.0335938	13	0.221365	6	0.10059	14	0.2365	11	0.188628	17	0.283378	9	0.152813	10	0.165536
NCU00368	###	hypothetical protein	2394	985	20.111	1305	27.0113	1001	20.399	1122	23.039	903	18.8221	768	15.5613	756	15.603	1179	23.7233
NCU00369	###	dephospho-CoA kinase	1952	1058	26.4928	1319	33.483	1095	27.3673	1202	30.2705	1100	28.1202	919	22.8373	987	24.9833	1195	29.4899
NCU00370	###	hypothetical protein	1440	55	1.86691	86	2.95934	73	2.4732	140	4.77927	21	0.727717	50	1.68429	86	2.95085	106	3.54592
NCU00371	###	mitochondrial import inner membrane translocase subunit TIM23	1671	187	5.47	54	1.60131	332	9.69304	214	6.29554	266	7.94348	46	1.33534	430	12.7146	259	7.46636
NCU00372	###	hypothetical protein	5164	274	2.5935	424	4.06854	382	3.6089	607	5.77827	442	4.27112	486	4.5652	431	4.12385	845	7.88236
NCU00373	###	hypothetical protein	3717	9805	128.937	4463	59.4967	8232	108.047	7707	101.927	11608	155.837	5613	73.2507	9181	122.042	8421	109.133
NCU00375	###	hypothetical protein	1349	163	5.90606	96	3.52629	235	8.49873	146	5.32031	188	6.95427	54	1.94174	299	10.9514	107	3.82083
NCU00376	###	GTP-binding protein gtr2	2215	1065	23.5016	1649	36.8898	1122	24.7125	1280	28.4074	1085	24.4434	1428	31.2726	998	22.2622	1470	31.969
NCU00377	###	hypothetical protein	2678	1377	25.1331	946	17.5041	1765	32.1538	1422	26.1027	1557	29.0124	779	14.1103	1988	36.679	2006	36.0833
NCU00378	###	aldehyde dehydrogenase-like protein	2028	6977	168.16	4890	119.481	5798	139.479	5114	123.962	6638	163.333	1943	46.4745	10226	249.143	9963	236.651
NCU00379	###	hypothetical protein	2493	1323	25.9394	3386	67.3013	1620	31.7023	3645	71.8738	1514	30.3046	3379	65.7469	1514	30.0065	3363	64.9816
NCU00380	###	hypothetical protein	1943	13	0.327034	31	0.790584	12	0.301305	33	0.834904	18	0.46228	70	1.74757	7	0.178007	65	1.61149
NCU00382	###	hypothetical protein	3781	3630	46.9269	2819	36.9443	4974	64.1797	5286	68.7252	4116	54.3218	3904	50.0856	3802	49.6841	4572	58.2486
NCU00384	###	hypothetical protein	387	8	1.01042	0	0	10	1.26063	3	0.381071	9	1.16048	3	0.376028	8	1.02139	3	0.373419
NCU00385	###	ATP synthase subunit delta	717	4029	274.663	2703	186.804	4220	287.139	3289	225.497	4271	297.246	2528	171.028	4373	301.351	2985	200.545
NCU00386	###	hypothetical protein	2562	133	2.53743	401	7.75576	134	2.55167	426	8.17384	160	3.11635	423	8.00886	125	2.4107	416	7.82168
NCU00387	###	polyprenol reductase	2407	61	1.23873	130	2.67625	68	1.37826	103	2.10357	60	1.24389	172	3.46627	82	1.68325	181	3.62233
NCU00388	###	protein hos4	6460	7687	58.1629	10842	83.1641	10158	76.7139	19343	147.193	7867	60.769	12001	90.1144	7808	59.7199	22911	170.843
NCU00389	###	ribosome-interacting GTPase 1	1737	488	13.7323	276	7.87351	711	19.9695	701	19.8387	485	13.9331	260	7.26078	891	25.3448	854	23.6834
NCU00391	###	hypothetical protein	309	1	0.158184	2	0.320723	2	0.315769	4	0.636352	0	0	2	0.313965	2	0.319803	0	0
NCU00392	###	major centromere autoantigen B	2981	802	13.1503	2469	41.041	768	12.5689	656	10.8178	708	11.8516	2123	34.546	632	10.4753	712	11.5055
NCU00395	###	mRNA processing protein	1917	676	17.2364	298	7.70288	896	22.8026	672	17.2323	636	16.5554	224	5.66807	775	19.9752	407	10.2272
NCU00396	###	pre-mRNA-splicing factor rse-1	4787	1463	14.9384	1774	18.3632	1741	17.7433	1401	14.387	1552	16.1783	1729	17.5203	1868	19.2808	1741	17.5195
NCU00397	###	isoamyl acetate-hydrolyzing esterase 1 homolog	1097	1751	78.0192	1971	89.0305	1992	88.5892	1567	70.2195	2622	119.27	1973	87.2429	2680	120.709	2666	117.068
NCU00398	###	hypothetical protein	2121	1089	25.0963	844	19.7179	1781	40.9658	1743	40.3973	1217	28.6322	855	19.554	1486	34.617	1708	38.7912
NCU00399	###	cell wall protein PhiA	1906	181	4.64171	2146	55.7912	374	9.57298	14827	382.407	457	11.9646	7552	192.198	670	17.3685	14781	373.565
NCU00400	###	hypothetical protein	3829	539	6.88059	1137	14.7141	595	7.58106	699	8.97403	415	5.40839	797	10.0968	448	5.78102	665	8.36608
NCU00401	###	hypothetical protein	2480	1017	20.0443	1151	22.9976	928	18.2555	1135	22.4978	1161	23.3607	1012	19.7942	1059	21.0987	1235	23.9884
NCU00403	###	dTDP-D-glucose 4,6-dehydratase	2815	1160	20.142	1022	17.99	1087	18.8386	1004	17.5328	978	17.3367	972	16.7493	1413	24.8014	896	15.3326
NCU00404	###	ribosome production factor 1	1792	424	11.5651	285	7.88072	379	10.3181	170	4.66344	529	14.7307	230	6.22586	711	19.6039	358	9.62345
NCU00405	###	glycyl-tRNA synthetase 1	2628	842	15.6606	1659	31.2809	1030	19.121	477	8.92254	1096	20.8109	2489	45.9419	2547	47.8867	2492	45.6781
NCU00406	###	protein kinase CHM1	3656	2924	39.0925	2951	39.9965	2857	38.1243	1935	26.0178	2979	40.6602	4102	54.4251	2530	34.1921	2592	34.1519
NCU00407	###	hypothetical protein	2330	292	6.1256	368	7.8262	480	10.0504	414	8.73454	300	6.42497	332	6.91181	344	7.29481	434	8.97263
NCU00408	###	hypothetical protein	892	122	6.68524	794	44.1077	248	13.5639	385	21.2174	121	6.76902	922	50.139	251	13.9034	97	5.23833
NCU00409	###	chorismate mutase/prephenate dehydratase	2105	36	0.835935	28	0.659121	51	1.182	43	1.00418	43	1.01935	35	0.806539	83	1.94822	122	2.79186
NCU00410	###	eukaryotic release factor 1	2467	1760	34.8711	1098	22.0542	2392	47.3032	1651	32.8983	2679	54.1887	1503	29.5528	2725	54.5769	2026	39.56
NCU00411	###	hypothetical protein	1502	287	9.33972	232	7.6538	528	17.1499	334	10.9313	384	12.7575	211	6.81431	501	16.4808	375	12.0267
NCU00412	###	hypothetical protein	2536	616	11.8728	600	11.7236	693	13.3316	805	15.6042	698	13.7345	573	10.9601	847	16.5023	749	14.2272
NCU00413	###	60S ribosomal protein L2	1391	8260	290.252	1262	44.9564	10212	358.164	2852	100.79	7991	286.668	789	27.5144	14771	524.68	2908	100.705
NCU00414	###	adenosine kinase	1800	4686	127.248	2355	64.8302	5979	162.052	3922	107.11	6316	175.096	2196	59.1792	6573	180.428	3836	102.658
NCU00415	###	protein smg7	4833	1575	15.9289	1154	11.8317	1808	18.2507	1555	15.8165	1804	18.6262	1156	11.6025	1849	18.903	1745	17.3926
NCU00416	###	C2H2 type zinc finger domain-containing protein	1361	256	9.19399	343	12.4881	325	11.6499	395	14.2671	226	8.28621	303	10.7993	365	13.2509	407	14.4053
NCU00417	###	Pre-mRNA splicing factor cwf14	933	472	24.7276	711	37.7613	620	32.4197	775	40.8334	562	30.058	519	26.9833	815	43.1606	739	38.1547
NCU00418	###	NADH-ubiquinone oxidoreductase 14.8kD subunit	698	5061	354.408	4887	346.933	5817	406.576	4367	307.555	6170	441.098	4365	303.346	7365	521.349	5131	354.105
NCU00419	###	DNA-directed RNA polymerase I and III polypeptide	923	20	1.05913	51	2.73796	55	2.9071	99	5.27265	29	1.56784	25	1.31386	121	6.47732	236	12.3167
NCU00420	###	hypothetical protein	3851	3732	47.3686	3528	45.3956	5088	64.4573	4958	63.2891	4295	55.6538	3401	42.8393	4464	57.2746	5867	73.3886
NCU00421	###	SWI-SNF chromatin-remodeling complex subunit	2350	590	12.2717	1722	36.3098	835	17.3347	1560	32.6327	620	13.1653	1547	31.9324	682	14.3393	1279	26.2173
NCU00422	###	curved DNA-binding protein	1835	5666	150.925	2790	75.3402	6536	173.77	4876	130.624	5890	160.171	2264	59.848	6878	185.199	4091	107.394
NCU00423	###	hypothetical protein	5505	2888	25.6426	4908	44.178	3678	32.5951	6474	57.8111	2833	25.68	4418	38.9294	2663	23.9015	5841	51.1112
NCU00424	###	sister chromatid cohesion protein pds5	5771	1893	16.0333	913	7.83932	2476	20.9314	1948	16.5933	2139	18.4955	750	6.30405	2333	19.9745	1451	12.1116
NCU00425	###	hypothetical protein	678	0	0	0	0	1	0.0719563	1	0.0725047	0	0	2	0.14309	2	0.145751	0	0
NCU00426	###	ribonuclease chloroplastic	1447	52	1.75654	174	5.95854	105	3.54013	266	9.03668	96	3.31061	156	5.22956	131	4.47316	334	11.1189
NCU00427	###	hypothetical protein	3252	187	2.81069	125	1.90466	256	3.8405	219	3.31047	229	3.51391	126	1.87944	310	4.71002	294	4.35494
NCU00428	###	ATP-dependent dna helicase pif1	3430	314	4.47463	179	2.58594	541	7.69487	248	3.55429	395	5.74657	156	2.20617	377	5.43074	174	2.44366
NCU00430	###	Na(+)/H(+) antiporter 2	4600	4838	51.4079	4342	46.7725	5787	61.3753	8730	93.2936	5966	64.7189	6764	71.3272	5858	62.9221	6521	68.2876
NCU00431	###	mitochondrial import receptor subunit TOM22	1369	754	26.9209	639	23.129	1076	38.3449	1054	37.8471	917	33.425	546	19.3463	1346	48.5795	993	34.9407
NCU00432	###	hypothetical protein	5659	3299	28.4947	4404	38.5626	3202	27.6045	4641	40.3151	3280	28.9228	4961	42.5245	2946	25.722	4676	39.8034
NCU00434	###	protein phosphatase 2C isoform beta	3530	2298	31.8198	4168	58.5075	2900	40.0794	4124	57.4301	2468	34.888	3687	50.665	2507	35.0906	4162	56.7954
NCU00435	###	doa4-independent degradation protein 4	1429	841	28.7664	1012	35.0919	1684	57.4921	1653	56.8638	980	34.2215	685	23.2524	1412	48.8218	1415	47.6991
NCU00436	###	GTPase FZO1	3303	1337	19.7854	535	8.02609	1546	22.8349	1079	16.0586	1587	23.9758	434	6.37369	1781	26.642	1840	26.8346
NCU00437	###	aliphatic nitrilase	1428	15	0.513435	41	1.4227	18	0.614954	40	1.37698	21	0.733832	45	1.5286	36	1.24562	80	2.69866
NCU00438	###	adenosine deaminase	1322	105	3.88222	146	5.47243	131	4.83435	137	5.0943	131	4.94476	106	3.88941	161	6.01736	142	5.17419
NCU00439	###	hypothetical protein	513	0	0	1	0.0965921	1	0.0951001	1	0.0958249	0	0	1	0.0945567	1	0.0963151	1	0.0939006
NCU00440	###	guanine nucleotide-binding protein beta subunit	3120	5039	78.9427	4741	75.2964	5916	92.5064	5734	90.3439	5767	92.2361	5060	78.6693	5217	82.6186	4327	66.8064
NCU00441	###	phosducin	2494	478	9.36814	2888	57.3799	776	15.1797	3241	63.882	599	11.9849	7628	148.362	681	13.4916	7100	137.135
NCU00442	###	hypothetical protein	3881	3943	49.6598	4261	54.4035	5517	69.3518	9015	114.187	3564	45.8247	3254	40.6709	4009	51.0392	9007	111.795
NCU00443	###	ran-specific GTPase-activating protein 1	1714	12048	343.579	4234	122.405	16934	482	11316	324.547	12988	378.126	3891	110.118	14859	428.342	10379	291.696
NCU00444	###	transcription initiation factor TFIID subunit 14	2532	1569	30.2887	1179	23.0733	2499	48.1505	2525	49.0223	1877	36.9918	1123	21.5142	2217	43.2627	1778	33.8262
NCU00445	###	transcriptional activator aro80	4108	1470	17.4908	2703	32.6043	2233	26.519	4261	50.989	1694	20.5773	2578	30.4412	1547	18.6068	4089	47.9482
NCU00446	###	acetoacetyl-CoA synthase	2938	376	6.25544	273	4.60437	607	10.0794	595	9.95545	453	7.69399	306	5.05218	496	8.34145	520	8.52584
NCU00447	###	serine palmitoyltransferase 2	3016	1429	23.1592	1745	28.6697	2837	45.8909	4923	80.2406	2042	33.7855	2114	34.0003	1819	29.7998	2170	34.6589
NCU00448	###	hypothetical protein	2954	711	11.7647	469	7.86722	822	13.5756	598	9.95145	696	11.7572	415	6.81471	818	13.6822	592	9.65377
NCU00449	###	hypothetical protein	959	13468	686.446	1384	71.5116	2940	149.564	425	21.7854	5798	301.693	443	22.4076	11425	588.639	933	46.865
NCU00450	###	sucrose transporter	3285	6130	91.211	7882	118.894	7310	108.563	16442	246.045	6720	102.08	9463	139.734	6379	95.9464	9234	135.407
NCU00451	###	hypothetical protein	1838	477	12.6851	888	23.9401	585	15.5278	1245	33.2981	431	11.7014	1126	29.7168	710	19.0864	1829	47.9351
NCU00453	###	sodium/hydrogen exchanger 3	2516	1112	21.6031	3171	62.4517	1167	22.6286	2132	41.6555	1181	23.4231	3121	60.1717	1315	25.8242	1413	27.0531
NCU00454	###	hypothetical protein	2332	799	16.7471	9702	206.154	1982	41.4642	12396	261.306	1205	25.7848	8929	185.731	1757	37.2267	9800	202.434
NCU00455	###	mapkkk cascade protein kinase regulator ste50	3043	1749	28.0938	2834	46.1484	2269	36.3773	3306	53.4068	1761	28.8777	1976	31.4988	1993	32.3606	2645	41.8706
NCU00456	###	hypothetical protein	854	271	15.5108	316	18.3353	565	32.2767	900	51.806	255	14.9001	265	15.0521	475	27.4819	300	16.9219
NCU00457	###	probable rna-binding protein sce3	2860	2161	36.9327	277	4.79924	2830	48.2746	1516	26.0573	2712	47.3183	220	3.73135	2895	50.0143	1217	20.4979
NCU00458	###	hypothetical protein	1280	396	15.1219	248	9.60065	679	25.8796	576	22.1212	422	16.4516	167	6.32872	611	23.5854	342	12.8707
NCU00459	###	hypothetical protein	10099	965	4.67058	2863	14.0476	1244	6.00953	1942	9.45293	875	4.3235	2866	13.766	629	3.0774	1549	7.38854
NCU00461	###	NAD-specific glutamate dehydrogenase	4597	23953	254.687	133370	1437.61	30978	328.759	96854	1035.71	38492	417.832	133776	1411.6	44875	482.327	93484	979.6
NCU00462	###	hypothetical protein	507	6	0.578449	11	1.07509	4	0.384902	7	0.678712	5	0.492116	4	0.382703	3	0.292365	5	0.475059
NCU00463	###	kynureninase	2029	636	15.3214	794	19.3909	728	17.5044	665	16.1115	670	16.4778	429	10.2562	942	22.9393	641	15.2181
NCU00464	###	60S ribosomal protein L32	804	6656	404.65	1265	77.9639	8038	487.742	3179	194.37	6553	406.714	1061	64.0131	10953	673.114	2241	134.268
NCU00465	###	chaperone dnaJ	2272	1004	21.5997	684	14.9179	1442	30.9639	841	18.1963	1314	28.8597	589	12.5752	2049	44.56	1558	33.0328
NCU00466	###	glutamyl-tRNA synthetase	2280	470	10.0759	819	17.7995	521	11.1481	973	20.9785	472	10.3303	789	16.7862	574	12.4391	919	19.4163
NCU00467	###	cop9 signalosome complex subunit 5	1668	607	17.7875	874	25.9642	1017	29.7456	1143	33.6857	686	20.5227	630	18.3212	932	27.6078	1057	30.5256
NCU00468	###	prephenate dehydrogenase	1770	482	13.3105	288	8.06266	542	14.9391	384	10.6648	484	13.6451	238	6.52249	599	16.7211	301	8.19179
NCU00469	###	alpha-tubulin suppressor protein Aats1	1718	2	0.0569022	1	0.0288427	3	0.0851915	1	0.0286136	0	0	1	0.0282349	1	0.02876	1	0.028039
NCU00470	###	DNA repair protein Rad9	3141	274	4.26388	370	5.83704	416	6.46136	398	6.22889	247	3.92405	320	4.94187	368	5.78884	334	5.12229
NCU00471	###	hypothetical protein	2062	193	4.575	345	8.29066	325	7.68941	392	9.3453	155	3.75101	248	5.83408	268	6.42181	157	3.66773
NCU00472	###	hsp90 co-chaperone cdc37	2489	1998	39.2367	339	6.74891	5330	104.472	9755	192.663	2154	43.1843	191	3.72236	3577	71.0077	937	18.1343
NCU00473	###	hypothetical protein	2017	65	1.57518	282	6.92791	407	9.84434	1240	30.2212	94	2.32556	400	9.61975	168	4.11543	566	13.5175
NCU00474	###	hypothetical protein	954	2	0.102472	5	0.259705	3	0.153416	10	0.515285	0	0	5	0.254233	3	0.155376	6	0.302962
NCU00475	###	40S ribosomal protein S18	1220	15527	622.085	4884	198.369	18058	722.118	8279	333.591	14994	613.286	3475	138.167	24917	1009.13	7567	298.779
NCU00476	###	ribosome maturation protein sdo1	1585	324	9.99166	451	14.0996	396	12.1889	536	16.6238	275	8.65783	398	12.1804	586	18.2675	994	30.2095
NCU00477	###	carboxypeptidase Y	2352	15124	314.305	27558	580.59	31858	660.814	99332	2076.1	25179	534.203	42098	868.228	20512	430.906	35679	730.737
NCU00478	###	3',5' -cyclic-nucleotide phosphodiesterase regA	5371	340	3.09418	900	8.30321	588	5.34097	904	8.27387	371	3.44686	2002	18.0808	928	8.53698	2024	18.1527
NCU00480	###	ubiquitin C-terminal hydrolase	6349	2184	16.8139	1628	12.706	2827	21.7229	1672	12.9457	2446	19.2246	2074	15.8458	2668	20.7631	2376	18.0271
NCU00481	###	a-pheromone processing metallopeptidase Ste23	4496	2380	25.8745	4355	47.9977	3272	35.5047	2110	23.0702	2643	29.3343	4165	44.9364	3167	34.8043	2419	25.9176
NCU00483	###	hypothetical protein	2463	260	5.15978	149	2.99765	356	7.05154	249	4.9697	292	5.91594	127	2.5012	426	8.54588	175	3.42263
NCU00484	nuo18.4	NADH:ubiquinone oxidoreductase 18.4kD subunit	1348	2581	93.588	2102	77.2684	3296	119.288	2854	104.078	3164	117.126	1576	56.7121	3185	116.743	2234	79.8324
NCU00485	###	hypothetical protein	342	3	0.428763	2	0.289776	4	0.570601	3	0.431212	4	0.583632	2	0.28367	9	1.30025	2	0.281702
NCU00486	###	hypothetical protein	4021	3587	43.6033	1487	18.3247	4919	59.6817	2609	31.896	3868	48.0018	927	11.1829	3974	48.8321	2431	29.123
NCU00487	###	N-lysine methyltransferase see1	1466	84	2.8007	4	0.135203	142	4.72555	29	0.972433	122	4.15271	9	0.297795	181	6.10037	27	0.887188
NCU00488	###	protein phosphatase PP2A regulatory subunit A	3102	3928	61.8945	3775	60.3023	5795	91.1402	4466	70.7738	4568	73.4835	3649	57.0613	5768	91.8745	5305	82.3814
NCU00489	crp-10	40s ribosomal protein S3	1944	6316	158.806	822	20.9524	8587	215.498	2327	58.8431	6209	159.379	584	14.5722	10428	265.043	1857	46.0152
NCU00490	###	magnesium transporter	3443	2235	31.7294	6358	91.5045	1993	28.2403	2150	30.6971	2275	32.9723	7827	110.273	2188	31.3994	1970	27.5623
NCU00491	###	hypothetical protein	456	0	0	1	0.108666	2	0.213975	3	0.323409	0	0	5	0.531881	1	0.108354	1	0.105638
NCU00492	###	hypothetical protein	4408	4448	49.3225	4242	47.6857	4388	48.565	3526	39.3221	4314	48.8364	3859	42.4661	3484	39.0524	3043	33.2542
NCU00493	###	coatomer subunit delta	2179	3986	89.4133	18362	417.563	3643	81.5643	5120	115.507	3871	88.6485	19046	423.99	3327	75.441	5672	125.391
NCU00494	###	hypothetical protein	2923	927	15.5015	2221	37.6512	1242	20.7296	1795	30.1878	963	16.44	1463	24.2787	1271	21.4847	2027	33.4049
NCU00495	###	transcription factor SipA3	5139	910	8.65535	2153	20.7599	1390	13.1958	2299	21.9916	1105	10.7297	2225	21.002	1152	11.0761	2479	23.2372
NCU00496	###	hypothetical protein	2499	261	5.10501	587	11.6394	350	6.83282	263	5.17351	224	4.47288	506	9.82186	239	4.72545	210	4.04798
NCU00497	###	hypothetical protein	1667	572	16.7719	1109	32.9651	745	21.8031	821	24.2105	614	18.3797	921	26.7999	707	20.9554	969	28.001
NCU00498	###	molybdenum cofactor biosynthesis protein 1 B	2917	901	15.0977	879	14.9318	993	16.6078	824	13.8863	1010	17.2779	566	9.41216	1384	23.4429	1467	24.2259
NCU00499	###	ADA1	2382	40635	833.836	12905	268.457	30671	628.181	12698	262.053	30554	640.076	5918	120.515	26856	557.072	10331	208.923
NCU00500	###	hypothetical protein	1234	81	3.20842	38	1.5259	157	6.20701	82	3.26659	94	3.80118	26	1.02204	210	8.40845	101	3.94268
NCU00501	###	nucleolar complex protein 4	2537	296	5.70287	58	1.13283	380	7.30738	152	2.94523	309	6.07776	40	0.764802	503	9.79623	282	5.35444
NCU00502	###	ATP synthase subunit 4	1601	5950	181.655	2676	82.8235	6303	192.068	3985	122.358	6532	203.592	2480	75.1398	7019	216.618	3255	97.9367
NCU00503	###	nonselective cation channel protein	2781	627	11.0202	2318	41.302	950	16.6656	979	17.3052	838	15.0366	2129	37.1351	897	15.9369	1299	22.5006
NCU00504	###	eRF1 methyltransferase catalytic subunit	1229	54	2.14765	117	4.71729	78	3.09629	160	6.39976	39	1.5835	143	5.64409	73	2.93483	274	10.7395
NCU00505	###	small nuclear ribonucleoprotein Sm D1	1049	694	32.3375	381	17.9973	1096	50.9722	586	27.4611	777	36.9616	286	13.2251	1390	65.4713	730	33.5222
NCU00506	###	V-type ATPase assembly factor PKR1	1424	2127	73.0095	173	6.01998	2250	77.0852	733	25.304	2430	85.1533	120	4.08772	2807	97.3967	707	23.9164
NCU00509	###	hypothetical protein	1256	1036	40.3174	857	33.8104	1417	55.04	1411	55.2247	798	31.7043	778	30.0469	872	34.3035	716	27.4605
NCU00510	###	hypothetical protein	372	43	5.64999	35	4.66213	42	5.50814	21	2.77506	21	2.81697	15	1.95595	57	7.57083	20	2.58984
NCU00512	###	anaphase-promoting complex subunit 2	3976	443	5.44602	898	11.1915	638	7.82839	1044	12.9077	465	5.83596	715	8.72307	508	6.3129	1126	13.642
NCU00513	###	acyl- dehydrogenase like protein	2050	1185	28.2544	812	19.6273	1735	41.2899	1312	31.4612	1615	39.3119	941	22.2662	1750	42.179	1290	30.3125
NCU00515	###	hypothetical protein	5183	5051	47.6341	2603	24.8858	5492	51.6949	2493	23.6449	5426	52.2401	3699	34.6188	4229	40.3151	2686	24.9638
NCU00516	###	hypothetical protein	1825	35	0.937405	2	0.0543033	43	1.14949	2	0.053872	25	0.683569	3	0.0797385	35	0.947582	2	0.0527902
NCU00517	###	cell cycle checkpoint protein RAD17	3165	1077	16.6327	609	9.5346	1543	23.7843	842	13.0778	1048	16.5232	568	8.70531	1538	24.0101	1201	18.2791
NCU00518	###	MGS207 protein	1597	962	29.4437	690	21.4093	1226	37.4528	1097	33.7674	1025	32.0276	726	22.0517	1324	40.9633	1574	47.4773
NCU00519	###	ribulose-phosphate 3-epimerase	1309	1104	41.2241	561	21.2365	1399	52.1406	854	32.0711	1293	49.2906	452	16.7497	1613	60.8844	1091	40.1486
NCU00520	###	prolyl 3,4 -dihydroxylase ofd1	2276	251	5.39043	204	4.44137	350	7.50229	232	5.01085	472	10.3484	214	4.5609	206	4.47205	178	3.76733
NCU00521	###	hypothetical protein	1564	1317	41.1596	1058	33.5203	2017	62.9169	1462	45.9522	1380	44.0299	808	25.0602	1851	58.4765	1111	34.2187
NCU00522	###	cystathionine beta-lyase	1767	1713	47.3852	43569	1221.8	1869	51.6025	46383	1290.38	2518	71.109	118252	3246.25	1363	38.1128	139467	3802.08
NCU00523	###	NAD-dependent deacetylase sirtuin-2	2071	492	11.612	566	13.5424	659	15.524	731	17.3513	509	12.2643	496	11.6175	536	12.7878	752	17.4914
NCU00524	###	hypothetical protein	1095	120	5.3566	116	5.24932	159	7.08404	113	5.07294	128	5.83313	141	6.24618	84	3.79033	151	6.64276
NCU00525	###	hypothetical protein	888	0	0	9	0.502214	0	0	1	0.0553583	0	0	9	0.491631	0	0	0	0
NCU00526	###	laccase-2	1815	9	0.242375	2	0.0546025	16	0.430072	16	0.43335	11	0.302428	17	0.454341	6	0.163338	11	0.291946
NCU00527	###	mitochondrial genome maintenance protein Mgr2	1619	517	15.6087	292	8.93706	748	22.54	512	15.546	611	18.8321	350	10.4865	737	22.4922	409	12.1692
NCU00528	###	hypothetical protein	4089	1939	23.1784	3809	46.1586	2107	25.1389	1752	21.0626	1865	22.7597	4481	53.1578	1783	21.545	2621	30.877
NCU00529	###	hypothetical protein	249	0	0	1	0.199003	3	0.587787	0	0	0	0	2	0.389619	0	0	1	0.193458
NCU00530	###	hypothetical protein	303	0	0	0	0	0	0	0	0	0	0	0	0	0	0	0	0
NCU00531	###	hypothetical protein	412	0	0	0	0	0	0	0	0	0	0	0	0	0	0	0	0
NCU00532	###	hypothetical protein	210	0	0	0	0	0	0	0	0	0	0	0	0	0	0	0	0
NCU00533	###	hypothetical protein	795	0	0	4	0.249317	0	0	1	0.0618342	0	0	4	0.244063	0	0	1	0.0605925
NCU00534	###	hypothetical protein	1577	33	1.02283	28	0.879803	35	1.08277	23	0.716955	18	0.569569	68	2.09164	34	1.06527	117	3.57388
NCU00535	###	alanyl-tRNA synthetase	1322	168	6.21155	1599	59.9344	167	6.16287	1664	61.8753	204	7.70024	3381	124.058	363	13.5671	5979	217.863
NCU00536	###	homoserine O-acetyltransferase	2333	298	6.24343	47	0.998256	455	9.5147	182	3.83488	326	6.97282	59	1.22672	395	8.36554	645	13.3177
NCU00537	###	hypothetical protein	1779	1844	50.6649	531	14.7903	3972	108.926	1737	47.9976	2093	58.7082	575	15.6784	2327	64.6297	8978	243.103
NCU00538	###	poly (A) RNA polymerase cid13	6981	1730	12.113	397	2.81794	2126	14.8574	813	5.72491	1753	12.5305	508	3.52984	1887	13.3557	1098	7.57653
NCU00541	###	hypothetical protein	2633	4608	85.5428	1190	22.3952	5500	101.908	1627	30.3761	5075	96.1813	991	18.2571	4258	79.9036	1544	28.2476
NCU00542	###	hypothetical protein	2446	1675	33.4719	1654	33.5072	1589	31.6932	1848	37.1399	1984	40.4754	1668	33.0787	1722	34.7847	2286	45.02
NCU00545	###	hypothetical protein	4402	2268	25.1834	1276	14.3635	2196	24.3378	1286	14.3611	1954	22.1503	1293	14.2481	1911	21.4498	1285	14.0617
NCU00547	###	hypothetical protein	1944	33	0.829736	16	0.407833	74	1.85709	39	0.986198	36	0.924085	17	0.424192	38	0.965826	21	0.520366
NCU00548	###	ADP-ribose pyrophosphatase	961	23	1.16984	21	1.08282	37	1.87835	18	0.920756	21	1.09044	6	0.302857	23	1.18254	27	1.3534
NCU00549	###	glutathione s-transferase omega-1	1448	1142	38.5496	434	14.8518	1525	51.3806	683	23.1872	1323	45.5928	220	7.36993	1670	56.9849	749	24.9172
NCU00550	###	hypothetical protein	4867	1543	15.4962	1637	16.6666	1646	16.4993	1541	15.5646	1726	17.6964	1652	16.4649	1251	12.7001	1134	11.2237
NCU00551	###	myosin type-2 heavy chain 1	8135	5957	35.7925	2943	17.9263	6549	39.275	3968	23.9778	5980	36.6817	1909	11.383	5597	33.9946	2983	17.6637
NCU00552	al-1	phytoene desaturase	2354	4998	103.78	2103	44.2682	2838	58.8172	3098	64.695	5282	111.969	2622	54.0301	6060	127.197	6069	124.193
NCU00553	###	rho GTPase activator	3011	1394	22.6295	709	11.6679	2021	32.7457	2015	32.8973	2150	35.6314	698	11.2449	1696	27.8309	1980	31.6767
NCU00554	###	aspartate-semialdehyde dehydrogenase	2136	1512	34.5997	1537	35.6559	1190	27.1797	1416	32.588	1486	34.7155	1691	38.4018	2726	63.0574	4462	100.627
NCU00556	###	cell wall integrity protein scw1	2109	1303	30.1988	935	21.9682	1629	37.6828	780	18.1808	1765	41.7613	845	19.4352	1307	30.6204	964	22.0184
NCU00557	###	hypothetical protein	483	6	0.607192	5	0.512958	5	0.505035	6	0.61066	6	0.619883	0	0	8	0.818379	0	0
NCU00558	###	hypothetical protein	1959	169	4.21672	392	9.91541	258	6.42515	377	9.46025	232	5.90961	268	6.63605	162	4.08594	207	5.09005
NCU00559	###	hypothetical protein	4210	1202	13.9555	8815	103.753	1548	17.9385	4777	55.7788	1844	21.8567	6749	77.7619	1391	16.3251	6932	79.3163
NCU00560	###	hypothetical protein	1941	259	6.52223	857	21.8783	416	10.456	1000	25.3262	479	12.3145	494	12.3456	514	13.0843	821	20.3753
NCU00561	###	hypothetical protein	1996	630	15.4277	802	19.9101	803	19.627	1038	25.5642	791	19.7752	503	12.2241	850	21.0412	709	17.1108
NCU00562	###	hypothetical protein	2301	1745	37.0681	1815	39.0858	2309	48.956	3354	71.6543	1992	43.1994	998	21.0389	2218	47.6274	2378	49.783
NCU00563	###	hypothetical protein	2211	59	1.30432	179	4.01165	141	3.11121	283	6.29207	62	1.39929	177	3.88324	85	1.89951	278	6.05678
NCU00564	###	mitochondrial 40S ribosomal protein MRP2	903	1110	60.0838	647	35.5038	1514	81.7968	1030	56.0719	1430	79.023	515	27.6649	1857	101.61	1115	59.4803
NCU00565	###	lipoate synthase	2639	221	4.09331	325	6.10243	852	15.7507	1432	26.6747	455	8.60355	433	7.95899	831	15.5587	3141	57.3343
NCU00566	###	synaptobrevin	1206	2787	112.957	3442	141.424	5045	204.085	5486	223.617	3422	141.592	2992	120.344	4661	190.96	5644	225.437
NCU00567	arg-6	Arg-6 protein	3540	796	10.9909	220	3.07949	1115	15.3663	642	8.91512	1053	14.8433	531	7.27613	1470	20.5176	2964	40.333
NCU00568	###	intramembrane protease 2	2117	333	7.68857	592	13.8567	395	9.10279	405	9.40437	340	8.01426	598	13.7022	459	10.7128	477	10.8538
NCU00569	###	mediator of RNA polymerase II transcription subunit 31	964	183	9.27889	152	7.81314	236	11.9435	137	6.98617	213	11.0257	110	5.5351	322	16.504	198	9.89405
NCU00570	###	DNA-directed RNA polymerase III polypeptide	759	195	12.5578	281	18.3452	274	17.6119	272	17.6166	176	11.5711	229	14.6354	357	23.2401	374	23.7364
NCU00571	###	hypothetical protein	1432	864	29.4912	731	25.2949	1282	43.676	1029	35.3238	1366	47.6007	1094	37.0582	1309	45.1656	994	33.4371
NCU00572	###	glucan endo-1,3 -beta-glucosidase	1705	258	7.39635	254	7.3819	248	7.0962	338	9.74514	215	6.29245	229	6.51509	253	7.33175	282	7.96729
NCU00573	###	hypothetical protein	3230	8888	134.5	6413	98.3824	10802	163.155	9360	142.452	11002	169.971	6590	98.9674	9594	146.76	7606	113.433
NCU00574	###	hypothetical protein	384	139	17.6932	23	2.96794	145	18.4219	64	8.19303	149	19.3625	28	3.53701	222	28.5649	31	3.88881
NCU00575	###	glucokinase	4004	13777	168.183	2053	25.407	13659	166.427	3960	48.618	10798	134.572	1432	17.3484	13626	168.146	2039	24.5306
NCU00576	###	N-alpha-acetyltransferase 50	2071	670	15.8131	390	9.33133	948	22.3319	519	12.3192	931	22.4324	448	10.4932	778	18.5614	535	12.444
NCU00577	###	hypothetical protein	2321	377	7.93941	460	9.82068	603	12.6748	408	8.64133	474	10.1908	504	10.5333	691	14.7101	367	7.61687
NCU00578	###	peptidyl-prolyl cis-trans isomerase-like 1	953	137	7.02667	128	6.65543	210	10.7504	206	10.626	201	10.5247	166	8.44938	289	14.9836	285	14.4058
NCU00579	###	oxysterol-binding protein homolog	4451	2728	29.9577	3613	40.2225	3748	41.0809	4383	48.4071	3104	34.7992	5556	60.55	3192	35.4337	5984	64.7619
NCU00580	###	acyl-CoA thioesterase	1679	114	3.31876	570	16.8222	141	4.09701	511	14.9612	161	4.78499	589	17.0167	215	6.32702	724	20.7718
NCU00581	###	phosphopantetheinyl transferase	1446	165	5.57748	1017	34.8507	338	11.4037	1527	51.9118	258	8.90342	984	33.0093	277	9.46505	1606	53.5011
NCU00582	###	cryptochrome DASH	4094	2846	33.9789	704	8.52087	3373	40.1945	2341	28.1092	2463	30.0208	723	8.56643	3234	39.0305	3480	40.9465
NCU00583	###	hypothetical protein	375	0	0	0	0	0	0	0	0	0	0	0	0	0	0	0	0
NCU00584	###	hypothetical protein	1756	253	7.04236	554	15.6331	482	13.3912	772	21.6117	283	8.04206	468	12.928	416	11.7052	644	17.6664
NCU00585	al-2	phytoene synthase	3212	2989	45.4854	16924	261.088	3063	46.5232	6652	101.806	3275	50.8793	9803	148.045	4625	71.1456	4819	72.2715
NCU00586	ncw-6	non-anchored cell wall protein 6	1926	504	12.7908	1652	42.5023	1339	33.9174	4053	103.447	536	13.8872	845	21.2819	471	12.083	1828	45.7199
NCU00587	os-5	mitogen activated protein kinase kinase	3055	1521	24.3355	940	15.2467	2189	34.9569	1901	30.5891	1866	30.4794	618	9.81266	1976	31.9586	1267	19.978
NCU00589	###	auxin Efflux Carrier superfamily protein	2884	2702	45.7944	3700	63.5719	4051	68.5276	6822	116.282	3340	57.7905	2213	37.2217	3487	59.7404	3558	59.4287
NCU00590	###	pyridoxamine 5' -phosphate oxidase homolog	1464	338	11.2849	1105	37.4007	1295	43.1546	1015	34.0816	656	22.3598	641	21.2386	705	23.7936	786	25.8623
NCU00591	###	methylcrotonoyl-CoA carboxylase subunit alpha	2929	1097	18.3067	1610	27.2374	3863	64.3433	3609	60.5708	1810	30.8365	893	14.7891	1886	31.8151	1242	20.4262
NCU00592	###	pre-mRNA-splicing factor cwc-25	1652	271	8.01828	384	11.5181	355	10.4837	598	17.7945	317	9.57535	402	11.8039	419	12.5319	781	22.7733
NCU00593	csn-2	COP9 signalosome subunit 2	2014	836	20.2894	1021	25.1203	1277	30.9335	1200	29.2899	964	23.8849	750	18.0639	1474	36.1618	1268	30.3281
NCU00594	###	hypothetical protein	372	2	0.26279	2	0.266407	4	0.524584	3	0.396437	1	0.134141	0	0	5	0.664108	3	0.388476
NCU00595	###	ubiquitin thiolesterase	4331	4354	49.1385	2459	28.1339	4398	49.5411	2221	25.209	4884	56.2721	3270	36.6243	4252	48.5084	2445	27.1942
NCU00596	###	lipoyltransferase	2137	502	11.4821	337	7.8142	408	9.31438	488	11.2256	528	12.3292	363	8.2397	609	14.0807	543	12.24
NCU00597	###	deoxyribose-phosphate aldolase 2	1605	63	1.91861	113	3.48869	51	1.55022	55	1.68455	116	3.60652	178	5.37966	118	3.63261	103	3.09135
NCU00598	###	thioredoxin	999	1134	55.4842	5994	297.31	910	44.44	1183	58.2123	827	41.3091	5031	244.286	871	43.0789	1334	64.3245
NCU00599	###	mito ribosomal protein S22	2954	245	4.05394	364	6.1059	398	6.57311	321	5.34183	335	5.659	485	7.96417	459	7.67739	800	13.0456
NCU00600	###	small Rho-type GTPase	2285	10086	215.752	15977	346.472	8761	187.053	9274	199.515	9732	212.531	12879	273.404	8051	174.091	8938	188.426
NCU00602	###	uroporphyrinogen-III c-methyltransferase	2786	542	9.50912	1239	22.0368	297	5.20084	648	11.4338	590	10.5676	1498	26.082	512	9.08031	844	14.5931
NCU00603	###	hypothetical protein	444	1	0.110088	0	0	0	0	1	0.110717	0	0	0	0	1	0.111283	1	0.108493
NCU00604	###	RNA 3'-terminal phosphate cyclase	2242	259	5.64659	599	13.2388	277	6.02757	540	11.8401	221	4.91883	403	8.71925	284	6.25885	539	11.5808
NCU00605	###	hypothetical protein	2354	121	2.51247	27	0.56835	134	2.77713	28	0.584719	141	2.98895	26	0.535768	172	3.61022	39	0.798075
NCU00606	###	short-chain alcohol dehydrogenase	886	29	1.59988	78	4.36234	25	1.37659	70	3.88383	37	2.08388	69	3.77768	55	3.06719	69	3.75147
NCU00607	###	hypothetical protein	652	10	0.749677	286	21.7359	29	2.16994	1279	96.4314	24	1.83683	1246	92.7	84	6.36566	1265	93.4606
NCU00608	###	acyl- CoA synthetase	2910	1108	18.611	298	5.07437	1491	24.9967	572	9.6627	1300	22.2923	162	2.70042	1276	21.6655	391	6.47246
NCU00609	###	initiation-specific alpha-1,6-mannosyltransferase	2093	488	11.3965	395	9.35162	831	19.37	680	15.9711	686	16.3554	247	5.7245	642	15.1557	479	11.0243
NCU00611	###	hypothetical protein	3280	1731	25.7956	1717	25.9391	1858	27.6357	1893	28.3709	1126	17.1305	793	11.7276	1591	23.9667	1904	27.9627
NCU00614	###	ER membrane protein complex subunit 1	4963	2056	20.2489	2170	21.6658	2840	27.9172	2557	25.3269	2570	25.8401	1492	14.5826	2139	21.295	1113	10.8028
NCU00616	###	hypothetical protein	2310	484	10.2413	869	18.6409	626	13.2209	1155	24.5791	448	9.67768	486	10.2055	588	12.577	848	17.6836
NCU00617	###	phosducin family protein	1577	1103	34.1874	1248	39.2141	1300	40.217	681	21.2281	1192	37.7181	647	19.9013	1404	43.9893	732	22.3597
NCU00618	###	40S ribosomal protein S27	1296	13914	524.77	4974	190.178	15055	566.727	5940	225.308	13031	501.739	3405	127.445	19156	730.317	6602	245.39
NCU00619	###	hypothetical protein	1579	887	27.4577	965	30.2834	1327	41.0003	1853	57.6885	833	26.325	711	21.8422	1474	46.124	1557	47.4999
NCU00620	###	hypothetical protein	1581	297	9.1822	511	16.0158	281	8.67107	208	6.46736	292	9.2163	506	15.5249	268	8.37557	122	3.71718
NCU00621	###	TORC1 growth control complex subunit Kog1	5952	1978	16.2437	1236	10.29	2852	23.3768	2207	18.2278	2315	19.4086	961	7.83195	2321	19.2674	2008	16.2512
NCU00622	###	cell polarity protein	5470	1599	14.2884	843	7.63658	2124	18.9437	1281	11.5122	1793	16.3568	621	5.50698	1678	15.1571	1002	8.82401
NCU00623	###	hypothetical protein	1204	403	16.3607	468	19.261	463	18.7609	276	11.2688	477	19.7696	372	14.9874	568	23.3095	302	12.0828
NCU00624	###	ER to Golgi transporter Yif1	1718	600	17.0707	2286	65.9344	679	19.2817	798	22.8337	611	17.7469	2390	67.4814	813	23.3819	981	27.5063
NCU00627	###	hypothetical protein	3905	13898	173.962	13707	173.932	25121	313.844	39872	501.929	18492	236.302	10625	131.983	18681	236.369	21964	270.942
NCU00628	###	mediator of RNA polymerase II transcription subunit	2748	411	7.3105	170	3.06543	614	10.9006	381	6.8156	457	8.2986	123	2.17119	684	12.2985	480	8.41415
NCU00629	###	6-phosphofructokinase	4350	2527	28.3947	551	6.27655	4623	51.8481	3025	34.1847	3159	36.2381	215	2.3975	3509	39.8571	849	9.40165
NCU00630	###	hypothetical protein	2920	241	4.03419	2127	36.0947	582	9.72385	3148	52.9965	223	3.8109	2194	36.4471	314	5.31323	2523	41.6217
NCU00631	crf9-1	RING-13 protein	5512	2088	18.5158	4956	44.5534	3384	29.9516	6238	55.6329	2037	18.4411	4779	42.0569	2629	23.5664	5532	48.3458
NCU00632	###	type I phosphodiesterase/nucleotide pyrophosphatase	2763	1505	26.6243	1421	25.4843	1936	34.184	1770	31.4911	1496	27.0182	1340	23.5252	1745	31.2051	1839	32.0617
NCU00633	###	hypothetical protein	1624	446	13.4237	2288	69.8118	583	17.5138	1933	58.5115	387	11.8913	3411	101.884	1479	44.9981	6428	190.667
NCU00634	###	60s ribosomal protein L14	1648	7855	232.976	2078	62.4809	9482	280.699	3975	118.57	7927	240.025	1623	47.7717	13407	401.963	4360	127.443
NCU00635	###	nascent polypeptide-associated complex subunit alpha	1111	6219	273.608	1514	67.526	7013	307.956	2158	95.4845	6131	275.374	1081	47.1977	8095	360.01	2739	118.758
NCU00636	###	ATP synthase subunit D	2336	5505	115.188	3290	69.7882	5750	120.086	3883	81.7128	6144	131.245	3290	68.3176	6267	132.556	4145	85.4747
NCU00638	###	hypothetical protein	1493	107	3.50305	368	12.2137	92	3.00626	141	4.64253	120	4.01076	507	16.4724	102	3.37561	225	7.25953
NCU00640	###	hypothetical protein	300	62	10.1017	35	5.78104	87	14.148	40	6.55442	60	9.98011	26	4.20399	99	16.3052	48	7.70736
NCU00641	###	cytochrome c oxidase-assembly factor cox-16	345	59	8.35901	45	6.46327	95	13.4339	32	4.5596	50	7.23197	37	5.20226	105	15.0377	45	6.28318
NCU00642	gh35-1	beta-galactosidase	3962	2648	32.6682	2144	26.8145	2010	24.7503	2332	28.9341	2598	32.7213	2355	28.8327	1816	22.6471	1629	19.8058
NCU00643	###	L-arabinitol 4-dehydrogenase	1784	360	9.86347	47	1.30545	420	11.4856	130	3.58215	307	8.58715	72	1.9577	447	12.3801	86	2.32215
NCU00644	###	ATP synthase subunit G	1900	978	25.1598	170	4.43358	1278	32.8152	741	19.1717	1294	33.9849	149	3.80401	1431	37.2133	550	13.9442
NCU00645	###	hypothetical protein	399	1	0.122504	1	0.12419	4	0.489086	1	0.123203	0	0	1	0.121573	0	0	3	0.362188
NCU00646	###	methyltransferase LaeA	1784	155	4.24677	292	8.11049	187	5.11382	201	5.53856	174	4.86698	148	4.02417	176	4.87449	120	3.2402
NCU00648	###	choline transporter	1896	157	4.04747	321	8.3893	216	5.55794	672	17.4231	164	4.31629	367	9.38939	126	3.28355	566	14.3802
NCU00649	###	nicotinate phosphoribosyltransferase	2234	991	21.6827	1809	40.1249	1179	25.7471	3776	83.0892	1008	22.5156	1491	32.3746	1289	28.509	2833	61.0871
NCU00650	###	u3 small nucleolar RNA-associated protein	3497	115	1.6074	44	0.623471	366	5.10603	277	3.89385	220	3.1393	40	0.554848	247	3.4899	100	1.3775
NCU00651	png-1	peptide N-glycanase-1	2649	1145	21.1274	6069	113.526	7295	134.351	15015	278.637	1418	26.7116	5036	92.2175	1821	33.9656	4339	78.903
NCU00652	###	hypothetical protein	3845	886	11.2631	1302	16.7793	678	8.60264	1215	15.5337	750	9.73353	853	10.7612	405	5.2044	487	6.10124
NCU00653	###	hypothetical protein	2299	302	6.42081	402	8.66455	289	6.13278	363	7.76181	276	5.99067	289	6.09773	179	3.84703	160	3.35248
NCU00654	###	hypothetical protein	2023	812	19.6192	875	21.4324	814	19.6303	1261	30.6418	916	22.5946	649	15.5617	779	19.0262	603	14.3584
NCU00655	###	mitochondrial trans-2-enoyl-CoA reductase	1629	525	15.7529	735	22.3576	704	21.0838	517	15.6015	727	22.2699	302	8.99281	655	19.867	183	5.41148
NCU00656	###	phosphoinositide 3-kinase	3082	1205	19.1107	929	14.9363	1549	24.5198	1920	30.6242	1080	17.4862	656	10.3248	1541	24.7048	1417	22.1474
NCU00657	###	non-structural maintenance of chromosome element 4	2241	454	9.9023	210	4.6434	672	14.6294	449	9.84918	564	12.5586	144	3.11695	595	13.1186	144	3.09533
NCU00658	###	hypothetical protein	12080	720	2.91332	331	1.35775	640	2.58471	733	2.98286	672	2.77593	290	1.1645	334	1.36613	221	0.881274
NCU00659	###	hypothetical protein	1522	135	4.33552	40	1.30228	167	5.35304	109	3.52053	140	4.59006	32	1.01987	222	7.20692	95	3.00673
NCU00660	###	glutamyl-tRNA amidotransferase	1946	586	14.7189	275	7.00243	699	17.524	470	11.8727	711	18.2319	242	6.03229	637	16.1737	275	6.80731
NCU00662	###	pre-mrna-splicing factor	2658	170	3.12619	80	1.4914	295	5.41459	218	4.03178	224	4.20531	113	2.06221	316	5.87413	249	4.51263
NCU00663	###	hypothetical protein	1209	1157	46.7766	1035	42.4202	1070	43.1773	526	21.3873	1303	53.7803	767	30.7736	1280	52.3113	343	13.6664
NCU00664	###	pre-mRNA-splicing factor isy-1	3344	220	3.21572	445	6.59406	351	5.12082	485	7.1297	292	4.35735	456	6.61467	316	4.66909	517	7.44749
NCU00665	###	Ser/Thr protein phosphatase	2309	7	0.148182	5	0.107301	10	0.211288	7	0.149029	3	0.064834	6	0.126048	5	0.106994	5	0.104311
NCU00666	###	hypothetical protein	2290	1156	24.6743	819	17.7218	1078	22.9658	763	16.3789	669	14.5779	832	17.6237	1343	28.9769	1076	22.6341
NCU00667	vma-11	vacuolar membrane ATPase 11	1249	986	38.5866	1060	42.0535	1490	58.1999	1520	59.8242	1231	49.1814	1111	43.148	1554	61.4752	1320	50.9093
NCU00668	###	rho guanyl nucleotide exchange factor	4911	3041	30.2669	3221	32.4997	3738	37.1337	4964	49.6887	3625	36.8335	3694	36.4869	3078	30.9678	4793	47.0136
NCU00669	###	dolichyl-diphosphooligosaccharide--protein glycosyltransferase subunit	1814	3741	100.803	15675	428.183	2307	62.0453	2683	72.7075	2456	67.5611	15406	411.967	1459	39.7402	1069	28.3874
NCU00670	nuo9.5	NADH:ubiquinone oxidoreductase 9.5kD subunit	894	3348	183.05	2650	146.882	4030	219.921	2621	144.12	4023	224.553	2468	133.911	5145	284.354	2400	129.318
NCU00671	###	beige/BEACH domain-containing protein	8873	2973	16.3775	2620	14.6315	3485	19.1615	2993	16.5818	3303	18.5756	2474	13.525	2788	15.5251	3662	19.8808
NCU00673	###	subtilisin-like proteinase	2771	54550	962.233	97033	1735.17	119822	2109.59	164612	2920.25	73352	1320.93	83027	1453.42	75552	1347.17	118432	2058.82
NCU00674	###	hypothetical protein	3009	78	1.26705	225	3.70526	196	3.17784	322	5.26053	88	1.45937	357	5.75513	130	2.13468	382	6.11543
NCU00675	###	efr-3	4532	504	5.43579	757	8.27685	729	7.84758	1073	11.6387	551	6.0669	807	8.6376	588	6.41061	1636	17.3892
NCU00676	###	F1-ATP synthase assembly protein	1727	134	3.79258	8	0.229539	201	5.67809	71	2.02098	150	4.33415	18	0.50558	153	4.37734	53	1.47832
NCU00677	###	phenylacetyl-CoA ligase	2288	882	18.8423	1661	35.9727	1180	25.1608	1823	39.1675	860	18.7563	1467	31.1017	1096	23.6683	1481	31.1806
NCU00678	###	glutamate decarboxylase	2439	145	2.90588	114	2.31607	214	4.28056	154	3.10388	138	2.8234	89	1.77006	266	5.38867	248	4.89808
NCU00679	###	sterol 3-beta-glucosyltransferase	1911	25	0.639442	5	0.129649	33	0.842464	14	0.360133	29	0.757256	5	0.126917	22	0.568818	5	0.126036
NCU00680	###	2-methylcitrate dehydratase	2357	598	12.4012	138	2.9012	1246	25.7903	634	13.2229	1048	22.1874	167	3.4369	1066	22.3465	290	5.92685
NCU00681	###	GTPase activating protein	4444	1425	15.6734	681	7.59332	1437	15.7754	889	9.83384	1377	15.462	602	6.57101	1276	14.1869	1058	11.4683
NCU00682	###	cAMP-dependent protein kinase catalytic subunit prkx	2850	2042	35.0214	1195	20.777	2614	44.7465	1411	24.3376	2243	39.2726	1154	19.6413	2356	40.8453	1545	26.1138
NCU00684	###	type I inositol -trisphosphate 5-phosphatase 12	2446	222	4.43628	1607	32.555	448	8.93552	3126	62.8244	529	10.7921	6586	130.609	394	7.95887	4356	85.7862
NCU00685	###	casein kinase I isoform delta	3026	11634	187.924	23757	389.029	14206	229.035	23912	388.457	13159	217	31320	502.068	14463	236.157	45840	729.729
NCU00687	###	hypothetical protein	3993	6121	74.9282	6057	75.1653	6294	76.8999	6156	75.787	6523	81.518	6570	79.8133	5076	62.8107	6430	77.5707
NCU00688	###	hypothetical protein	1844	82	2.17358	163	4.38012	116	3.06899	97	2.58587	104	2.81435	146	3.84062	94	2.51871	131	3.42213
NCU00689	###	hypothetical protein	2739	1159	20.683	1620	29.3077	1446	25.7558	2750	49.3556	972	17.7084	1595	28.2474	1343	24.2268	2955	51.9698
NCU00690	###	ribonuclease P complex subunit Pop1	3344	395	5.77368	123	1.82263	533	7.77605	246	3.6163	347	5.17808	88	1.27651	566	8.36299	294	4.23513
NCU00691	###	E3 ubiquitin-protein ligase	3839	921	11.7264	1100	14.1982	1076	13.6739	1377	17.6324	1005	13.0633	1072	13.5452	906	11.6606	1680	21.0803
NCU00692	###	chaperone dnaK	2276	405	8.69771	214	4.65908	679	14.5544	488	10.5401	705	15.4569	307	6.54298	800	17.3672	832	17.6091
NCU00693	###	exosome complex exonuclease RRP40	1412	207	7.16568	186	6.52735	380	13.1295	439	15.2836	305	10.7788	152	5.22178	378	13.2272	527	17.9788
NCU00694	###	hypothetical protein	3378	2651	38.3594	2291	33.6066	3838	55.4298	3585	52.1705	2601	38.4225	1895	27.2119	2856	41.7744	3373	48.0997
NCU00695	###	hypothetical protein	2270	0	0	0	0	0	0	0	0	0	0	0	0	0	0	0	0
NCU00696	###	jouberin	3746	1515	19.7682	1553	20.5429	2309	30.0715	4153	54.4992	3037	40.456	2125	27.517	2413	31.8274	3820	49.1226
NCU00697	###	hypothetical protein	1969	14	0.34754	19	0.478153	15	0.371658	28	0.69905	20	0.506862	12	0.295628	11	0.276031	16	0.391435
NCU00698	###	hypothetical protein	1419	55	1.89453	52	1.81585	48	1.65028	33	1.14321	44	1.5473	35	1.19645	50	1.741	27	0.916573
NCU00699	###	hypothetical protein	1915	137	3.49682	223	5.77025	199	5.0697	402	10.3194	224	5.83693	361	9.14425	119	3.07036	153	3.84865
NCU00700	###	hypothetical protein	2773	484	8.53135	325	5.80754	604	10.6264	435	7.71143	466	8.38574	149	2.60643	462	8.23197	317	5.50675
NCU00701	###	N,O-diacetylmuramidase	1335	121	4.43023	55	2.04146	137	5.00654	378	13.9189	162	6.05535	105	3.8152	55	2.0356	45	1.62374
NCU00704	###	cell surface superoxide dismutase	552	0	0	1	0.0897676	2	0.176762	2	0.178109	0	0	0	0	0	0	0	0
NCU00705	###	hypothetical protein	828	134	7.91036	59	3.53086	214	12.609	75	4.45273	67	4.03785	26	1.52318	210	12.5314	117	6.80677
NCU00706	###	60S ribosomal protein L44	961	8465	430.552	2206	113.747	11298	573.557	3959	202.515	6302	327.236	1301	65.6695	14214	730.81	3224	161.606
NCU00707	###	ribonucleoprotein	1774	45	1.23988	103	2.87702	76	2.09006	136	3.76861	84	2.36282	110	3.0078	127	3.53722	364	9.88402
NCU00708	###	hypothetical protein	646	6	0.453984	1	0.0767055	5	0.377603	2	0.152192	5	0.386227	3	0.225267	4	0.305942	6	0.447409
NCU00709	gh3-8	exo-1,4 -beta-xylosidase	2588	221	4.17398	26	0.497815	153	2.8842	48	0.911743	162	3.12361	41	0.768474	262	5.00206	62	1.15402
NCU00710	###	acetyl xylan esterase	1842	4360	115.696	95	2.5556	566	14.9908	158	4.21661	1106	29.962	81	2.13307	1155	30.9816	236	6.17175
NCU00711	###	multidrug resistance protein fnx1	2656	465	8.5575	2110	39.3653	322	5.91461	1650	30.5388	429	8.05999	4973	90.8238	345	6.41804	7864	142.627
NCU00712	###	3-hydroxy-3-methylglutaryl-CoA reductase	4608	2145	22.7529	2115	22.7435	1953	20.677	1218	12.9936	2824	30.5814	2503	26.3486	1767	18.9468	985	10.297
NCU00713	###	nicotinamidase	1774	259	7.13622	222	6.20095	243	6.68268	199	5.51436	417	11.7297	208	5.68747	309	8.6063	299	8.11902
NCU00714	###	heat shock protein sti1 homolog	2334	2338	48.9627	802	17.0268	8207	171.546	15997	336.925	2583	55.2241	562	11.6801	4837	102.397	3050	62.9484
NCU00715	###	betaine aldehyde dehydrogenase	2085	249	5.83734	63	1.49725	301	7.04302	396	9.33651	289	6.91667	63	1.4657	345	8.17569	416	9.6111
NCU00716	ncw-5	non-anchored cell wall protein 5	1423	136	4.6715	2549	88.7613	388	13.3022	6541	225.962	2747	96.3295	12429	423.683	1187	41.2152	24991	845.989
NCU00717	###	hypothetical protein	5939	116	0.954699	104	0.867719	116	0.95289	187	1.54783	116	0.974653	169	1.38033	119	0.990023	318	2.57929
NCU00718	###	hypothetical protein	306	7	1.11815	2	0.323868	4	0.63773	1	0.160648	3	0.489221	1	0.158521	4	0.645878	4	0.629686
NCU00719	###	hypothetical protein	1935	48	1.2125	6	0.153649	99	2.49605	30	0.762142	122	3.14619	13	0.325891	49	1.2512	36	0.896205
NCU00720	###	L-lactate dehydrogenase	1851	2278	60.1547	1311	35.0958	1929	50.8422	1430	37.9774	2125	57.2872	1025	26.8613	2663	71.0847	2546	66.2579
NCU00721	###	proline-specific permease	2775	608	10.7093	134	2.39277	674	11.8494	220	3.89722	1074	19.3129	146	2.55211	1028	18.3038	283	4.91258
NCU00722	###	amidohydrolase	3613	698	9.44299	130	1.78293	343	4.63153	99	1.34699	392	5.41407	100	1.34258	598	8.17796	209	2.78653
NCU00723	###	E3 ubiquitin-protein ligase	2327	1286	27.0126	400	8.5177	775	16.2481	197	4.16165	736	15.7829	222	4.62771	1083	22.9955	569	11.7788
NCU00724	###	hypothetical protein	2058	72	1.71005	165	3.97281	73	1.73052	102	2.43641	107	2.59444	254	5.98684	48	1.15241	78	1.82572
NCU00725	###	epsin-3	2087	1994	46.7008	5087	120.781	2716	63.49	2940	69.2501	2204	52.6981	5500	127.835	2001	47.3736	2167	50.0175
NCU00726	csr-1	peptidyl-prolyl cis-trans isomerase mitochondrial	1148	44794	1907.22	8987	387.911	57348	2437.11	11770	504	48607	2112.82	6683	282.383	67825	2919.17	12783	536.385
NCU00727	###	probable DNA-directed rna polymerase III subunit	1635	221	6.60688	12	0.363682	331	9.87662	96	2.88635	214	6.53133	7	0.207678	376	11.3627	79	2.32753
NCU00728	###	hypothetical protein	2445	165	3.29858	172	3.48585	208	4.15033	252	5.06661	173	3.5308	129	2.55929	293	5.92107	273	5.3786
NCU00729	###	hypothetical protein	1416	1239	42.7691	892	31.2148	1458	50.2334	843	29.2658	4738	166.97	1201	41.1424	3193	111.416	795	27.0452
NCU00730	###	transcriptional regulator war1	3128	41	0.640677	35	0.554447	50	0.779833	128	2.01159	77	1.22837	44	0.682331	128	2.02188	188	2.89519
NCU00732	###	trichothecene C-15 hydroxylase	1536	12	0.381867	5	0.161301	34	1.07991	15	0.48006	10	0.324873	6	0.189483	29	0.932864	26	0.815395
NCU00733	###	hypothetical protein	974	16	0.80294	13	0.661368	52	2.60461	49	2.47305	10	0.512326	5	0.249012	51	2.58716	35	1.73099
NCU00734	###	Ulp1 protease	2056	1282	30.478	372	8.96559	1714	40.6711	835	19.9645	1796	43.5902	415	9.79117	1813	43.5699	761	17.8298
NCU00735	###	hypothetical protein	1017	126	6.0558	53	2.58234	112	5.37273	58	2.80351	131	6.4277	45	2.14635	96	4.66404	61	2.88931
NCU00736	###	adenylyltransferase and sulfurtransferase uba4	1585	62	1.91198	48	1.50062	74	2.27772	59	1.82986	66	2.07788	48	1.469	68	2.11978	74	2.24899
NCU00737	###	presequence translocated-associated motor subunit pam-17	2383	843	17.2912	371	7.71452	1366	27.9657	1125	23.2073	950	19.8932	215	4.37647	1112	23.0564	817	16.5152
NCU00738	###	hypothetical protein	2649	686	12.658	435	8.13704	843	15.5254	529	9.81679	623	11.7358	325	5.95129	909	16.9548	523	9.51055
NCU00739	###	hypothetical protein	372	0	0	0	0	0	0	2	0.264291	2	0.268283	3	0.39119	0	0	0	0
NCU00740	###	hypothetical protein	3442	342	4.85666	317	4.5636	462	6.54831	434	6.19833	306	4.43625	229	3.22726	352	5.05293	291	4.07256
NCU00741	###	gliotoxin biosynthesis protein GliK	3594	913	12.4169	1405	19.3712	1034	14.0359	2114	28.915	1048	14.5509	1405	18.963	1008	13.8578	1990	26.6723
NCU00742	###	glycerol-3-phosphate dehydrogenase	2153	38	0.862704	63	1.44996	61	1.38224	100	2.28324	65	1.50652	60	1.35181	73	1.67529	51	1.14107
NCU00743	###	glycogen debranching enzyme	5726	5244	44.7645	1456	12.6	6809	58.0137	2170	18.6296	4810	41.9179	791	6.70092	5683	49.0386	1528	12.8546
NCU00744	###	hypothetical protein	2659	7469	137.299	6365	118.615	7273	133.442	7617	140.819	7596	142.552	4764	86.9086	8412	156.312	6937	125.672
NCU00745	###	hypothetical protein	944	30	1.55336	45	2.36211	32	1.65377	42	2.18712	18	0.951494	27	1.3874	18	0.942133	37	1.88806
NCU00746	###	hypothetical protein	1077	5	0.226922	2	0.0920181	0	0	5	0.228218	3	0.138999	5	0.225198	0	0	0	0
NCU00747	###	hypothetical protein	861	0	0	2	0.115103	4	0.22665	12	0.685131	1	0.0579565	16	0.901418	0	0	14	0.783269
NCU00748	###	hypothetical protein	2291	548	11.6917	1555	33.6329	711	15.1406	878	18.8393	814	17.7298	2519	53.335	504	10.8697	1669	35.0927
NCU00749	###	hypothetical protein	1825	856	22.9262	706	19.1691	1100	29.4055	549	14.7879	1033	28.2451	743	19.7486	916	24.7996	800	21.1161
NCU00751	###	hypothetical protein	1668	581	17.0256	1411	41.917	517	15.1214	582	17.1523	409	12.2358	863	25.0971	328	9.71604	492	14.2087
NCU00752	###	hypothetical protein	465	288	30.2734	549	58.503	587	61.5862	648	68.5043	363	38.9546	464	48.4032	318	33.7898	945	97.8959
NCU00753	###	hypothetical protein	1664	824	24.2045	1483	44.1618	1465	42.9519	1878	55.4802	903	27.0795	1275	37.1678	878	26.0707	2213	64.064
NCU00754	###	multidrug resistant protein	2646	166	3.06648	42	0.786536	293	5.40227	182	3.38125	220	4.14895	77	1.4116	199	3.71599	128	2.33027
NCU00755	###	hypothetical protein	3374	315	4.56339	292	4.28841	307	4.43907	243	3.54044	395	5.84195	209	3.00477	259	3.79286	214	3.0553
NCU00756	###	hypothetical protein	351	1	0.139256	0	0	1	0.138992	1	0.140052	4	0.568667	0	0	0	0	0	0
NCU00757	###	hypothetical protein	1056	41	1.89776	52	2.44005	47	2.17136	36	1.67585	57	2.6935	54	2.4805	24	1.12295	145	6.61439
NCU00758	###	formate/nitrite transporter	2922	190	3.1783	366	6.20669	210	3.50621	370	6.22468	175	2.98857	232	3.85139	195	3.29736	383	6.314
NCU00759	###	hypothetical protein	3601	417	5.66024	160	2.20169	799	10.8249	485	6.62086	478	6.62385	131	1.76465	679	9.31662	418	5.59164
NCU00760	###	hypothetical protein	351	0	0	0	0	0	0	0	0	0	0	0	0	0	0	0	0
NCU00761	###	cholinesterase	4246	105	1.20874	12	0.140043	120	1.37879	36	0.416791	63	0.740399	10	0.114243	132	1.53605	24	0.272281
NCU00762	gh5-1	endoglucanase 3	2006	130134	3170.9	2457	60.6922	50809	1235.69	4098	100.424	55311	1375.9	839	20.2881	78813	1941.24	2765	66.3972
NCU00763	###	hypothetical protein	3891	2883	36.2164	138	1.75742	1235	15.4847	110	1.38972	1123	14.402	65	0.810329	2128	27.0223	158	1.95606
NCU00764	###	hypothetical protein	549	38	3.38324	8	0.722065	10	0.88864	1	0.0895413	20	1.81787	0	0	7	0.629995	3	0.26323
NCU00765	###	amino acid permease 2	1888	51	1.32035	17	0.446176	59	1.52457	28	0.729041	34	0.898633	7	0.179848	28	0.73277	6	0.153086
NCU00766	###	hypothetical protein	1018	354	16.9972	34	1.65497	534	25.5913	81	3.91141	450	22.0582	19	0.905347	752	36.4991	115	5.44172
NCU00768	###	mRNA binding post-transcriptional regulator	2315	1377	29.074	747	15.9893	1895	39.9353	861	18.283	1864	40.1791	878	18.3973	1788	38.1617	603	12.5474
NCU00770	###	proteasome-associated protein ecm29	6023	1883	15.2813	3318	27.2975	2598	21.0438	3058	24.9586	1641	13.5957	2277	18.3383	2349	19.27	3641	29.1201
NCU00771	###	UBX domain-containing protein 5	2877	765	12.997	293	5.04646	1464	24.8256	1114	19.0345	972	16.859	237	3.99593	1108	19.0288	877	14.684
NCU00772	###	serine/threonine-protein kinase 24	3240	539	8.13141	342	5.23046	869	13.085	652	9.89232	695	10.704	380	5.68916	762	11.6204	626	9.30712
NCU00773	###	hypothetical protein	1419	88	3.03125	102	3.56186	171	5.87912	282	9.76928	73	2.56712	82	2.80312	102	3.55164	37	1.25604
NCU00774	###	hypothetical protein	2237	2733	59.7167	4364	96.6669	3522	76.8107	1532	33.6658	2284	50.949	2042	44.2791	2259	49.8956	931	20.0479
NCU00775	###	isocitrate dehydrogenase subunit 1	2527	3606	69.7497	1786	35.0215	4084	78.8458	1066	20.7371	4907	96.8983	2578	49.4865	4737	92.6211	1483	28.2697
NCU00776	###	tyrosinase	2031	5	0.120332	0	0	33	0.792688	30	0.726118	5	0.122847	3	0.0716508	7	0.170294	2	0.0474358
NCU00777	###	methyltransferase	3512	167	2.32426	12	0.169311	234	3.25057	109	1.52569	213	3.02643	6	0.0828717	211	2.96852	19	0.260606
NCU00778	###	sed5 compartment vesicle protein	2621	300	5.59469	685	12.9504	406	7.55714	178	3.33848	360	6.85395	473	8.75394	346	6.5226	102	1.87464
NCU00779	###	hypothetical protein	1469	0	0	0	0	1	0.0332106	0	0	0	0	0	0	1	0.0336349	0	0
NCU00780	###	D-lactate dehydrogenase	1448	93	3.13933	57	1.95059	107	3.60507	23	0.780827	94	3.2394	26	0.870992	114	3.88998	13	0.432475
NCU00781	###	hypothetical protein	290	0	0	0	0	0	0	0	0	0	0	0	0	0	0	0	0
NCU00782	###	pantothenate transporter liz1	1800	476	12.9258	371	10.2132	567	15.3677	178	4.8612	531	14.7207	187	5.0394	493	13.5327	102	2.72969
NCU00783	###	hypothetical protein	288	13	2.20634	2	0.344109	23	3.89613	8	1.3655	4	0.693063	6	1.01057	20	3.43122	4	0.669042
NCU00784	###	probable flavin-containing monooxygenase 1	3070	1081	17.2111	2754	44.4513	837	13.301	263	4.21127	837	13.6048	2167	34.2397	824	13.2617	284	4.45621
NCU00786	gpr-1	G-protein coupled receptor-1	2094	146	3.40799	406	9.60745	106	2.4696	52	1.22074	92	2.19238	373	8.64055	61	1.43934	32	0.736138
NCU00787	###	hypothetical protein	1613	294	8.90912	1780	54.682	166	5.02079	58	1.76762	199	6.15636	1194	35.907	149	4.56419	51	1.52308
NCU00788	###	interferon-induced gtp-binding protein mx	3148	254	3.94386	246	3.87221	280	4.33932	150	2.34235	248	3.93118	155	2.3884	275	4.31628	182	2.78498
NCU00789	###	hypothetical protein	3746	4072	53.1327	758	10.0268	6303	82.0876	2104	27.6105	5264	70.1219	566	7.32923	4147	54.6988	867	11.149
NCU00790	hak-1	potassium transporter hak-1	3308	1126	16.6378	238	3.56509	1256	18.5235	758	11.2642	1611	24.3016	88	1.29041	1173	17.5204	138	2.00955
NCU00792	###	branched-chain-amino-acid aminotransferase	1886	259	6.71244	544	14.2928	306	7.91549	379	9.87855	340	8.99586	439	11.291	401	10.5054	169	4.31649
NCU00793	###	trehalose phosphate synthase	3687	7485	99.2295	5160	69.3482	12669	167.636	12837	171.154	7722	104.511	4869	64.0584	10132	135.779	4535	59.2502
NCU00794	###	ribosome assembly protein 4	2408	88	1.78627	29	0.596761	121	2.45147	38	0.775752	122	2.52818	22	0.443175	139	2.85213	59	1.18027
NCU00795	###	vacuolar calcium ion transporter	1918	83	2.1152	90	2.32516	92	2.34012	117	2.9987	70	1.82119	50	1.26454	128	3.29741	135	3.39056
NCU00796	###	hydantoinase	3643	605	8.11742	604	8.21555	475	6.36111	450	6.07224	600	8.21859	379	5.04649	490	6.64582	574	7.58994
NCU00797	###	aldehyde reductase 2	1973	12	0.297287	8	0.200919	6	0.148362	6	0.149493	12	0.303501	4	0.0983428	6	0.150257	8	0.195321
NCU00798	###	hypothetical protein	1585	5	0.154192	5	0.156315	3	0.0923401	6	0.186088	8	0.251864	4	0.122417	3	0.0935198	7	0.212743
NCU00799	###	homocysteine S-methyltransferase	4166	89	1.04422	159	1.8912	113	1.3233	178	2.10037	112	1.34154	115	1.33902	146	1.73159	224	2.59009
NCU00800	###	probable myosin light chain kinase	2557	99	1.89246	59	1.14335	70	1.33557	18	0.346049	43	0.839157	32	0.607056	88	1.70045	21	0.395616
NCU00801	###	MFS lactose permease	3050	134756	2159.58	70313	1142.34	96184	1538.51	52931	853.112	115301	1886.42	47416	754.11	89697	1453.08	45381	716.737
NCU00802	###	hypothetical protein	1623	498	14.998	1638	50.0097	746	22.4243	2033	61.5764	600	18.4475	1487	44.4429	614	18.6922	1883	55.8879
NCU00803	###	high-affinity nicotinic acid transporter	2073	517	12.1903	604	14.4377	688	16.1915	1157	27.4366	526	12.6617	579	13.5484	716	17.0657	422	9.80616
NCU00804	###	hypothetical protein	222	10	2.20176	0	0	11	2.41734	6	1.3286	6	1.34866	3	0.655508	4	0.890264	0	0
NCU00805	###	hypothetical protein	2998	3750	61.1395	1281	21.1727	4657	75.7832	1890	30.9903	3864	64.3148	1169	18.9144	4512	74.3617	1757	28.231
NCU00806	###	hypothetical protein	717	3	0.204515	4	0.276439	4	0.272169	4	0.274244	0	0	2	0.135307	3	0.206735	3	0.201552
NCU00807	###	hypothetical protein	369	2	0.264927	0	0	2	0.264425	1	0.13322	2	0.270464	1	0.131457	4	0.535606	0	0
NCU00808	###	C6 zinc finger domain-containing protein	1864	519	13.6095	222	5.90155	501	13.1126	271	7.14692	452	12.1004	83	2.15994	481	12.75	135	3.48878
NCU00809	###	MFS monosaccharide transporter	2540	1134	21.8223	283	5.52092	823	15.8075	334	6.4641	968	19.0172	179	3.41845	743	14.4533	106	2.01029
NCU00810	gh2-3	beta-galactosidase	3793	4849	62.4872	2058	26.8857	4332	55.7191	1837	23.8079	3974	52.2818	900	11.5098	4163	54.2294	1190	15.113
NCU00811	###	hypothetical protein	2120	531	12.2428	537	12.5515	1363	31.3659	1211	28.0804	1807	42.5332	1689	38.6459	1623	37.8263	684	15.542
NCU00812	###	exosome complex exonuclease RRP41	2467	449	8.89609	205	4.11759	616	12.1818	388	7.7314	637	12.8847	225	4.42408	864	17.3044	213	4.15907
NCU00813	###	protein disulfide-isomerase	2115	5502	127.155	17397	407.589	2346	54.1148	1997	46.4155	3403	80.2892	15953	365.882	1789	41.7938	704	16.0342
NCU00814	###	vacuolar protein sorting-associated protein vta1 homolog	3119	2007	31.4524	8455	134.325	2855	44.6569	3249	51.2071	2109	33.7417	7047	109.597	2131	33.7582	1271	19.6298
NCU00817	###	hypothetical protein	2040	0	0	0	0	0	0	0	0	0	0	0	0	0	0	0	0
NCU00818	###	hypothetical protein	2203	323	7.16655	203	4.56605	386	8.54813	263	5.86863	239	5.41363	108	2.37804	224	5.02395	307	6.71289
NCU00819	###	hypothetical protein	564	60	5.19989	4	0.351431	46	3.97903	6	0.522959	27	2.38886	3	0.258019	39	3.41662	2	0.170819
NCU00821	###	sugar transporter	2501	8181	159.888	1132	22.4281	8295	161.808	2727	53.6003	10935	218.178	611	11.8505	5380	106.287	1415	27.2539
NCU00822	###	hypothetical protein	1828	9	0.240651	25	0.677677	12	0.32026	4	0.107567	8	0.218383	6	0.159215	6	0.162176	5	0.131759
NCU00823	###	26S proteasome regulatory subunit RPN11	1735	1172	33.018	811	23.1622	2113	59.4153	1307	37.0315	1559	44.8386	470	13.1404	2055	58.5226	1274	35.3717
NCU00824	###	histone deacetylase RPD3	3106	286	4.50077	65	1.03698	487	7.64937	119	1.88339	448	7.19751	40	0.624695	495	7.87436	64	0.992577
NCU00825	###	hydrolase mb2248c	2442	378	7.56603	113	2.29293	576	11.5073	282	5.67674	445	9.09326	55	1.09251	379	7.66841	96	1.8937
NCU00826	###	hypothetical protein	1673	92	2.68791	64	1.89558	89	2.59533	92	2.70326	63	1.8791	36	1.0438	38	1.12227	31	0.892589
NCU00827	###	hypothetical protein	2260	664	14.3609	1141	25.017	1068	23.0548	1478	32.1486	453	10.0022	195	4.18539	767	16.7687	1939	41.329
NCU00828	###	peroxisomal membrane protein	1326	182	6.70888	138	5.15697	353	12.9876	264	9.78715	280	10.5371	81	2.96313	380	14.1596	286	10.3898
NCU00829	###	ferric reductase	2499	285	5.57443	96720	1917.82	284	5.54435	66669	1311.45	370	7.38824	136037	2640.59	318	6.28742	46355	893.544
NCU00830	tcu-1	ctr copper transporter	1756	291	8.1001	145422	4103.59	272	7.55688	76968	2154.67	408	11.5942	189267	5228.29	372	10.4672	43197	1184.99
NCU00831	###	extracellular serine carboxypeptidase	2922	2333	39.0262	2222	37.681	3753	62.6609	10325	173.702	3386	57.8245	1662	27.5905	2041	34.5123	2308	38.0488
NCU00832	###	hypothetical protein	2495	763	14.9478	1172	23.2764	1316	25.7326	2152	42.4001	1042	20.8402	427	8.3017	920	18.2192	2188	42.2438
NCU00833	###	hypothetical protein	7245	1116	7.52918	355	2.428	1567	10.5519	806	5.4688	1383	9.52553	238	1.59349	1223	8.34065	556	3.69677
NCU00834	###	hypothetical protein	1858	352	9.26017	707	18.8553	651	17.0936	758	20.0548	343	9.212	392	10.2341	340	9.04159	544	14.1039
NCU00835	###	hypothetical protein	2288	1796	38.3683	5936	128.557	6676	142.35	8020	172.311	2191	47.785	4329	91.7785	1879	40.5772	5660	119.164
NCU00836	###	probable endo-beta-1,4 -glucanase	1354	103668	3742.38	4530	165.782	26928	970.25	2698	97.9533	41485	1528.9	1395	49.9764	47291	1725.72	2776	98.7613
NCU00837	###	6-phosphogluconate dehydrogenase	1600	334	10.2035	427	13.2241	287	8.75105	388	11.9209	309	9.63705	195	5.91186	511	15.7802	465	13.9997
NCU00838	###	3-dehydroshikimate dehydratase	1769	362	10.0024	85	2.38095	441	12.1621	245	6.80822	348	9.8165	62	1.7001	581	16.2278	504	13.7242
NCU00839	###	hypothetical protein	1029	4	0.190006	1	0.0481552	10	0.474114	4	0.191091	1	0.0484942	3	0.141421	6	0.288103	9	0.421321
NCU00840	###	hypothetical protein	2328	1	0.0209961	11	0.234136	6	0.125738	2	0.0422321	5	0.107175	3	0.0625097	4	0.0848963	4	0.0827681
NCU00841	###	hypothetical protein	1347	0	0	1	0.0367867	0	0	0	0	2	0.0740914	1	0.0360116	1	0.0366812	1	0.0357617
NCU00842	###	hypothetical protein	387	3	0.378907	0	0	5	0.630315	3	0.381071	5	0.64471	0	0	7	0.893714	3	0.373419
NCU00843	###	phosphoribosylglycinamide formyltransferase	1695	311	8.96835	260	7.60086	341	9.81483	351	10.1797	401	11.8054	233	6.668	441	12.8552	441	12.533
NCU00844	###	hypothetical protein	2320	30	0.632056	20	0.42717	30	0.630858	33	0.699232	24	0.516213	20	0.418169	23	0.489837	32	0.664428
NCU00845	###	hypothetical protein	1674	8	0.233591	5	0.148004	10	0.291436	8	0.234926	12	0.35771	7	0.202839	7	0.206611	13	0.374088
NCU00846	###	hypothetical protein	2612	166	3.1064	17	0.322504	274	5.11771	65	1.22331	180	3.43878	23	0.427134	205	3.87786	47	0.866783
NCU00847	###	hypothetical protein	1423	525	18.0334	323	11.2475	643	22.0447	658	22.7309	666	23.3547	374	12.749	828	28.7499	963	32.5992
NCU00848	###	integral membrane protein TmpA	2332	98	2.05409	128	2.71982	87	1.82007	126	2.65606	474	10.1427	329	6.84348	291	6.16561	510	10.5348
NCU00849	###	hypothetical protein	1056	68	3.14751	105	4.92702	69	3.18774	72	3.35169	159	7.51344	80	3.67482	85	3.9771	71	3.23877
NCU00850	###	hypothetical protein	824	45	2.66936	94	5.65275	20	1.18413	51	3.04256	112	6.7826	117	6.8876	24	1.43912	75	4.3845
NCU00851	###	hypothetical protein	333	10	1.46784	5	0.74402	13	1.90457	13	1.91909	14	2.09792	7	1.01968	12	1.78053	10	1.44658
NCU00852	###	extracellular endo-alpha -(1-5)-L-arabinanase	987	0	0	2	0.100409	1	0.0494289	3	0.149417	0	0	1	0.0491465	0	0	3	0.146416
NCU00853	###	hypothetical protein	1712	239	6.82364	462	13.372	336	9.57489	598	17.1709	200	5.82951	408	11.5602	226	6.52253	415	11.677
NCU00854	###	hypothetical protein	1310	165	6.15651	302	11.4234	263	9.79451	469	17.5994	164	6.24709	290	10.7383	155	5.84618	300	11.0315
NCU00855	###	hypothetical protein	676	106	7.66445	2385	174.824	4759	343.453	22001	1599.89	146	10.7773	5353	384.114	195	14.2528	5831	415.511
NCU00856	###	hypothetical protein	1853	630	16.6183	764	20.4304	983	25.8807	1253	33.2408	639	17.208	662	17.3297	715	19.0652	1432	37.2266
NCU00857	###	hypothetical protein	2282	686	14.6937	909	19.7382	975	20.8443	1084	23.3512	605	13.2296	714	15.1772	753	16.3039	936	19.7581
NCU00859	###	hypothetical protein	1909	4144	106.105	6173	160.232	543	13.8769	3496	90.0246	2694	70.4202	5362	136.248	9543	246.996	22350	563.972
NCU00860	###	zinc-regulated transporter	2093	281	6.56235	198	4.68765	325	7.57552	134	3.14725	268	6.38956	352	8.15799	325	7.6723	112	2.57771
NCU00861	###	hypothetical protein	1476	14	0.463622	11	0.369288	19	0.628009	9	0.299745	12	0.405696	21	0.690148	15	0.50213	13	0.42427
NCU00862	###	hypothetical protein	2326	103	2.16446	91	1.93861	178	3.73343	115	2.43043	140	3.00347	70	1.45981	115	2.44287	94	1.94672
NCU00863	###	hypothetical protein	2885	605	10.2502	532	9.13744	655	11.0763	394	6.71345	494	8.5445	251	4.22024	614	10.5156	430	7.17974
NCU00864	###	TIM-barrel enzyme family protein	1311	2227	83.0309	1575	59.5301	2330	86.7065	1345	50.433	2239	85.223	724	26.7883	2620	98.7439	1402	51.5147
NCU00865	###	oxalate decarboxylase oxdC	2220	977	21.5111	1259	28.1016	2355	51.7531	4398	97.3863	913	20.5222	1619	35.3756	1307	29.0894	3334	72.3433
NCU00866	###	hypothetical protein	1728	1	0.0282864	1	0.0286758	7	0.19763	7	0.199136	3	0.0866329	0	0	1	0.0285935	2	0.0557535
NCU00867	###	hypothetical protein	2798	1017	17.7662	595	10.5373	2212	38.5688	3477	61.0875	1646	29.3554	687	11.9102	1074	18.9657	737	12.6884
NCU00868	###	hypothetical protein	1716	489	13.9288	1600	46.2021	2011	57.1733	7736	221.613	545	15.8484	1535	43.3911	548	15.7788	2489	69.8704
NCU00869	###	hypothetical protein	3263	564	8.44859	5005	76.0057	2454	36.6907	10170	153.214	449	6.86649	5641	83.8588	529	8.01033	11466	169.27
NCU00870	###	hypothetical protein	2334	51958	1088.11	46406	985.218	24527	512.675	8327	175.381	37872	809.698	30081	625.174	46931	993.506	19088	393.954
NCU00871	###	hypothetical protein	936	81	4.22991	350	18.529	45	2.3455	104	5.46202	60	3.19875	253	13.1116	99	5.22602	257	13.2264
NCU00872	###	hypothetical protein	1056	975	45.1297	504	23.6497	629	29.0593	377	17.5498	898	42.4344	254	11.6675	569	26.6232	240	10.948
NCU00873	###	hypothetical protein	1505	5360	174.081	2286	75.266	3965	128.53	1464	47.819	3832	127.056	649	20.9179	4113	135.031	910	29.1267
NCU00874	###	hypothetical protein	5137	3481	33.122	1285	12.3952	2759	26.2024	1274	12.1915	3139	30.4921	799	7.54478	2192	21.0835	1074	10.0712
NCU00875	###	quinidine resistance protein 1	1608	581	17.6609	241	7.4266	511	15.5036	215	6.57276	449	13.9337	158	4.76629	344	10.5702	216	6.47073
NCU00876	###	ferric reductase transmembrane component	2440	825	16.5267	608	12.3473	634	12.6765	482	9.71075	742	15.1747	443	8.80691	422	8.54544	821	16.2084
NCU00877	###	hypothetical protein	883	259	14.3371	88	4.93834	361	19.9455	129	7.18166	286	16.1626	42	2.30727	428	23.9494	133	7.25566
NCU00878	###	hypothetical protein	1061	259	11.9318	1211	56.5572	188	8.64452	295	13.6679	226	10.6291	1139	52.0736	176	8.19613	605	27.4679
NCU00879	###	serine-threonine kinase receptor-associated protein	2731	2769	49.5591	2430	44.0903	3358	59.987	1818	32.7241	2937	53.6646	1478	26.252	3683	66.6333	1843	32.5079
NCU00880	###	ubiquitin homeostasis protein lub1	3272	1997	29.8323	1077	16.3103	3359	50.0835	3039	45.6576	2175	33.1705	619	9.17671	2827	42.6898	1291	19.0064
NCU00881	###	hypothetical protein	2079	9374	220.39	4590	109.4	7002	164.311	4794	113.355	12539	300.964	2062	48.1109	10623	252.467	5518	127.854
NCU00882	###	hypothetical protein	2189	123	2.74651	300	6.79101	105	2.34014	83	1.86392	121	2.75832	146	3.23532	139	3.13748	97	2.13458
NCU00883	###	hypothetical protein	672	75	5.45524	198	14.6001	59	4.28332	114	8.33933	83	6.16331	114	8.22896	97	7.13205	121	8.67365
NCU00884	###	NAD dependent epimerase/dehydratase	1947	1831	45.9668	694	17.6625	2623	65.725	1238	31.2572	1496	38.3417	315	7.84791	2520	63.9508	934	23.1082
NCU00885	###	hypothetical protein	1500	7	0.228102	5	0.165172	11	0.357767	9	0.294949	6	0.199602	3	0.0970151	9	0.296458	7	0.224798
NCU00886	###	hypothetical protein	1659	66	1.94455	121	3.61408	104	3.05834	230	6.81518	173	5.20362	73	2.13445	147	4.37807	167	4.84904
NCU00887	###	hypothetical protein	1238	20	0.789644	44	1.76113	36	1.41867	48	1.90597	52	2.09598	47	1.84156	53	2.11528	77	2.9961
NCU00889	###	RAB family GTPase	2126	527	12.1163	245	5.71034	713	16.3616	483	11.1681	661	15.5147	143	3.26274	694	16.129	401	9.08588
NCU00890	gh2-1	beta-mannosidase	3008	2432	39.5192	222	3.65708	1431	23.2092	282	4.60858	2221	36.8448	58	0.935319	2541	41.7387	451	7.22245
NCU00891	###	probable D-xylulose reductase	3728	3507	45.9814	746	9.91566	2237	29.2744	575	7.58207	3910	52.3367	275	3.57821	3466	45.9372	781	10.0916
NCU00892	met-6	tetrahydrofolylpolyglutamate synthase	3640	152	2.0411	152	2.06919	162	2.17126	279	3.76789	136	1.86442	102	1.35928	224	3.04059	662	8.76077
NCU00893	###	folylpolyglutamate synthase	2154	25	0.567305	27	0.621122	27	0.611528	28	0.63901	27	0.625495	21	0.472915	32	0.734034	40	0.894541
NCU00894	###	formation of crista junctions protein 1	2488	1165	22.8875	574	11.432	1446	28.3541	1532	30.2694	1355	27.1766	534	10.4112	1606	31.8938	1470	28.4612
NCU00895	###	GTP-binding protein ypt5	1835	2498	66.5393	3387	91.4614	4434	117.885	5298	141.929	3690	100.345	3133	82.8197	4144	111.582	4513	118.472
NCU00896	###	phosphoinositide phosphatase sac1	2974	965	15.8602	1109	18.4778	1379	22.6215	1197	19.7856	1096	18.3897	1347	21.9703	1426	23.6914	1326	21.4777
NCU00897	###	Sin3 complex subunit	3514	530	7.37218	1222	17.2317	898	12.4673	1222	17.0948	631	8.96052	1431	19.7536	756	10.63	1548	21.2205
NCU00898	###	protein rmd5 homolog	2299	1086	23.0894	2393	51.5778	1547	32.8284	2154	46.0577	1156	25.0914	2342	49.4148	1370	29.4438	1991	41.7175
NCU00899	###	hypothetical protein	3084	3860	61.178	4328	69.5395	3755	59.401	5102	81.3246	4158	67.2784	4213	66.2654	4187	67.0811	3971	62.0256
NCU00900	###	hypothetical protein	2663	791	14.5187	633	11.7785	1136	20.8116	1107	20.4349	1258	23.573	652	11.8764	1210	22.4505	1053	19.0477
NCU00901	uvs-6	dna repair protein rad50	4486	949	10.3402	1263	13.9509	1949	21.1959	2198	24.086	1050	11.6798	1162	12.5648	1273	14.0211	1448	15.5487
NCU00902	###	zinc finger white collar protein WC2	3365	3427	49.7796	7498	110.413	4494	65.1548	8554	124.963	3946	58.5164	5157	74.3398	4172	61.2591	5199	74.4253
NCU00903	###	hypothetical protein	1472	4147	137.705	3692	124.283	5711	189.279	3983	133.014	4331	146.82	1933	63.6991	5463	183.373	2282	74.6782
NCU00904	###	D-lactate dehydrogenase	2266	697	15.0347	1101	24.0761	758	16.3195	1784	38.7017	753	16.5821	783	16.7614	815	17.7709	1864	39.6252
NCU00905	###	fatty acid amide hydrolase	2714	499	8.98696	2099	38.3232	615	11.0551	2292	41.5146	835	15.3526	1944	34.7453	637	11.5969	1548	27.4756
NCU00906	###	hypothetical protein	2309	803	16.9986	654	14.035	961	20.3048	907	19.3099	474	10.2438	208	4.36967	893	19.1091	930	19.4019
NCU00907	###	hypothetical protein	399	2	0.245007	0	0	3	0.366815	0	0	4	0.500256	1	0.121573	2	0.247667	1	0.120729
NCU00911	###	polysaccharide synthase Cps1p	3547	22714	313.007	1986	27.7445	19808	272.444	1563	21.6617	24788	348.727	904	12.3628	21753	303.019	1913	25.98
NCU00912	###	hypothetical protein	1952	325	8.13815	970	24.6236	525	13.1213	587	14.7827	310	7.92478	498	12.3754	411	10.4034	1045	25.7883
NCU00913	###	GPI-anchored wall transfer protein 1	2301	895	19.012	2661	57.3043	953	20.2057	818	17.4756	1117	24.2238	2006	42.2886	912	19.5835	1161	24.3053
NCU00914	###	serine/threonine protein kinase	4463	1528	16.7347	1725	19.1523	1605	17.5447	1009	11.1137	1644	18.3815	1819	19.7704	1394	15.4329	994	10.7287
NCU00915	###	aspartyl-tRNA synthetase	2897	880	14.8476	1288	22.0306	1438	24.2163	1186	20.1248	1158	19.9464	2026	33.9235	1904	32.4736	3239	53.8578
NCU00916	###	membrane bound cation transporter	3054	2019	32.3139	4995	81.0448	3831	61.1986	6708	107.974	2745	44.8517	5459	86.7069	2615	42.3072	6669	105.191
NCU00917	###	hypothetical protein	2810	704	12.2458	1276	22.5011	835	14.497	837	14.6425	722	12.8214	933	16.1059	887	15.5966	749	12.8399
NCU00918	###	hypothetical protein	2199	2761	61.371	6531	147.168	2904	64.4273	3654	81.6844	2820	63.9925	5810	128.162	2941	66.0817	4284	93.8448
NCU00919	###	ATP-dependent RNA helicase rok-1	2832	128	2.20922	68	1.1898	137	2.36007	71	1.23243	172	3.03068	61	1.04483	224	3.90811	76	1.29272
NCU00920	###	isoleucyl-tRNA synthetase	3254	234	3.51496	458	6.9744	393	5.89214	335	5.06084	266	4.07915	336	5.00877	366	5.55744	485	7.17976
NCU00921	###	hypothetical protein	2909	498	8.36773	734	12.5029	797	13.3664	688	11.6263	441	7.56485	432	7.2036	875	14.862	896	14.8371
NCU00922	###	hypothetical protein	354	1	0.138076	0	0	0	0	0	0	0	0	0	0	0	0	0	0
NCU00923	###	metaxin-like protein	1982	433	10.6784	284	7.10025	613	15.0888	451	11.1858	805	20.2674	428	10.4749	1069	26.6493	586	14.2423
NCU00924	gpit-2	glycosylphosphatidylinositol transamidase 2	1879	766	19.9262	654	17.2469	877	22.7704	593	15.514	902	23.9544	536	13.8372	938	24.6654	488	12.5106
NCU00925	###	pescadillo	2231	89	1.9499	65	1.44369	102	2.23048	54	1.18984	206	4.60758	52	1.13061	205	4.54011	94	2.02962
NCU00926	###	hypothetical protein	2763	277	4.90028	366	6.56386	296	5.22648	333	5.9246	250	4.51507	352	6.17975	377	6.74174	471	8.21156
NCU00927	###	kinesin	4510	1095	11.8675	624	6.85594	1454	15.7285	974	10.6164	1172	12.9675	544	5.85102	1116	12.2264	657	7.01737
NCU00928	###	hypothetical protein	2557	566	10.8195	333	6.45316	1197	22.8382	870	16.7257	652	12.724	224	4.24939	1089	21.0431	947	17.8404
NCU00929	###	hypothetical protein	5182	668	6.30088	840	8.03232	742	6.98562	669	6.34635	636	6.12442	602	5.63519	807	7.69463	883	8.20822
NCU00930	tim10	mitochondrial import inner membrane translocase subunit tim-10	991	554	27.3249	315	15.7506	1161	57.1553	890	44.1481	733	36.9093	241	11.7965	1109	55.2929	719	34.9495
NCU00931	###	lysyl-tRNA synthetase	2182	56	1.25446	3	0.068128	81	1.81104	9	0.202761	82	1.87527	1	0.0222308	95	2.1512	3	0.0662296
NCU00932	###	hypothetical protein	2139	3	0.068554	21	0.486483	10	0.22808	21	0.482619	1	0.0233289	32	0.725686	4	0.0923976	26	0.585529
NCU00934	###	hypothetical protein	527	8	0.741996	9	0.846235	7	0.648016	3	0.279838	9	0.852192	6	0.552268	5	0.468782	3	0.274218
NCU00935	###	hypothetical protein	2766	2127	37.587	4408	78.9675	3962	69.8812	5602	99.5604	4375	78.928	5529	96.9625	3338	59.6274	7578	131.974
NCU00936	###	glutarate-semialdehyde dehydrogenase	2049	1365	32.5621	1058	25.586	1518	36.1433	954	22.8877	1360	33.1209	446	10.5585	1565	37.7384	550	12.9302
NCU00937	gh79-1	beta-glucuronidase	2266	923	19.9097	162	3.54253	620	13.3484	127	2.75511	679	14.9526	52	1.11315	572	12.4723	83	1.76443
NCU00938	###	hypothetical protein	2451	3297	65.7503	1482	29.9615	2970	59.1169	1431	28.7007	3207	65.2922	701	13.8734	3527	71.1007	1387	27.2596
NCU00939	###	hybrid signal transduction histidine kinase k	6821	4060	29.0938	8987	65.2868	3868	27.6654	8234	59.3415	4308	31.5161	7365	52.3762	3925	28.4317	11275	79.6259
NCU00940	###	hypothetical protein	564	4	0.346659	1	0.0878577	9	0.778505	1	0.0871599	4	0.353905	1	0.0860063	17	1.4893	0	0
NCU00941	###	hypothetical protein	5208	338	3.17225	497	4.72873	351	3.28802	407	3.84166	267	2.55827	365	3.39963	289	2.74182	357	3.30205
NCU00943	###	trehalase	2524	855	16.5577	1063	20.8691	863	16.6809	721	14.0424	1310	25.8993	417	8.01413	805	15.7586	443	8.45474
NCU00944	###	alanine racemase TOXG	1950	1212	30.3802	776	19.7191	799	19.9899	606	15.2768	839	21.47	412	10.2488	1413	35.803	938	23.1715
NCU00945	col-20	fungal specific transcription factor	3109	553	8.69414	435	6.9331	882	13.8403	1032	16.3175	415	6.6609	360	5.61683	540	8.58192	658	10.1951
NCU00946	###	hypothetical protein	936	0	0	0	0	3	0.156366	1	0.0525194	0	0	0	0	0	0	2	0.10293
NCU00947	###	hypothetical protein	580	6	0.505644	8	0.683472	17	1.42994	11	0.93231	8	0.688284	10	0.836337	8	0.681512	3	0.24916
NCU00948	###	hypothetical protein	414	33	3.89615	93	11.1312	68	8.01322	36	4.27462	59	7.11143	56	6.56141	51	6.08669	22	2.55981
NCU00949	###	hypothetical protein	9522	48	0.246397	79	0.41111	63	0.322783	81	0.41817	73	0.382561	65	0.331127	50	0.25945	54	0.273182
NCU00950	###	tRNA dihydrouridine synthase	2289	232	4.95409	88	1.905	363	7.73676	143	3.07104	173	3.77143	50	1.05958	237	5.11581	206	4.33518
NCU00951	###	inorganic pyrophosphatase	2123	10255	236.106	1648	38.465	15847	364.163	4546	105.263	13073	307.277	1850	42.2699	16539	384.92	3751	85.1104
NCU00952	mrp-44	mitochondrial ribosomal protein-44	1157	188	7.9423	227	9.72191	309	13.0294	190	8.07265	263	11.343	234	9.81052	354	15.1176	166	6.91131
NCU00953	###	hypothetical protein	1967	675	16.7734	3446	86.81	558	13.8397	632	15.7946	580	14.7139	3580	88.2852	489	12.2833	604	14.7917
NCU00954	###	protein phosphatase methylesterase 1	2096	1182	27.5644	8982	212.344	1028	23.9277	2443	57.2965	1378	32.8068	7231	167.346	1123	26.4728	2752	63.2474
NCU00955	###	sterigmatocystin biosynthesis monooxygenase	3337	2499	36.6043	16463	244.462	6022	88.0406	41734	614.794	6450	96.4515	17139	249.137	7730	114.455	18907	272.931
NCU00956	###	hypothetical protein	2682	550	10.0237	1355	25.0345	743	13.5154	1191	21.8297	994	18.4941	1139	20.6003	1057	19.4728	1370	24.6064
NCU00957	acw-2	anchored cell wall protein 2	2560	7766	148.279	15830	306.408	12308	234.556	25544	490.506	13428	261.744	21516	407.691	8850	170.811	17398	327.375
NCU00958	###	protein phosphatase 2c homolog	2436	772	15.4904	1055	21.4602	951	19.0459	1107	22.3391	840	17.2071	1131	22.5214	1095	22.21	1214	24.0064
NCU00959	###	succinate dehydrogenase	1941	2566	64.6179	2513	64.1543	3723	93.5763	4797	121.49	3074	79.0285	2302	57.5293	3957	100.728	4415	109.57
NCU00960	###	hypothetical protein	624	7	0.548322	7	0.555869	10	0.781832	15	1.18169	9	0.71972	7	0.544155	7	0.554275	18	1.38955
NCU00961	###	hypothetical protein	408	20	2.39603	37	4.49366	24	2.86978	10	1.20486	15	1.83458	27	3.21006	13	1.57433	10	1.18066
NCU00962	###	hypothetical protein	6006	547	4.45168	1027	8.47313	799	6.49022	1043	8.53679	557	4.62781	1469	11.8644	635	5.22396	1342	10.7635
NCU00963	###	methylenetetrahydrofolate dehydrogenase	1802	99	2.68536	6	0.164989	169	4.57541	22	0.600155	122	3.3784	10	0.269187	327	8.96612	38	1.01581
NCU00964	###	mms19 nucleotide excision repair protein homolog	4238	986	11.372	451	5.2732	1413	16.266	718	8.32835	1094	12.8814	334	3.82292	1431	16.6836	1020	11.5938
NCU00965	###	signal peptidase complex subunit Spc2	1256	2286	88.9628	8679	342.404	504	19.5767	232	9.08017	1393	55.3435	9869	381.147	532	20.9283	175	6.71173
NCU00966	###	ER membrane protein complex subunit 3	1841	1219	32.3647	1793	48.2598	1411	37.3914	947	25.2867	1435	38.8959	1896	49.9567	1268	34.0312	512	13.3968
NCU00967	###	hypothetical protein	3830	2189	27.9363	5398	69.8382	2499	31.8321	5001	64.188	3315	43.1907	6028	76.3456	1941	25.0402	3653	45.9448
NCU00968	###	Nucletide exchange factor SIL1	2320	2191	46.1611	30704	655.792	995	20.9235	1349	28.5838	1430	30.7577	36320	759.394	899	19.1462	1513	31.415
NCU00969	###	NADH:ubiquinone oxidoreductase 17.8kD subunit	945	3155	163.189	6486	340.098	3790	195.662	3843	199.91	3981	210.216	6741	346.021	3926	205.272	3933	200.483
NCU00970	###	hypothetical protein	1014	42	2.02457	86	4.20261	40	1.92451	44	2.1331	29	1.42714	77	3.68351	51	2.4851	31	1.47268
NCU00971	###	40s ribosomal protein S15	2123	8303	191.164	2093	48.8515	10501	241.312	4435	102.693	8058	189.401	1581	36.1236	15311	356.34	3738	84.8155
NCU00972	gh53-1	arabinogalactan endo-1,4-beta-galactosidase	1347	4866	176.574	891	32.777	1093	39.5868	279	10.182	1975	73.1653	143	5.14965	3367	123.506	266	9.51261
NCU00973	###	hypothetical protein	1454	201	6.757	67	2.28333	81	2.71781	55	1.85949	93	3.19171	29	0.967482	136	4.62153	56	1.85528
NCU00974	###	monothiol glutaredoxin-7	2065	574	13.5867	406	9.74238	615	14.5296	375	8.92703	593	14.3298	256	6.01353	664	15.8876	354	8.25789
NCU00975	###	hypothetical protein	2245	462	10.0588	397	8.7626	643	13.9731	735	16.0941	412	9.1577	246	5.31531	474	10.4321	388	8.32532
NCU00976	###	hypothetical protein	1446	10	0.338029	10	0.342681	10	0.337388	14	0.475943	4	0.138038	9	0.301914	9	0.307529	11	0.366446
NCU00977	###	aconitate hydratase	1380	262	9.27992	33	1.18493	357	12.6208	152	5.41452	298	10.7756	33	1.15996	345	12.3524	92	3.2114
NCU00978	###	Serine/Threonine protein kinase	3758	1138	14.8016	1591	20.9784	1369	17.7724	1882	24.6183	1113	14.779	1136	14.6633	1079	14.1865	1738	22.2781
NCU00979	###	60S acidic ribosomal protein P2	918	5144	273.893	884	47.7165	8820	468.732	2266	121.342	4511	245.209	532	28.1111	11437	615.575	1529	80.2325
NCU00980	###	hypothetical protein	2230	379	8.30723	1067	23.7093	640	14.0015	781	17.2164	428	9.57733	1041	22.6441	644	14.269	860	18.5772
NCU00981	###	ribosome biogenesis protein nsa-2	1259	751	29.1566	1511	59.47	706	27.3576	687	26.8242	863	34.2051	1491	57.4462	980	38.4602	950	36.3483
NCU00983	###	hypothetical protein	2667	6663	122.115	12437	231.074	8694	159.036	15302	282.047	8782	164.314	15746	286.389	8466	156.844	13041	235.545
NCU00984	###	von Willebrand domain-containing protein	3542	2159	29.7938	30744	430.101	14112	194.374	22404	310.937	2990	42.1239	27024	370.093	5976	83.3631	30183	410.487
NCU00985	###	beta-galactosidase	2111	3133	72.5428	3555	83.4469	4111	95.0074	5515	128.426	2679	63.3271	4604	105.793	3557	83.2544	8808	200.99
NCU00986	###	hypothetical protein	1157	10	0.422463	9	0.38545	14	0.590327	9	0.382388	11	0.474422	13	0.545029	12	0.512459	14	0.582882
NCU00987	###	pisatin demethylase	2241	217	4.73304	430	9.50792	179	3.89681	233	5.11104	245	5.45544	652	14.1129	182	4.01274	500	10.7477
NCU00988	###	MFS quinate transporter	2056	6936	164.895	4128	99.4891	4637	110.03	2291	54.7769	7181	174.288	2850	67.2405	5768	138.616	2250	52.7163
NCU00989	###	hypothetical protein	375	5	0.65172	1	0.132138	4	0.520388	2	0.262177	1	0.133068	2	0.258707	4	0.527036	2	0.256912
NCU00990	###	hypothetical protein	1485	313	10.3024	118	3.93744	195	6.40629	61	2.01929	161	5.41009	52	1.69858	187	6.22195	43	1.39485
NCU00992	###	hypothetical protein	3001	4054	66.0298	14432	238.297	4026	65.4495	7650	125.312	5394	89.6913	11255	181.924	3673	60.4737	7161	114.946
NCU00993	###	hypothetical protein	2243	108	2.35351	111	2.45218	126	2.74056	88	1.92863	65	1.44607	41	0.886674	118	2.59935	55	1.18119
NCU00994	###	endothiapepsin	2756	122	2.16373	170	3.05653	206	3.64658	74	1.31992	148	2.67971	99	1.74247	177	3.17326	83	1.45072
NCU00995	###	hypothetical protein	1077	947	42.979	3995	183.806	3161	143.188	2852	130.176	2221	102.905	2398	108.005	2926	134.236	3063	136.999
NCU00998	###	RNA polymerase II mediator complex subunit	4305	1064	12.0807	1725	19.8552	1675	18.9819	1930	22.0384	1380	15.996	1133	12.7663	1460	16.7568	1644	18.3956
NCU00999	###	hypothetical protein	1237	1705	67.3716	3421	137.038	1992	78.563	3429	136.268	2742	110.612	1602	62.8206	4104	163.927	4052	157.792
NCU01000	###	serine esterase	2314	100	2.11231	215	4.60399	141	2.97272	171	3.63269	140	3.01905	208	4.36023	161	3.43775	184	3.83037
NCU01001	###	hypothetical protein	625	118	9.22835	248	19.6621	141	11.0062	208	16.3598	172	13.7326	219	16.9971	239	18.8942	193	14.8752
NCU01002	###	coatomer subunit epsilon	1747	2579	72.1573	10072	285.681	2797	78.1084	3103	87.3141	2643	75.4935	10060	279.328	2441	69.0377	2502	68.9891
NCU01003	###	hypothetical protein	384	0	0	0	0	0	0	0	0	0	0	0	0	0	0	0	0
NCU01004	###	phosphatidylserine decarboxylase proenzyme	4616	5256	55.6559	11250	120.766	6287	66.4471	7152	76.1653	4372	47.2628	11212	117.822	4593	49.1634	4503	46.9918
NCU01005	###	hypothetical protein	1414	216	7.46666	325	11.3892	218	7.52152	270	9.38664	236	8.32852	247	8.47339	266	9.29488	321	10.9356
NCU01006	cia84	complex I intermediate-associated protein CIA84	2993	1023	16.7067	1039	17.2016	1265	20.6197	1084	17.804	1128	18.8065	776	12.5766	1246	20.5695	1078	17.3499
NCU01007	###	mito ribosomal protein S18	1396	626	21.9185	250	8.87388	833	29.111	480	16.9025	765	27.3452	227	7.88769	843	29.8369	346	11.9392
NCU01008	###	U3 small nucleolar ribonucleoprotein IMP3	1117	441	19.2978	550	24.3988	564	24.6334	543	23.8969	487	21.7561	465	20.1934	672	29.7254	582	25.099
NCU01009	###	hypothetical protein	4269	200	2.28995	191	2.217	153	1.74849	204	2.34909	134	1.56633	143	1.62487	152	1.75926	231	2.60658
NCU01010	###	hypothetical protein	1430	133	4.54609	38	1.31676	168	5.73154	99	3.40326	130	4.53641	27	0.915877	156	5.39014	97	3.26754
NCU01011	###	hypothetical protein	387	0	0	0	0	5	0.630315	2	0.254047	1	0.128942	0	0	1	0.127673	0	0
NCU01012	###	hypothetical protein	2425	14	0.282188	12	0.245204	21	0.42248	21	0.4257	15	0.308663	16	0.32005	17	0.346377	33	0.655523
NCU01013	###	delta-aminolevulinic acid dehydratase	2702	2034	36.7949	298	5.465	1375	24.8265	365	6.64054	1635	30.1952	309	5.54731	2248	41.1076	318	5.66928
NCU01014	###	acyltransferase	2061	0	0	1	0.0240426	2	0.0473424	3	0.0715548	1	0.0242118	3	0.0706078	2	0.0479472	0	0
NCU01015	###	hypothetical protein	2963	437	7.20895	342	5.71944	565	9.30283	600	9.9544	438	7.37646	338	5.53343	643	10.7224	722	11.7379
NCU01016	###	pre-mrna-splicing factor	2151	260	5.9082	342	7.87852	371	8.41457	497	11.3583	423	9.81308	324	7.30658	472	10.8421	591	13.2353
NCU01017	###	hypothetical protein	1294	44	1.66204	130	4.97815	56	2.11131	145	5.50845	59	2.27522	164	6.14779	58	2.21465	134	4.98834
NCU01019	###	hypothetical protein	3609	2739	37.096	2650	36.3846	3233	43.7036	2377	32.3771	3030	41.8949	2678	35.9943	3203	43.8512	3013	40.2159
NCU01021	###	eukaryotic translation initiation factor 3 f	2054	2396	57.0175	670	16.1634	2581	61.3036	1381	33.0513	2840	68.9959	569	13.4376	3027	72.8155	1520	35.6475
NCU01022	###	u3 small nucleolar rna-associated protein	2571	46	0.874536	74	1.42623	51	0.967757	105	2.00763	85	1.64977	57	1.07543	107	2.05633	109	2.04226
NCU01023	mrp-27	mitochondrial ribosomal protein-27	1526	576	18.4497	601	19.5155	829	26.5032	723	23.2905	703	22.9883	447	14.209	854	27.6513	732	23.1069
NCU01024	###	hypothetical protein	1701	655	18.8217	1086	31.6362	846	24.2641	829	23.9577	818	23.9969	1196	34.1064	850	24.6903	793	22.4572
NCU01025	###	hypothetical protein	528	0	0	0	0	0	0	0	0	0	0	0	0	0	0	0	0
NCU01026	###	hypothetical protein	2679	1099	20.0515	282	5.21597	1041	18.9573	376	6.89939	971	18.0864	157	2.84274	1498	27.6281	320	5.75391
NCU01027	###	hypothetical protein	804	33	2.00623	33	2.03384	51	3.09466	35	2.13997	24	1.48957	22	1.32732	39	2.39674	18	1.07846
NCU01032	###	hypothetical protein	2869	1239	21.1088	1856	32.0558	2104	35.7778	1569	26.8836	1407	24.472	1444	24.4144	2035	35.0466	1274	21.3907
NCU01033	###	hypothetical protein	2925	199	3.32544	1511	25.5975	124	2.06821	888	14.9239	252	4.29913	1737	28.806	81	1.36827	1349	22.2163
NCU01034	###	hypothetical protein	1180	14	0.57992	17	0.713881	19	0.785543	16	0.666551	18	0.761195	7	0.287757	27	1.13056	5	0.204114
NCU01036	###	flavin carrier protein	4118	10686	126.838	11181	134.541	10941	129.619	13652	162.969	9237	111.931	8560	100.832	8032	96.3716	6627	77.5205
NCU01038	###	beta-lactamase-like protein	1860	3	0.078837	24	0.639377	8	0.209834	15	0.396437	2	0.0536565	20	0.521587	5	0.132822	7	0.181289
NCU01039	###	hypothetical protein	3313	4618	68.1325	6904	103.261	4540	66.8548	7315	108.54	4882	73.5329	3897	57.0582	1202	17.9265	1923	27.9604
NCU01041	###	mitochondrial metalloendopeptidase OMA1	2718	625	11.2396	1500	27.3464	923	16.5673	2284	41.3088	700	12.8515	1141	20.3632	709	12.8887	1476	26.1591
NCU01042	###	hypothetical protein	1068	5	0.228834	22	1.02073	10	0.456801	45	2.07127	3	0.14017	21	0.9538	12	0.555164	30	1.35312
NCU01043	###	hypothetical protein	744	0	0	2	0.133204	0	0	3	0.198218	0	0	4	0.260793	0	0	0	0
NCU01044	sp	spray	3689	3465	45.911	5736	77.0476	3465	45.824	5081	67.7074	3450	46.6676	4936	64.9047	2907	38.9357	5912	77.199
NCU01045	###	guanyl-specific ribonuclease n1	872	2977	166.872	187	10.6263	4851	271.402	2892	163.034	4292	245.611	130	7.23163	7485	424.118	347	19.169
NCU01047	###	inositol polyphosphate 5-phosphatase ocrl-1	3859	690	8.7397	669	8.59034	1112	14.0582	1413	17.9996	715	9.24563	570	7.16489	949	12.1507	2068	25.8144
NCU01048	###	hypothetical protein	1667	78	2.28708	76	2.25911	95	2.78027	111	3.27328	78	2.33488	55	1.60043	82	2.43047	173	4.99915
NCU01049	###	hypothetical protein	1573	600	18.6442	264	8.31638	361	11.1964	182	5.68772	361	11.4521	333	10.2689	531	16.6793	172	5.26727
NCU01050	gh61-4	endoglucanase II	717	170221	11604.2	10165	702.501	118350	8052.81	25835	1771.27	120444	8382.46	3300	223.257	176788	12182.7	38116	2560.79
NCU01051	###	hypothetical protein	888	686	37.7601	1253	69.9193	614	33.7329	842	46.6117	611	34.3347	1746	95.3764	768	42.7327	943	51.1546
NCU01052	###	hypothetical protein	1047	562	26.2368	2363	111.835	274	12.7674	490	23.0062	393	18.7306	2264	104.891	307	14.4878	491	22.5902
NCU01053	###	hypothetical protein	3131	1668	26.0396	3251	51.4509	1898	29.5741	2378	37.3357	1806	28.7833	2435	37.7247	1968	31.0566	2938	45.2017
NCU01054	###	hypothetical protein	858	50	2.84842	99	5.71751	44	2.50186	76	4.35434	44	2.559	104	5.8797	93	5.35559	114	6.40034
NCU01055	###	chromate ion transporter	2173	490	11.0219	1268	28.9147	466	10.4622	698	15.7903	545	12.5153	2080	46.4315	629	14.3022	1504	33.3406
NCU01056	###	hypothetical protein	1203	113	4.59129	585	24.0962	274	11.1118	761	31.0967	204	8.46194	599	24.153	151	6.20187	229	9.16971
NCU01057	###	taurine catabolism dioxygenase TauD	1908	126	3.22786	55	1.42838	54	1.38075	71	1.82926	121	3.16455	38	0.966084	125	3.237	65	1.64105
NCU01058	###	hypothetical protein	2130	658	15.0997	428	9.95687	635	14.5443	545	12.578	667	15.6261	432	9.83815	763	17.6993	457	10.3353
NCU01059	###	ER mannosyl-oligosaccharide 1,2 -alpha-mannosidase	2217	1498	33.0269	947	21.1662	1320	29.0473	1463	32.4395	1595	35.9005	915	20.02	1610	35.8816	740	16.0787
NCU01060	###	hypothetical protein	1005	70	3.40451	127	6.26176	104	5.04854	268	13.1088	56	2.78053	192	9.26712	202	9.93109	866	41.5086
NCU01061	###	dienelactone hydrolase	1074	18	0.819201	136	6.27471	54	2.45294	586	26.8219	25	1.16156	241	10.8848	48	2.20825	390	17.4923
NCU01063	###	hypothetical protein	1111	134	5.89539	175	7.80518	232	10.1876	513	22.6986	195	8.75842	408	17.8138	257	11.4296	912	39.5427
NCU01064	###	hypothetical protein	656	1288	95.9697	721	54.4616	1353	100.622	1552	116.301	1663	126.501	622	45.9935	2576	194.023	1313	96.4155
NCU01065	###	ammonium transporter MEP2	2270	241	5.18935	837	18.2708	955	20.5247	3369	72.9576	414	9.10081	795	16.9883	266	5.78985	1258	26.6957
NCU01066	lao	l-amino acid oxidase	2781	366	6.43283	63539	1132.14	441	7.73635	130432	2305.57	389	6.97998	314171	5479.92	505	8.97226	349407	6052.24
NCU01067	###	cyclin ccl1	1908	298	7.63414	1253	32.5411	535	13.6796	2843	73.2477	369	9.65058	3359	85.3967	500	12.948	6336	159.964
NCU01068	###	hypothetical protein	2408	7073	143.572	4263	87.7239	3620	73.3416	3539	72.247	4152	86.0412	9537	192.117	4121	84.5586	7057	141.172
NCU01069	###	amphiphysin-like lipid raft protein	1963	1214	30.2288	2542	64.1674	2830	70.3339	5672	142.04	1682	42.7574	3576	88.3663	2282	57.439	5818	142.771
NCU01070	###	hypothetical protein	1002	68	3.31714	383	18.9404	146	7.10859	517	25.364	88	4.38248	952	46.087	162	7.98838	1357	65.2376
NCU01071	###	hypothetical protein	1167	0	0	4	0.169843	0	0	7	0.294865	2	0.0855194	6	0.249396	3	0.127017	17	0.70172
NCU01072	###	class II aldolase/adducin domain-containing protein	1299	640	24.082	312	11.9016	886	33.2754	358	13.5478	541	20.7823	263	9.82101	714	27.1582	307	11.3845
NCU01073	###	hypothetical protein	1770	112	3.09291	52	1.45576	136	3.74856	48	1.3331	100	2.81924	35	0.959189	143	3.99185	65	1.76899
NCU01074	###	hypothetical protein	1875	656	17.1011	93	2.45777	918	23.8858	213	5.58437	565	15.0367	64	1.65572	806	21.2396	241	6.19158
NCU01075	###	hypothetical protein	1444	203	6.87149	31	1.06378	63	2.12849	7	0.238301	91	3.1447	6	0.201555	177	6.05644	31	1.03414
NCU01076	###	hypothetical protein	558	5320	466.015	472	41.9147	1338	116.982	126	11.1002	2029	181.448	130	11.301	3886	344.096	312	26.9343
NCU01077	###	hypothetical protein	1240	350	13.7965	75	2.99708	171	6.72779	37	1.46682	162	6.51927	42	1.643	228	9.085	80	3.10781
NCU01078	###	D-mandelate dehydrogenase	2311	494	10.4484	43	0.921993	470	9.92193	76	1.61662	374	8.07564	41	0.860584	425	9.08658	81	1.68838
NCU01079	###	hypothetical protein	471	2	0.207554	0	0	4	0.414321	1	0.10437	4	0.423784	1	0.102988	8	0.839229	1	0.102274
NCU01080	###	Glucan endo 1,3 -beta-glucosidase	1965	360	8.95493	196	4.94257	460	11.4207	565	14.1345	442	11.2245	528	13.0341	509	12.7987	949	23.2643
NCU01081	###	hypothetical protein	2346	314	6.5422	1336	28.2187	2157	44.856	3064	64.2032	419	8.91233	1991	41.1673	790	16.6384	12118	248.822
NCU01082	###	hypothetical protein	1599	412	12.5942	63	1.95232	347	10.5872	105	3.22802	387	12.0772	50	1.51681	341	10.537	107	3.22345
NCU01083	spe-2	S-adenosylmethionine decarboxylase	2168	1049	23.6504	97	2.21703	1094	24.6182	193	4.37616	997	22.9478	105	2.34931	1069	24.363	157	3.4884
NCU01084	###	cytosolic Fe-S cluster assembling factor cfd-1	1818	224	6.02249	158	4.30648	293	7.86271	296	8.00375	164	4.50148	149	3.97559	382	10.382	438	11.6056
NCU01085	###	hypothetical protein	3325	421	6.18889	111	1.65421	600	8.80355	450	6.65298	486	7.29374	131	1.91113	492	7.31114	414	5.99783
NCU01086	###	benzoate 4-monooxygenase	1585	114	3.51559	21	0.656521	141	4.33998	54	1.67479	111	3.49461	13	0.397854	151	4.70716	43	1.30685
NCU01087	###	hypothetical protein	1140	0	0	0	0	1	0.042795	0	0	0	0	2	0.085101	0	0	2	0.0845106
NCU01088	###	hypothetical protein	1871	366	9.56157	173	4.58175	1751	45.6573	1142	30.0046	269	7.17437	78	2.02223	440	11.6196	363	9.34585
NCU01089	###	flavin-containing amine oxidasedehydrogenase	2916	1105	18.5224	367	6.23645	1085	18.1527	527	8.88421	942	16.1201	248	4.12547	841	14.2502	438	7.23556
NCU01090	###	26s proteasome non-atpase regulatory subunit 10	1971	1	0.0247991	0	0	0	0	4	0.0997629	0	0	0	0	0	0	1	0.0244399
NCU01091	###	hypothetical protein	2103	0	0	0	0	0	0	2	0.0467505	0	0	0	0	0	0	1	0.0229059
NCU01092	###	3-oxoacyl-(acyl-carrier-protein) reductase	945	464	23.9998	70	3.6705	401	20.7019	121	6.29433	358	18.9041	34	1.74525	416	21.7507	87	4.43479
NCU01093	###	Ser/Thr protein phosphatase	1369	3	0.107112	2	0.0723911	8	0.285092	13	0.466805	4	0.145801	1	0.0354328	4	0.144367	0	0
NCU01094	###	isoamyl alcohol oxidase	2154	436	9.89379	105	2.41547	344	7.79132	49	1.11827	400	9.26659	67	1.50882	378	8.67077	58	1.29708
NCU01095	###	MFS drug transporter	1813	12	0.323523	32	0.874603	10	0.269092	5	0.135571	8	0.22019	57	1.52506	37	1.00836	183	4.86227
NCU01096	###	hypothetical protein	351	5	0.696282	2	0.282346	1	0.138992	0	0	4	0.568667	1	0.138198	6	0.844609	0	0
NCU01097	###	nitrogen assimilation transcription factor nit-4	3458	1192	16.849	670	9.60083	1050	14.8137	402	5.71474	1086	15.6715	649	9.10394	1474	21.0612	866	12.0636
NCU01098	###	hypothetical protein	5117	343	3.27643	91	0.881221	396	3.77553	145	1.39299	363	3.53995	43	0.407627	305	2.94507	102	0.96022
NCU01099	###	GTP-binding protein GTR1	2296	18	0.383197	2	0.0431635	12	0.254981	3	0.064231	10	0.217337	5	0.105635	11	0.236719	4	0.0839216
NCU01100	###	UBX domain-containing protein 1	3864	1018	12.8775	321	4.11649	2418	30.5293	1283	16.3224	1550	20.017	267	3.35184	1805	23.0808	1156	14.4114
NCU01101	mim1	mitochondrial import protein 1	1168	763	31.9304	344	14.594	1121	46.8232	651	27.3989	850	36.3146	199	8.26456	1296	54.8244	580	23.9205
NCU01102	###	mitochondrial export translocase Oxa1	2044	857	20.4938	75	1.81819	975	23.2714	284	6.83019	849	20.7268	40	0.949267	977	23.617	208	4.90194
NCU01103	###	carbonic anhydrase	957	11	0.561827	5	0.258891	14	0.713698	7	0.359569	10	0.521427	4	0.202748	8	0.413038	0	0
NCU01104	###	ATP-dependent RNA helicase MSS116	2682	138	2.51503	144	2.6605	221	4.02005	223	4.08735	136	2.53038	114	2.06184	210	3.86876	219	3.93343
NCU01105	###	hypothetical protein	5261	131	1.2171	52	0.489772	128	1.18697	84	0.784886	112	1.06232	42	0.387249	89	0.83586	53	0.485281
NCU01106	###	bifunctional amine oxidase	2765	161	2.84612	19	0.3405	155	2.73486	36	0.640034	121	2.18371	10	0.175434	163	2.91276	30	0.522651
NCU01107	###	short-chain dehydrogenase	1365	3093	110.757	485	17.6063	3038	108.581	1171	42.1716	2139	78.1958	119	4.22886	3953	143.089	1489	52.547
NCU01108	###	hypothetical protein	1171	67	2.79666	25	1.05789	83	3.45796	41	1.72117	93	3.96307	21	0.869905	127	5.35869	69	2.83843
NCU01109	###	hypothetical protein	897	39	2.12517	14	0.773383	48	2.61064	46	2.52093	35	1.94707	3	0.162233	62	3.41516	31	1.66477
NCU01111	###	erythromycin esterase	1425	8	0.274408	4	0.139093	22	0.753193	12	0.413963	11	0.385197	3	0.102121	6	0.208041	14	0.473259
NCU01112	###	carboxypeptidase y inhibitor	1354	54	1.94938	14	0.512352	80	2.8825	49	1.77899	52	1.91642	9	0.322428	67	2.44494	57	2.02788
NCU01113	###	hypothetical protein	1491	11	0.360609	10	0.332339	34	1.1125	8	0.263759	14	0.46855	6	0.195201	27	0.894742	14	0.45231
NCU01114	###	alpha n-terminal protein methyltransferase 1	1467	147	4.89789	103	3.47909	194	6.45164	152	5.09342	195	6.633	68	2.24848	287	9.66637	145	4.76128
NCU01115	###	tRNA-splicing endonuclease subunit SEN2	2444	62	1.23997	7	0.141924	121	2.41536	32	0.643642	77	1.57215	4	0.0793905	135	2.72926	40	0.788396
NCU01116	###	ceramide glucosyltransferase	2444	131	2.61994	132	2.67628	185	3.69291	241	4.84743	166	3.38932	122	2.42141	181	3.65922	289	5.69616
NCU01118	###	protein sgt1	2161	633	14.3176	640	14.6752	2049	46.2579	4793	109.031	631	14.5707	364	8.17064	1355	30.9811	676	15.0688
NCU01119	###	lanosterol synthase	2714	547	9.85144	142	2.59261	746	13.41	302	5.47007	657	12.0798	108	1.93029	665	12.1066	163	2.8931
NCU01120	###	meiotic recombination protein rec12	1453	32	1.07648	26	0.886679	48	1.61166	40	1.35329	55	1.88887	19	0.634304	43	1.46223	35	1.16035
NCU01121	###	ankyrin repeat-containing protein yar1	1135	178	7.6656	100	4.36579	313	13.4539	118	5.11072	305	13.4094	82	3.50451	392	17.0648	136	5.77203
NCU01122	###	zinc finger protein klf1	5320	2565	23.5666	700	6.51997	2734	25.0718	867	8.0113	2668	25.0253	410	3.73836	2586	24.0175	805	7.28904
NCU01123	###	hypothetical protein	1536	0	0	0	0	0	0	0	0	0	0	0	0	0	0	0	0
NCU01124	###	hypothetical protein	1659	141	4.15427	127	3.79329	263	7.73406	498	14.7563	173	5.20362	201	5.87705	224	6.67134	204	5.92338
NCU01127	###	hypothetical protein	1303	111	4.1639	51	1.93948	190	7.1139	141	5.31949	142	5.43813	55	2.04752	245	9.29038	192	7.09811
NCU01132	###	MFS monosaccharide transporter	1665	674	19.7864	415	12.3507	527	15.4417	287	8.47351	688	20.6196	663	19.3156	596	17.6866	229	6.62532
NCU01134	###	cytochrome p450	1875	10	0.260688	11	0.290704	12	0.312233	17	0.445701	10	0.266136	6	0.155224	8	0.210814	5	0.128456
NCU01135	###	hypothetical protein	2536	587	11.3139	191	3.73201	733	14.1011	373	7.23028	513	10.0942	125	2.39095	688	13.4045	288	5.47053
NCU01136	###	hypothetical protein	1940	365	9.1963	238	6.07903	458	11.5176	376	9.52756	511	13.1439	188	4.70073	386	9.83099	148	3.6749
NCU01138	###	CipA protein	1360	1861	66.8851	1173	42.7384	1305	46.8134	769	27.796	1209	44.3601	566	20.1877	919	33.3878	712	25.2189
NCU01140	###	NAD(P) transhydrogenase	4629	19619	207.163	10716	114.711	14391	151.671	6444	68.4327	15990	172.372	5275	55.277	16183	172.736	8442	87.8504
NCU01141	###	CDP-diacylglycerol-glycerol-3-phosphate 3-phosphatidyltransferase	2019	166	4.01878	233	5.71845	328	7.92567	281	6.84173	230	5.68456	257	6.17456	232	5.67758	305	7.27695
NCU01142	nuo13.4	NADH:ubiquinone oxidoreductase 13.4kD subunit	952	2395	122.968	1131	58.8687	2673	136.981	1054	54.4251	2715	142.311	1192	60.7364	3047	158.142	1054	53.3322
NCU01143	###	ATP-dependent RNA helicase	4826	1208	12.2349	3139	32.2302	1262	12.7576	1888	19.2314	1315	13.597	2469	24.8167	1214	12.4292	2063	20.592
NCU01144	###	hypothetical protein	2101	656	15.2616	811	19.1273	767	17.8102	362	8.4699	567	13.4667	588	13.5757	586	13.7811	375	8.59787
NCU01145	###	hypothetical protein	1420	2176	74.9019	3659	127.683	2081	71.496	884	30.6027	2524	88.6965	3675	125.539	2293	79.7861	634	21.5073
NCU01146	###	signal sequence receptor alpha chain	1711	8143	232.625	36632	1060.89	3985	113.626	1834	52.692	6246	182.162	36197	1026.2	3073	88.741	513	14.4429
NCU01147	###	tyrosine decarboxylase	2288	152	3.2472	762	16.5028	127	2.70798	102	2.19149	88	1.91925	919	19.4836	230	4.96688	326	6.86353
NCU01148	###	methyltransferase	1437	526	17.8917	544	18.7586	442	15.006	111	3.79719	453	15.7307	615	20.76	477	16.4011	76	2.54767
NCU01149	###	cupin domain-containing protein	1371	207	7.37998	383	13.8427	196	6.97456	121	4.33854	209	7.60702	450	15.9215	222	8.00068	125	4.39196
NCU01150	###	UBA domain-containing protein 3	3010	1163	18.8858	2197	36.1678	1552	25.155	1401	22.8806	1307	21.6678	2486	40.0631	1389	22.8007	1602	25.6379
NCU01151	###	calpain-B	3948	20	0.247614	133	1.6693	78	0.963864	199	2.47783	20	0.252789	111	1.36381	19	0.237787	133	1.62278
NCU01153	###	hypothetical protein	369	3	0.39739	3	0.40286	3	0.396637	0	0	5	0.676159	2	0.262914	2	0.267803	3	0.391634
NCU01154	###	submerged protoperithecia-1	2746	1480	26.3441	2606	47.0254	1932	34.3246	1212	21.6969	2099	38.1432	4128	72.9203	1195	21.502	2298	40.3121
NCU01156	###	hypothetical protein	2730	415	7.43032	241	4.37435	478	8.54208	254	4.57369	371	6.78136	179	3.18053	347	6.28027	201	3.54666
NCU01157	###	glutamate-cysteine ligase catalytic subunit	3324	275	4.04384	236	3.51811	299	4.38842	302	4.46623	385	5.7797	323	4.71358	413	6.13904	430	6.23151
NCU01158	###	hypothetical protein	3977	373	4.58432	204	2.54175	622	7.63015	444	5.48811	405	5.08165	232	2.82971	388	4.82045	312	3.77907
NCU01159	###	hypothetical protein	411	10	1.18927	9	1.08507	21	2.49273	12	1.43527	9	1.09271	5	0.590116	14	1.68305	9	1.05484
NCU01160	###	ATP-dependent RNA helicase dbp-5	2826	1663	28.7635	821	14.3956	2902	50.0984	3246	56.464	2010	35.4919	858	14.7273	2606	45.5632	1210	20.6252
NCU01161	###	actin polymerization protein Bzz1	3101	2583	40.7141	1566	25.0235	2501	39.3469	2664	42.2307	1865	30.0111	1355	21.1957	2953	47.0515	1238	19.2311
NCU01162	###	1,3 -beta-glucanosyltransferase gel1	2987	262	4.28734	26	0.431317	246	4.01789	65	1.06973	218	3.64189	10	0.162396	282	4.66472	72	1.16114
NCU01163	###	free methionine-R-sulfoxide reductase	865	145	8.19358	306	17.5293	167	9.41887	178	10.1158	177	10.2109	261	14.6364	205	11.7098	189	10.5252
NCU01164	###	FACT complex subunit ctc-2	4073	2354	28.2497	1377	16.7525	3721	44.5701	2367	28.568	3121	38.2371	1255	14.9465	3239	39.2924	2625	31.0456
NCU01165	###	cell division control protein 50	2093	3159	73.7738	2896	68.5627	4282	99.8104	4881	114.64	4082	97.3216	3656	84.7318	3806	89.8486	2303	53.0042
NCU01166	mcb	camp-dependent protein kinase regulatory chain	3166	2544	39.2761	616	9.64115	2886	44.4717	1049	16.2877	1986	31.3021	835	12.7934	2738	42.7301	558	8.49003
NCU01167	###	hypothetical protein	1416	102	3.52094	50	1.74971	158	5.44367	57	1.97882	192	6.76618	77	2.63777	194	6.7694	65	2.21124
NCU01169	###	NADH:ubiquinone oxidoreductase 24	1489	1623	53.2777	985	32.7794	2059	67.4621	1955	64.5428	1977	66.2548	770	25.0845	2637	87.5038	1693	54.7707
NCU01170	###	hypothetical protein	2573	3972	75.4556	3148	60.6253	4787	90.7657	4775	91.2282	4576	88.7466	1695	31.955	3887	74.6425	2512	47.029
NCU01171	###	DNA replication licensing factor mcm5	2707	350	6.31978	343	6.27863	428	7.71354	201	3.65009	487	8.97731	303	5.42955	406	7.41053	166	2.95397
NCU01172	###	vacuolar protein sorting-associated protein 54	4160	1789	21.0203	3105	36.9851	1902	22.3057	1524	18.0089	1490	17.873	2360	27.5187	1648	19.5738	1294	14.984
NCU01173	###	hypothetical protein	1247	29	1.13672	14	0.556315	54	2.11264	34	1.34032	42	1.68069	16	0.622391	42	1.66416	25	0.965738
NCU01174	###	anaphase-promoting complex subunit 8	3452	1216	17.2181	699	10.0338	1501	21.2133	1002	14.269	1170	16.913	598	8.40311	1395	19.9671	808	11.2753
NCU01175	fpp	farnesyl-pyrophosphate synthetase	1859	4748	124.84	3111	82.9239	5078	133.264	2451	64.8126	5457	146.481	2356	61.476	6158	163.671	1783	46.2017
NCU01176	###	hypothetical protein	4425	784	8.66014	2785	31.1868	1169	12.8884	2423	26.9176	1000	11.277	2362	25.8926	1116	12.4613	4247	46.2333
NCU01177	###	methionine adenosyltransferase 2 subunit beta	1774	406	11.1865	1086	30.3344	717	19.718	1247	34.5548	544	15.3021	1297	35.4647	707	19.6914	1731	47.0034
NCU01178	###	6-phosphofructo-2-kinase/fructose-2,6-bisphosphatase	2708	1330	24.0063	1444	26.4227	1707	30.7527	1458	26.467	1549	28.5436	1787	32.01	1553	28.3357	1876	33.3711
NCU01179	###	mitochondrial import receptor subunit TOM40	2220	736	16.2049	691	15.4235	933	20.5035	666	14.7474	1048	23.5567	747	16.3221	1110	24.7048	1709	37.083
NCU01180	###	ubiquitin C-terminal hydrolase	3737	937	12.2557	447	5.92711	1618	21.1229	1601	21.0603	1179	15.7433	689	8.94346	977	12.9176	1786	23.0221
NCU01181	###	acyl-CoA dehydrogenase family member 11	1789	1849	50.5183	3404	94.284	2534	69.1026	3704	101.779	2024	56.4554	2349	63.6916	1837	50.7353	5823	156.791
NCU01182	###	hypothetical protein	1303	219	8.21527	298	11.3326	377	14.1155	271	10.224	248	9.49757	316	11.7639	213	8.07694	201	7.43083
NCU01183	###	ribosome-interacting GTPase 2	1485	524	17.2475	471	15.7164	731	24.0154	665	22.0136	641	21.5396	397	12.968	763	25.3869	670	21.7337
NCU01184	###	pre-mRNA splicing factor cwc2	2538	337	6.49023	736	14.3696	424	8.15028	452	8.75472	332	6.52758	818	15.634	400	7.78718	531	10.0783
NCU01185	###	urease accessory protein UreF	1237	20	0.790282	20	0.80116	25	0.985981	17	0.675577	25	1.0085	7	0.274497	15	0.599147	21	0.817778
NCU01186	###	hypothetical protein	2758	897	15.8972	618	11.1033	1201	21.2445	1191	21.2282	904	16.3561	484	8.51257	1035	18.542	889	15.5272
NCU01187	cpc-3	cpc-3 protein	5643	1578	13.6684	2025	17.7817	2068	17.8788	2154	18.7643	1538	13.6004	2048	17.6047	2368	20.734	6087	51.9612
NCU01188	###	ubiquitin conjugating enzyme	1823	363	9.73289	844	22.9411	647	17.3147	1931	52.0704	363	9.93632	1476	39.2744	668	18.1051	4825	127.496
NCU01189	###	hypothetical protein	4291	2353	26.8031	1804	20.8323	2906	33.0396	3002	34.3912	1905	22.1535	1128	12.7515	2769	31.8842	2953	33.1505
NCU01190	###	Golgi to ER traffic protein 4	1703	922	26.463	264	7.68154	1495	42.8277	1112	32.0986	979	28.6862	126	3.58893	1465	42.5045	285	8.0615
NCU01191	###	hypothetical protein	1473	124	4.11473	42	1.41288	235	7.78329	129	4.30509	196	6.63986	50	1.64656	228	7.64793	104	3.40108
NCU01192	###	DNA polymerase delta catalytic subunit	3788	638	8.23252	291	3.80664	910	11.7201	487	6.31996	857	11.2895	258	3.30384	886	11.5567	303	3.85317
NCU01193	###	hypothetical protein	5008	1920	18.7395	3041	30.0892	2960	28.8354	8189	80.3826	3536	35.2333	5926	57.3993	3258	32.1439	8501	81.7695
NCU01195	am	NADP-specific glutamate dehydrogenase	2107	4421	102.56	87	2.04604	755	17.4816	124	2.89303	6797	160.975	117	2.69359	5435	127.452	248	5.66987
NCU01196	###	hypothetical protein	3181	916	14.0752	1177	18.3346	393	6.02736	474	7.32505	616	9.66323	692	10.5524	732	11.37	426	6.45107
NCU01197	gul-1	cell wall biogenesis protein phosphatase Ssd1	5167	27692	261.962	33199	318.38	22775	215.039	19234	182.99	26977	260.532	21171	198.752	21218	202.898	14512	135.293
NCU01198	###	nucleoporin gle1	2138	204	4.66385	155	3.59239	283	6.45769	243	5.5872	242	5.64824	128	2.9041	323	7.4646	121	2.72624
NCU01199	###	t-SNARE affecting a late golgi compartment protein 1	1291	315	11.9263	583	22.377	583	22.0313	701	26.6924	406	15.693	649	24.3853	597	22.8486	542	20.2236
NCU01200	###	peptidyl-prolyl cis-trans isomerase B	1131	21132	913.272	11246	492.713	10340	446.022	4216	183.246	17855	787.776	12714	545.292	7797	340.625	285	12.1386
NCU01201	###	trm-112	969	394	19.8744	1177	60.1882	566	28.4965	790	40.0773	470	24.2036	927	46.4051	776	39.5685	878	43.6472
NCU01202	###	hypothetical protein	1301	2002	75.2158	2526	96.2088	2970	111.372	2477	93.5932	2792	107.089	2453	91.4597	3374	128.138	1713	63.4258
NCU01203	###	ribosomal rna-processing protein 17	1017	78	3.74883	77	3.7517	144	6.9078	101	4.88198	149	7.3109	51	2.43253	188	9.13374	104	4.92604
NCU01204	###	tropomyosin	1219	4212	168.891	3706	150.647	8998	360.114	6909	278.617	5373	219.947	2844	113.171	7804	316.319	2749	108.632
NCU01205	###	hypothetical protein	1993	327	8.01978	284	7.06106	535	13.0962	341	8.4109	250	6.25948	115	2.79898	311	7.71018	141	3.40798
NCU01206	set-1	histone-lysine N-methyltransferase	5510	1412	12.5258	1108	9.96431	1816	16.0791	1706	15.2203	1327	12.0178	790	6.95481	1638	14.6884	1230	10.7532
NCU01207	###	vacuolar membrane ATPase 1	2570	7428	141.274	3249	62.6434	9735	184.8	5537	105.91	8849	171.817	2453	46.2992	8598	165.301	4132	77.4485
NCU01208	###	hypothetical protein	3089	4417	69.8927	2282	36.6064	3975	62.7794	2437	38.7823	3755	60.6593	1491	23.4137	2978	47.6341	1574	24.5455
NCU01209	###	hypothetical protein	1563	83	2.59562	115	3.64584	107	3.33982	117	3.67979	74	2.36253	140	4.34489	61	1.92833	85	2.61966
NCU01210	###	aminodeoxychorismate synthase	2409	28	0.568124	52	1.06961	68	1.37712	106	2.16304	37	0.766426	59	1.18802	52	1.06654	54	1.0798
NCU01211	###	hypothetical protein	2530	300	5.79593	1479	28.9672	448	8.63885	1522	29.5726	383	7.55412	1313	25.1741	424	8.28051	896	17.0598
NCU01212	###	hypothetical protein	808	4	0.241975	4242	260.147	2	0.120758	3635	221.151	2	0.123516	5733	344.176	8	0.489204	1793	106.894
NCU01213	sod-2	superoxide dismutase	2923	2224	37.1902	31805	539.17	2222	37.0863	31780	534.467	2380	40.6306	68854	1142.64	2297	38.8279	12365	203.775
NCU01214	###	hypothetical protein	2221	203	4.46755	4586	102.316	180	3.95387	4236	93.7569	175	3.93183	6730	146.986	164	3.64844	2720	58.9938
NCU01215	###	thioesterase	2059	332	7.88141	230	5.53516	462	10.9467	531	12.6775	389	9.42755	198	4.66464	495	11.8785	341	7.97781
NCU01216	###	E3 ubiquitin ligase complex f-box protein	3890	2380	29.9054	1532	19.515	2624	32.9088	2067	26.1208	2246	28.8115	1336	16.6597	2390	30.3571	1617	20.0238
NCU01218	###	hypothetical protein	1590	1513	46.5119	797	24.8382	1720	52.7752	858	26.5269	1689	53.0076	568	17.3285	2029	63.0517	629	19.0563
NCU01219	###	glutaredoxin	1027	2394	113.94	6261	302.087	3683	174.956	4923	235.643	2899	140.859	6720	317.401	3640	175.123	7045	330.443
NCU01220	###	BAG domain-containing protein	3949	879	10.8799	5330	66.8804	1181	14.5902	2649	32.9754	981	12.3962	4373	53.7158	1481	18.5302	4275	52.1477
NCU01221	###	60S ribosomal protein L16	1514	7035	227.123	947	30.9944	8950	288.4	2450	79.5492	7106	234.21	780	24.9907	11751	383.496	2326	74.0065
NCU01223	###	hypothetical protein	483	18	1.82158	28	2.87256	19	1.91913	47	4.78351	16	1.65302	24	2.41031	25	2.55743	47	4.68745
NCU01224	###	26S protease regulatory subunit 4	2176	1881	42.2525	2914	66.3574	3705	83.0668	4918	111.103	2353	53.9596	2360	52.6093	2734	62.0799	4285	94.8588
NCU01225	###	ubiquitin conjugating enzyme	1816	1952	52.5395	3152	86.0061	2630	70.6542	5334	144.389	2527	69.4376	2903	77.5427	2840	77.2706	4557	120.878
NCU01227	###	succinyl-CoA ligase alpha-chain	1891	2044	52.8337	1452	38.0482	2854	73.631	2156	56.0471	2847	75.1279	1166	29.91	2857	74.6501	2170	55.2782
NCU01229	elp3	elongator complex protein 3	2336	812	16.9905	437	9.26974	1000	20.8846	788	16.5825	822	17.5592	302	6.2711	1132	23.9434	1099	22.6626
NCU01230	###	serum paraoxonase/arylesterase	1673	1892	55.2774	710	21.0291	2813	82.0299	2839	83.419	2337	69.7057	448	12.9895	1729	51.0635	599	17.2471
NCU01231	###	carboxylic acid transporter	2679	10238	186.795	13523	250.126	10814	196.93	9716	178.283	18327	341.369	5102	92.3798	4897	90.3169	2870	51.6054
NCU01233	###	aldose reductase	2184	717	16.0468	2033	46.1258	988	22.07	1373	30.9039	987	22.5512	1337	29.6953	948	21.447	1472	32.4669
NCU01234	###	ATP-dependent rna helicase fal-1	1908	705	18.0606	1263	32.8008	928	23.7284	1170	30.1442	972	25.421	1098	27.9147	942	24.3941	1211	30.574
NCU01235	###	pre-mrna-splicing factor	1926	341	8.65406	832	21.4055	465	11.7786	561	14.3187	364	9.43084	815	20.5263	547	14.0327	524	13.1057
NCU01236	###	structure-specific endonuclease subunit slx1	1441	256	8.68356	793	27.2689	293	9.91978	641	21.867	260	9.00357	640	21.544	379	12.9953	1351	45.1624
NCU01238	###	Lysine-specific demethylase lid	6912	2552	18.0467	4620	33.1205	2420	17.0809	3655	25.9944	2914	21.0374	3689	25.8889	2657	18.9933	7499	52.2619
NCU01240	###	hypothetical protein	2967	6355	104.694	845	14.1123	7281	119.721	2106	34.8929	9310	156.58	450	7.35706	6775	112.824	1586	25.7497
NCU01241	###	calcium-binding mitochondrial carrier protein	4008	313	3.81714	185	2.28719	394	4.79586	360	4.4154	306	3.80977	197	2.38423	628	7.74183	1040	12.4995
NCU01242	###	G2/mitotic-specific cyclin	3392	956	13.776	603	8.80887	1607	23.1131	1013	14.6808	1131	16.6384	495	7.07879	1206	17.5672	632	8.97526
NCU01243	###	C6 finger domain-containing protein	3133	4361	68.0374	250	3.95402	4678	72.8447	594	9.32012	5112	81.4209	166	2.57014	4215	66.4735	211	3.2442
NCU01245	###	hypothetical protein	1936	383	9.66975	160	4.09518	402	10.1302	236	5.99242	438	11.2895	111	2.78117	500	12.7608	277	6.89224
NCU01246	###	urease accessory protein UreD	1419	77	2.65235	74	2.58409	87	2.99113	105	3.6375	71	2.49679	49	1.67503	137	4.77034	78	2.64788
NCU01247	###	cohesin subunit psc3	4182	807	9.43217	632	7.48845	1992	23.2383	2350	27.6235	1087	12.9703	594	6.88988	1028	12.1456	1009	11.6223
NCU01248	###	hypothetical protein	2440	328	6.57062	150	3.04621	671	13.4162	614	12.3701	401	8.20087	138	2.74346	469	9.49718	198	3.90896
NCU01249	###	importin alpha subunit	2752	8805	156.388	4886	87.9759	13256	234.997	11542	206.171	11236	203.736	3811	67.1738	12060	216.526	10623	185.945
NCU01250	###	cystinosin	1748	733	20.4967	1520	43.0885	1104	30.8124	3080	86.6174	899	25.664	1449	40.2102	823	23.2632	1199	33.0418
NCU01252	###	MYND domain-containing protein	4262	2635	30.2196	1174	13.6494	2718	31.1125	1348	15.5479	2164	25.3367	879	10.0043	2357	27.3248	935	10.5678
NCU01253	###	hypothetical protein	2434	427	8.57491	1052	21.4168	488	9.78132	1179	23.8116	658	13.49	1096	21.8424	478	9.70329	868	17.1785
NCU01254	###	probable zinc transporter zrg17	2472	535	10.5786	570	11.4258	926	18.2751	1451	28.8546	810	16.3509	563	11.0476	716	14.3112	949	18.4928
NCU01255	###	mitochondrial dynamin GTPase	3581	2038	27.8177	1748	24.1878	2622	35.7212	2788	38.2723	2224	30.991	1573	21.3076	2410	33.2525	3284	44.1758
NCU01256	###	glutamine amidotransferase	2492	1171	22.9684	1015	20.1826	1445	28.289	1478	29.1556	1530	30.6372	1045	20.3413	1756	34.8167	1752	33.8666
NCU01257	###	rRNA-processing protein	1651	40	1.18423	11	0.330145	70	2.06847	16	0.476396	118	3.56648	9	0.264426	155	4.6387	34	0.992014
NCU01258	###	cyanate hydratase	1171	3708	154.776	445	18.8305	4841	201.686	1452	60.9544	4485	191.122	252	10.4389	7339	309.665	1321	54.3415
NCU01259	###	hypothetical protein	1206	151	6.12	6	0.246526	244	9.87054	64	2.60872	259	10.7166	10	0.402219	275	11.2667	53	2.11697
NCU01260	###	hypothetical protein	7193	794	5.39551	301	2.07355	959	6.50439	498	3.40342	822	5.70253	194	1.30828	875	6.01049	391	2.6185
NCU01261	###	hypothetical protein	614	5	0.398037	3	0.242109	13	1.03294	4	0.320249	5	0.406356	2	0.158005	2	0.160943	4	0.313818
NCU01262	###	hypothetical protein	291	0	0	0	0	0	0	0	0	0	0	0	0	0	0	0	0
NCU01266	###	1-phosphatidylinositol-4,5 -bisphosphate phosphodiesterase	4701	290	3.01529	672	7.08334	518	5.37573	478	4.99843	280	2.97217	482	4.97355	497	5.22369	739	7.57251
NCU01267	###	palmitoyltransferase PFA3	3183	1256	19.2875	1238	19.2727	1833	28.0947	1233	19.0424	1435	22.4968	1460	22.2498	1570	24.3711	1035	15.6635
NCU01268	###	ubiquitin-conjugating enzyme E2 6	1778	1583	43.5182	6957	193.887	940	25.7926	509	14.0728	1222	34.2961	6399	174.578	1191	33.0972	515	13.9528
NCU01269	###	cell cycle regulatory protein	3569	820	11.2302	1399	19.4236	1264	17.2782	1540	21.2114	786	10.9896	984	13.3739	1030	14.2594	1473	19.8812
NCU01270	###	ribose-phosphate pyrophosphokinase II	2459	285	5.66511	336	6.77079	338	6.70589	348	6.95691	240	4.87033	243	4.79355	282	5.66633	222	4.34891
NCU01271	spe-1	ornithine decarboxylase	2786	2049	35.9487	725	12.8948	2620	45.8795	1855	32.7309	2062	36.9329	958	16.6799	3805	67.4816	2628	45.4391
NCU01272	###	mitochondrial presequence protease	4937	1685	16.6824	1090	10.9401	3907	38.6081	4510	44.9065	2028	20.4979	820	8.05676	2872	28.7431	2692	26.2662
NCU01273	###	alpha-taxilin	2222	868	19.094	692	15.432	1008	22.1317	1266	28.0082	909	20.4139	606	13.2293	1191	26.4837	825	17.8853
NCU01274	###	hypothetical protein	2850	1086	18.6255	1233	21.4376	1295	22.1678	1184	20.4222	918	16.0732	763	12.9864	1776	30.79	1184	20.0121
NCU01275	###	oxidoreductase	1505	2242	72.815	22011	724.707	1987	64.4109	4114	134.377	2021	67.0093	21603	696.285	2054	67.4335	3738	119.643
NCU01276	###	N-acetyltransferase 5	1330	222	8.15875	328	12.2203	288	10.5643	191	7.05956	201	7.54136	211	7.69556	268	9.95623	154	5.5777
NCU01277	###	hypothetical protein	2459	410	8.14981	282	5.68263	679	13.4713	459	9.17592	518	10.5118	204	4.02421	588	11.8149	317	6.20993
NCU01278	###	centromere kinetochore protein zw10 homolog	2915	1266	21.2284	2879	48.9398	1296	21.6903	1024	17.2686	1132	19.3782	1863	31.0016	1204	20.408	540	8.92362
NCU01279	###	hypothetical protein	3270	1395	20.852	172	2.60639	1757	26.2133	375	5.6374	2195	33.4959	91	1.3499	2436	36.8079	227	3.34398
NCU01281	###	hypothetical protein	821	154	9.16853	112	6.7598	274	16.2819	205	12.2746	143	8.69157	79	4.6676	214	12.879	114	6.68879
NCU01282	###	vacuolar-sorting protein snf-7	1831	1558	41.5912	668	18.0779	5477	145.933	3659	98.2358	1914	52.1626	599	15.8689	2147	57.9369	1854	48.7761
NCU01283	###	hypothetical protein	4877	1887	18.9122	1149	11.6742	2811	28.1194	3650	36.7905	2941	30.0918	990	9.84673	2269	22.9876	3140	31.0143
NCU01284	###	DnaJ-related protein SCJ1	1514	164	5.29468	81	2.65105	240	7.73363	227	7.37048	279	9.19568	84	2.6913	283	9.23575	210	6.68158
NCU01285	###	hypothetical protein	2527	3876	74.9723	3434	67.337	4495	86.7806	6336	123.255	4518	89.2168	2890	55.4756	3890	76.0599	2225	42.4141
NCU01288	###	hypothetical protein	5783	1640	13.8616	1900	16.2802	1896	15.995	1237	10.5151	1562	13.4782	1852	15.5345	1498	12.7988	1067	8.88786
NCU01289	###	hypothetical protein	3056	292	4.67037	202	3.27534	340	5.4278	224	3.60322	598	9.76457	288	4.57139	464	7.50199	318	5.01256
NCU01290	###	centromere/microtubule-binding protein CBF5	2368	370	7.63734	35	0.732395	439	9.04443	104	2.15897	732	15.4253	29	0.594054	731	15.2527	63	1.28158
NCU01291	###	hypothetical protein	3093	1614	25.5062	635	10.1731	1329	20.9625	847	13.4617	2461	39.7043	633	9.92735	1483	23.6904	794	12.3659
NCU01292	###	hypothetical protein	1026	43	2.04853	35	1.69036	51	2.42505	28	1.34155	60	2.91816	31	1.46563	26	1.2521	21	0.985956
NCU01294	###	protein n-terminal amidase	3620	519	7.00779	466	6.37876	632	8.51739	522	7.08855	988	13.6193	774	10.3715	810	11.0557	1113	14.8106
NCU01296	###	degradation in endoplasmic reticulum protein 2 derlin-2	3223	1418	21.5049	4825	74.1815	1079	16.3328	1771	27.0118	945	14.6311	4101	61.7219	1168	17.9058	1436	21.4625
NCU01297	###	hypothetical protein	2215	10	0.220673	8	0.178968	14	0.308356	7	0.155353	7	0.157699	4	0.0875983	14	0.312296	6	0.130486
NCU01298	###	hypothetical protein	1517	291	9.37626	295	9.63597	461	14.8256	1498	48.5425	300	9.86827	149	4.76442	293	9.54319	121	3.84225
NCU01299	###	hypothetical protein	945	289	14.9482	333	17.4611	190	9.80889	264	13.7331	285	15.0494	250	12.8327	481	25.1492	279	14.2219
NCU01300	###	imidazoleglycerol-phosphate dehydratase	1207	360	14.5786	212	8.70337	474	19.1588	435	17.7165	573	23.6893	222	8.92186	540	22.1054	271	10.8155
NCU01301	###	60S ribosomal subunit assembly/export protein loc-1	1106	43	1.90036	6	0.268816	64	2.82308	19	0.844489	81	3.65456	6	0.263151	101	4.51209	22	0.958194
NCU01302	###	hydrolase	1812	122	3.29097	146	3.99258	128	3.44628	147	3.988	135	3.71776	139	3.72105	158	4.30835	276	7.33731
NCU01303	###	hypothetical protein	3333	754	11.0575	1324	19.6839	1006	14.7252	920	13.569	823	12.3217	1085	15.7908	868	12.8676	1204	17.4011
NCU01304	###	mitochondrial mRNA processing protein PET127	2553	548	10.4918	237	4.59999	594	11.351	234	4.50568	611	11.9425	230	4.37005	688	13.3152	522	9.8493
NCU01305	###	rhomboid family membrane protein	3045	1154	18.5242	869	14.1414	2082	33.3574	2393	38.6323	1842	30.1862	1071	17.0613	1643	26.6601	1658	26.2291
NCU01306	###	hypothetical protein	1940	283	7.13028	170	4.34216	335	8.42445	430	10.8959	389	10.0058	143	3.57556	466	11.8685	383	9.51005
NCU01307	###	hypothetical protein	1204	289	11.7326	183	7.53153	344	13.939	256	10.4522	349	14.4645	107	4.31089	451	18.5081	362	14.4833
NCU01308	###	hypothetical protein	333	0	0	0	0	2	0.293011	1	0.147622	0	0	2	0.291337	1	0.148377	1	0.144658
NCU01309	###	hypothetical protein	3653	1608	21.5158	1196	16.2233	1845	24.6402	1477	19.8759	1472	20.1078	813	10.7957	2054	27.7819	1394	18.3823
NCU01310	###	hypothetical protein	2095	1221	28.4875	1337	31.6232	1419	33.0443	1430	33.5543	1220	29.059	1293	29.9381	1447	34.1268	1797	41.319
NCU01311	###	hypothetical protein	2442	182	3.6429	158	3.20605	206	4.11547	124	2.49616	114	2.32951	76	1.50965	170	3.43965	155	3.05754
NCU01312	rca-1	myb-like DNA-binding protein myb-1	1751	503	14.0412	1827	51.7025	1032	28.7536	1590	44.6382	745	21.2313	1520	42.1082	740	20.8813	1993	54.8286
NCU01313	###	hypothetical protein	282	0	0	0	0	3	0.519004	0	0	1	0.176952	0	0	0	0	0	0
NCU01314	###	hypothetical protein	372	9	1.18256	5	0.666018	12	1.57375	9	1.18931	10	1.34141	4	0.521587	20	2.65643	5	0.64746
NCU01315	###	UDP-N-acetylglucosaminyltransferase	4968	3237	31.8481	3893	38.8295	5259	51.644	7171	70.9568	4018	40.3584	3586	35.0137	3471	34.5211	5531	53.63
NCU01317	###	60S ribosomal protein L12	1599	7307	223.364	2276	70.5314	9226	281.49	4150	127.584	6982	217.89	1480	44.8976	11412	352.635	3574	107.669
NCU01318	###	protein transporter sec-23	3019	6809	110.241	32730	537.207	4427	71.5393	4888	79.591	5616	92.826	35207	565.686	3996	65.3994	4297	68.5627
NCU01319	###	hypothetical protein	2990	1270	20.7613	15906	263.602	2257	36.8263	8437	138.712	1753	29.2561	17738	287.768	1473	24.3413	7574	122.022
NCU01320	###	glutathione S-transferase	915	581	31.0368	10767	583.086	1316	70.167	3560	191.26	485	26.45	12165	644.912	762	41.1477	537	28.2709
NCU01321	###	dna polymerase type-x family protein pol4	2700	273	4.94221	1157	21.2338	387	6.99271	795	14.4743	247	4.56498	906	16.277	318	5.81936	513	9.15249
NCU01322	###	transcription initiation factor IIe subunit alpha	2217	680	14.9922	1852	41.3937	944	20.7733	2435	53.9919	852	19.1769	1813	39.6681	1071	23.8691	2097	45.5637
NCU01323	###	structural maintenance of chromosomes protein 1	4395	783	8.70813	610	6.87749	1301	14.4416	913	10.2119	916	10.4002	551	6.08138	1164	13.086	728	7.97918
NCU01324	###	hypothetical protein	2766	753	13.3065	1157	20.7272	915	16.1386	578	10.2724	850	15.3346	1202	21.0796	1076	19.2208	445	7.74986
NCU01325	###	hypothetical protein	795	2	0.122966	12	0.747951	8	0.490932	10	0.618342	6	0.376608	10	0.610158	5	0.310752	6	0.363555
NCU01326	###	hypothetical protein	872	0	0	17	0.966032	9	0.503529	63	3.55156	5	0.286127	26	1.44633	7	0.396637	10	0.55242
NCU01327	###	hypothetical protein	2159	1255	28.4127	3270	75.0506	1223	27.6358	1323	30.1233	1293	29.8849	3404	76.4797	1239	28.355	1365	30.4555
NCU01328	###	transketolase	2615	25338	473.612	1382	26.1876	25310	472.192	3734	70.1937	29406	561.138	1231	22.8347	34749	656.572	5063	93.2657
NCU01329	###	hypothetical protein	1440	56	1.90085	83	2.85611	125	4.23493	85	2.9017	73	2.52968	65	2.18958	112	3.84297	111	3.71318
NCU01330	###	phosphatidylinositide phosphatase sac2	3687	359	4.7593	806	10.8323	858	11.353	1572	20.9592	449	6.07685	898	11.8144	759	10.1714	3604	47.0866
NCU01331	###	ribonucleoprotein-associated protein	787	210	13.0427	254	15.9926	280	17.3573	156	9.74418	352	22.3189	240	14.7927	478	30.0099	315	19.2806
NCU01332	###	vacuolar ATP synthase proteolipid subunit	1567	8124	253.41	5176	163.676	10895	339.201	6499	203.879	10074	320.803	4562	141.22	12251	386.291	6877	211.405
NCU01333	###	Delta(24(24(1)))-sterol reductase	2757	515	9.13046	1053	18.9256	845	14.9527	1300	23.1794	823	14.896	1314	23.1189	735	13.1723	915	15.9871
NCU01334	###	hypothetical protein	1143	30	1.28291	14	0.606933	29	1.2378	27	1.16122	27	1.17875	18	0.763899	24	1.03747	12	0.505732
NCU01335	###	cell division control protein 7	6386	3538	27.0801	2125	16.4888	3955	30.2145	1969	15.157	3544	27.693	1749	13.2853	3254	25.1768	2117	15.969
NCU01336	###	hypothetical protein	2357	395	8.19143	400	8.40929	578	11.9637	669	13.9528	476	10.0775	448	9.21994	556	11.6554	607	12.4055
NCU01337	###	dihydrofolate synthetase Fol3	1471	353	11.7296	460	15.4954	397	13.1667	417	13.9354	268	9.09133	321	10.5853	379	12.7303	421	13.7865
NCU01338	###	hypothetical protein	1007	235	11.4067	478	23.5211	306	14.8248	637	31.0961	238	11.7938	415	19.9907	333	16.339	899	43.0047
NCU01339	###	hypothetical protein	1809	540	14.5907	411	11.258	892	24.0561	826	22.4459	652	17.9852	296	7.93711	901	24.6092	1259	33.5253
NCU01340	###	hypothetical protein	924	72	3.80875	1631	87.4663	1347	71.1204	1764	93.8474	96	5.18447	1792	94.0753	230	12.2989	4161	216.926
NCU01341	###	U1 small nuclear ribonucleoprotein C	1473	426	14.1361	831	27.9548	713	23.6148	1039	34.6744	581	19.6824	716	23.5787	694	23.2792	1040	34.0108
NCU01342	###	endoplasmic reticulum vesicle protein 25	1360	1944	69.8682	5973	217.627	1247	44.7328	1166	42.1459	1714	62.8894	5031	179.442	1232	44.7593	739	26.1753
NCU01343	###	succinate dehydrogenase assembly factor mitochondrial	1318	211	7.82509	228	8.57192	351	12.9924	451	16.8212	245	9.2759	210	7.72882	377	14.1331	592	21.6368
NCU01344	###	hypothetical protein	2578	545	10.3332	200	3.8442	669	12.6602	391	7.45572	663	12.8332	237	4.45938	540	10.3496	219	4.09211
NCU01345	###	transcription factor atf1	3339	1664	24.359	853	12.6588	1813	26.4899	984	14.4869	1666	24.898	962	13.9755	1860	27.5238	2023	29.1854
NCU01346	###	hypothetical protein	288	0	0	0	0	0	0	1	0.170688	1	0.173266	0	0	1	0.171561	0	0
NCU01347	###	hypothetical protein	1677	253	7.37411	93	2.74795	270	7.85469	203	5.95057	253	7.52823	93	2.69004	378	11.1371	320	9.19185
NCU01348	###	agmatinase	2053	20	0.476171	9	0.217226	21	0.499032	10	0.239446	17	0.413205	6	0.141766	16	0.385073	16	0.375419
NCU01349	###	hypothetical protein	5200	384	3.60952	513	4.88847	385	3.61207	492	4.65112	428	4.1072	564	5.26121	411	3.90526	828	7.67031
NCU01350	###	hypothetical protein	285	0	0	0	0	0	0	0	0	0	0	0	0	0	0	0	0
NCU01351	###	hypothetical protein	1110	7	0.308246	8	0.35713	7	0.307662	4	0.177147	8	0.359644	6	0.262203	4	0.178053	6	0.260384
NCU01353	###	endo-1,3(4) -beta-glucanase	3071	1949	31.0209	2364	38.144	1978	31.4228	2185	34.9758	2745	44.6034	2832	44.7325	2173	34.9616	4774	74.8839
NCU01355	###	hypothetical protein	1495	41	1.34049	41	1.35894	55	1.79482	61	2.00578	59	1.96932	27	0.876056	59	1.94995	39	1.25664
NCU01356	###	molybdate transporter 1	2041	728	17.4345	126	3.05905	785	18.764	468	11.2719	881	21.5396	54	1.28339	809	19.5847	410	9.67669
NCU01357	###	ph-response regulator protein pali rim9	1187	89	3.66489	99	4.13279	117	4.80876	153	6.33631	78	3.27906	62	2.53367	127	5.28646	124	5.03219
NCU01358	###	hypothetical protein	1683	115	3.33992	148	4.35749	160	4.63804	129	3.76792	127	3.76552	90	2.59399	155	4.5505	120	3.43465
NCU01360	nuo11.5	NADH:ubiquinone oxidoreductase 11.5kD subunit	971	1332	67.0513	1186	60.5235	1745	87.6747	1265	64.0423	1618	83.1505	1106	55.2517	2048	104.213	1264	62.7067
NCU01361	###	hypothetical protein	4099	1814	21.6312	4721	57.0709	1725	20.531	1575	18.8885	1554	18.9181	3531	41.7859	1495	18.0208	1416	16.6407
NCU01362	###	INO80 chromatin remodeling complex	4021	1155	14.0401	625	7.70202	1574	19.0972	831	10.1593	1355	16.8155	444	5.35622	1580	19.4149	755	9.04479
NCU01364	###	oxidoreductase	1387	1153	40.6326	543	19.3991	729	25.6418	373	13.2199	934	33.6028	352	12.3105	1692	60.2748	421	14.6215
NCU01365	###	ATP dependent DNA ligase domain-containing protein	3977	838	10.2994	700	8.7217	999	12.2549	707	8.73895	733	9.19716	619	7.54996	769	9.55394	564	6.83139
NCU01366	###	ubiquitin-like-specific protease 2	4816	1486	15.0818	1013	10.4227	2316	23.4612	1892	19.3121	1739	18.0185	944	9.50813	1936	19.8623	1843	18.4342
NCU01367	###	Ribosome RNA-processing protein	2393	127	2.59408	30	0.621209	180	3.66968	63	1.29418	259	5.40085	22	0.445953	286	5.9052	59	1.18767
NCU01368	###	proteasome component C11	1278	2467	94.354	1044	40.4789	4225	161.285	1900	73.0833	3038	118.621	723	27.4421	3502	135.393	1687	63.5872
NCU01369	###	ATP-dependent RNA helicase ded-1	3646	2226	29.8422	1433	19.4755	3256	43.5678	2776	37.4282	4576	62.6289	3382	44.9952	3724	50.4667	5413	71.5166
NCU01370	###	hypothetical protein	2162	169	3.82079	58	1.32933	221	4.98695	89	2.02362	210	4.84696	54	1.21157	191	4.36505	74	1.64878
NCU01371	###	phosphatidylglycerophosphatase mitochondrial	981	80	3.98605	58	2.92966	107	5.32124	58	2.90639	73	3.71329	51	2.5218	83	4.18043	67	3.28997
NCU01373	###	hypothetical protein	1344	76	2.76399	80	2.94951	85	3.08545	77	2.81635	64	2.37622	69	2.49034	77	2.83076	86	3.08237
NCU01374	###	CutC family protein	1405	145	5.04445	80	2.82145	146	5.06961	90	3.14892	145	5.14988	71	2.45127	189	6.64656	102	3.49711
NCU01375	###	hypothetical protein	363	21	2.82771	27	3.68567	42	5.6447	32	4.3335	29	3.98655	16	2.13807	14	1.90561	38	5.0427
NCU01376	pho-2	alkaline phosphatase	2368	263	5.4287	632	13.225	453	9.33286	675	14.0126	292	6.15328	558	11.4304	231	4.81994	350	7.11987
NCU01377	###	anaphase-promoting complex subunit Cut9	2601	185	3.47659	90	1.71459	275	5.15811	125	2.36246	261	5.00732	66	1.23087	262	4.97706	137	2.53727
NCU01378	###	acetoacetyl-CoA synthase	2932	1360	22.6724	1908	32.2458	1804	30.0172	3221	54.0036	2004	34.1067	1204	19.9192	1888	31.8163	2741	45.033
NCU01379	###	histone acetylase complex subunit Paf400	12313	4147	16.4624	4420	17.7876	4914	19.4702	3687	14.7199	4581	18.5653	3749	14.7693	3382	13.5713	3788	14.8194
NCU01380	###	hypothetical protein	1809	100	2.70199	15	0.410877	335	9.03451	50	1.35871	251	6.92374	16	0.429033	174	4.7525	11	0.292914
NCU01381	###	protein aig2	932	415	21.7648	490	26.0519	494	25.8589	491	25.8977	409	21.8984	433	22.5362	688	36.4741	680	35.1462
NCU01382	###	hypothetical protein	4170	347	4.06739	117	1.3903	411	4.80844	112	1.32032	480	5.74395	63	0.732848	347	4.11154	128	1.47863
NCU01383	###	hypothetical protein	201	22	5.34994	15	3.69789	18	4.36893	2	0.489136	23	5.71001	12	2.89597	20	4.91638	4	0.958627
NCU01385	###	hypothetical protein	315	16	2.48274	0	0	11	1.70365	1	0.156058	10	1.58414	1	0.153992	15	2.35284	1	0.152924
NCU01386	###	hypothetical protein	3176	2913	44.8314	3540	55.2308	3797	58.3255	3500	54.173	2401	37.7239	4042	61.7341	2659	41.3666	4489	68.0855
NCU01387	###	gamma-tubulin complex component 5	3299	582	8.62309	1498	22.5003	704	10.4109	935	13.9324	464	7.01845	1195	17.5709	602	9.01625	1008	14.7185
NCU01388	###	probable mannosyltransferase ktr4	2327	1057	22.2024	1414	30.1101	1602	33.5865	1300	27.4627	1202	25.7759	1407	29.3297	1311	27.8367	904	18.7136
NCU01389	###	mitogen-activated protein kinase organizer 1	1569	426	13.2712	1067	33.6977	563	17.5059	1067	33.4301	506	16.0929	840	25.9696	505	15.903	1519	46.6359
NCU01390	###	pre-mrna-splicing factor cwf16	2995	321	5.23878	798	13.2028	529	8.61702	852	13.9842	535	8.91379	642	10.3979	587	9.68396	1211	19.4775
NCU01391	###	hypothetical protein	1273	350	13.4388	260	10.1205	447	17.1308	286	11.0442	429	16.8165	193	7.35425	476	18.4752	381	14.4172
NCU01392	###	hypothetical protein	381	2	0.256583	0	0	2	0.256096	1	0.129024	4	0.52389	1	0.127316	3	0.389052	1	0.126433
NCU01393	###	class III chitinase	1587	354	10.9031	1071	33.4404	367	11.282	970	30.0463	419	13.1748	1213	37.076	467	14.5396	1417	43.0109
NCU01394	###	hypothetical protein	3877	179	2.25673	190	2.42838	180	2.26504	234	2.96699	149	1.91777	171	2.13949	205	2.61258	188	2.33587
NCU01395	###	WSC domain-containing protein	3043	320	5.14008	212	3.45217	907	14.5413	946	15.2822	758	12.43	303	4.83003	582	9.45002	287	4.54324
NCU01396	###	hypothetical protein	342	6	0.857526	3	0.434664	10	1.4265	5	0.718687	5	0.72954	2	0.28367	11	1.5892	2	0.281702
NCU01397	###	hypothetical protein	2158	13	0.294452	1	0.0229619	37	0.836467	7	0.159457	9	0.208112	1	0.022478	23	0.526609	11	0.245543
NCU01398	###	thiol methyltransferase	2793	28	0.490015	91	1.61447	55	0.960705	175	3.08009	40	0.714652	74	1.2852	45	0.796074	114	1.96616
NCU01399	###	short chain dehydrogenase/reductase family protein	2454	1071	21.3323	1151	23.2413	1136	22.5841	1192	23.878	1006	20.4564	801	15.8332	1117	22.49	1147	22.5151
NCU01400	###	hypothetical protein	1521	116	3.72778	14	0.456098	184	5.90183	49	1.58366	157	5.15081	12	0.382703	149	4.84026	50	1.58353
NCU01401	###	mitochondrial outer membrane protein	1850	223	5.8919	108	2.89275	355	9.3617	201	5.34097	181	4.88216	98	2.56959	224	5.98257	217	5.65033
NCU01402	###	indoleamine 2,3-dioxygenase	1551	185	5.83018	3582	114.439	722	22.7103	8267	262.018	20785	668.719	87915	2749.54	16411	522.799	149972	4657.84
NCU01403	###	GPI anchored protein	2015	197	4.77874	503	12.3695	312	7.55401	958	23.3715	1444	35.76	5454	131.295	1107	27.1446	8285	198.063
NCU01404	###	RNA methyltransferase	2396	57	1.16281	56	1.15814	142	2.89134	172	3.52888	33	0.687278	28	0.566866	111	2.28901	184	3.69928
NCU01407	###	hypothetical protein	2275	39	0.837925	36	0.784115	64	1.37245	64	1.38291	26	0.570292	44	0.938168	47	1.02077	64	1.35514
NCU01408	csn-3	COP9 signalosome subunit 3	2478	1310	25.84	707	14.1376	1822	35.8712	1167	23.1508	1300	26.1787	337	6.59687	1721	34.3156	834	16.2125
NCU01409	###	ran-binding protein	3589	1953	26.5981	3231	44.609	2981	40.5216	2782	38.1048	2266	31.5059	2709	36.6138	2846	39.1808	3441	46.1846
NCU01410	###	hypothetical protein	1985	758	18.6651	952	23.7649	997	24.5038	725	17.9545	789	19.8345	828	20.2339	1097	27.306	1037	25.1654
NCU01411	###	MFS multidrug resistance transporter	2404	341	6.93333	1111	22.9002	258	5.23581	568	11.6147	194	4.02692	2088	42.1314	544	11.1809	3011	60.334
NCU01412	###	gamma-glutamyl phosphate reductase	5423	1121	10.1039	3327	30.3999	1283	11.5421	1978	17.9301	1174	10.8027	5214	46.6381	1952	17.7849	9744	86.5533
NCU01413	###	hypothetical protein	3248	27	0.406321	30	0.457682	36	0.540735	33	0.499452	22	0.337996	27	0.403234	40	0.608493	49	0.726718
NCU01414	Asm-1	ascospore maturation 1 protein	3458	10988	155.316	4719	67.6214	13058	184.226	2739	38.937	9354	134.983	3578	50.1909	9115	130.24	2121	29.5462
NCU01415	###	hypothetical protein	519	1	0.0941791	0	0	2	0.188001	0	0	1	0.0961475	1	0.0934635	6	0.57121	0	0
NCU01416	###	hypothetical protein	700	61	4.25945	10	0.707882	117	8.15429	10	0.702259	51	3.63561	12	0.831558	135	9.529	7	0.48171
NCU01417	###	propionate-CoA ligase	3017	5948	96.3646	3431	56.3513	4851	78.443	1486	24.2125	4929	81.5247	994	15.9816	5279	86.4546	779	12.4379
NCU01418	ccg-6	clock-controlled gene-6	1987	105001	2582.96	65057	1622.39	100541	2468.56	99107	2451.9	148997	3741.84	64088	1564.55	65530	1629.5	31544	764.724
NCU01419	###	quinone oxidoreductase	1460	419	14.0276	74	2.51153	553	18.4787	478	16.0942	398	13.603	75	2.49183	683	23.1142	420	13.8574
NCU01420	###	hypothetical protein	1784	2505	68.6333	391	10.8603	2168	59.2874	1083	29.8421	2529	70.7391	161	4.37764	3130	86.6884	348	9.39659
NCU01421	###	hypothetical protein	1972	196	4.85815	56	1.40715	284	7.02603	151	3.76414	289	7.31301	75	1.84486	396	9.92202	88	2.14962
[truncated: 8,456 more rows]

## Sheet: p3
Locus	Symbol	Gene Product Names	Exon_Length	(14)_WT_NC_DC_RawCount	(14)_WT_NC_DC_RPKM	(15)_WT_DTTAES_DC_RawCount	(15)_WT_DTTAES_DC_RPKM	(16)_ΔNCU02724_NC_DC_RawCount	(16)_ΔNCU02724_NC_DC_RPKM	(17)_ΔNCU02724_DTTAES_DC_RawCount	(17)_ΔNCU02724_DTTAES_DC_RPKM	(18)_ΔNCU02413_NC_DC_RawCount	(18)_ΔNCU02413_NC_DC_RPKM	(19)_ΔNCU02413_DTTAES_DC_RawCount	(19)_ΔNCU02413_DTTAES_DC_RPKM	(20)_ΔNCU03699_NC_DC_RawCount	(20)_ΔNCU03699_NC_DC_RPKM	(21)_ΔNCU03699_DTTAES_DC_RawCount	(21)_ΔNCU03699_DTTAES_DC_RPKM
[truncated: 9,730 more rows]

[truncated: 1 more sheets: p4]
