# Supplementary material for: Genome-wide analysis of the endoplasmic reticulum stress response during lignocellulase production in Neurospora crassa
Source: Biotechnol Biofuels. 2015 Apr 14;8:66. doi: 10.1186/s13068-015-0248-5 (PMC4399147; doi:10.1186/s13068-015-0248-5)
Supplement: Additional file 2: Table S2. — Differential expression analysis. [file 13068_2015_248_MOESM2_ESM.xlsx]

## Sheet: Summary
No.	Library Type	Treatment	vs	Control	Genes with altered expression	Up-regulated	Down-regulated
01	single-end	(02)_WT_DTTMES_DC	vs	(01)_WT_NC_DC	1322	693	629
02	single-end	(03)_WT_DTTAES_DC	vs	(01)_WT_NC_DC	1810	990	820
03	single-end	(04)_WT_TMMES_DC	vs	(01)_WT_NC_DC	1349	762	587
04	single-end	(05)_WT_TMAES_DC	vs	(01)_WT_NC_DC	1882	975	907
05	single-end	(07)_WT_DTTAES_TC	vs	(06)_WT_NC_TC	1664	954	710
06	single-end	(09)_Δire-1_DTTAES_TC	vs	(08)_Δire-1_NC_TC	1185	538	647
07	single-end	(11)_FGSC9720_DTTAES_TC	vs	(10)_FGSC9720_NC_TC	1983	746	1237
08	single-end	(13)_Δhac-1_DTTAES_TC	vs	(12)_Δhac-1_NC_TC	1806	810	996
09	single-end	(08)_Δire-1_NC_TC	vs	(06)_WT_NC_TC	481	352	129
10	single-end	(12)_Δhac-1_NC_TC	vs	(10)_FGSC9720_NC_TC	194	93	101
11	paired-end	(15)_WT_DTTAES_DC	vs	(14)_WT_NC_DC	2537	1156	1381
12	paired-end	(17)_ΔNCU02724_DTTAES_DC	vs	(16)_ΔNCU02724_NC_DC	1683	708	975
13	paired-end	(19)_ΔNCU02413_DTTAES_DC	vs	(18)_ΔNCU02413_NC_DC	2403	897	1506
14	paired-end	(21)_ΔNCU03699_DTTAES_DC	vs	(20)_ΔNCU03699_NC_DC	2140	916	1224
15	paired-end	(16)_ΔNCU02724_NC_DC	vs	(14)_WT_NC_DC	882	391	491
16	paired-end	(18)_ΔNCU02413_NC_DC	vs	(14)_WT_NC_DC	319	217	102
17	paired-end	(20)_ΔNCU03699_NC_DC	vs	(14)_WT_NC_DC	1280	583	697
18	single-end	(22)_WT_Avicel_TC	vs	(23)_WT_sucrose	3417	2350	1067
19	single-end	(22)_WT_Avicel_TC	vs	(24)_WT_No_carbon	830	292	538

## Sheet: p1
NCU	Gene Product Names	(02_)WT_DTTMES_DC_RPKM	(01)_WT_NC_DC_RPKM	M	D	prob	Signature (prob ≥ 0.95)
NCU03788	cysteine synthase B	247.16	1.72593	7.16193	245.434	1	Up-regulated
NCU09491	feruloyl esterase B	422.289	12.0913	5.12619	410.198	1	Up-regulated
NCU10721	udp-galactose transporter homolog 1	242.251	12.7139	4.25202	229.537	0.999978	Up-regulated
NCU03982	glucose-regulated protein	6172.74	327.118	4.23803	5845.62	0.999978	Up-regulated
NCU02074	endoplasmic oxidoreductin-1	145.376	8.33399	4.12464	137.042	0.999951	Up-regulated
NCU00968	Nucletide exchange factor SIL1	300.175	17.7773	4.07769	282.397	0.999951	Up-regulated
NCU09402	hypothetical protein	90.493	2.79619	5.01627	87.6968	0.999945	Up-regulated
NCU03636	hypothetical protein	142.343	8.45768	4.07297	133.885	0.99994	Up-regulated
NCU09485	chaperone dnaK	749.599	47.0947	3.99248	702.505	0.999929	Up-regulated
NCU02653	allantoate permease	118.023	7.01646	4.07218	111.007	0.999923	Up-regulated
NCU10039	hypothetical protein	276.126	17.6367	3.96867	258.489	0.999923	Up-regulated
NCU07129	amino-acid permease inda1	216.392	15.0938	3.84162	201.298	0.999852	Up-regulated
NCU05277	hypothetical protein	675.636	50.779	3.73394	624.857	0.999813	Up-regulated
NCU11098	hypothetical protein	71.2825	3.55998	4.32361	67.7225	0.999786	Up-regulated
NCU00965	signal peptidase complex subunit Spc2	241.795	18.8654	3.67997	222.929	0.99977	Up-regulated
NCU08489	transporter SMF1/ESP1	105.912	8.09977	3.70884	97.8125	0.999737	Up-regulated
NCU09223	protein disulfide-isomerase	2742.01	220.299	3.6377	2521.71	0.999715	Up-regulated
NCU03789	MFS drug transporter	60.9328	1.11868	5.76734	59.8141	0.999704	Up-regulated
NCU04194	hypothetical protein	114.507	9.27304	3.62625	105.234	0.999671	Up-regulated
NCU02850	aryl-alcohol dehydrogenase	73.174	5.4812	3.73877	67.6928	0.99961	Up-regulated
NCU08490	hypothetical protein	147.036	12.7029	3.53293	134.333	0.999594	Up-regulated
NCU01212	hypothetical protein	125.128	11.2451	3.47604	113.883	0.999528	Up-regulated
NCU01214	hypothetical protein	57.8522	4.53213	3.67411	53.32	0.999342	Up-regulated
NCU16716	hypothetical protein	45.7645	1.16098	5.30082	44.6035	0.999265	Up-regulated
NCU00813	protein disulfide-isomerase	402.811	39.9906	3.33237	362.821	0.999215	Up-regulated
NCU04205	acid proteinase	108.306	10.8271	3.3224	97.4786	0.99916	Up-regulated
NCU06237	hypothetical protein	74.3394	7.11723	3.38474	67.2222	0.999138	Up-regulated
NCU00146	ER-associated proteolytic system protein Der1	119.536	12.1563	3.29766	107.379	0.999138	Up-regulated
NCU06255	hypothetical protein	199.768	20.6479	3.27425	179.12	0.999106	Up-regulated
NCU03319	COPII-coated vesicle protein SurF4/Erv29	823.781	85.3342	3.27107	738.447	0.999106	Up-regulated
NCU09265	calnexin homolog	2181.85	226.857	3.2657	1954.99	0.999106	Up-regulated
NCU16653	hypothetical protein	58.0953	5.32106	3.44864	52.7743	0.999056	Up-regulated
NCU03684	hypothetical protein	124.829	13.3257	3.22767	111.503	0.998919	Up-regulated
NCU07746	translocation protein SEC72 like protein	324.351	35.4952	3.19186	288.856	0.998837	Up-regulated
NCU11102	SCJ1	187.337	20.5802	3.1863	166.756	0.998831	Up-regulated
NCU05780	glutathione s-transferase	180.572	20.3461	3.14975	160.226	0.998727	Up-regulated
NCU00830	ctr copper transporter	1533.44	179.172	3.09736	1354.27	0.998579	Up-regulated
NCU09470	hypothetical protein	51.3561	5.26402	3.2863	46.0921	0.998475	Up-regulated
NCU09664	acetylxylan esterase	50.1193	5.0858	3.30082	45.0335	0.998458	Up-regulated
NCU02424	DnaJ and TPR domain-containing protein	510.804	60.3822	3.08057	450.422	0.998431	Up-regulated
NCU03240	hypothetical protein	35.0286	1.10268	4.98945	33.926	0.998326	Up-regulated
NCU04167	hypothetical protein	117.424	14.1638	3.05144	103.26	0.998228	Up-regulated
NCU03202	hypothetical protein	37.5086	3.01081	3.639	34.4978	0.998096	Up-regulated
NCU06677	signal peptidase complex subunit Spc3	331.722	40.473	3.03495	291.249	0.998079	Up-regulated
NCU01268	ubiquitin-conjugating enzyme E2 6	68.2741	8.16636	3.06357	60.1077	0.998041	Up-regulated
NCU06333	translocation protein SEC62 like protein	244.771	31.3959	2.96279	213.375	0.997822	Up-regulated
NCU00169	translocation protein SEC63 like protein	410.914	53.0949	2.95219	357.819	0.997761	Up-regulated
NCU00787	hypothetical protein	32.2322	1.71199	4.23476	30.5202	0.997723	Up-regulated
NCU08764	hypothetical protein	37.7795	3.63969	3.37572	34.1398	0.997684	Up-regulated
NCU06373	hypothetical protein	69.2465	8.96879	2.94876	60.2777	0.997465	Up-regulated
NCU02681	translocation protein SEC66 like protein	265.09	35.1976	2.91293	229.892	0.997437	Up-regulated
NCU07879	mitochondrial metal transporter 2	239.862	31.8951	2.91079	207.966	0.997437	Up-regulated
NCU00716	non-anchored cell wall protein 5	81.1946	10.7983	2.91057	70.3963	0.997256	Up-regulated
NCU04360	hypothetical protein	156.274	21.0834	2.88989	135.19	0.997212	Up-regulated
NCU01193	hypothetical protein	72.8717	9.68515	2.91151	63.1865	0.997185	Up-regulated
NCU01275	oxidoreductase	314.827	43.4147	2.8583	271.412	0.99718	Up-regulated
NCU06230	serine/threonine protein kinase	134.096	18.409	2.86478	115.687	0.997158	Up-regulated
NCU08192	hydrophobin	37.1949	4.09034	3.18481	33.1045	0.997037	Up-regulated
NCU03459	UBA domain-containing protein Ucp14	107.985	15.0106	2.84677	92.9742	0.99696	Up-regulated
NCU08897	translocation protein SEC61 subunit alpha	1065.26	148.972	2.83809	916.286	0.99696	Up-regulated
NCU03637	CaaX prenyl protease Ste24	551.535	78.2354	2.81756	473.299	0.996927	Up-regulated
NCU01052	hypothetical protein	118.324	17.101	2.79059	101.223	0.996834	Up-regulated
NCU04168	hypothetical protein	103.12	15.0023	2.78107	88.1177	0.996823	Up-regulated
NCU10763	small oligopeptide transporter	60.4515	8.15215	2.89053	52.2994	0.996779	Up-regulated
NCU04519	microsomal signal peptidase 18 kDa subunit	196.709	28.9947	2.7622	167.714	0.99673	Up-regulated
NCU03776	ABC transporter	183.178	27.3378	2.74428	155.84	0.996636	Up-regulated
NCU00162	47 kda endomembrane protein	135.05	20.3631	2.72946	114.687	0.996614	Up-regulated
NCU03219	kex2 protease	125.917	18.9427	2.73276	106.974	0.996609	Up-regulated
NCU06386	dolichyl-phosphate beta-glucosyltransferase	60.0028	8.36545	2.84251	51.6373	0.996499	Up-regulated
NCU08847	hypothetical protein	155.755	23.6489	2.71943	132.106	0.996406	Up-regulated
NCU07823	scytalone dehydratase	34.8239	4.1023	3.08557	30.7216	0.996335	Up-regulated
NCU00282	hypothetical protein	97.2696	14.7239	2.72383	82.5458	0.996324	Up-regulated
NCU02550	probable galactinol--sucrose galactosyltransferase 6	46.3105	6.22604	2.89495	40.0845	0.996208	Up-regulated
NCU04127	translocation protein SEC61 subunit gamma	1218.95	186.548	2.70802	1032.4	0.996159	Up-regulated
NCU03305	calcium-transporting ATPase sarcoplasmic/endoplasmic reticulum type	225.222	34.7667	2.69557	190.455	0.996126	Up-regulated
NCU04847	cyclin	92.373	14.1196	2.70977	78.2534	0.996033	Up-regulated
NCU11050	hypothetical protein	42.8483	5.77152	2.89221	37.0768	0.995912	Up-regulated
NCU07030	hypothetical protein	29.5973	3.25069	3.18665	26.3467	0.995797	Up-regulated
NCU07840	hypothetical protein	25.0157	1.92196	3.70219	23.0938	0.995725	Up-regulated
NCU08635	hypothetical protein	58.3671	8.90785	2.71201	49.4592	0.995649	Up-regulated
NCU04197	CipC protein	24.2207	1.70734	3.82642	22.5134	0.995484	Up-regulated
NCU02301	hypothetical protein	22.006	0.374279	5.87764	21.6317	0.995144	Up-regulated
NCU09771	hypothetical protein	50.065	7.91856	2.66049	42.1464	0.994776	Up-regulated
NCU08379	translocation protein SEC61 subunit beta	778.944	126.507	2.6223	652.437	0.994699	Up-regulated
NCU08445	misfolded glycoproteins degradation protein Yos9	261.782	42.7036	2.61594	219.078	0.994699	Up-regulated
NCU03083	hypothetical protein	344.598	56.4407	2.6101	288.157	0.994579	Up-regulated
NCU16729	hypothetical protein	23.2908	2.02937	3.52066	21.2614	0.994518	Up-regulated
NCU09471	hypothetical protein	26.6598	3.17709	3.06889	23.4827	0.994474	Up-regulated
NCU04170	hypothetical protein	175.819	28.9956	2.60019	146.823	0.994458	Up-regulated
NCU04633	E3 ubiquitin-protein ligase	130.489	21.7066	2.58772	108.782	0.994436	Up-regulated
NCU17044	hypothetical protein	29.4623	3.86659	2.92973	25.5957	0.994249	Up-regulated
NCU04169	hypothetical protein	1935.51	327.656	2.56246	1607.85	0.994249	Up-regulated
NCU10538	hypothetical protein	21.6986	1.46973	3.88398	20.2289	0.994162	Up-regulated
NCU02909	chitosanase	46.6067	7.55032	2.62593	39.0564	0.993997	Up-regulated
NCU09785	hypothetical protein	209.669	35.9766	2.54298	173.692	0.993997	Up-regulated
NCU06376	hypothetical protein	27.1637	3.51332	2.95077	23.6504	0.993887	Up-regulated
NCU02175	phosphatidyl inositol-specific phospholipase C	60.1987	10.1789	2.56416	50.0199	0.993766	Up-regulated
NCU06771	ER lumen protein retaining receptor	253.009	43.9569	2.52503	209.052	0.993635	Up-regulated
NCU08607	endoplasmic reticulum-Golgi intermediate compartment protein 3	225.798	39.5566	2.51304	186.241	0.993262	Up-regulated
NCU03819	COPII coat assembly protein sec-16	90.6822	15.8688	2.51463	74.8135	0.993113	Up-regulated
NCU01741	SNARE complex subunit	52.7237	9.12718	2.53021	43.5965	0.992828	Up-regulated
NCU08223	hypothetical protein	24.4831	3.14806	2.95925	21.3351	0.992784	Up-regulated
NCU03281	copper transport protein ctr2	259.815	46.4312	2.48432	213.384	0.992685	Up-regulated
NCU10497	oligosaccharyl transferase STT3 subunit	371.372	66.4361	2.48283	304.936	0.992685	Up-regulated
NCU08431	hypothetical protein	41.7371	7.07737	2.56005	34.6598	0.992631	Up-regulated
NCU05822	hypothetical protein	95.3806	17.0737	2.48192	78.3069	0.992559	Up-regulated
NCU05535	hypothetical protein	29.512	4.62099	2.67503	24.891	0.992548	Up-regulated
NCU01320	glutathione S-transferase	336.729	60.7973	2.46951	275.931	0.992537	Up-regulated
NCU09101	hypothetical protein	237.552	42.9143	2.46871	194.637	0.992537	Up-regulated
NCU01231	carboxylic acid transporter	176.845	32.037	2.46467	144.808	0.992504	Up-regulated
NCU08281	hypothetical protein	37.407	6.14637	2.6055	31.2606	0.992439	Up-regulated
NCU05755	hypothetical protein	20.0292	1.75945	3.50891	18.2697	0.992395	Up-regulated
NCU08363	MPU1p	163.101	29.8587	2.44954	133.242	0.992384	Up-regulated
NCU02663	L-lysine 2,3-aminomutase	71.4495	12.9954	2.45893	58.4541	0.992181	Up-regulated
NCU04287	hypothetical protein	162.219	29.9198	2.43877	132.3	0.99217	Up-regulated
NCU01871	sterol regulatory element-binding protein	336.399	62.2534	2.43395	274.146	0.991939	Up-regulated
NCU07405	hypothetical protein	429.511	80.9058	2.40838	348.606	0.991868	Up-regulated
NCU02636	ubiquitin conjugating enzyme	130.365	24.5696	2.40761	105.796	0.99184	Up-regulated
NCU00449	hypothetical protein	66.6664	12.2611	2.44288	54.4053	0.99178	Up-regulated
NCU08986	hypothetical protein	138.894	26.3614	2.39749	112.533	0.991742	Up-regulated
NCU05315	hypothetical protein	114.879	21.751	2.40095	93.1275	0.991709	Up-regulated
NCU09760	hypothetical protein	80.0571	15.0076	2.41534	65.0495	0.991665	Up-regulated
NCU01928	ubx domain-containing protein	77.2053	14.5733	2.40537	62.632	0.99161	Up-regulated
NCU07074	hypothetical protein	32.223	5.30779	2.60191	26.9153	0.991561	Up-regulated
NCU11260	hypothetical protein	134.432	25.8903	2.37639	108.542	0.9915	Up-regulated
NCU08634	hypothetical protein	63.4837	11.7449	2.43435	51.7387	0.991478	Up-regulated
NCU04544	hypothetical protein	74.6382	14.1415	2.39998	60.4967	0.991467	Up-regulated
NCU02391	protein transporter sec-24	235.416	46.4286	2.34212	188.987	0.991259	Up-regulated
NCU00829	ferric reductase	656.265	130.321	2.33221	525.944	0.991259	Up-regulated
NCU00669	dolichyl-diphosphooligosaccharide--protein glycosyltransferase subunit	303.714	60.5478	2.32657	243.166	0.991259	Up-regulated
NCU06400	amidohydrolase	56.7349	10.7056	2.40587	46.0293	0.991198	Up-regulated
NCU04467	hypothetical protein	132.715	26.6952	2.31367	106.019	0.991149	Up-regulated
NCU11248	oligosaccharyltransferase subunit ribophorin II	257.798	52.5993	2.29313	205.199	0.991138	Up-regulated
NCU04502	hypothetical protein	1569.46	321.803	2.28602	1247.65	0.991138	Up-regulated
NCU02877	hypothetical protein	112.63	22.7829	2.30557	89.8471	0.991122	Up-regulated
NCU04943	V-SNARE protein Bos1	57.1374	10.7953	2.40403	46.3421	0.991094	Up-regulated
NCU00878	hypothetical protein	65.8175	12.6775	2.3762	53.14	0.991094	Up-regulated
NCU06868	Sec23/Sec24 family protein	178.314	37.0171	2.26816	141.297	0.990973	Up-regulated
NCU08785	fungal cellulose binding domain-containing protein	458.741	96.2211	2.25326	362.52	0.990825	Up-regulated
NCU07853	uricase	338.403	71.8448	2.23579	266.558	0.990798	Up-regulated
NCU08842	hypothetical protein	29.0164	4.81505	2.59124	24.2013	0.99071	Up-regulated
NCU03208	hypothetical protein	20.8574	2.66284	2.96952	18.1946	0.990655	Up-regulated
NCU01318	protein transporter sec-23	415.722	89.0785	2.22247	326.643	0.990584	Up-regulated
NCU12084	hypothetical protein	59.5949	11.9828	2.31422	47.6121	0.990551	Up-regulated
NCU08229	hypothetical protein	507.509	109.815	2.20836	397.694	0.990545	Up-regulated
NCU16673	hypothetical protein	1062.72	231.825	2.19665	830.891	0.99054	Up-regulated
NCU01835	hypothetical protein	1613	354.218	2.18703	1258.78	0.990523	Up-regulated
NCU04193	hypothetical protein	76.8269	16.3719	2.23039	60.455	0.990463	Up-regulated
NCU10239	hypothetical protein	48.3108	9.19546	2.39335	39.1153	0.990458	Up-regulated
NCU16374	hypothetical protein	84.3568	18.062	2.22355	66.2948	0.990364	Up-regulated
NCU03503	alpha-1,3/1,6 -mannosyltransferase alg-2	83.0664	18.1377	2.19528	64.9287	0.990304	Up-regulated
NCU02307	transcriptional regulatory protein moc3	79.6374	17.3927	2.19497	62.2447	0.990255	Up-regulated
NCU03747	hypothetical protein	22.1582	3.20824	2.78799	18.95	0.990216	Up-regulated
NCU00214	hypothetical protein	72.6573	15.7135	2.2091	56.9438	0.990178	Up-regulated
NCU04914	hypothetical protein	54.0241	11.2301	2.26623	42.794	0.990128	Up-regulated
NCU11338	hypothetical protein	637.548	142.088	2.16575	495.46	0.990106	Up-regulated
NCU07545	store-operated calcium entry-associated regulatory factor	49.6479	10.093	2.29838	39.5549	0.990085	Up-regulated
NCU04316	pheromone processing carboxypeptidase Kex1	134.632	29.9305	2.16933	104.701	0.990079	Up-regulated
NCU01898	hypothetical protein	48.4098	9.66866	2.32391	38.7412	0.990057	Up-regulated
NCU05303	hypothetical protein	49.2674	10.0654	2.29123	39.202	0.990046	Up-regulated
NCU09786	hypothetical protein	43.818	8.34623	2.39233	35.4718	0.990013	Up-regulated
NCU01886	hypothetical protein	325.448	73.1355	2.15379	252.313	0.990013	Up-regulated
NCU07326	hypothetical protein	1307.68	294.552	2.15041	1013.13	0.990013	Up-regulated
NCU08429	hypothetical protein	141.942	31.6713	2.16406	110.271	0.990008	Up-regulated
NCU04252	SNARE docking complex subunit	117.401	26.2955	2.15856	91.1056	0.989975	Up-regulated
NCU10762	UDP-N-acetyl-glucosamine-1-P transferase Alg7	50.5508	10.4913	2.26855	40.0595	0.989964	Up-regulated
NCU02138	hypothetical protein	34.709	6.37165	2.44557	28.3373	0.98981	Up-regulated
NCU09832	hypothetical protein	77.4626	17.2575	2.16627	60.2051	0.98981	Up-regulated
NCU01146	signal sequence receptor alpha chain	667.513	151.215	2.1422	516.298	0.989706	Up-regulated
NCU06738	protein transporter sec-31	256.64	58.4109	2.13544	198.229	0.989706	Up-regulated
NCU06779	alpha-1,2-mannosyltransferase alg11	94.2237	21.3488	2.14194	72.8749	0.989558	Up-regulated
NCU00290	ABC transporter	36.355	6.86454	2.40492	29.4905	0.989366	Up-regulated
NCU06708	protein transporter sec22	75.167	17.1046	2.13572	58.0625	0.98936	Up-regulated
NCU06763	hypothetical protein	45.1679	9.64979	2.22673	35.5181	0.989223	Up-regulated
NCU05236	hypothetical protein	46.809	10.3108	2.18263	36.4982	0.989135	Up-regulated
NCU09283	maltose o-acetyltransferase	28.8633	5.17988	2.47825	23.6834	0.988817	Up-regulated
NCU10603	hypothetical protein	426.134	97.1574	2.13291	328.976	0.988735	Up-regulated
NCU00055	catechol 1,2-dioxygenase 1	40.2941	8.57811	2.23184	31.716	0.988713	Up-regulated
NCU02701	dipeptidyl peptidase	202.752	47.2806	2.1004	155.472	0.98863	Up-regulated
NCU09458	MFS transporter	21.8175	3.45622	2.65822	18.3613	0.988537	Up-regulated
NCU09472	hypothetical protein	20.5041	3.1045	2.72348	17.3996	0.988438	Up-regulated
NCU03368	hypothetical protein	498.236	117.033	2.08991	381.203	0.988296	Up-regulated
NCU07491	hypothetical protein	116.982	27.5619	2.08553	89.4197	0.988241	Up-regulated
NCU05691	hypothetical protein	65.8927	15.2486	2.11144	50.644	0.988191	Up-regulated
NCU02739	transcription factor RfeD	45.1065	10.2589	2.13647	34.8477	0.98812	Up-regulated
NCU02750	protein skg3	60.8753	13.9614	2.12442	46.9139	0.98806	Up-regulated
NCU00782	pantothenate transporter liz1	30.3492	5.88908	2.36554	24.4601	0.987895	Up-regulated
NCU03248	hypothetical protein	55.5382	12.8471	2.11204	42.6912	0.987813	Up-regulated
NCU04990	protein serine/threonine kinase	55.3252	12.8047	2.11126	42.5205	0.987807	Up-regulated
NCU03681	hypothetical protein	49.2244	11.2584	2.12837	37.9659	0.987522	Up-regulated
NCU09174	hypothetical protein	106.01	25.0976	2.07858	80.9123	0.987209	Up-regulated
NCU09224	hypothetical protein	24.9299	4.50156	2.46938	20.4283	0.986924	Up-regulated
NCU09332	mannosyltransferase PMTI	441.052	105.196	2.06788	335.856	0.986924	Up-regulated
NCU03995	oligosaccharyl transferase subunit	286.622	68.4358	2.06633	218.186	0.986924	Up-regulated
NCU07311	hypothetical protein	205.112	48.9101	2.0682	156.201	0.986918	Up-regulated
NCU00992	hypothetical protein	115.997	27.6348	2.06953	88.3621	0.986869	Up-regulated
NCU01051	hypothetical protein	116.826	27.837	2.06928	88.9888	0.986869	Up-regulated
NCU03661	GTPase-activating protein GYP7	59.427	14.0546	2.08007	45.3724	0.986622	Up-regulated
NCU04034	hypothetical protein	355.172	85.4512	2.05534	269.72	0.986595	Up-regulated
NCU04590	hypothetical protein	40.9458	9.57006	2.09712	31.3757	0.986507	Up-regulated
NCU07334	uracil permease	26.7539	5.33723	2.32559	21.4167	0.986271	Up-regulated
NCU03518	hypothetical protein	30.566	6.90287	2.14666	23.6631	0.986139	Up-regulated
NCU04249	hypothetical protein	1041.66	252.381	2.04521	789.278	0.986024	Up-regulated
NCU15834	hypothetical protein	116.087	28.0997	2.04659	87.9878	0.985969	Up-regulated
NCU02884	hypothetical protein	27.4232	5.78617	2.24472	21.6371	0.985958	Up-regulated
NCU04045	hypothetical protein	36.0463	8.32569	2.11421	27.7206	0.985953	Up-regulated
NCU10034	retrograde vesicle-mediated transporter Get1	75.1163	18.1514	2.04905	56.9649	0.985656	Up-regulated
NCU02270	hypothetical protein	25.5231	5.09211	2.32547	20.431	0.985645	Up-regulated
NCU07787	clock controlled protein CCG-14	33.0189	7.56903	2.12511	25.4499	0.985437	Up-regulated
NCU01422	multiprotein-bridging factor 1	485.078	117.773	2.04221	367.306	0.985409	Up-regulated
NCU03694	hypothetical protein	48.3123	11.5631	2.06287	36.7492	0.985245	Up-regulated
NCU09321	sucrose transporter	155.501	38.0187	2.03214	117.482	0.984685	Up-regulated
NCU03646	hypothetical protein	29.8746	6.85925	2.1228	23.0154	0.984625	Up-regulated
NCU00598	thioredoxin	104.469	25.5911	2.02936	78.8782	0.984581	Up-regulated
NCU08228	UDP-glucose dehydrogenase	25.0151	5.37566	2.21829	19.6395	0.984444	Up-regulated
NCU08907	BYS1 domain-containing protein	170.042	42.0982	2.01406	127.944	0.983994	Up-regulated
NCU07257	F-box domain-containing protein	161.614	40.1957	2.00744	121.418	0.983994	Up-regulated
NCU01958	mating-type protein A-1	119.801	29.6392	2.01506	90.1613	0.983983	Up-regulated
NCU16875	hypothetical protein	55.6491	13.579	2.03498	42.07	0.983835	Up-regulated
NCU08487	hypothetical protein	27.8019	6.42156	2.11419	21.3803	0.983659	Up-regulated
NCU09886	hypothetical protein	68.8269	17.0153	2.01614	51.8116	0.983577	Up-regulated
NCU10809	hypothetical protein	33.1185	7.90537	2.06673	25.2131	0.983522	Up-regulated
NCU02541	oligosaccharyltransferase alpha subunit	269.906	68.3454	1.98154	201.56	0.983297	Up-regulated
NCU01912	dolichyl-phosphate-mannose--protein mannosyltransferase 1	369.831	94.4138	1.9698	275.417	0.98328	Up-regulated
NCU09263	hypothetical protein	320.028	81.7998	1.96803	238.229	0.98328	Up-regulated
NCU10789	ubiquitin-protein ligase Sel1/Ubx2	106.28	27.0502	1.97415	79.2293	0.98316	Up-regulated
NCU03604	hypothetical protein	99.4425	25.255	1.97729	74.1875	0.983149	Up-regulated
NCU00248	hypothetical protein	55.1101	13.6102	2.01763	41.4999	0.983121	Up-regulated
NCU08860	hypothetical protein	89.1807	22.7241	1.97251	66.4566	0.983066	Up-regulated
NCU03152	hypothetical protein	54.7784	13.6868	2.00082	41.0916	0.983039	Up-regulated
NCU00054	hypothetical protein	44.0219	10.7436	2.03475	33.2784	0.982918	Up-regulated
NCU09241	hypothetical protein	49.8792	12.3621	2.01251	37.5171	0.982743	Up-regulated
NCU03388	stomatin family protein	137.491	35.4068	1.95723	102.084	0.982518	Up-regulated
NCU04016	phosphoglycerate mutase	57.8566	14.592	1.9873	43.2646	0.982496	Up-regulated
NCU05900	hypothetical protein	96.3434	24.8036	1.95764	71.5398	0.982402	Up-regulated
NCU02455	FKBP-type peptidyl-prolyl cis-trans isomerase	462.94	119.473	1.95414	343.467	0.981974	Up-regulated
NCU07817	non-anchored cell wall protein 3	236.329	61.0623	1.95244	175.267	0.981974	Up-regulated
NCU05498	hypothetical protein	1180.99	306.112	1.94786	874.879	0.981974	Up-regulated
NCU04346	hypothetical protein	32.8002	7.98156	2.03896	24.8187	0.981919	Up-regulated
NCU04771	fructosyl-amino acid oxidase	48.5158	12.2368	1.98723	36.279	0.981897	Up-regulated
NCU03287	hypothetical protein	39.3803	9.82632	2.00275	29.554	0.981607	Up-regulated
NCU06057	GPI mannosyltransferase 1	52.9215	13.646	1.95538	39.2756	0.981475	Up-regulated
NCU02883	hypothetical protein	33.422	8.169	2.03257	25.253	0.98131	Up-regulated
NCU06557	hypothetical protein	23.3435	5.40547	2.11053	17.938	0.981217	Up-regulated
NCU03308	hypothetical protein	38.9957	9.84621	1.98567	29.1494	0.980866	Up-regulated
NCU01648	dolichyl-phosphate-mannose-protein mannosyltransferase 2	318.603	83.4513	1.93275	235.151	0.980707	Up-regulated
NCU00454	hypothetical protein	118.547	31.1889	1.92635	87.3582	0.980646	Up-regulated
NCU01296	degradation in endoplasmic reticulum protein 2 derlin-2	32.6343	8.02895	2.0231	24.6053	0.980482	Up-regulated
NCU05381	hypothetical protein	32.9362	8.2046	2.00517	24.7316	0.980482	Up-regulated
NCU04276	hypothetical protein	2045.11	538.857	1.92421	1506.26	0.980323	Up-regulated
NCU03897	RNA binding effector protein Scp160	236.883	62.6769	1.91817	174.206	0.980317	Up-regulated
NCU05338	hypothetical protein	148.602	39.2211	1.92175	109.381	0.980301	Up-regulated
NCU09390	tetrahydroxynaphthalene reductase	24.3609	5.85857	2.05595	18.5024	0.979582	Up-regulated
NCU07894	oligopeptide transporter 2	58.8729	15.6908	1.90769	43.1821	0.97911	Up-regulated
NCU04293	COPII-coated vesicle protein	171.077	45.9153	1.8976	125.162	0.978929	Up-regulated
NCU02515	dipeptidyl aminopeptidase	96.2419	25.7427	1.9025	70.4992	0.978764	Up-regulated
NCU03317	glucosyltransferase	50.8616	13.5032	1.91328	37.3584	0.978665	Up-regulated
NCU05852	glucuronan lyase A	75.2216	20.2198	1.89538	55.0018	0.97855	Up-regulated
NCU04192	vacuolar aspartyl aminopeptidase Lap4	258.22	70.036	1.88243	188.184	0.978484	Up-regulated
NCU00182	membrane protein PTM1	122.743	33.1519	1.88847	89.5908	0.978446	Up-regulated
NCU05864	hypothetical protein	795.972	218.065	1.86796	577.907	0.978446	Up-regulated
NCU06815	E3 ubiquitin-protein ligase	92.3858	24.8979	1.89164	67.4878	0.978292	Up-regulated
NCU02349	UDP-glucose:glycoprotein glucosyltransferase	86.167	23.2182	1.89188	62.9488	0.978243	Up-regulated
NCU03881	hypothetical protein	99.739	27.5531	1.85595	72.1859	0.97821	Up-regulated
NCU07769	hypothetical protein	69.4275	18.8106	1.88396	50.6169	0.978007	Up-regulated
NCU00129	acetate/butyrate-CoA ligase AAE7	28.8659	7.40357	1.96307	21.4623	0.977612	Up-regulated
NCU00953	hypothetical protein	29.8207	7.72134	1.94939	22.0993	0.977381	Up-regulated
NCU02491	DNAJ domain-containing protein	50.6192	13.9148	1.86307	36.7044	0.976997	Up-regulated
NCU02390	hypothetical protein	229.78	64.2642	1.83816	165.515	0.976948	Up-regulated
NCU06704	hypothetical protein	506.511	142.396	1.83069	364.115	0.976888	Up-regulated
NCU09806	hypothetical protein	179.865	50.973	1.81911	128.892	0.976849	Up-regulated
NCU04583	acetyltransferase	135.816	38.0917	1.8341	97.724	0.976844	Up-regulated
NCU04090	niemann-Pick C1 protein	71.4658	19.8474	1.8483	51.6184	0.976827	Up-regulated
NCU04898	cation-transporting ATPase 4	105.164	29.3145	1.84296	75.8496	0.976811	Up-regulated
NCU04274	nuclear envelope protein Cut8	113.7	31.913	1.83302	81.7873	0.976794	Up-regulated
NCU11313	microsomal signal peptidase Spc12	115.808	32.8107	1.81949	82.9969	0.976772	Up-regulated
NCU07125	cytomegalovirus gH-receptor family protein	45.2942	12.1799	1.89482	33.1143	0.976701	Up-regulated
NCU07546	multidrug resistance protein MDR	45.9207	12.5961	1.86617	33.3246	0.976674	Up-regulated
NCU03552	hypothetical protein	32.0473	8.44826	1.92348	23.5991	0.976438	Up-regulated
NCU01213	superoxide dismutase	644.637	183.642	1.81159	460.995	0.976383	Up-regulated
NCU11237	prenylated Rab acceptor 1	292.377	83.3748	1.81015	209.003	0.976383	Up-regulated
NCU05899	flotillin domain-containing protein	149.79	42.6513	1.81228	107.139	0.976355	Up-regulated
NCU05881	hypothetical protein	201.758	58.0136	1.79817	143.745	0.976344	Up-regulated
NCU08807	DNA-binding protein cre-1	135.693	39.1688	1.79257	96.5238	0.976229	Up-regulated
NCU06860	MFS multidrug transporter	26.0975	6.69387	1.963	19.4036	0.976224	Up-regulated
NCU02732	hypothetical protein	94.6118	27.2342	1.7966	67.3776	0.976141	Up-regulated
NCU09199	tyrosinase	36.8101	9.87323	1.89851	26.9369	0.976048	Up-regulated
NCU07352	hypothetical protein	112.449	32.9544	1.77073	79.4949	0.976043	Up-regulated
NCU08184	hypothetical protein	29.718	7.77839	1.93379	21.9396	0.976015	Up-regulated
NCU00916	membrane bound cation transporter	77.298	22.3134	1.79252	54.9846	0.975883	Up-regulated
NCU11236	hypothetical protein	333.129	99.0889	1.74928	234.04	0.975812	Up-regulated
NCU11249	glutaminyl-peptide cyclotransferase	79.0999	23.2494	1.76648	55.8505	0.975779	Up-regulated
NCU01088	hypothetical protein	38.0413	10.3314	1.88053	27.7099	0.975768	Up-regulated
NCU05995	ubiquitin	816.229	243.686	1.74395	572.543	0.975752	Up-regulated
NCU04268	hypothetical protein	98.5715	29.0708	1.7616	69.5006	0.975713	Up-regulated
NCU01845	phosphoglycerate mutase family domain-containing protein	122.592	36.6674	1.74129	85.9243	0.975686	Up-regulated
NCU00373	hypothetical protein	119.421	35.7081	1.74173	83.7125	0.975664	Up-regulated
NCU04491	hypothetical protein	100.79	29.9844	1.74907	70.806	0.975642	Up-regulated
NCU09882	metacaspase-1A	143.053	43.1269	1.72989	99.9256	0.975631	Up-regulated
NCU00774	hypothetical protein	68.7374	20.1293	1.7718	48.6081	0.975604	Up-regulated
NCU05980	carboxypeptidase S1	114.415	34.4825	1.73034	79.9326	0.97556	Up-regulated
NCU10570	hypothetical protein	60.8958	17.6533	1.78641	43.2426	0.97545	Up-regulated
NCU16845	alpha-1,2 glucosyltransferase alg-10	84.4958	25.3885	1.7347	59.1073	0.975362	Up-regulated
NCU03318	hypothetical protein	75.3233	22.555	1.73965	52.7683	0.975318	Up-regulated
NCU00289	tall aerial hyphae-1	66.4842	19.6365	1.75948	46.8477	0.975247	Up-regulated
NCU09333	zinc finger transcription factor ACE1	260.496	79.2047	1.7176	181.291	0.975181	Up-regulated
NCU03967	vivid PAS protein VVD	169.749	51.4034	1.72346	118.345	0.975165	Up-regulated
NCU05525	hypothetical protein	53.9287	15.5712	1.79217	38.3575	0.975104	Up-regulated
NCU01815	cytochrome b561	104.526	31.7809	1.71763	72.7449	0.975033	Up-regulated
NCU01565	hypothetical protein	584.748	178.586	1.7112	406.162	0.974781	Up-regulated
NCU01754	alcohol dehydrogenase I	679.551	208.461	1.7048	471.09	0.974737	Up-regulated
NCU04314	hypothetical protein	1937.9	595.516	1.70228	1342.39	0.974737	Up-regulated
NCU01748	hypothetical protein	259.645	79.9029	1.70022	179.743	0.974737	Up-regulated
NCU04554	endochitinase 1	128.192	39.1432	1.71147	89.0486	0.974726	Up-regulated
NCU01076	hypothetical protein	366.504	113.743	1.68805	252.761	0.974704	Up-regulated
NCU04493	hypothetical protein	148.452	45.674	1.70055	102.778	0.974698	Up-regulated
NCU04039	GNAT family N-acetyltransferase	49.9924	14.6074	1.77501	35.385	0.974682	Up-regulated
NCU09108	hypothetical protein	114.052	34.8687	1.70968	79.1829	0.97466	Up-regulated
NCU05565	hypothetical protein	42.3935	11.9501	1.82682	30.4434	0.974627	Up-regulated
NCU16368	hypothetical protein	97.9888	29.9536	1.70989	68.0352	0.974572	Up-regulated
NCU01504	calcipressin-2	304.325	94.8255	1.68227	209.5	0.97449	Up-regulated
NCU00499	ADA1	208.559	65.0699	1.68039	143.489	0.974484	Up-regulated
NCU05922	hypothetical protein	24.0721	6.22364	1.95153	17.8484	0.974457	Up-regulated
NCU00814	vacuolar protein sorting-associated protein vta1 homolog	76.5021	23.362	1.71133	53.14	0.974353	Up-regulated
NCU07473	sterol 3-beta-glucosyltransferase	50.7898	15.0477	1.755	35.7421	0.974309	Up-regulated
NCU09403	NmrA family protein	31.649	8.6996	1.86314	22.9494	0.974232	Up-regulated
NCU04421	annexin XIV	69.7337	21.2901	1.71167	48.4435	0.97421	Up-regulated
NCU02153	hypothetical protein	45.2403	13.2782	1.76855	31.9621	0.974166	Up-regulated
NCU00984	von Willebrand domain-containing protein	47.2171	14.0207	1.75175	33.1964	0.974018	Up-regulated
NCU04628	hypothetical protein	41.4482	11.8663	1.80443	29.5818	0.973974	Up-regulated
NCU04262	mannan endo-1,6 -alpha-mannosidase dcw1	41.1505	11.7613	1.80687	29.3893	0.973963	Up-regulated
NCU08390	hypothetical protein	64.3756	19.8928	1.69427	44.4828	0.973963	Up-regulated
NCU07723	norsolorinic acid reductase	34.7508	9.64573	1.84908	25.105	0.97387	Up-regulated
NCU02193	pyruvate decarboxylase	324.243	102.257	1.66487	221.986	0.973804	Up-regulated
NCU00725	epsin-3	128.718	40.6338	1.66346	88.084	0.973749	Up-regulated
NCU04726	beta-N-acetylglucosaminidase	44.9673	13.4675	1.73939	31.4998	0.973656	Up-regulated
NCU06273	hypothetical protein	29.6686	8.07998	1.87651	21.5886	0.973601	Up-regulated
NCU16423	hypothetical protein	35.0765	9.83152	1.83502	25.245	0.973562	Up-regulated
NCU08127	mannan endo-1,6 -alpha-mannosidase dcw1	54.5134	16.8138	1.69696	37.6996	0.973491	Up-regulated
NCU05990	cell surface receptor/MFS transporter	62.2215	19.5215	1.67235	42.7	0.973458	Up-regulated
NCU08491	hypothetical protein	57.0936	17.7715	1.68377	39.3221	0.973409	Up-regulated
NCU03686	sterol uptake control protein 2	295.336	94.3978	1.64553	200.938	0.973398	Up-regulated
NCU06651	AN1-type zinc finger protein	240.54	76.5779	1.65128	163.962	0.973392	Up-regulated
NCU08998	4-aminobutyrate aminotransferase	194.684	61.9891	1.65104	132.694	0.973392	Up-regulated
NCU10055	opsin-1	36.0455	10.3772	1.7964	25.6683	0.973123	Up-regulated
NCU06987	hypothetical protein	28.2587	7.64965	1.88523	20.609	0.973008	Up-regulated
NCU16503	hypothetical protein	50.0224	15.5632	1.68443	34.4591	0.972871	Up-regulated
NCU00585	phytoene synthase	51.5754	16.1545	1.67475	35.4209	0.972756	Up-regulated
NCU11181	small COPII coat gtpase sar1	298.864	96.5068	1.63079	202.357	0.972712	Up-regulated
NCU04003	ERP1 protein	221.58	71.5487	1.63083	150.032	0.972706	Up-regulated
NCU02134	transcription factor	240.991	77.8991	1.6293	163.092	0.972706	Up-regulated
NCU02490	DnaJ domain-containing protein	150.469	48.7251	1.62673	101.744	0.972668	Up-regulated
NCU03029	hypothetical protein	40.3085	12.2411	1.71935	28.0674	0.972547	Up-regulated
NCU04885	alpha-xylosidase	40.1538	12.1871	1.72018	27.9667	0.97252	Up-regulated
NCU06583	cyclin-dependent kinase	42.9961	13.2423	1.69905	29.7538	0.972383	Up-regulated
NCU03921	mitochondrial chaperone bcs1	33.6442	9.84593	1.77276	23.7983	0.972317	Up-regulated
NCU04272	ZZ type zinc finger domain-containing protein	243.798	79.5107	1.61647	164.287	0.972191	Up-regulated
NCU07716	hypothetical protein	40.599	12.5673	1.69177	28.0317	0.972064	Up-regulated
NCU00918	hypothetical protein	100.918	32.7512	1.62357	68.167	0.971993	Up-regulated
NCU08023	cytohesin-2	48.2261	15.2273	1.66315	32.9988	0.971987	Up-regulated
NCU04063	protein transporter sec-13	161.77	53.0687	1.60801	108.701	0.97196	Up-regulated
NCU00025	integral membrane protein	89.0461	28.939	1.62154	60.1072	0.9719	Up-regulated
NCU06342	phospholipase D	115.26	37.7041	1.6121	77.5562	0.97185	Up-regulated
NCU03079	hypothetical protein	46.736	14.7495	1.66387	31.9865	0.971817	Up-regulated
NCU04218	RTA1 domain-containing protein	40.3817	12.5591	1.68497	27.8226	0.971801	Up-regulated
NCU03263	transmembrane protein	225.519	74.4364	1.59917	151.082	0.971795	Up-regulated
NCU06166	alpha-1,2-mannosyltransferase	38.4271	11.8463	1.69768	26.5807	0.971768	Up-regulated
NCU05897	l-fucose permease	833.725	277.668	1.58621	556.057	0.971697	Up-regulated
NCU08743	inorganic phosphate transporter	308.5	102.766	1.58591	205.734	0.971697	Up-regulated
NCU01342	endoplasmic reticulum vesicle protein 25	244.253	80.8584	1.5949	163.394	0.971691	Up-regulated
NCU04718	hypothetical protein	80.2715	26.2467	1.61275	54.0248	0.971565	Up-regulated
NCU09252	hypothetical protein	53.5757	17.1624	1.64233	36.4133	0.971549	Up-regulated
NCU07965	dolichol-phosphate mannosyltransferase	248.562	83.0486	1.58158	165.514	0.9714	Up-regulated
NCU10852	beta-hexosaminidase	54.1211	17.4933	1.62938	36.6277	0.971335	Up-regulated
NCU05514	golgi membrane protein	75.5162	24.975	1.5963	50.5411	0.971318	Up-regulated
NCU02463	bax Inhibitor family protein	118.369	39.5204	1.58262	78.8484	0.971285	Up-regulated
NCU06242	lectin family integral membrane protein	244.908	82.2025	1.57498	162.705	0.971197	Up-regulated
NCU08621	hypothetical protein	333.335	112.732	1.56407	220.602	0.971175	Up-regulated
NCU00870	hypothetical protein	434.122	147.529	1.5571	286.593	0.971175	Up-regulated
NCU01879	protein lunapark	88.9529	29.7432	1.58048	59.2097	0.971093	Up-regulated
NCU08217	signal recognition particle receptor subunit beta	85.7677	28.696	1.57958	57.0717	0.971044	Up-regulated
NCU04255	hypothetical protein	43.1817	13.7378	1.65227	29.4439	0.970994	Up-regulated
NCU03523	serine/threonine protein kinase	84.9673	28.9163	1.55503	56.0511	0.970797	Up-regulated
NCU06406	hypothetical protein	65.6115	21.8755	1.58463	43.736	0.970605	Up-regulated
NCU01992	coatomer subunit gamma	313.488	108.131	1.53563	205.357	0.970599	Up-regulated
NCU02164	hypothetical protein	156.511	53.9418	1.53679	102.569	0.970561	Up-regulated
NCU07273	hypothetical protein	88.2202	30.2318	1.54504	57.9884	0.970544	Up-regulated
NCU02932	hypothetical protein	23.7626	6.4579	1.87956	17.3047	0.970391	Up-regulated
NCU02975	hypothetical protein	20.0998	5.2424	1.93888	14.8574	0.970358	Up-regulated
NCU01080	Glucan endo 1,3 -beta-glucosidase	38.4427	12.2171	1.6538	26.2255	0.970308	Up-regulated
NCU01509	hypothetical protein	66.1626	22.5193	1.55485	43.6433	0.970083	Up-regulated
NCU16318	hypothetical protein	58.128	19.6054	1.56798	38.5226	0.970034	Up-regulated
NCU08288	hypothetical protein	46.0289	14.9319	1.62414	31.097	0.970029	Up-regulated
NCU00493	coatomer subunit delta	212.626	73.7688	1.52723	138.857	0.969985	Up-regulated
NCU04808	hypothetical protein	36.4096	11.5685	1.65412	24.8411	0.969913	Up-regulated
NCU00604	RNA 3'-terminal phosphate cyclase	32.4951	10.2309	1.66729	22.2642	0.969798	Up-regulated
NCU10506	triacylglycerol lipase FGL2	25.3652	7.10813	1.83531	18.2571	0.96976	Up-regulated
NCU05395	hypothetical protein	2400.47	835.684	1.52229	1564.79	0.969699	Up-regulated
NCU00046	hypothetical protein	62.184	21.4218	1.53746	40.7622	0.969633	Up-regulated
NCU04457	magnesium transporter	44.3036	14.5348	1.60791	29.7688	0.969628	Up-regulated
NCU09821	oxidoreductase	37.4276	12.0416	1.63608	25.3861	0.969601	Up-regulated
NCU04736	plasma membrane calcium-transporting ATPase 3	99.1456	34.4517	1.52498	64.6939	0.969463	Up-regulated
NCU06220	hypothetical protein	44.1386	14.5772	1.59833	29.5615	0.969419	Up-regulated
NCU16370	hypothetical protein	24.908	7.01177	1.82876	17.8962	0.969414	Up-regulated
NCU07582	hypothetical protein	49.4177	16.6388	1.57047	32.7789	0.969343	Up-regulated
NCU08398	aldose 1-epimerase	204.608	71.9719	1.50736	132.636	0.969205	Up-regulated
NCU09791	beta-1,3-exoglucanase	71.6161	25.0569	1.51507	46.5592	0.969035	Up-regulated
NCU06358	high affinity glucose transporter RGT2	62.4441	21.5923	1.53205	40.8518	0.969024	Up-regulated
NCU01856	transcriptional activator HAC1	315.182	111.234	1.50259	203.949	0.968624	Up-regulated
NCU09216	oligosaccharyl transferase epsilon subunit	249.524	88.1157	1.50171	161.409	0.968618	Up-regulated
NCU07359	hypothetical protein	24.9523	7.3323	1.76684	17.62	0.968437	Up-regulated
NCU09169	NmrA family transcriptional regulator	37.889	12.5559	1.59342	25.3332	0.968338	Up-regulated
NCU02798	hypothetical protein	55.7333	19.4118	1.5216	36.3214	0.968278	Up-regulated
NCU05276	Yip1 domain family	86.3579	30.5492	1.4992	55.8088	0.968245	Up-regulated
NCU06999	hypothetical protein	80.5749	28.5386	1.49742	52.0363	0.968174	Up-regulated
NCU10051	flavohemoglobin	542.717	193.819	1.48549	348.898	0.968042	Up-regulated
NCU08641	hypothetical protein	26.045	7.88655	1.72354	18.1584	0.967938	Up-regulated
NCU03501	von Willebrand factor	34.0806	11.1709	1.6092	22.9096	0.967845	Up-regulated
NCU00515	hypothetical protein	38.412	12.9931	1.56381	25.4189	0.967845	Up-regulated
NCU06250	F-box/LRR repeat containing protein 2	34.7449	11.4997	1.59521	23.2452	0.967784	Up-regulated
NCU01487	hypothetical protein	312.114	112.121	1.47701	199.992	0.967784	Up-regulated
NCU06317	stress response RCI peptide	298.239	107.25	1.47549	190.989	0.967784	Up-regulated
NCU03064	RSC complex subunit Rsc7	141.807	50.7312	1.48299	91.0761	0.967729	Up-regulated
NCU03171	small oligopeptide transporter	44.6711	15.4628	1.53054	29.2083	0.967548	Up-regulated
NCU07711	vacuolar calcium ion transporter/H(+) exchanger	31.134	10.0727	1.62803	21.0612	0.967521	Up-regulated
NCU00121	chloride channel protein	30.4497	9.79246	1.63668	20.6572	0.967488	Up-regulated
NCU03578	hypothetical protein	33.9797	11.2671	1.59256	22.7126	0.96746	Up-regulated
NCU06315	inositol hexaphosphate kinase 3	88.779	31.8083	1.48082	56.9708	0.967417	Up-regulated
NCU16942	hypothetical protein	21.9595	6.11774	1.84377	15.8418	0.967301	Up-regulated
NCU10035	hypothetical protein	23.0949	6.72133	1.78076	16.3736	0.967225	Up-regulated
NCU01327	hypothetical protein	66.7111	23.724	1.49158	42.9871	0.967214	Up-regulated
NCU04639	non-classical export protein Nce102	21.8457	6.09588	1.84145	15.7499	0.967181	Up-regulated
NCU06200	hypothetical protein	214.124	78.4864	1.44793	135.638	0.967142	Up-regulated
NCU07029	hypothetical protein	73.2251	26.1675	1.48456	47.0576	0.967137	Up-regulated
NCU02761	hypothetical protein	148.177	54.3316	1.44746	93.845	0.967093	Up-regulated
NCU04049	hypothetical protein	25.775	7.9902	1.68967	17.7848	0.967087	Up-regulated
NCU06969	phosphoinositide 3-phosphate phosphatase	25.5568	7.91103	1.69177	17.6458	0.966994	Up-regulated
NCU00061	hypothetical protein	32.5083	10.763	1.59473	21.7453	0.966923	Up-regulated
NCU05131	hypothetical protein	24.5029	7.42321	1.72284	17.0797	0.96689	Up-regulated
NCU00821	sugar transporter	93.8717	34.4418	1.44653	59.4299	0.96684	Up-regulated
NCU02913	DNA repair protein RAD5	32.3782	10.7885	1.58553	21.5897	0.966813	Up-regulated
NCU09085	cyclin	50.2522	17.7544	1.50101	32.4978	0.966709	Up-regulated
NCU16460	hypothetical protein	270.028	99.23	1.44426	170.798	0.966621	Up-regulated
NCU04048	adenosine deaminase	60.1231	21.6281	1.47501	38.4949	0.966615	Up-regulated
NCU05693	interferon-induced GTP-binding protein Mx2	48.55	17.1095	1.50468	31.4406	0.966506	Up-regulated
NCU06710	ClpTM1 domain-containing protein	61.2028	22.1148	1.46859	39.088	0.966418	Up-regulated
NCU07121	modin	91.284	33.734	1.43616	57.55	0.966275	Up-regulated
NCU00898	protein rmd5 homolog	38.3235	13.4063	1.51532	24.9172	0.966237	Up-regulated
NCU05544	dolichyl-phosphate mannosyltransferase polypeptide 3	283.304	105.49	1.42524	177.813	0.966089	Up-regulated
NCU00188	autophagy-related protein 1	31.7112	10.655	1.57347	21.0562	0.966012	Up-regulated
NCU02552	e3 ubiquitin-protein ligase	60.1065	22.0486	1.44683	38.0578	0.965941	Up-regulated
NCU01794	hypothetical protein	265.918	99.706	1.41523	166.212	0.965935	Up-regulated
NCU04046	hypothetical protein	21.6037	6.27422	1.78377	15.3294	0.965919	Up-regulated
NCU08957	hypothetical protein	206.198	77.8564	1.40514	128.342	0.965781	Up-regulated
NCU02547	hypothetical protein	111.795	42.1746	1.4064	69.62	0.965606	Up-regulated
NCU04870	acetyl xylan esterase	723.666	273.686	1.4028	449.98	0.965584	Up-regulated
NCU01200	peptidyl-prolyl cis-trans isomerase B	1286.36	487.333	1.40032	799.028	0.965584	Up-regulated
NCU07939	syntaxin	32.3031	11.0908	1.54231	21.2123	0.965491	Up-regulated
NCU01947	hypothetical protein	45.6077	16.3039	1.48406	29.3038	0.965359	Up-regulated
NCU16997	hypothetical protein	29.505	9.89761	1.57581	19.6073	0.965233	Up-regulated
NCU03426	pps1 dual specificty phosphatase	33.6687	11.7305	1.52114	21.9382	0.965008	Up-regulated
NCU11180	patatin-like phospholipase domain-containing protein	23.1778	7.22258	1.68216	15.9552	0.965002	Up-regulated
NCU16422	hypothetical protein	118.082	45.6138	1.37225	72.4683	0.964849	Up-regulated
NCU05386	hypothetical protein	52.695	19.4368	1.43888	33.2582	0.964838	Up-regulated
NCU03506	hypothetical protein	21.976	6.67363	1.71938	15.3024	0.964799	Up-regulated
NCU04410	tRNA ligase	109.069	42.2025	1.36984	66.8666	0.964783	Up-regulated
NCU00699	hypothetical protein	20.5622	6.0471	1.76568	14.5151	0.964667	Up-regulated
NCU09312	di-trans,poly-cis-decaprenylcistransferase	91.6836	35.3674	1.37425	56.3163	0.964624	Up-regulated
NCU09698	hypothetical protein	352.371	137.337	1.35937	215.034	0.964591	Up-regulated
NCU02637	hypothetical protein	486.614	189.884	1.35766	296.73	0.964591	Up-regulated
NCU00490	magnesium transporter	77.2989	29.5333	1.38811	47.7656	0.964552	Up-regulated
NCU06380	zinc transporter YKE4	151.409	58.8016	1.36453	92.6077	0.964536	Up-regulated
NCU01560	hypothetical protein	77.1383	29.6719	1.37835	47.4664	0.964475	Up-regulated
NCU04251	chitin synthase 3	76.0069	29.3152	1.37448	46.6917	0.964338	Up-regulated
NCU03550	hypothetical protein	53.3156	19.8421	1.42599	33.4735	0.964333	Up-regulated
NCU08194	ferric cupric reductase transmembrane component 2	190.579	74.74	1.35044	115.839	0.964283	Up-regulated
NCU07404	alpha-mannosidase	23.873	7.59371	1.6525	16.2793	0.96425	Up-regulated
NCU03284	hypothetical protein	141.856	55.7441	1.34754	86.1121	0.964239	Up-regulated
NCU03657	mannosyl-oligosaccharide glucosidase	88.102	34.3414	1.35923	53.7606	0.964174	Up-regulated
NCU07079	hypothetical protein	82.9957	32.291	1.36191	50.7048	0.964113	Up-regulated
NCU04203	glucosidase II alpha subunit	215.329	85.117	1.33902	130.212	0.964102	Up-regulated
NCU00184	hypothetical protein	30.4409	10.5349	1.53083	19.906	0.964031	Up-regulated
NCU01878	golgin IMH1	63.9691	24.6261	1.37719	39.343	0.96402	Up-regulated
NCU00600	small Rho-type GTPase	260.295	103.561	1.32967	156.734	0.963993	Up-regulated
NCU04223	hypothetical protein	55.5408	21.1144	1.39532	34.4263	0.963965	Up-regulated
NCU05606	glucosidase 2 subunit beta	115.223	45.5612	1.33856	69.6623	0.963927	Up-regulated
NCU16741	hypothetical protein	91.079	35.8413	1.34549	55.2376	0.963916	Up-regulated
NCU03024	vacuolar protein sorting-associated protein 53 homolog	21.076	6.414	1.71631	14.662	0.963877	Up-regulated
NCU01945	IMP-specific 5'-nucleotidase 1	62.3751	24.1752	1.36744	38.1999	0.963806	Up-regulated
NCU02099	hypothetical protein	158.333	63.4909	1.31834	94.8424	0.963762	Up-regulated
NCU08820	hypothetical protein	138.461	55.553	1.31755	82.9083	0.963724	Up-regulated
NCU00865	oxalate decarboxylase oxdC	39.1904	14.3248	1.45199	24.8656	0.963669	Up-regulated
NCU03043	C2H2 finger domain-containing protein FlbC	57.1321	21.8349	1.38767	35.2972	0.963614	Up-regulated
NCU09711	hypothetical protein	82.2112	32.4817	1.33971	49.7294	0.963608	Up-regulated
NCU04906	hypothetical protein	41.651	15.3711	1.43814	26.28	0.96357	Up-regulated
NCU05141	hypothetical protein	106.749	42.8332	1.31743	63.9162	0.963565	Up-regulated
NCU00026	hypothetical protein	36.1443	13.0847	1.46589	23.0596	0.963455	Up-regulated
NCU11187	signal sequence receptor alpha subunit	44.2388	16.3869	1.43277	27.8519	0.963405	Up-regulated
NCU06460	acid phosphatase	32.4335	11.49	1.49711	20.9435	0.963372	Up-regulated
NCU08150	hypothetical protein	54.8933	21.1744	1.37431	33.7189	0.963274	Up-regulated
NCU02512	hypothetical protein	65.663	25.7899	1.34827	39.8731	0.963274	Up-regulated
NCU00684	type I inositol -trisphosphate 5-phosphatase 12	37.1577	13.6203	1.4479	23.5373	0.963257	Up-regulated
NCU11172	hypothetical protein	45.6045	17.2039	1.40644	28.4006	0.963219	Up-regulated
NCU03333	tyrosine phosphatase	123.556	50.062	1.30337	73.4937	0.963219	Up-regulated
NCU16534	MFS monocarboxylic acid transporter	35.7466	13.0133	1.45782	22.7333	0.963164	Up-regulated
NCU08779	hypothetical protein	105.621	42.8564	1.30132	62.765	0.963109	Up-regulated
NCU08358	ATP-dependent bile acid permease	68.1023	27.0602	1.33153	41.0421	0.963038	Up-regulated
NCU09152	hypothetical protein	312.881	128.515	1.28368	184.367	0.962983	Up-regulated
NCU08713	hypothetical protein	213.721	88.1831	1.27715	125.538	0.962972	Up-regulated
NCU03699	zinc finger containing protein	79.5339	32.1217	1.30802	47.4122	0.96295	Up-regulated
NCU09355	hypothetical protein	55.3627	21.4998	1.36459	33.8629	0.962912	Up-regulated
NCU04119	SNARE complex subunit	95.4201	39.0026	1.29072	56.4175	0.962835	Up-regulated
NCU01559	hypothetical protein	93.3035	38.2875	1.28506	55.016	0.962818	Up-regulated
NCU07319	coatomer beta' subunit	230.624	95.8893	1.2661	134.734	0.962648	Up-regulated
NCU03878	hypothetical protein	25.8682	8.84879	1.54763	17.0194	0.962511	Up-regulated
NCU06940	hypothetical protein	61.5726	24.6103	1.32303	36.9623	0.962484	Up-regulated
NCU04160	hypothetical protein	94.7416	39.3672	1.267	55.3744	0.96227	Up-regulated
NCU04390	fungal specific transcription factor	65.5036	26.6401	1.29797	38.8635	0.962231	Up-regulated
NCU05314	hypothetical protein	57.7064	23.1416	1.31825	34.5649	0.962193	Up-regulated
NCU02526	hypothetical protein	176.718	73.9089	1.25763	102.81	0.962176	Up-regulated
NCU03569	hypothetical protein	79.7327	33.1511	1.26611	46.5815	0.96199	Up-regulated
NCU02956	aspartic-type endopeptidase	57.1143	23.0273	1.31051	34.087	0.961918	Up-regulated
NCU01426	hypothetical protein	31.7785	11.4888	1.46783	20.2897	0.961842	Up-regulated
NCU07967	hypothetical protein	41.5648	15.9669	1.38028	25.5979	0.961836	Up-regulated
NCU04389	SET-4	72.7861	30.1324	1.27235	42.6537	0.961792	Up-regulated
NCU08408	ATP-dependent arginine transporter btn-1	40.5951	15.4648	1.39231	25.1303	0.961754	Up-regulated
NCU02855	endo-1,4-beta-xylanase A	134.079	56.4181	1.24886	77.6613	0.961737	Up-regulated
NCU02957	hypothetical protein	57.1697	23.1858	1.30201	33.9839	0.961699	Up-regulated
NCU03783	transmembrane domain transporter	49.6564	19.735	1.33122	29.9213	0.961671	Up-regulated
NCU02718	hypothetical protein	68.5051	28.371	1.27179	40.1341	0.961655	Up-regulated
NCU05723	hypothetical protein	53.2321	21.4123	1.31386	31.8199	0.961567	Up-regulated
NCU00024	yippee zinc-binding protein	81.0003	33.8183	1.26012	47.1821	0.961567	Up-regulated
NCU07412	PHD finger and BAH domain-containing protein	33.6766	12.4403	1.43673	21.2364	0.96154	Up-regulated
NCU06123	phosphoketolase	91.8101	38.6758	1.24722	53.1343	0.961441	Up-regulated
NCU00453	sodium/hydrogen exchanger 3	59.3613	24.5001	1.27673	34.8612	0.961397	Up-regulated
NCU02814	serine/threonine-protein kinase chk2	48.7074	19.5226	1.319	29.1848	0.961359	Up-regulated
NCU05264	pyrimidine 5'-nucleotidase	41.8708	16.3254	1.35883	25.5454	0.96132	Up-regulated
NCU03091	hypothetical protein	46.0702	18.2885	1.3329	27.7817	0.961304	Up-regulated
NCU05133	udp-glucose 4-epimerase	122.982	52.5583	1.22645	70.4234	0.961304	Up-regulated
NCU00899	hypothetical protein	73.4201	30.8626	1.25031	42.5575	0.961007	Up-regulated
NCU10225	hypothetical protein	23.7978	8.1372	1.54823	15.6606	0.96098	Up-regulated
NCU11041	hypothetical protein	30.2406	10.9818	1.46137	19.2587	0.960975	Up-regulated
NCU02421	conserved oligomeric golgi complex subunit 6	36.8371	14.1688	1.37844	22.6683	0.960843	Up-regulated
NCU07095	hypothetical protein	34.3322	12.8967	1.41256	21.4355	0.960821	Up-regulated
NCU08371	hypothetical protein	106.814	45.8784	1.21921	60.9354	0.960777	Up-regulated
NCU03800	endosomal cargo receptor	229.403	99.4322	1.2061	129.971	0.960744	Up-regulated
NCU00215	hypothetical protein	47.0036	19.1083	1.29857	27.8953	0.960689	Up-regulated
NCU04404	coatomer beta subunit	221.197	96.2811	1.20001	124.916	0.960634	Up-regulated
NCU16776	hypothetical protein	117.618	50.735	1.21305	66.8826	0.960547	Up-regulated
NCU00955	sterigmatocystin biosynthesis monooxygenase	139.804	60.8761	1.19945	78.9275	0.960525	Up-regulated
NCU07658	protein transporter sec72	49.4167	20.3781	1.27798	29.0386	0.960514	Up-regulated
NCU03465	hypothetical protein	43.8031	17.6466	1.31165	26.1565	0.960486	Up-regulated
NCU07123	hypothetical protein	43.8371	17.7266	1.30623	26.1105	0.960486	Up-regulated
NCU08341	Copper-transporting ATPase	37.3881	14.5212	1.36442	22.8669	0.960437	Up-regulated
NCU07986	membrane protein TMS1	44.9572	18.2197	1.30306	26.7375	0.960415	Up-regulated
NCU01004	phosphatidylserine decarboxylase proenzyme	102.22	44.3173	1.20574	57.9028	0.960409	Up-regulated
NCU06265	hypothetical protein	94.5261	40.9496	1.20686	53.5765	0.960333	Up-regulated
NCU08177	protein kinase	91.9454	39.7918	1.2083	52.1535	0.960311	Up-regulated
NCU09976	rhamnogalacturonan acetylesterase	42.8104	17.3208	1.30545	25.4895	0.960289	Up-regulated
NCU04615	osmolarity two-component system protein sln1	22.563	7.67187	1.55631	14.8912	0.960245	Up-regulated
NCU03460	dehydrodolichyl diphosphate synthase	50.1569	20.7408	1.27397	29.416	0.960239	Up-regulated
NCU16472	NACHT domain-containing protein	38.859	15.2976	1.34494	23.5614	0.960228	Up-regulated
NCU02422	ATG9 protein	43.552	17.6369	1.30414	25.9151	0.960217	Up-regulated
NCU06926	hypothetical protein	54.1609	22.6808	1.25578	31.4801	0.960119	Up-regulated
NCU09097	hypothetical protein	82.3928	35.6638	1.20806	46.729	0.960097	Up-regulated
NCU06524	protease inhibitor	110.391	48.4828	1.18708	61.9084	0.960097	Up-regulated
NCU02623	mitochondrial hypoxia responsive domain-containing protein	126.484	55.9518	1.1767	70.5325	0.960075	Up-regulated
NCU10276	hypothetical protein	101.117	44.4202	1.18674	56.6972	0.960003	Up-regulated
NCU05064	C2H2 transcription factor	33.9406	12.9465	1.39045	20.9941	0.959954	Up-regulated
NCU12114	DDHD domain-containing protein	42.8794	17.5614	1.28788	25.318	0.959844	Up-regulated
NCU11399	GPI mannosyltransferase 4	38.8987	15.6148	1.31681	23.2839	0.959806	Up-regulated
NCU06125	hypothetical protein	21.9125	7.39785	1.56658	14.5147	0.959701	Up-regulated
NCU02179	D-lactate dehydrogenase	61.6783	26.4617	1.22086	35.2166	0.959493	Up-regulated
NCU06202	serine/threonine protein kinase	60.2626	25.9376	1.21622	34.325	0.959427	Up-regulated
NCU06073	hypothetical protein	20.7435	6.84636	1.59925	13.8972	0.959389	Up-regulated
NCU04610	oxysterol binding protein	40.0771	16.4525	1.28448	23.6247	0.959098	Up-regulated
NCU03243	inositol phosphosphingolipid phospholipase C	24.4615	8.62295	1.50426	15.8386	0.958972	Up-regulated
NCU05360	calcium permease	38.1308	15.6136	1.28815	22.5172	0.95884	Up-regulated
NCU09536	hypothetical protein	53.6028	22.9937	1.22107	30.6091	0.95884	Up-regulated
NCU09215	hypothetical protein	37.0715	15.1078	1.29501	21.9637	0.958675	Up-regulated
NCU09253	flavin carrier protein	36.0781	14.5879	1.30636	21.4903	0.958648	Up-regulated
NCU08610	hypothetical protein	53.8648	23.4117	1.20212	30.4531	0.958385	Up-regulated
NCU00154	xaa-Pro aminopeptidase	42.6284	17.8772	1.2537	24.7512	0.958346	Up-regulated
NCU01924	hypothetical protein	111.432	49.6363	1.16669	61.7955	0.958264	Up-regulated
NCU04279	protein kinase domain-containing protein	57.2748	25.312	1.17808	31.9628	0.958258	Up-regulated
NCU04550	hypothetical protein	24.3775	8.65905	1.49327	15.7185	0.95822	Up-regulated
NCU06334	hypothetical protein	23.4092	8.29872	1.49612	15.1105	0.958044	Up-regulated
NCU02702	glucokinase	55.1648	24.4032	1.17668	30.7616	0.958039	Up-regulated
NCU03328	endoglucanase II	319.097	143.616	1.15178	175.481	0.958022	Up-regulated
NCU01002	coatomer subunit epsilon	190.612	86.0701	1.14705	104.542	0.957995	Up-regulated
NCU05160	ATP-dependent Zn protease	176.695	79.7983	1.14683	96.8968	0.957978	Up-regulated
NCU02120	hypothetical protein	25.6577	9.40877	1.44731	16.2489	0.957957	Up-regulated
NCU01640	C2H2 transcription factor	51.0256	22.291	1.19476	28.7346	0.957858	Up-regulated
NCU04905	phosphomethylethanolamine N-methyltransferase	103.36	46.3645	1.15659	56.9955	0.957858	Up-regulated
NCU00332	hypothetical protein	29.1451	11.1081	1.39164	18.037	0.957803	Up-regulated
NCU09041	L-xylulose reductase	74.6816	33.0936	1.1742	41.5881	0.957627	Up-regulated
NCU02576	C6 finger domain-containing protein	74.8633	33.2427	1.17122	41.6206	0.957627	Up-regulated
NCU04145	hypothetical protein	45.8564	19.886	1.20537	25.9705	0.957616	Up-regulated
NCU08599	hypothetical protein	33.1898	13.3662	1.31215	19.8236	0.957578	Up-regulated
NCU10775	NADPH oxidase 2	33.0766	13.2995	1.31444	19.7771	0.957567	Up-regulated
NCU03710	integral membrane protein	27.4529	10.3808	1.40304	17.0721	0.957287	Up-regulated
NCU03888	hypothetical protein	80.2319	36.0539	1.15402	44.178	0.957282	Up-regulated
NCU00230	protein kinase lkh1	47.2089	20.7781	1.18399	26.4308	0.957249	Up-regulated
NCU02295	phosphatidylinositol-4-phosphate 5-kinase its3	66.6608	29.6552	1.16855	37.0056	0.95721	Up-regulated
NCU01154	submerged protoperithecia-1	38.7921	16.4305	1.23938	22.3616	0.957205	Up-regulated
NCU07425	hypothetical protein	42.3172	18.3302	1.20702	23.987	0.956963	Up-regulated
NCU04522	hypothetical protein	529.771	239.974	1.14249	289.797	0.956782	Up-regulated
NCU00696	jouberin	67.6535	30.4617	1.15117	37.1918	0.956722	Up-regulated
NCU04650	hypothetical protein	55.1321	24.5536	1.16696	30.5785	0.956294	Up-regulated
NCU04256	hypothetical protein	31.8492	13.1063	1.281	18.7429	0.956124	Up-regulated
NCU02582	probable glucose transporter rco-3	34.7576	14.6026	1.2511	20.155	0.956058	Up-regulated
NCU05639	hypothetical protein	23.8746	8.78934	1.44165	15.0852	0.955992	Up-regulated
NCU01039	hypothetical protein	77.7986	35.2362	1.14269	42.5624	0.955921	Up-regulated
NCU00481	a-pheromone processing metallopeptidase Ste23	50.4154	22.4281	1.16855	27.9872	0.955877	Up-regulated
NCU02945	hypothetical protein	32.1246	13.3483	1.26702	18.7763	0.955833	Up-regulated
NCU01176	hypothetical protein	26.4684	10.2465	1.36913	16.2219	0.955789	Up-regulated
NCU01063	hypothetical protein	29.0965	11.7462	1.30866	17.3504	0.955542	Up-regulated
NCU00068	hypothetical protein	52.1272	23.4422	1.15292	28.6849	0.955504	Up-regulated
NCU00677	phenylacetyl-CoA ligase	22.5764	8.25378	1.45169	14.3226	0.95535	Up-regulated
NCU00138	pheromone receptor pre-1	20.75	7.32343	1.50252	13.4265	0.955345	Up-regulated
NCU00568	intramembrane protease 2	24.1508	9.04671	1.41661	15.1041	0.955334	Up-regulated
NCU05266	KH domain-containing protein	48.5103	21.6377	1.16475	26.8726	0.955312	Up-regulated
NCU06691	hypothetical protein	32.8182	13.7616	1.25385	19.0567	0.955306	Up-regulated
NCU02885	serine/threonine protein kinase-20	29.9069	12.3221	1.27923	17.5848	0.955202	Up-regulated
NCU02544	ABC transporter	44.8539	19.9338	1.17002	24.9201	0.955076	Up-regulated
NCU16560	hypothetical protein	59.4282	26.9043	1.14331	32.5239	0.954867	Up-regulated
NCU02689	rho-type GTPase-activating protein 1	34.0431	14.5757	1.2238	19.4674	0.954785	Up-regulated
NCU11367	inositol phospholipid biosynthesis protein Scs3	36.4396	15.9972	1.18769	20.4424	0.954768	Up-regulated
NCU01901	sn1-specific diacylglycerol lipase alpha	26.7497	10.6068	1.33453	16.1429	0.954719	Up-regulated
NCU00651	peptide N-glycanase-1	42.9465	19.1003	1.16895	23.8463	0.954703	Up-regulated
NCU09325	hypothetical protein	30.4252	12.6736	1.26344	17.7516	0.954587	Up-regulated
NCU03213	mannosylphosphorylation protein	22.2552	8.21526	1.43777	14.04	0.954423	Up-regulated
NCU10006	hypothetical protein	34.2156	14.8	1.20906	19.4156	0.954423	Up-regulated
NCU00078	hypothetical protein	35.1982	15.4034	1.19226	19.7949	0.954362	Up-regulated
NCU04657	1-aminocyclopropane-1-carboxylate deaminase	31.9331	13.6156	1.22979	18.3175	0.954357	Up-regulated
NCU02038	hypothetical protein	25.8957	10.2457	1.33769	15.65	0.954198	Up-regulated
NCU01393	class III chitinase	29.587	12.3206	1.2639	17.2665	0.95411	Up-regulated
NCU02980	UPD-GlcNAc transporter	30.4693	12.9191	1.23785	17.5502	0.953825	Up-regulated
NCU01211	hypothetical protein	26.1989	10.5627	1.31053	15.6362	0.953655	Up-regulated
NCU07135	hypothetical protein	31.2801	13.3847	1.22466	17.8954	0.953589	Up-regulated
NCU08091	hypothetical protein	33.8096	14.8753	1.18452	18.9343	0.953572	Up-regulated
NCU00035	diacylglycerol O-acyltransferase	29.994	12.7228	1.23726	17.2712	0.953534	Up-regulated
NCU07530	manganese transporter smf1	26.0073	10.4656	1.31326	15.5417	0.953506	Up-regulated
NCU08283	integral membrane channel protein	23.4015	9.00128	1.3784	14.4002	0.95343	Up-regulated
NCU00673	subtilisin-like proteinase	1303.76	597.318	1.12611	706.444	0.953358	Up-regulated
NCU02061	fungistatic metabolite	32.0453	13.9924	1.19547	18.0529	0.953292	Up-regulated
NCU03903	lipase/esterase	21.9226	8.16591	1.42473	13.7567	0.953281	Up-regulated
NCU03221	PX domain-containing protein	24.9096	9.92386	1.32773	14.9857	0.953216	Up-regulated
NCU03613	hypothetical protein	137.996	62.9587	1.13215	75.0375	0.95321	Up-regulated
NCU04102	hypothetical protein	30.7075	13.1939	1.21872	17.5136	0.953205	Up-regulated
NCU04264	extracellular developmental signal biosynthesis protein FluG	37.372	16.6317	1.16802	20.7403	0.953144	Up-regulated
NCU03905	hypothetical protein	108.348	49.5151	1.12973	58.8329	0.95304	Up-regulated
NCU05953	hypothetical protein	20.5287	7.50893	1.45096	13.0198	0.953029	Up-regulated
NCU06986	hypothetical protein	293.673	134.804	1.12335	158.869	0.953029	Up-regulated
NCU00067	dolichol phosphate-mannose biosynthesis regulatory protein	211.253	97.083	1.12168	114.17	0.953013	Up-regulated
NCU09847	hypothetical protein	30.2846	12.9839	1.22186	17.3007	0.952969	Up-regulated
NCU08705	hypothetical protein	27.7387	11.5825	1.25996	16.1562	0.952947	Up-regulated
NCU05642	cysteinyl-tRNA synthetase	99.2931	45.4093	1.12871	53.8838	0.952941	Up-regulated
NCU08397	hypothetical protein	125.176	57.536	1.12142	67.6404	0.952826	Up-regulated
NCU01464	metallocarboxypeptidase	42.8067	19.3727	1.14381	23.434	0.952815	Up-regulated
NCU05134	hypothetical protein	275.915	128.057	1.10744	147.858	0.952815	Up-regulated
NCU04053	hypothetical protein	31.0341	13.5364	1.19701	17.4977	0.952782	Up-regulated
NCU06984	hypothetical protein	27.9738	11.7662	1.24943	16.2076	0.952661	Up-regulated
NCU07529	hypothetical protein	37.6327	16.927	1.15266	20.7057	0.952606	Up-regulated
NCU07277	anchored cell wall protein 8	1163.57	542.647	1.10047	620.923	0.952595	Up-regulated
NCU05136	endo alpha-1,4 polygalactosaminidase precusor	572	266.773	1.1004	305.227	0.952595	Up-regulated
NCU10066	coatomer alpha subunit	183.043	85.1138	1.10472	97.9291	0.952552	Up-regulated
NCU09160	HPP family protein	108.07	49.9473	1.11349	58.1227	0.95248	Up-regulated
NCU00064	hypothetical protein	88.5138	40.705	1.1207	47.8088	0.952414	Up-regulated
NCU02282	inositol phosphorylceramide synthase	84.5634	38.7743	1.12493	45.7891	0.952365	Up-regulated
NCU10732	mitochondrial dicarboxylate transporter	96.0744	44.5792	1.10778	51.4951	0.95236	Up-regulated
NCU05726	mucin	29.2092	12.4968	1.22487	16.7125	0.952343	Up-regulated
NCU03647	hypothetical protein	22.1882	8.50786	1.38292	13.6803	0.952288	Up-regulated
NCU16450	hypothetical protein	23.5721	9.395	1.32712	14.1771	0.951997	Up-regulated
NCU07068	K(+)/H(+) antiporter 1	29.5024	12.8642	1.19747	16.6382	0.951844	Up-regulated
NCU01386	hypothetical protein	71.7464	33.3203	1.10651	38.4261	0.951652	Up-regulated
NCU06414	septin-1	29.5904	12.9934	1.18736	16.5971	0.951558	Up-regulated
NCU03654	hypothetical protein	21.5933	8.33896	1.37264	13.2543	0.951388	Up-regulated
NCU00148	uncharacterized oxidoreductase	26.2255	11.0199	1.25086	15.2056	0.951383	Up-regulated
NCU07037	hypothetical protein	29.6321	13.0676	1.18116	16.5645	0.951383	Up-regulated
NCU00627	hypothetical protein	211.069	99.0585	1.09136	112.01	0.951114	Up-regulated
NCU00010	heavy metal tolerance protein	33.6317	15.1075	1.15456	18.5242	0.951037	Up-regulated
NCU00995	hypothetical protein	65.3741	30.5613	1.09701	34.8128	0.950993	Up-regulated
NCU17019	hypothetical protein	20.8743	7.95914	1.39104	12.9152	0.95084	Up-regulated
NCU01747	glycerophosphocholine phosphodiesterase Gde1	50.8959	23.2184	1.13228	27.6775	0.950642	Up-regulated
NCU01285	hypothetical protein	50.1445	22.8424	1.13437	27.302	0.950565	Up-regulated
NCU01731	VeA-like protein	88.9087	41.7105	1.09191	47.1982	0.950494	Up-regulated
NCU10546	4-coumarate-CoA ligase	25.4733	10.7487	1.24483	14.7246	0.950466	Up-regulated
NCU04369	hypothetical protein	50.9707	23.4835	1.11802	27.4872	0.95028	Up-regulated
NCU03215	glycosyl hydrolase	31.8893	14.3911	1.14789	17.4981	0.950159	Up-regulated
NCU10810	mRNA splicing protein	75.4698	35.5402	1.08645	39.9296	0.95011	Up-regulated
NCU01068	hypothetical protein	53.4392	24.9516	1.09877	28.4876	0.950038	Up-regulated
NCU07293	hypothetical protein	22.8205	9.33887	1.28901	13.4817	0.950005	Up-regulated
NCU08898	homoaconitase	4.29609	85.4162	-4.31341	81.1202	0.999896	Down-regulated
NCU00963	methylenetetrahydrofolate dehydrogenase	4.09884	85.1733	-4.37711	81.0744	0.999896	Down-regulated
NCU04385	3-isopropylmalate dehydratase	11.6021	152.086	-3.71243	140.484	0.999775	Down-regulated
NCU06232	3-isopropylmalate dehydrogenase	9.95058	127.38	-3.67822	117.43	0.999748	Down-regulated
NCU00859	hypothetical protein	3.36662	66.7972	-4.31041	63.4306	0.999742	Down-regulated
NCU03963	5'-methylthioadenosine phosphorylase	5.83221	83.0233	-3.8314	77.1911	0.99972	Down-regulated
NCU03561	mitochondrial carrier protein	3.48575	65.1052	-4.22323	61.6194	0.999704	Down-regulated
NCU02274	serine hydroxymethyltransferase	56.2284	696.577	-3.63091	640.348	0.999698	Down-regulated
NCU03608	ketol-acid reductoisomerase	66.7823	767.631	-3.52288	700.849	0.999588	Down-regulated
NCU04216	amidophosphoribosyltransferase	3.67172	56.129	-3.93422	52.4572	0.999473	Down-regulated
NCU02133	superoxide dismutase	44.7332	484.961	-3.43845	440.228	0.999468	Down-regulated
NCU02629	bifunctional purine biosynthesis protein	21.9643	226.357	-3.36537	204.393	0.999331	Down-regulated
NCU01589	heat shock protein 60	12.8366	117.558	-3.19503	104.721	0.998809	Down-regulated
NCU06031	mitochondrial peroxiredoxin PRX1	54.8806	495.435	-3.17433	440.555	0.998765	Down-regulated
NCU03117	inosine-5' -monophosphate dehydrogenase	13.3512	119.383	-3.16057	106.032	0.998705	Down-regulated
NCU05782	ATP-dependent RNA helicase dbp-3	5.59589	54.6803	-3.28858	49.0844	0.998606	Down-regulated
NCU01290	centromere/microtubule-binding protein CBF5	10.0866	87.7995	-3.12178	77.7129	0.99848	Down-regulated
NCU01057	taurine catabolism dioxygenase TauD	6.25917	57.3314	-3.19528	51.0723	0.99837	Down-regulated
NCU11321	ribosomal L1 domain-containing protein 1	4.51541	46.3939	-3.36101	41.8785	0.998359	Down-regulated
NCU08595	ribosome biogenesis protein	4.18178	43.4639	-3.37763	39.2821	0.998261	Down-regulated
NCU09497	bifunctional D12/D15 fatty acid desaturase	4.29575	42.9765	-3.32257	38.6807	0.998052	Down-regulated
NCU00925	pescadillo	3.97711	41.1055	-3.36954	37.1284	0.998025	Down-regulated
NCU00567	Arg-6 protein	11.5027	93.6331	-3.02505	82.1304	0.997986	Down-regulated
NCU02677	carbamoyl-phosphate synthase large subunit	7.74008	64.4253	-3.05721	56.6853	0.99797	Down-regulated
NCU08323	bystin	4.80625	44.9832	-3.22641	40.177	0.997942	Down-regulated
NCU04768	electron transfer flavoprotein-ubiquinone oxidoreductase	5.05605	46.1809	-3.19121	41.1249	0.997893	Down-regulated
NCU03009	zuotin	20.1742	157.355	-2.96344	137.181	0.997816	Down-regulated
NCU01675	ribosomal RNA-processing protein 12	2.68792	34.6633	-3.68885	31.9754	0.997783	Down-regulated
NCU05650	karyopherin Kap123	4.53811	42.5363	-3.22853	37.9982	0.997734	Down-regulated
NCU04699	methylene-fatty-acyl-phospholipid synthase	8.72317	69.6833	-2.99789	60.9601	0.997701	Down-regulated
NCU04754	branched-chain-amino-acid aminotransferase	7.24087	59.0972	-3.02885	51.8563	0.997619	Down-regulated
NCU01257	rRNA-processing protein	3.19552	35.394	-3.46938	32.1985	0.997591	Down-regulated
NCU01985	sulfate adenylyltransferase	54.5503	397.397	-2.86492	342.846	0.99718	Down-regulated
NCU08951	H/ACA ribonucleoprotein complex subunit 2	17.8991	130.582	-2.86699	112.682	0.99718	Down-regulated
NCU01983	hypothetical protein	7.9429	60.5251	-2.9298	52.5822	0.997075	Down-regulated
NCU04334	chaperonin	10.0423	74.0962	-2.8833	64.0538	0.996966	Down-regulated
NCU06512	methionine synthase	339.465	2363.45	-2.79956	2023.99	0.996894	Down-regulated
NCU03748	saccharopine dehydrogenase	31.5144	215.468	-2.77339	183.954	0.996867	Down-regulated
NCU06943	nucleolar protein 56	12.7748	89.881	-2.81472	77.1062	0.996768	Down-regulated
NCU08121	ribosome biogenesis protein	2.08695	28.2246	-3.75749	26.1377	0.996735	Down-regulated
NCU07386	mitochondrial ribosomal protein-1	10.4628	74.8923	-2.83955	64.4295	0.996724	Down-regulated
NCU02640	rRNA-processing protein cgr-1	7.81304	57.6203	-2.88262	49.8073	0.996719	Down-regulated
NCU03066	GTP-binding protein	3.17613	30.9165	-3.28304	27.7403	0.996422	Down-regulated
NCU01241	calcium-binding mitochondrial carrier protein	9.45355	64.0196	-2.75959	54.5661	0.99634	Down-regulated
NCU04097	ABC transporter	12.1585	80.2274	-2.72213	68.0689	0.996203	Down-regulated
NCU03737	mitochondrial translation elongation factor Tu	28.5116	186.833	-2.71212	158.321	0.996153	Down-regulated
NCU08976	fatty acid elongase	18.1584	117.012	-2.68795	98.8534	0.996066	Down-regulated
NCU05287	mitochondrial ribosomal protein-20	12.8259	83.4587	-2.702	70.6327	0.995956	Down-regulated
NCU07547	mRNA turnover protein 4 homolog	6.52612	46.367	-2.8288	39.8409	0.995906	Down-regulated
NCU03396	nucleolar protein nop-58	12.0574	77.5944	-2.68603	65.5369	0.995885	Down-regulated
NCU03241	FK506-binding protein 4	14.0782	89.9488	-2.67564	75.8705	0.995879	Down-regulated
NCU00021	clustered mitochondria protein homolog	4.46248	35.9211	-3.00891	31.4586	0.995874	Down-regulated
NCU08968	dimethyladenosine transferase	1.53966	24.4143	-3.98704	22.8746	0.995775	Down-regulated
NCU02528	hypothetical protein	6.53634	44.4328	-2.76507	37.8964	0.995654	Down-regulated
NCU00227	mitochondrial cation transporter	6.65911	44.5142	-2.74086	37.8551	0.995429	Down-regulated
NCU03321	eukaryotic ribosome biogenesis protein 1	2.78464	26.6589	-3.25905	23.8743	0.995226	Down-regulated
NCU04433	sulfate permease II	10.7515	67.5613	-2.65166	56.8098	0.99505	Down-regulated
NCU06143	hypothetical protein	17.4194	107.562	-2.6264	90.1425	0.995045	Down-regulated
NCU00707	ribonucleoprotein	3.48764	28.4208	-3.02662	24.9331	0.994617	Down-regulated
NCU05752	indoleamine 2,3-dioxygenase	3.10803	26.4319	-3.08821	23.3239	0.994562	Down-regulated
NCU01900	xylosidase/arabinosidase	86.108	517.956	-2.58861	431.848	0.994458	Down-regulated
NCU08518	hypothetical protein	3.2665	27.0047	-3.04739	23.7382	0.994403	Down-regulated
NCU00106	glutamate 5-kinase	11.4911	70.8133	-2.6235	59.3222	0.994387	Down-regulated
NCU08755	beta-glucosidase 1	49.047	292.372	-2.57557	243.325	0.994354	Down-regulated
NCU09708	PDCD2 C terminal domain-containing protein	5.12186	34.6129	-2.75657	29.4911	0.994337	Down-regulated
NCU02533	DNA-directed RNA polymerase I and III polypeptide	2.83709	25.2371	-3.15306	22.4	0.994321	Down-regulated
NCU03702	rRNA 2'-O-methyltransferase fibrillarin	14.169	86.052	-2.60247	71.883	0.99431	Down-regulated
NCU02600	hypothetical protein	10.3259	61.6697	-2.5783	51.3439	0.993893	Down-regulated
NCU01904	2-deoxy-D-gluconate 3-dehydrogenase	12.8825	74.8776	-2.53912	61.9951	0.993728	Down-regulated
NCU00103	hypothetical protein	9.49559	56.5867	-2.57513	47.0912	0.993706	Down-regulated
NCU09131	nucleolar protein 12	2.69703	23.9948	-3.15328	21.2978	0.993679	Down-regulated
NCU16757	H/ACA ribonucleoprotein complex subunit 1	20.2614	116.756	-2.5267	96.495	0.993591	Down-regulated
NCU06892	40S ribosomal protein S20	169.387	962.254	-2.5061	792.868	0.993262	Down-regulated
NCU02954	homoisocitrate dehydrogenase	11.2195	64.8287	-2.53062	53.6092	0.993212	Down-regulated
NCU05235	ribosome biogenesis protein RLP24	7.2802	44.104	-2.59886	36.8238	0.993119	Down-regulated
NCU06066	mitochondrial ribosomal protein	12.2092	69.4756	-2.50854	57.2664	0.992899	Down-regulated
NCU03092	nuclear localization sequence binding protein	7.18718	42.9976	-2.58076	35.8104	0.992867	Down-regulated
NCU00457	probable rna-binding protein sce3	30.7224	172.893	-2.49252	142.171	0.992795	Down-regulated
NCU02477	ribosome biogenesis protein Sqt1	3.43636	25.6431	-2.89962	22.2068	0.992729	Down-regulated
NCU01786	ribose-phosphate pyrophosphokinase II	5.04165	31.8789	-2.66063	26.8372	0.992724	Down-regulated
NCU06075	pyruvate kinase	40.877	225.065	-2.46098	184.188	0.99251	Down-regulated
NCU08324	DNA-binding protein HGH1	3.81675	26.2735	-2.78319	22.4567	0.992482	Down-regulated
NCU01524	ribosome biogenesis protein BRX1	6.88035	40.4128	-2.55426	33.5324	0.992384	Down-regulated
NCU05252	deoxyhypusine hydroxylase	5.69843	35.1132	-2.62338	29.4148	0.992285	Down-regulated
NCU02066	nucleolar complex protein 2	3.66692	25.2937	-2.78614	21.6268	0.992022	Down-regulated
NCU06550	pyridoxine 1	83.6208	449.736	-2.42715	366.116	0.991939	Down-regulated
NCU03669	AdoMet-dependent rRNA methyltransferase spb1	5.25328	32.2324	-2.61722	26.9791	0.991808	Down-regulated
NCU04171	mitochondrial ribosomal protein-21	10.7381	58.8688	-2.45476	48.1307	0.991797	Down-regulated
NCU03935	homoserine dehydrogenase	18.1771	97.6133	-2.42495	79.4362	0.99178	Down-regulated
NCU01328	transketolase	101.536	536.532	-2.40167	434.996	0.991764	Down-regulated
NCU07380	eukaryotic translation initiation factor 3d	36.3821	188.892	-2.37626	152.51	0.991517	Down-regulated
NCU00979	60S acidic ribosomal protein P2	298.899	1541.89	-2.36697	1242.99	0.991489	Down-regulated
NCU16466	nucleic acid-binding protein	22.5566	117.638	-2.38273	95.081	0.991478	Down-regulated
NCU09521	ribosome biogenesis protein	4.284	27.1408	-2.66343	22.8568	0.991478	Down-regulated
NCU03076	delta-1-pyrroline-5-carboxylate dehydrogenase	25.2373	129.593	-2.36036	104.356	0.991308	Down-regulated
NCU07295	mitochondrial import inner membrane translocase subunit TIM54	3.31612	23.5943	-2.83087	20.2781	0.991259	Down-regulated
NCU08296	mito ribosomal protein S4	14.7434	77.0029	-2.38485	62.2595	0.991253	Down-regulated
NCU07659	pyruvate dehydrogenase complex	52.1081	258.335	-2.30966	206.227	0.991176	Down-regulated
NCU04579	dihydroxy-acid dehydratase	29.3563	146.046	-2.31468	116.69	0.991155	Down-regulated
NCU07574	hypothetical protein	13.9921	72.2445	-2.36828	58.2524	0.991155	Down-regulated
NCU08046	eukaryotic translation initiation factor 3g	31.3586	153.954	-2.29556	122.595	0.991144	Down-regulated
NCU06469	mitochondrial ribosomal protein	24.7846	122.474	-2.30496	97.6896	0.991111	Down-regulated
NCU02075	heat shock protein 70	277.189	1345.21	-2.27888	1068.02	0.991105	Down-regulated
NCU08767	serine/threonine-protein kinase RIO1	2.68247	21.2957	-2.98893	18.6132	0.99099	Down-regulated
NCU01102	mitochondrial export translocase Oxa1	17.5281	85.9189	-2.2933	68.3908	0.990935	Down-regulated
NCU02333	arginase	15.2869	76.1383	-2.31633	60.8514	0.990919	Down-regulated
NCU02136	transaldolase	108.366	514.793	-2.24808	406.427	0.990825	Down-regulated
NCU09659	5'-nucleotidase	14.5729	72.2448	-2.3096	57.6718	0.990825	Down-regulated
NCU07560	mitochondrial ribosomal protein-34	8.81319	47.1423	-2.41929	38.3291	0.990727	Down-regulated
NCU06549	pyridoxine 2	8.94045	47.6527	-2.41414	38.7122	0.990721	Down-regulated
NCU07956	pre-rRNA-processing protein PNO1	5.18188	30.3217	-2.5488	25.1398	0.990716	Down-regulated
NCU05301	methyltransferase	11.5979	58.8945	-2.34427	47.2966	0.990622	Down-regulated
NCU07690	methylenetetrahydrofolate reductase 1	50.3525	230.597	-2.19524	180.245	0.99054	Down-regulated
NCU08693	hsp70-like protein	58.5034	264.201	-2.17504	205.698	0.990523	Down-regulated
NCU04303	asparagine synthetase 2	32.1428	148.134	-2.20434	115.991	0.990518	Down-regulated
NCU03151	peroxisomal membrane protein	25.9916	117.633	-2.17817	91.6412	0.990469	Down-regulated
NCU08882	NAD binding Rossmann fold oxidoreductase	9.33464	48.5087	-2.37758	39.174	0.990425	Down-regulated
NCU08120	mitochondrial ribosomal protein DAP3	8.25317	43.7198	-2.40527	35.4666	0.990326	Down-regulated
NCU09862	ubiquinone biosynthesis methyltransferase coq5	12.8429	61.1359	-2.25105	48.2931	0.990238	Down-regulated
NCU08685	phosphoribosylformylglycinamidine synthase	13.1191	61.6272	-2.2319	48.5081	0.990194	Down-regulated
NCU04485	pre-rRNA processing protein Esf1	4.0662	25.3534	-2.64043	21.2872	0.990145	Down-regulated
NCU03302	60S ribosomal protein L36	111.67	504.136	-2.17457	392.465	0.990106	Down-regulated
NCU04945	mitochondrial intermembrane space protein Mia40	10.2295	50.1033	-2.29217	39.8737	0.990106	Down-regulated
NCU06187	adenylosuccinate lyase	30.2107	136.184	-2.17242	105.973	0.990079	Down-regulated
NCU01331	ribonucleoprotein-associated protein	14.3215	65.4789	-2.19285	51.1574	0.990063	Down-regulated
NCU02252	phosphoglycerate mutase	46.4819	207.705	-2.1598	161.223	0.990024	Down-regulated
NCU05289	nucleolar GTP-binding protein 1	9.56218	47.5692	-2.31462	38.0071	0.989969	Down-regulated
NCU05319	hypothetical protein	5.05452	29.2686	-2.53371	24.2141	0.989887	Down-regulated
NCU07670	ATP-dependent RNA helicase mitochondrial	4.35028	26.461	-2.60469	22.1107	0.989871	Down-regulated
NCU01301	60S ribosomal subunit assembly/export protein loc-1	3.07892	21.5045	-2.80414	18.4256	0.989849	Down-regulated
NCU08045	phosphatidylethanolamine N-methyltransferase	6.07262	33.5176	-2.46453	27.445	0.98975	Down-regulated
NCU06226	60S ribosomal protein L25	219.621	967.261	-2.13889	747.64	0.989706	Down-regulated
NCU07732	carbamoyl-phosphate synthase small subunit	42.2791	185.777	-2.13556	143.498	0.9897	Down-regulated
NCU09380	pumilio domain-containing protein	4.44054	26.3842	-2.57086	21.9436	0.989558	Down-regulated
NCU00977	aconitate hydratase	10.2875	48.2831	-2.23063	37.9957	0.989552	Down-regulated
NCU07057	mitochondrial ribosomal protein-32	13.4125	60.3204	-2.16907	46.9079	0.989459	Down-regulated
NCU00114	mitochondrial ribosomal protein-10	10.7834	49.5088	-2.19888	38.7255	0.989393	Down-regulated
NCU00371	mitochondrial import inner membrane translocase subunit TIM23	8.69684	42.3803	-2.28483	33.6834	0.989377	Down-regulated
NCU09533	NAD binding Rossmann fold oxidoreductase	6.55816	34.6591	-2.40187	28.1009	0.989141	Down-regulated
NCU00536	homoserine O-acetyltransferase	7.42144	36.9601	-2.3162	29.5387	0.988822	Down-regulated
NCU09707	hypothetical protein	33.261	145.82	-2.13228	112.559	0.988713	Down-regulated
NCU02657	s-adenosylmethionine synthetase	111.422	481.343	-2.11103	369.921	0.988669	Down-regulated
NCU06086	mitochondrial acidic protein mam33	37.3378	161.428	-2.11218	124.09	0.988658	Down-regulated
NCU07266	diphthine synthase	3.91355	23.7775	-2.60305	19.8639	0.988488	Down-regulated
NCU06432	40S ribosomal protein S12	199.626	849.094	-2.08862	649.468	0.988296	Down-regulated
NCU06783	ATP citrate lyase	103.466	440.326	-2.08942	336.86	0.988296	Down-regulated
NCU07408	60S ribosomal protein P0	247.666	1056.33	-2.09258	808.659	0.988296	Down-regulated
NCU02511	tRNA (cytosine-5-)-methyltransferase NCL1	6.35299	32.6324	-2.3608	26.2794	0.988279	Down-regulated
NCU07112	sulfide:quinone oxidoreductase mitochondrial	14.5671	63.1604	-2.11631	48.5933	0.988147	Down-regulated
NCU04280	aconitate hydratase	9.09112	40.3257	-2.14917	31.2345	0.987868	Down-regulated
NCU06632	mitochondrial import receptor subunit TOM20	30.1829	127.337	-2.07685	97.1544	0.987264	Down-regulated
NCU08903	Nop10 family nucleolar RNA-binding protein	22.568	95.497	-2.08118	72.929	0.98716	Down-regulated
NCU00051	hypothetical protein	9.8951	43.3939	-2.13271	33.4988	0.986984	Down-regulated
NCU08434	5-methyltetrahydropteroyltriglutamate-homocysteine methyltransferase	32.1208	134.433	-2.0653	102.312	0.986885	Down-regulated
NCU16769	flavodoxin and radical SAM domain-containing protein	6.68909	30.5709	-2.19228	23.8818	0.986704	Down-regulated
NCU02546	nucleolar GTP-binding protein 2	4.12497	23.3869	-2.50324	19.2619	0.986611	Down-regulated
NCU07420	eukaryotic translation initiation factor 4 a	238.702	993.568	-2.05741	754.866	0.986595	Down-regulated
NCU08963	60S ribosomal protein L30	130.182	544.411	-2.06417	414.229	0.986595	Down-regulated
NCU05410	acetylornithine aminotransferase	7.19529	32.122	-2.15844	24.9267	0.986567	Down-regulated
NCU02720	hypothetical protein	4.37663	24.1243	-2.46259	19.7476	0.986479	Down-regulated
NCU04165	low-temperature viability protein ltv1	4.62017	24.8746	-2.42865	20.2544	0.986232	Down-regulated
NCU03230	mitochondrial ribosomal protein-11	14.832	61.6949	-2.05643	46.8629	0.985947	Down-regulated
NCU09349	ATP-dependent RNA helicase has-1	4.62711	24.5627	-2.40828	19.9356	0.98592	Down-regulated
NCU01367	Ribosome RNA-processing protein	3.96842	22.3534	-2.49386	18.385	0.985706	Down-regulated
NCU08421	u3 small nucleolar rna-associated protein	4.14844	22.8441	-2.46118	18.6957	0.985623	Down-regulated
NCU08663	60s ribosomal export protein nmd3	6.01205	27.1652	-2.17583	21.1531	0.985409	Down-regulated
NCU01612	pre-mRNA splicing factor ATP-dependent RNA helicase PRP43	7.5355	32.7736	-2.12076	25.2381	0.985311	Down-regulated
NCU03173	HAD superfamily hydrolase	9.25579	39.0191	-2.07575	29.7633	0.984954	Down-regulated
NCU02611	multiple RNA-binding domain-containing protein 1	4.93953	24.2825	-2.29747	19.3429	0.984795	Down-regulated
NCU04553	ubiquitin/ribosomal protein S27a	245.652	1003.22	-2.02995	757.566	0.984701	Down-regulated
NCU07930	adenosylhomocysteinase	240.147	981.433	-2.03097	741.286	0.984701	Down-regulated
NCU09109	60S ribosomal protein L33	329.586	1349.5	-2.03369	1019.91	0.984701	Down-regulated
NCU09549	C6 zinc finger domain-containing protein	4.14764	22.3116	-2.42743	18.164	0.984696	Down-regulated
NCU04336	mitochondrial ribosomal protein-28	15.4729	63.0187	-2.02604	47.5458	0.984076	Down-regulated
NCU03038	40S ribosomal protein S13	245.703	997.072	-2.02078	751.368	0.984038	Down-regulated
NCU05269	heat shock protein 88	68.1129	271.838	-1.99675	203.725	0.983988	Down-regulated
NCU03565	60s ribosomal protein L26	191.095	763.141	-1.99766	572.046	0.983988	Down-regulated
NCU01638	DNA-directed RNA polymerase I subunit RPA1	5.2924	24.3613	-2.2026	19.0689	0.983977	Down-regulated
NCU00692	chaperone dnaK	21.2204	85.7909	-2.01538	64.5705	0.983802	Down-regulated
NCU02482	2-methylcitrate synthase	20.5404	83.3545	-2.02079	62.8141	0.98378	Down-regulated
NCU07726	bcp-1	3.95178	21.1091	-2.41729	17.1573	0.983675	Down-regulated
NCU01800	mitochondrial ribosomal protein-5	15.5305	62.6579	-2.01239	47.1274	0.983357	Down-regulated
NCU07550	triosephosphate isomerase	95.4433	379.416	-1.99106	283.973	0.983319	Down-regulated
NCU08287	pyrABCN	15.424	61.4987	-1.99538	46.0747	0.983319	Down-regulated
NCU05890	hypothetical protein	15.1262	60.5115	-2.00016	45.3854	0.983308	Down-regulated
NCU07830	40S ribosomal protein S14	254.904	1006.55	-1.9814	751.65	0.983297	Down-regulated
NCU06843	60S ribosomal protein L3	324.641	1270.04	-1.96796	945.403	0.98328	Down-regulated
NCU04837	mitochondrial 2-oxodicarboxylate carrier 1	22.0133	86.1116	-1.96783	64.0983	0.983039	Down-regulated
NCU08861	mitochondrial ribosomal protein-18	13.3062	53.2303	-2.00014	39.924	0.982962	Down-regulated
NCU11311	small zinc finger protein Tim8	16.8035	66.8089	-1.99128	50.0054	0.982836	Down-regulated
NCU08500	40S ribosomal protein S8	244.097	948.934	-1.95885	704.837	0.982561	Down-regulated
NCU07857	60S ribosomal protein L34	338.165	1319.48	-1.96417	981.319	0.982561	Down-regulated
NCU08904	20S-pre-rRNA D-site endonuclease NOB1	4.55316	21.6341	-2.24837	17.0809	0.982534	Down-regulated
NCU02729	transducin family protein	4.57817	21.5723	-2.23634	16.9941	0.982413	Down-regulated
NCU05542	xanthine phosphoribosyltransferase 1	11.5383	46.0451	-1.99662	34.5069	0.982369	Down-regulated
NCU04503	brix domain-containing protein	7.67899	31.7698	-2.04867	24.0908	0.98226	Down-regulated
NCU00464	60S ribosomal protein L32	531.815	2051.19	-1.94746	1519.37	0.981974	Down-regulated
NCU01948	60s ribosomal protein L21	185.752	719.332	-1.95328	533.58	0.981974	Down-regulated
NCU07459	protein arginine N-methyltransferase 1	38.5813	148.745	-1.94687	110.164	0.981952	Down-regulated
NCU00301	hypothetical protein	4.56677	21.3239	-2.22322	16.7571	0.981914	Down-regulated
NCU06485	hypothetical protein	4.07223	20.2154	-2.31156	16.1432	0.981897	Down-regulated
NCU08071	mitochondrial ribosomal protein	15.3776	59.79	-1.95907	44.4124	0.981821	Down-regulated
NCU02936	proline dehydrogenase	10.0551	40.4489	-2.00818	30.3938	0.981738	Down-regulated
NCU01157	glutamate-cysteine ligase catalytic subunit	5.382	23.4354	-2.12247	18.0534	0.981354	Down-regulated
NCU06727	spermidine synthase	88.3178	337.795	-1.93537	249.478	0.981343	Down-regulated
NCU01317	60S ribosomal protein L12	206.545	790.676	-1.93663	584.131	0.981343	Down-regulated
NCU04779	60S ribosomal protein L8	246.429	943.867	-1.93741	697.438	0.981343	Down-regulated
NCU07041	ribosomal RNA assembly protein mis3	6.5733	27.469	-2.06312	20.8957	0.981316	Down-regulated
NCU08893	mitochondrial ribosomal protein-17	10.7183	42.5955	-1.99062	31.8771	0.98131	Down-regulated
NCU02955	mitochondrial translation elongation factor G	13.9244	53.6969	-1.94722	39.7725	0.980926	Down-regulated
NCU02804	mitochondrial ribosomal protein-31	16.7894	64.4442	-1.9405	47.6548	0.980718	Down-regulated
NCU06661	60S ribosomal protein L22	68.8094	261.781	-1.92768	192.972	0.980707	Down-regulated
NCU04331	60s ribosomal protein L5	309.01	1167.15	-1.91727	858.142	0.980323	Down-regulated
NCU03393	40s ribosomal protein s0	306.449	1161.69	-1.9225	855.238	0.980323	Down-regulated
NCU05429	1,4-alpha-glucan branching enzyme	45.3821	171.154	-1.9151	125.772	0.980312	Down-regulated
NCU07774	GTP cyclohydrolase 1	4.95075	21.6559	-2.12904	16.7052	0.980015	Down-regulated
NCU06464	hypothetical protein	143.991	540.276	-1.90771	396.285	0.979939	Down-regulated
NCU01949	40S ribosomal protein S9	296.028	1111.94	-1.90927	815.912	0.979939	Down-regulated
NCU01021	eukaryotic translation initiation factor 3 f	40.8633	153.957	-1.91366	113.094	0.979917	Down-regulated
NCU01652	O-acetylhomoserine (thiol)-lyase	5.55101	23.5102	-2.08246	17.9592	0.979862	Down-regulated
NCU02236	hypothetical protein	12.532	48.1471	-1.94184	35.6151	0.979834	Down-regulated
NCU06497	cell division cycle protein 123	7.38468	30.0353	-2.02405	22.6506	0.979768	Down-regulated
NCU09442	hypothetical protein	12.8184	48.7001	-1.92571	35.8817	0.979225	Down-regulated
NCU02887	voltage-gated potassium channel beta-2 subunit	16.161	60.7036	-1.90926	44.5425	0.979203	Down-regulated
NCU01121	ankyrin repeat-containing protein yar1	7.43725	29.6274	-1.99409	22.1902	0.978753	Down-regulated
NCU01808	cytochrome c	69.642	257.881	-1.88868	188.239	0.978501	Down-regulated
NCU02509	60S ribosomal protein L11	273.189	995.955	-1.86618	722.765	0.978446	Down-regulated
NCU05599	40S ribosomal protein S28	171.285	621.358	-1.85902	450.073	0.978358	Down-regulated
NCU03102	40S ribosomal protein S11	327.131	1189.76	-1.86273	862.63	0.978358	Down-regulated
NCU00431	mitochondrial import receptor subunit TOM22	41.2352	149.82	-1.86128	108.585	0.978336	Down-regulated
NCU00177	bifunctional purine biosynthetic protein ADE1	25.7169	95.2028	-1.88829	69.486	0.978314	Down-regulated
NCU06452	cysteine synthase	24.7493	91.6355	-1.88852	66.8862	0.978292	Down-regulated
NCU06542	mitochondrial ribosomal protein-12	24.2916	90.1802	-1.89235	65.8886	0.978281	Down-regulated
NCU08794	hypothetical protein	11.7672	44.1579	-1.90789	32.3906	0.978013	Down-regulated
NCU07826	40S ribosomal protein S19	163.796	590.722	-1.85058	426.925	0.977288	Down-regulated
NCU08960	60s acidic ribosomal protein p1	214.271	773.698	-1.85233	559.427	0.977288	Down-regulated
NCU07829	60S ribosomal protein L7	98.7815	357.301	-1.85483	258.519	0.977288	Down-regulated
NCU05551	hypothetical protein	8.07334	30.9554	-1.93896	22.8821	0.977195	Down-regulated
NCU04475	lipase B	6.58299	26.1996	-1.99273	19.6166	0.977156	Down-regulated
NCU01516	mitochondrial co-chaperone GrpE	12.0786	45.1343	-1.90178	33.0557	0.97714	Down-regulated
NCU09709	T-complex protein 1 subunit zeta	26.4362	95.4918	-1.85286	69.0556	0.977091	Down-regulated
NCU09723	hypothetical protein	7.09494	27.5405	-1.95669	20.4456	0.976959	Down-regulated
NCU07487	periplasmic beta-glucosidase	141.976	509.96	-1.84473	367.983	0.976953	Down-regulated
NCU05032	60S ribosomal protein L40	378.018	1340.43	-1.82617	962.415	0.976888	Down-regulated
NCU02549	ubiquinol-cytochrome-c reductase subunit beta	127.44	449.435	-1.8183	321.995	0.97686	Down-regulated
NCU06785	ATP-citrate synthase subunit 1	106.736	376.428	-1.81833	269.692	0.97686	Down-regulated
NCU07307	fatty acid synthase beta subunit dehydratase	26.601	95.0774	-1.83762	68.4764	0.97675	Down-regulated
NCU05813	mitochondrial large ribosomal subunit	25.8855	92.9375	-1.84412	67.052	0.976745	Down-regulated
NCU02207	T-complex protein 1 subunit beta	29.6471	104.531	-1.81796	74.8838	0.976712	Down-regulated
NCU02269	mitochondrial carnitine/acylcarnitine carrier protein	12.699	46.0359	-1.85804	33.3369	0.976586	Down-regulated
NCU07308	fatty acid synthase alpha subunit reductase	22.5159	79.9527	-1.8282	57.4368	0.976536	Down-regulated
NCU03347	kynurenine-oxoglutarate transaminase 1	21.19	74.7562	-1.81881	53.5662	0.976438	Down-regulated
NCU03343	mitochondrial ribosomal protein	18.8774	67.5053	-1.83834	48.6279	0.97641	Down-regulated
NCU00635	nascent polypeptide-associated complex subunit alpha	227.635	797.417	-1.80861	569.782	0.976383	Down-regulated
NCU03415	aldehyde dehydrogenase	144.696	508.446	-1.81307	363.75	0.976383	Down-regulated
NCU03988	60S ribosomal protein L18	481.193	1676.21	-1.80052	1195.02	0.97635	Down-regulated
NCU00554	aspartate-semialdehyde dehydrogenase	38.2168	133.117	-1.80042	94.9005	0.9763	Down-regulated
NCU05554	60S ribosomal protein L13	232.986	805.084	-1.7889	572.098	0.976273	Down-regulated
NCU02744	60S ribosomal protein L9	243.704	834.2	-1.77526	590.496	0.976235	Down-regulated
NCU07014	40S ribosomal protein S17	153.022	522.283	-1.77109	369.261	0.976158	Down-regulated
NCU07033	hypothetical protein	124.391	425.182	-1.7732	300.791	0.976158	Down-regulated
NCU00225	hypothetical protein	156.667	535.599	-1.77345	378.932	0.976158	Down-regulated
NCU02967	ankyrin repeat domain-containing protein	30.7157	105.912	-1.78582	75.1965	0.976125	Down-regulated
NCU04448	T-complex protein 1 subunit alpha	24.3059	84.9804	-1.80582	60.6745	0.976086	Down-regulated
NCU06035	eukaryotic translation elongation factor 1B-alpha	232.724	786.378	-1.7566	553.654	0.9759	Down-regulated
NCU16635	hypothetical protein	956.006	3235.52	-1.75891	2279.51	0.9759	Down-regulated
NCU08923	zinc knuckle domain-containing protein	143.351	485.366	-1.75952	342.015	0.9759	Down-regulated
NCU02813	eukaryotic translation initiation factor 3 m	65.2982	220.807	-1.75767	155.509	0.975894	Down-regulated
NCU10687	hypothetical protein	61.9294	210.17	-1.76286	148.24	0.975894	Down-regulated
NCU08277	eukaryotic translation initiation factor 2 alpha	50.5492	171.733	-1.76441	121.184	0.975889	Down-regulated
NCU00644	ATP synthase subunit G	38.319	129.304	-1.75464	90.9855	0.975757	Down-regulated
NCU00258	40s ribosomal protein S7	162.254	540.954	-1.73725	378.7	0.975752	Down-regulated
NCU06210	60s ribosomal protein L28	162.65	544.84	-1.74406	382.19	0.975752	Down-regulated
NCU03791	hypothetical protein	22.3678	76.4457	-1.77301	54.0779	0.975741	Down-regulated
NCU01221	60S ribosomal protein L16	447.464	1479.89	-1.72564	1032.42	0.975675	Down-regulated
NCU07807	fructose-bisphosphate aldolase	134.386	445.998	-1.73066	311.612	0.975675	Down-regulated
NCU01064	hypothetical protein	35.3865	118.273	-1.74086	82.887	0.975664	Down-regulated
NCU02208	eukaryotic translation initiation factor 3	44.2145	146.419	-1.72751	102.204	0.975637	Down-regulated
NCU16833	hypothetical protein	19.1203	66.3007	-1.79392	47.1804	0.975626	Down-regulated
NCU02344	fungal cellulose binding domain-containing protein	38.513	127.75	-1.72991	89.2373	0.97562	Down-regulated
NCU03926	mitochondrial ribosomal protein	19.4171	66.7318	-1.78105	47.3148	0.975598	Down-regulated
NCU08687	galactokinase	18.4735	64.0748	-1.7943	45.6013	0.975598	Down-regulated
NCU06914	histidyl-tRNA synthetase	14.582	51.8081	-1.82899	37.2261	0.975598	Down-regulated
NCU05226	ABC transporter	13.3944	47.7272	-1.83318	34.3328	0.975252	Down-regulated
NCU03757	60S ribosomal protein L4	393.275	1292.16	-1.71618	898.89	0.975181	Down-regulated
NCU02209	delta-12 fatty acid desaturase	125.344	412.172	-1.71736	286.829	0.975181	Down-regulated
NCU03826	eukaryotic translation elongation factor 1B-gamma	377.889	1247.55	-1.72307	869.665	0.975181	Down-regulated
NCU08384	xylose reductase	160.244	524.465	-1.71058	364.221	0.974781	Down-regulated
NCU04552	40S ribosomal protein S26	422.844	1387.13	-1.71391	964.287	0.974781	Down-regulated
NCU01066	l-amino acid oxidase	42.4085	138.711	-1.70965	96.3022	0.974737	Down-regulated
NCU03148	nascent polypeptide-associated complex beta subunit	238.385	769.795	-1.69118	531.41	0.974704	Down-regulated
NCU06062	lysine N-acyltransferase	9.08015	33.2483	-1.87249	24.1681	0.974698	Down-regulated
NCU05230	hypothetical protein	15.9194	53.7749	-1.75615	37.8555	0.974687	Down-regulated
NCU01179	mitochondrial import receptor subunit TOM40	34.8911	114.097	-1.70932	79.2056	0.97466	Down-regulated
NCU05420	chorismate synthase	20.5475	67.806	-1.72245	47.2585	0.974539	Down-regulated
NCU00294	60S ribosomal protein L10	559.159	1787.14	-1.67632	1227.98	0.97449	Down-regulated
NCU03806	60s ribosomal protein L28	426.542	1365.32	-1.67848	938.776	0.97449	Down-regulated
NCU08620	40S ribosomal protein S16	562.565	1802.64	-1.68002	1240.07	0.97449	Down-regulated
NCU03738	40S ribosomal protein S29	548.77	1760.36	-1.6816	1211.59	0.97449	Down-regulated
NCU08295	RNA-binding La domain-containing protein	16.0226	53.4077	-1.73694	37.385	0.974479	Down-regulated
NCU08216	cystathionine beta-synthase	12.8519	45.1619	-1.81313	32.31	0.974451	Down-regulated
NCU02905	60S ribosomal protein L23	252.06	803.06	-1.67174	551	0.974309	Down-regulated
NCU09089	40s ribosomal protein s30	674.269	2148.66	-1.67204	1474.39	0.974309	Down-regulated
NCU07929	eukaryotic translation initiation factor 3 h	54.2507	173.22	-1.6749	118.97	0.974292	Down-regulated
NCU03297	cytochrome c peroxidase	52.8365	167.588	-1.66531	114.751	0.974287	Down-regulated
NCU02943	mitochondrial import inner membrane translocase subunit TIM50	12.3811	43.2741	-1.80536	30.893	0.974199	Down-regulated
NCU04412	mitochondrial ribosomal protein-24	20.6709	67.3421	-1.70391	46.6712	0.974078	Down-regulated
NCU07549	mitochondrial ribosomal protein-52	23.7525	76.0985	-1.67979	52.346	0.974051	Down-regulated
NCU08728	mitochondrial ribosomal protein-16	18.878	61.5791	-1.70573	42.7011	0.97393	Down-regulated
NCU04942	methionine permease	5.05458	20.5436	-2.02303	15.489	0.973908	Down-regulated
NCU08352	thioredoxin-disulfide reductase	14.3548	47.6534	-1.73105	33.2986	0.973903	Down-regulated
NCU01827	60S ribosomal protein L27	435.835	1375.74	-1.65836	939.907	0.973804	Down-regulated
NCU03080	rhomboid protein mitochondrial	13.4443	44.7857	-1.73604	31.3413	0.973617	Down-regulated
NCU05029	iron-sulfur clusters transporter atm-1	4.9447	20.0494	-2.0196	15.1047	0.973431	Down-regulated
NCU00413	60S ribosomal protein L2	445.379	1394.84	-1.64699	949.458	0.973398	Down-regulated
NCU09476	40S ribosomal protein S25	427.775	1340.27	-1.6476	912.5	0.973398	Down-regulated
NCU03703	60S ribosomal protein L17	269.204	844.29	-1.64904	575.086	0.973398	Down-regulated
NCU09345	thiamine biosynthesis protein NMT-1	355.053	1113.88	-1.64949	758.83	0.973398	Down-regulated
NCU01474	mitochondrial ribosomal protein L4	18.5963	59.2019	-1.67062	40.6055	0.973337	Down-regulated
NCU01195	NADP-specific glutamate dehydrogenase	38.9021	121.865	-1.64736	82.9625	0.97331	Down-regulated
NCU07153	glutamate carboxypeptidase	30.7223	96.3663	-1.64924	65.644	0.973173	Down-regulated
NCU09320	ATP phosphoribosyltransferase	30.3584	95.1279	-1.64777	64.7695	0.973162	Down-regulated
NCU00211	mitochondrial ribosomal protein-35	15.3226	49.7046	-1.69772	34.382	0.973112	Down-regulated
NCU06431	40S ribosomal protein S22	203.505	633.14	-1.63746	429.635	0.972942	Down-regulated
NCU06880	peroxiredoxin-5	23.3855	73.5097	-1.65232	50.1241	0.972915	Down-regulated
NCU05515	mitochondrial import inner membrane translocase subunit TIM16	9.02729	32.1566	-1.83275	23.1293	0.972854	Down-regulated
NCU02423	mitoferrin-1	37.5906	117.499	-1.64421	79.9087	0.972827	Down-regulated
NCU10777	actin-depolymerizing factor gmf1	36.1726	112.79	-1.64067	76.6174	0.972805	Down-regulated
NCU05552	hypothetical protein	14.6124	47.1551	-1.69022	32.5427	0.972789	Down-regulated
NCU01050	endoglucanase II	1626.22	5017.47	-1.62544	3391.25	0.972712	Down-regulated
NCU03857	hypothetical protein	94.3374	291.102	-1.62563	196.765	0.972712	Down-regulated
NCU05810	guanine nucleotide-binding protein subunit beta-like protein	414.736	1286.46	-1.63314	871.725	0.972712	Down-regulated
NCU05889	eukaryotic translation initiation factor 3e	65.8249	203.668	-1.62951	137.843	0.972706	Down-regulated
NCU00355	catalase-3	60.038	185.667	-1.62877	125.629	0.972701	Down-regulated
NCU05075	mitochondrial tricarboxylate transporter	15.2242	48.4014	-1.66869	33.1773	0.972514	Down-regulated
NCU06141	protoheme IX farnesyltransferase	6.43238	24.0964	-1.9054	17.6641	0.972251	Down-regulated
NCU00634	60s ribosomal protein L14	255.99	787.41	-1.62103	531.419	0.972196	Down-regulated
NCU10042	enolase	327.771	1008.22	-1.62105	680.447	0.972196	Down-regulated
NCU07831	eukaryotic translation initiation factor 3c	69.9223	214.25	-1.61547	144.328	0.972191	Down-regulated
NCU09463	leucyl-tRNA synthetase	35.1712	108.098	-1.61987	72.9268	0.972048	Down-regulated
NCU07182	40S ribosomal protein S24	254.24	777.777	-1.61316	523.537	0.971982	Down-regulated
NCU00680	2-methylcitrate dehydratase	47.7583	145.806	-1.61023	98.0477	0.971938	Down-regulated
NCU00315	60S ribosomal protein L29	228.459	691.637	-1.59808	463.178	0.971801	Down-regulated
NCU06724	glutamine synthetase	101.748	308.972	-1.60247	207.224	0.971801	Down-regulated
NCU00366	eukaryotic translation initiation factor 5	67.8788	206.105	-1.60235	138.226	0.971795	Down-regulated
NCU00952	mitochondrial ribosomal protein-44	19.4003	59.8989	-1.62645	40.4987	0.971741	Down-regulated
NCU04899	malate dehydrogenase	162.854	490.31	-1.59011	327.456	0.971697	Down-regulated
NCU08502	40S ribosomal protein S6	294.061	886.177	-1.59148	592.117	0.971697	Down-regulated
NCU05238	sulfite reductase beta subunit	45.4512	136.83	-1.58999	91.3788	0.971642	Down-regulated
NCU02325	GMP synthase	44.8261	135.052	-1.5911	90.2255	0.971642	Down-regulated
NCU06021	WD repeat-containing protein jip-5	10.7701	35.4011	-1.71676	24.631	0.971631	Down-regulated
NCU00768	mRNA binding post-transcriptional regulator	36.5256	109.973	-1.59016	73.4469	0.971549	Down-regulated
NCU00173	S-formylglutathione hydrolase	21.6441	66.3933	-1.61706	44.7492	0.971472	Down-regulated
NCU06047	40S ribosomal protein S2	343.447	1024.38	-1.57658	680.929	0.971406	Down-regulated
NCU09789	adenylosuccinate synthetase	26.8727	81.5757	-1.602	54.703	0.971406	Down-regulated
NCU03004	pyruvate dehydrogenase E1 component	84.3654	252.445	-1.58125	168.08	0.9714	Down-regulated
NCU06786	mitochondrial ribosomal protein-37	25.716	77.8574	-1.59817	52.1414	0.971356	Down-regulated
NCU07794	2Fe-2S iron-sulfur cluster binding domain-containing protein	11.1076	36.1024	-1.70055	24.9948	0.971274	Down-regulated
NCU01227	succinyl-CoA ligase alpha-chain	91.8401	273.336	-1.57348	181.496	0.971203	Down-regulated
NCU00951	inorganic pyrophosphatase	132.364	394.35	-1.57497	261.986	0.971203	Down-regulated
NCU01776	60S ribosomal protein L15	329.539	973.927	-1.56337	644.388	0.971175	Down-regulated
NCU03100	6-phosphogluconate dehydrogenase	183.189	541.52	-1.56368	358.331	0.971175	Down-regulated
NCU00509	hypothetical protein	19.2458	59.0783	-1.61808	39.8325	0.971159	Down-regulated
NCU02480	short-chain dehydrogenase/reductase	43.5473	128.624	-1.56251	85.0771	0.97111	Down-regulated
NCU08535	acetyl-CoA carboxylase	10.671	34.9177	-1.71026	24.2467	0.971038	Down-regulated
NCU03635	60S ribosomal protein L38	327.126	955.681	-1.54668	628.555	0.97089	Down-regulated
NCU07562	60S ribosomal protein L43	228.016	666.833	-1.54819	438.817	0.97089	Down-regulated
NCU06743	40s ribosomal protein s10	361.894	1058.95	-1.54899	697.052	0.97089	Down-regulated
NCU08389	60S ribosomal protein L20	641.73	1880.41	-1.55101	1238.68	0.97089	Down-regulated
NCU06482	pyruvate dehydrogenase E1 component alpha subunit	90.602	265.304	-1.55003	174.702	0.970885	Down-regulated
NCU05290	orotate phosphoribosyltransferase	29.1208	86.5308	-1.57116	57.4099	0.970846	Down-regulated
NCU03211	hypothetical protein	17.6186	54.3033	-1.62394	36.6847	0.97083	Down-regulated
NCU00843	phosphoribosylglycinamide formyltransferase	18.449	56.3113	-1.60988	37.8622	0.970769	Down-regulated
NCU00087	6-phosphogluconolactonase	19.5177	59.1724	-1.60014	39.6548	0.970747	Down-regulated
NCU02181	40S ribosomal protein S4	447.917	1304.27	-1.54194	856.357	0.970599	Down-regulated
NCU10220	POS9-activating factor FAP7	7.63029	27.0668	-1.82672	19.4365	0.970577	Down-regulated
NCU01666	acetolactate synthase small subunit	52.4312	152.528	-1.54058	100.097	0.970555	Down-regulated
NCU07936	NMDA receptor-regulated protein 1	23.6672	70.4825	-1.57438	46.8153	0.97055	Down-regulated
NCU11012	DNA-directed RNA polymerase I	18.0266	54.7187	-1.6019	36.692	0.97044	Down-regulated
NCU09700	T-complex protein 1 subunit beta	35.6749	103.811	-1.54097	68.1357	0.970391	Down-regulated
NCU01001	hypothetical protein	17.4197	52.5207	-1.59216	35.101	0.970122	Down-regulated
NCU04150	ribosomal large subunit biogenesis protein MAK16	7.96915	27.4875	-1.78628	19.5183	0.970029	Down-regulated
NCU07914	phosphoglycerate kinase	114.579	330.275	-1.52732	215.696	0.96999	Down-regulated
NCU09143	hypothetical protein	79.9044	230.09	-1.52585	150.185	0.969985	Down-regulated
NCU00040	eukaryotic translation initiation factor 3 a	62.0887	179.561	-1.53207	117.472	0.969974	Down-regulated
NCU09528	nucleolar protein 16	9.12285	30.0792	-1.72121	20.9563	0.969946	Down-regulated
NCU09826	RNase III domain-containing protein	18.931	56.3902	-1.5747	37.4592	0.969941	Down-regulated
NCU02357	importin subunit beta-3	21.0858	61.7778	-1.55082	40.6921	0.969919	Down-regulated
NCU05095	phenylalanyl-tRNA synthetase subunit alpha	41.1004	119.087	-1.53479	77.9863	0.969858	Down-regulated
NCU02064	mitochondrial organizing structure protein 2	40.1048	115.948	-1.53163	75.8432	0.969847	Down-regulated
NCU01083	S-adenosylmethionine decarboxylase	20.2422	59.3103	-1.55092	39.0682	0.969793	Down-regulated
NCU03229	mitochondrial inner membrane translocase subunit TIM44	9.61655	31.097	-1.69318	21.4804	0.96976	Down-regulated
NCU05804	60S ribosomal protein L19	351.422	1005.05	-1.51599	653.63	0.969699	Down-regulated
NCU00706	60S ribosomal protein L44	349.158	1000.67	-1.51902	651.515	0.969699	Down-regulated
NCU09475	40s ribosomal protein S5	518.874	1487.35	-1.51928	968.472	0.969699	Down-regulated
NCU01704	trans-1,2-dihydrobenzene-1,2-diol dehydrogenase	40.0809	115.076	-1.5216	74.9952	0.969551	Down-regulated
NCU03010	L-aminoadipate-semialdehyde dehydrogenase large subunit	9.92482	31.5543	-1.66872	21.6295	0.969452	Down-regulated
NCU02707	60S ribosomal protein L6	367.548	1045.51	-1.5082	677.958	0.969211	Down-regulated
NCU01485	mitochondrial ribosomal protein-42	17.083	50.1124	-1.55261	33.0295	0.96909	Down-regulated
NCU08299	mitochondrial ribosomal protein-48	21.1803	61.2811	-1.53272	40.1008	0.96898	Down-regulated
NCU01283	hypothetical protein	33.2497	94.5306	-1.50744	61.2809	0.968931	Down-regulated
NCU08048	NAD dehydrogenase	13.0346	39.5152	-1.60006	26.4806	0.968816	Down-regulated
NCU03394	mitochondrial ribosomal protein-15	14.9356	44.0823	-1.56144	29.1467	0.968723	Down-regulated
NCU07808	hypothetical protein	19.5091	56.2217	-1.52698	36.7126	0.968629	Down-regulated
NCU00971	40s ribosomal protein S15	203.527	576.493	-1.50208	372.966	0.968624	Down-regulated
NCU01452	40S ribosomal protein S1	580.95	1646.62	-1.50303	1065.67	0.968624	Down-regulated
NCU09647	hypothetical protein	25.5841	72.7642	-1.50798	47.1801	0.968563	Down-regulated
NCU01059	ER mannosyl-oligosaccharide 1,2 -alpha-mannosidase	16.2469	47.1108	-1.53589	30.8639	0.968404	Down-regulated
NCU03425	threonine synthase	31.5772	89.508	-1.50313	57.9308	0.968278	Down-regulated
NCU01007	mito ribosomal protein S18	29.9246	84.3566	-1.49517	54.432	0.968229	Down-regulated
NCU10498	60S ribosomal protein L35	591.448	1659	-1.48799	1067.55	0.968042	Down-regulated
NCU00489	40s ribosomal protein S3	284.563	801.729	-1.49436	517.166	0.968042	Down-regulated
NCU07288	hypothetical protein	19.3367	54.9683	-1.50726	35.6316	0.967702	Down-regulated
NCU04292	branched-chain-amino-acid aminotransferase	9.02453	28.588	-1.66349	19.5635	0.967592	Down-regulated
NCU02003	eukaryotic translation elongation factor 1A	2183.78	6014.61	-1.46165	3830.84	0.967389	Down-regulated
NCU08627	40s ribosomal protein s21	598.264	1648.2	-1.46204	1049.94	0.967389	Down-regulated
NCU06495	mitochondrial inner membrane organization protein mio10	73.0961	201.542	-1.46322	128.446	0.967378	Down-regulated
NCU06307	multisynthetase complex auxiliary component p43	42.473	118.059	-1.47489	75.5864	0.967373	Down-regulated
NCU09600	dienelactone hydrolase	14.8147	42.7803	-1.52992	27.9656	0.967329	Down-regulated
NCU04181	mitochondrial import receptor subunit tom7	48.4745	133.247	-1.45881	84.773	0.967318	Down-regulated
NCU04620	hypothetical protein	10.3317	31.6587	-1.61552	21.327	0.967159	Down-regulated
NCU03293	hypothetical protein	494.861	1349.31	-1.44712	854.447	0.967148	Down-regulated
NCU01552	40s ribosomal protein s23	160.199	437.675	-1.45	277.476	0.967148	Down-regulated
NCU06448	enoyl-CoA hydratase	31.0579	85.1729	-1.45543	54.115	0.966978	Down-regulated
NCU01632	pentafunctional AROM polypeptide	28.1365	77.5142	-1.46202	49.3777	0.966873	Down-regulated
NCU01300	imidazoleglycerol-phosphate dehydratase	27.7757	76.2739	-1.45737	48.4982	0.966824	Down-regulated
NCU01307	hypothetical protein	11.7514	34.5142	-1.55435	22.7628	0.96667	Down-regulated
NCU06768	mitochondrial ribosomal protein-26	24.0879	66.5506	-1.46615	42.4628	0.966648	Down-regulated
NCU08344	60s ribosomal protein L31	150.768	410.383	-1.44464	259.615	0.966626	Down-regulated
NCU08944	N-acetyltransferase complex ARD1 subunit	23.7069	65.5707	-1.46774	41.8638	0.966621	Down-regulated
NCU00050	pyruvate dehydrogenase X component	40.4852	109.594	-1.4367	69.1087	0.966429	Down-regulated
NCU07567	T-complex protein 1 subunit theta	39.7641	108.25	-1.44483	68.4856	0.966423	Down-regulated
NCU06666	inositol-3-phosphate synthase	125.167	336.492	-1.42672	211.325	0.966089	Down-regulated
NCU04948	hypothetical protein	20.0643	55.4207	-1.46579	35.3563	0.965962	Down-regulated
NCU16844	hypothetical protein	154.766	414.6	-1.42163	259.834	0.965941	Down-regulated
NCU08272	cytochrome b2	9.75831	29.5979	-1.60079	19.8396	0.965809	Down-regulated
NCU01977	urea transporter	93.9751	250.573	-1.41488	156.598	0.965787	Down-regulated
NCU02984	translation machinery-associated protein 22	17.6305	49.0632	-1.47657	31.4327	0.965666	Down-regulated
NCU07494	hypothetical protein	10.1791	30.3274	-1.57502	20.1483	0.965589	Down-regulated
NCU01966	60S ribosomal protein L37	291.4	769.454	-1.40083	478.054	0.965584	Down-regulated
NCU06606	ubiquinol-cytochrome c reductase iron-sulfur subunit	110.303	291.43	-1.40167	181.127	0.965584	Down-regulated
NCU03177	sco1	9.7444	29.2971	-1.58811	19.5527	0.965469	Down-regulated
NCU08133	carbonic anhydrase 2	45.7629	121.173	-1.40482	75.4101	0.965441	Down-regulated
NCU12023	mitochondrial ribosomal protein-4	27.2539	73.6802	-1.43481	46.4262	0.965419	Down-regulated
NCU08410	mitochondrial ribosomal protein-30	12.6098	36.0148	-1.51404	23.405	0.965238	Down-regulated
NCU09250	hypothetical protein	14.9417	42.1031	-1.49458	27.1614	0.965227	Down-regulated
NCU03030	tyrosyl-tRNA synthetase	5.87742	20.5908	-1.80875	14.7134	0.965183	Down-regulated
NCU08990	60S ribosomal protein L39	905.935	2370.01	-1.38741	1464.08	0.965172	Down-regulated
NCU02530	cytochrome c oxidase copper chaperone Cox17	14.8469	41.7818	-1.49272	26.9349	0.96515	Down-regulated
NCU02005	phosphoadenosine phosphosulfate reductase	14.8362	41.76	-1.493	26.9238	0.965139	Down-regulated
NCU08189	endo-1,4-beta-xylanase	394.782	1025.17	-1.37674	630.392	0.965101	Down-regulated
NCU00891	probable D-xylulose reductase	16.5962	45.8654	-1.46655	29.2692	0.965085	Down-regulated
NCU07868	eukaryotic translation initiation factor 4 g	45.8614	120.526	-1.39399	74.6648	0.965024	Down-regulated
NCU02428	ribosomal RNA small subunit methyltransferase nep1	16.2441	44.94	-1.46808	28.6959	0.965002	Down-regulated
NCU09764	hypothetical protein	160.604	415.25	-1.37047	254.646	0.964997	Down-regulated
NCU04799	PABP eukaryotic initiation factor	77.3389	199.954	-1.3704	122.615	0.964986	Down-regulated
NCU02602	hypothetical protein	42.7807	112.035	-1.38892	69.2547	0.964975	Down-regulated
NCU03061	translation initiation factor RLI1	38.8621	100.833	-1.37553	61.9707	0.964827	Down-regulated
NCU06780	tRNA (uracil-5-)-methyltransferase	5.84083	20.3158	-1.79836	14.475	0.964777	Down-regulated
NCU01849	extracellular dioxygenase	84.2438	216.158	-1.35944	131.914	0.964585	Down-regulated
NCU08268	TOR signaling pathway regulator	5.97305	20.4024	-1.7722	14.4293	0.96453	Down-regulated
NCU06554	phosphoserine phosphatase	22.025	58.7039	-1.41432	36.6789	0.964426	Down-regulated
NCU09911	formyltetrahydrofolate deformylase	39.7349	102.266	-1.36385	62.531	0.964333	Down-regulated
NCU06441	D-lactate dehydrogenase 2	20.7092	55.3784	-1.41905	34.6693	0.964322	Down-regulated
NCU03150	60S ribosomal protein L24	426.075	1084.74	-1.34817	658.666	0.964305	Down-regulated
NCU00137	ssDNA binding protein	35.4321	90.6555	-1.35534	55.2234	0.964201	Down-regulated
NCU05772	TOM6	48.8736	124.642	-1.35066	75.7685	0.964163	Down-regulated
NCU02343	alpha-L-arabinofuranosidase 2	33.2355	85.2226	-1.35851	51.9871	0.964135	Down-regulated
NCU00944	alanine racemase TOXG	20.3653	54.2237	-1.41281	33.8584	0.964113	Down-regulated
NCU06687	glycogen synthase	82.7035	209.113	-1.33826	126.409	0.964102	Down-regulated
NCU08920	ATP-binding cassette sub-family F member 2	73.883	186.881	-1.33881	112.999	0.964091	Down-regulated
NCU08894	glutamyl-tRNA synthetase	40.8594	104.407	-1.35347	63.5472	0.964053	Down-regulated
NCU03559	ubiquinol-cytochrome c reductase complex core protein 2	112.108	281.574	-1.32863	169.467	0.963993	Down-regulated
NCU08935	peroxisomal-coenzyme A synthetase	25.2345	65.1273	-1.36787	39.8928	0.963965	Down-regulated
NCU01843	T-complex protein 1 subunit gamma	25.006	64.5296	-1.36769	39.5236	0.963927	Down-regulated
NCU03309	ubiquitin-like protein 1	34.0905	86.786	-1.34809	52.6955	0.963872	Down-regulated
NCU04306	methionine aminopeptidase 2B	38.4538	97.493	-1.34217	59.0392	0.9638	Down-regulated
NCU02474	outer mitochondrial membrane translocase 5	30.3902	77.7096	-1.35449	47.3194	0.963669	Down-regulated
NCU00365	hypothetical protein	8.43164	25.5236	-1.59795	17.092	0.963515	Down-regulated
NCU05714	mitochondrial ribosomal protein-23	21.3758	55.7068	-1.38187	34.3309	0.963466	Down-regulated
NCU01894	hypothetical protein	24.8508	63.6313	-1.35644	38.7805	0.963449	Down-regulated
NCU00309	hypothetical protein	120.83	298.335	-1.30395	177.505	0.963367	Down-regulated
NCU06650	secretory phospholipase A2	34.5677	86.5657	-1.32437	51.998	0.963356	Down-regulated
NCU00894	formation of crista junctions protein 1	40.4822	100.518	-1.31209	60.0354	0.963285	Down-regulated
NCU04304	outer mitochondrial membrane protein porin	447.694	1092.27	-1.28674	644.575	0.963208	Down-regulated
NCU09642	high affinity sulfate transporter 1	14.6937	39.7874	-1.43712	25.0937	0.963208	Down-regulated
NCU03118	saccharopine dehydrogenase	74.1632	181.121	-1.28818	106.958	0.96318	Down-regulated
NCU10029	peptide methionine sulfoxide reductase msrA	14.4578	39.3537	-1.44465	24.8959	0.963153	Down-regulated
NCU01650	mitochondrial ribosomal protein-45	29.705	74.3067	-1.32279	44.6017	0.963076	Down-regulated
NCU09564	phosphate-repressible phosphate permease	8.56288	25.5876	-1.57928	17.0247	0.963027	Down-regulated
NCU05969	endo-1,4-beta-glucanase	260.19	630.072	-1.27595	369.882	0.962983	Down-regulated
NCU06043	ammonia transport outward protein 2	72.3808	175.69	-1.27935	103.309	0.96295	Down-regulated
NCU08678	translation machinery-associated protein 20	25.6408	64.6509	-1.33423	39.0102	0.962895	Down-regulated
NCU06450	mitochondrial ribosomal protein	25.3246	63.7407	-1.33168	38.4162	0.962829	Down-regulated
NCU07852	mitochondrial ribosomal protein-25	35.0971	85.6226	-1.28664	50.5255	0.962725	Down-regulated
NCU02108	BolA domain-containing protein	7.84754	23.9946	-1.6124	16.1471	0.962709	Down-regulated
NCU05989	cytochrome b-c1 complex subunit 6	89.9791	217.311	-1.2721	127.331	0.962643	Down-regulated
NCU17114	hypothetical protein	20.021	51.3458	-1.35873	31.3248	0.962456	Down-regulated
NCU07493	hypothetical protein	23.279	58.6667	-1.33351	35.3877	0.962445	Down-regulated
NCU01613	protein arginine N-methyltransferase HSL7	7.91345	23.972	-1.59897	16.0586	0.962434	Down-regulated
NCU04068	mitochondrial ribosomal protein-22	10.1952	28.9737	-1.50685	18.7784	0.96239	Down-regulated
NCU06301	hypothetical protein	33.4407	81.0771	-1.27769	47.6364	0.962357	Down-regulated
NCU02757	mitochondrial ribosomal protein L2	28.8274	70.6082	-1.29239	41.7807	0.962302	Down-regulated
NCU09602	heat shock protein 70	491.892	1174.83	-1.25604	682.937	0.962215	Down-regulated
NCU01550	adenylate kinase cytosolic	86.205	206.779	-1.26225	120.574	0.962198	Down-regulated
NCU04138	mitochondrial ribosomal protein-39	6.39913	20.328	-1.66752	13.9289	0.961918	Down-regulated
NCU08164	retinol dehydrogenase 13	21.5069	53.8208	-1.32336	32.3139	0.96188	Down-regulated
NCU07922	eukaryotic translation elongation factor 3	167.99	398.801	-1.24729	230.811	0.961869	Down-regulated
NCU00519	ribulose-phosphate 3-epimerase	24.8786	60.8714	-1.29086	35.9929	0.961748	Down-regulated
NCU00147	1,2-dihydroxy-3-keto-5-methylthiopentene dioxygenase	25.7863	62.4351	-1.27575	36.6488	0.961606	Down-regulated
NCU09999	hypothetical protein	8.60134	24.9502	-1.53642	16.3489	0.961551	Down-regulated
NCU00263	serin endopeptidase	15.7412	40.6859	-1.36999	24.9448	0.961534	Down-regulated
NCU04077	assimilatory sulfite reductase	41.2017	97.935	-1.24912	56.7333	0.961501	Down-regulated
NCU09816	cytochrome c1	144.706	338.616	-1.22653	193.91	0.961479	Down-regulated
NCU00475	40S ribosomal protein S18	722.69	1693.51	-1.22857	970.824	0.961479	Down-regulated
NCU06695	cytochrome c oxidase polypeptide VI	190.672	448.432	-1.23379	257.76	0.961479	Down-regulated
NCU00465	chaperone dnaJ	23.0098	56.2426	-1.28941	33.2327	0.961419	Down-regulated
NCU01473	mitochondrial ribosomal protein-51	18.7846	47.0968	-1.32608	28.3121	0.961414	Down-regulated
NCU06310	exopolyphosphatase	8.47601	24.5734	-1.53564	16.0974	0.961287	Down-regulated
NCU04342	hypothetical protein	39.7663	93.8651	-1.23904	54.0988	0.961221	Down-regulated
NCU06958	mito ribosomal protein S21	23.2226	56.4516	-1.28148	33.229	0.961194	Down-regulated
NCU05259	acyl-CoA desaturase 1	124.18	288.725	-1.21727	164.545	0.961057	Down-regulated
NCU06451	hypothetical protein	27.2684	65.3915	-1.26187	38.1231	0.961024	Down-regulated
NCU03516	mitochondrial ribosomal protein-36	28.7863	68.2678	-1.24582	39.4814	0.960793	Down-regulated
NCU08943	3-oxoacyl-(acyl-carrier-protein) reductase	8.5989	24.8086	-1.52862	16.2097	0.960782	Down-regulated
NCU09477	ADP/ATP carrier protein	776.232	1798.38	-1.21214	1022.15	0.960755	Down-regulated
NCU04759	nuclear transport factor 2	94.8059	218.89	-1.20716	124.084	0.960744	Down-regulated
NCU05841	UMTA	16.8591	42.3215	-1.32786	25.4624	0.9607	Down-regulated
NCU10045	pectinesterase	32.0785	75.0398	-1.22605	42.9613	0.960651	Down-regulated
NCU07281	glucose-6-phosphate isomerase	111.932	256.789	-1.19796	144.857	0.96064	Down-regulated
NCU05574	hypothetical protein	36.3187	84.451	-1.2174	48.1323	0.96047	Down-regulated
NCU06970	ribose-phosphate pyrophosphokinase II	19.9077	48.422	-1.28234	28.5144	0.960426	Down-regulated
NCU04153	tRNA pseudouridine synthase	10.343	28.735	-1.47415	18.392	0.960426	Down-regulated
NCU07528	tRNA pseudouridine synthase	13.5254	35.327	-1.3851	21.8016	0.960415	Down-regulated
NCU00710	acetyl xylan esterase	15.0759	38.4943	-1.3524	23.4183	0.960333	Down-regulated
NCU00618	40S ribosomal protein S27	489.203	1108.98	-1.18073	619.776	0.96025	Down-regulated
NCU06439	zinc finger protein	11.8707	31.9338	-1.42768	20.0631	0.960234	Down-regulated
NCU11345	hypothetical protein	55.0127	124.334	-1.17638	69.321	0.960053	Down-regulated
NCU16329	hypothetical protein	49.9523	113.417	-1.18301	63.4643	0.959998	Down-regulated
NCU01023	mitochondrial ribosomal protein-27	35.0127	80.5559	-1.20211	45.5432	0.95997	Down-regulated
NCU04806	mitochondrial ribosomal protein-7	24.7631	58.5693	-1.24195	33.8062	0.959937	Down-regulated
NCU05270	mitochondrial translation initiation factor IF-2	30.5647	70.7643	-1.21116	40.1996	0.959756	Down-regulated
NCU00792	branched-chain-amino-acid aminotransferase	36.8996	84.1664	-1.18964	47.2669	0.959729	Down-regulated
NCU02450	threonine dehydratase	16.9901	41.4842	-1.28787	24.4941	0.959619	Down-regulated
NCU07954	eukaryotic translation initiation factor 3 j	14.2109	36.1794	-1.34817	21.9685	0.959619	Down-regulated
NCU04156	C-8 sterol isomerase erg-1	34.7189	78.8845	-1.18402	44.1657	0.959504	Down-regulated
NCU00812	exosome complex exonuclease RRP41	11.6648	30.9987	-1.41005	19.3339	0.959422	Down-regulated
NCU03653	hypothetical protein	31.7481	72.5591	-1.19249	40.8111	0.959405	Down-regulated
NCU06327	benzoate 4-monooxygenase cytochrome P450	14.9328	37.3513	-1.32267	22.4184	0.959405	Down-regulated
NCU07933	hypothetical protein	32.5913	73.8136	-1.1794	41.2223	0.959312	Down-regulated
NCU01744	glutamate synthase	24.7929	57.708	-1.21885	32.9152	0.95923	Down-regulated
NCU07263	carnitine/acyl carnitine carrier	12.1164	31.65	-1.38524	19.5336	0.958933	Down-regulated
NCU05027	hypothetical protein	13.6209	34.5945	-1.34472	20.9736	0.958884	Down-regulated
NCU03827	mitochondrial ribosomal protein-9	14.312	35.7153	-1.31932	21.4033	0.958824	Down-regulated
NCU03973	alanine aminotransferase	26.6128	60.805	-1.19207	34.1922	0.958719	Down-regulated
NCU04997	endo-1,4 -beta-xylanase	13.8128	34.6132	-1.32532	20.8004	0.958659	Down-regulated
NCU03094	mitochondrial ribosomal protein-40	12.5597	32.3141	-1.36336	19.7544	0.95856	Down-regulated
NCU07700	eukaryotic translation elongation factor 2	574.443	1292.95	-1.17043	718.51	0.958538	Down-regulated
NCU01692	mitochondrial citrate synthase	286.702	645.676	-1.17126	358.974	0.958538	Down-regulated
NCU01163	free methionine-R-sulfoxide reductase	6.82	20.4417	-1.58367	13.6217	0.958472	Down-regulated
NCU10053	thymidylate synthase	10.3934	27.9408	-1.42671	17.5474	0.958275	Down-regulated
NCU08964	60S ribosomal protein L10	405.457	909	-1.16473	503.542	0.958225	Down-regulated
NCU07697	isocitrate dehydrogenase subunit 2	105.135	234.9	-1.15981	129.766	0.958214	Down-regulated
NCU09896	adenylyl-sulfate kinase	22.1975	50.9298	-1.19811	28.7323	0.958132	Down-regulated
NCU11288	xaa-Pro dipeptidase	7.75909	22.1931	-1.51615	14.434	0.958072	Down-regulated
NCU00198	mitochondrial import inner membrane translocase subunit tim-9	40.5235	90.8773	-1.16516	50.3539	0.958055	Down-regulated
NCU03558	hypothetical protein	132.787	295.456	-1.15383	162.669	0.958017	Down-regulated
NCU01201	trm-112	16.9277	40.2646	-1.25013	23.3369	0.95788	Down-regulated
NCU02013	probable altered inheritance of mitochondria protein mitochondrial	33.2235	74.9943	-1.17457	41.7707	0.957633	Down-regulated
NCU07608	ribose 5-phosphate isomerase A	13.4316	33.3161	-1.31058	19.8845	0.957616	Down-regulated
NCU03605	amidohydrolase	20.5769	47.0728	-1.19387	26.4959	0.957386	Down-regulated
NCU01376	alkaline phosphatase	37.2271	82.3449	-1.14533	45.1178	0.957315	Down-regulated
NCU02479	glutamine synthetase	20.7959	47.0837	-1.17893	26.2878	0.957194	Down-regulated
NCU09702	endo-beta-1,6-galactanase	14.1402	34.3207	-1.27927	20.1805	0.957194	Down-regulated
NCU01906	D-galacturonate reductase	32.1337	71.9585	-1.16308	39.8248	0.957188	Down-regulated
NCU02771	uroporphyrinogen decarboxylase	33.4971	74.2886	-1.1491	40.7915	0.957057	Down-regulated
NCU08375	molybdopterin synthase small subunit CnxG	11.2348	28.8631	-1.36125	17.6283	0.956881	Down-regulated
NCU10061	proteasome subunit alpha type 6	108.177	238.922	-1.14315	130.745	0.956771	Down-regulated
NCU07034	hypothetical protein	98.621	216.829	-1.13659	118.208	0.956766	Down-regulated
NCU06090	ribosomal RNA-processing protein	8.095	22.7273	-1.48932	14.6323	0.9567	Down-regulated
NCU01443	seryl-tRNA synthetase	67.8448	149.805	-1.14278	81.9607	0.956689	Down-regulated
NCU06038	ribosomal protein L36	18.9779	43.2415	-1.1881	24.2636	0.956634	Down-regulated
NCU00890	beta-mannosidase	18.8467	42.718	-1.18053	23.8713	0.956431	Down-regulated
NCU01511	urease accessory protein ureG	7.9565	22.3731	-1.49156	14.4166	0.956398	Down-regulated
NCU03638	mitochondrial ribosomal protein-38	45.9691	101.023	-1.13595	55.0539	0.956393	Down-regulated
NCU10292	porphobilinogen deaminase	14.8932	35.5106	-1.25359	20.6174	0.956376	Down-regulated
NCU06391	hypothetical protein	13.6766	32.9774	-1.26977	19.3008	0.956261	Down-regulated
NCU04623	beta-galactosidase	16.647	38.3414	-1.20364	21.6944	0.955833	Down-regulated
NCU00520	prolyl 3,4 -dihydroxylase ofd1	8.15519	22.5045	-1.46442	14.3493	0.955668	Down-regulated
NCU10009	ATP-binding cassette transporter	23.4211	52.0519	-1.15214	28.6308	0.955487	Down-regulated
NCU02264	prefoldin subunit 3	22.8853	50.6759	-1.14688	27.7906	0.955328	Down-regulated
NCU08980	alternative NADH-dehydrogenase	20.1906	45.5038	-1.1723	25.3132	0.955169	Down-regulated
NCU03087	diploid state maintenance protein chpA	12.0293	28.9721	-1.26812	16.9429	0.954209	Down-regulated
NCU05601	cytochrome c heme lyase	11.4672	27.9226	-1.28392	16.4554	0.954028	Down-regulated
NCU09783	D-isomer specific 2-hydroxyacid dehydrogenase	15.1716	34.3891	-1.18058	19.2176	0.953808	Down-regulated
NCU09410	hypothetical protein	8.57398	22.6027	-1.39846	14.0288	0.953369	Down-regulated
NCU08416	hypothetical protein	8.2112	21.9763	-1.42029	13.7651	0.953292	Down-regulated
NCU08554	peptidyl-prolyl cis-trans isomerase ssp-1	155.22	337.405	-1.12017	182.185	0.953034	Down-regulated
NCU02639	argininosuccinate synthase	122.836	266.571	-1.11779	143.735	0.953029	Down-regulated
NCU00502	ATP synthase subunit 4	140.8	305.571	-1.11786	164.771	0.953029	Down-regulated
NCU06922	ER-derived vesicles protein ERV14	85.5916	185.98	-1.11961	100.388	0.952991	Down-regulated
NCU02305	decaprenyl-diphosphate synthase subunit 1	12.6052	29.4945	-1.22643	16.8893	0.952991	Down-regulated
NCU04245	mitochondrial import receptor subunit TOM70	43.3735	94.735	-1.12708	51.3615	0.952897	Down-regulated
NCU02044	GTP-binding protein	64.4667	139.654	-1.11523	75.1871	0.952886	Down-regulated
NCU10107	ribose 5-phosphate isomerase	8.12326	21.6677	-1.41542	13.5445	0.952853	Down-regulated
NCU04510	glycerol dehydrogenase-3	230.869	499.552	-1.11356	268.683	0.95282	Down-regulated
NCU08877	glycine cleavage system H protein	51.1969	111.042	-1.11697	59.8449	0.952738	Down-regulated
NCU06132	siderophore iron transporter	19.1052	42.0951	-1.13969	22.9899	0.952689	Down-regulated
NCU07437	eukaryotic translation initiation factor 1A	138.74	297.289	-1.09948	158.549	0.95259	Down-regulated
NCU02438	dihydrolipoamide succinyltransferase	68.3006	145.939	-1.09539	77.6379	0.952464	Down-regulated
NCU09264	APAF1-interacting protein	16.3064	36.3369	-1.156	20.0305	0.95236	Down-regulated
NCU06354	small nuclear ribonucleoprotein E	53.2489	114.028	-1.09857	60.7796	0.952305	Down-regulated
NCU05706	glutathione S-transferase	16.4462	36.5574	-1.15241	20.1113	0.952189	Down-regulated
NCU02076	eukaryotic translation initiation factor 4 e	47.2026	101.407	-1.10322	54.2043	0.952184	Down-regulated
NCU01258	cyanate hydratase	36.3297	78.9992	-1.12069	42.6694	0.952178	Down-regulated
NCU01160	ATP-dependent RNA helicase dbp-5	37.9995	81.7971	-1.10607	43.7977	0.952025	Down-regulated
NCU04098	monothiol glutaredoxin-5	27.6922	60.7112	-1.13248	33.019	0.951553	Down-regulated
NCU00629	6-phosphofructokinase	17.0678	37.5973	-1.13935	20.5295	0.951218	Down-regulated
NCU04609	hypothetical protein	12.0988	28.0159	-1.21138	15.9171	0.951202	Down-regulated
NCU03086	HpcH/HpaI aldolase/citrate lyase family protein	10.2629	24.7889	-1.27226	14.526	0.951169	Down-regulated
NCU08359	cytidine deaminase	29.3689	63.4459	-1.11124	34.077	0.951158	Down-regulated
NCU06214	hypothetical protein	25.7595	56.4619	-1.13217	30.7024	0.951141	Down-regulated
NCU06110	thiazole biosynthetic enzyme	3361.38	7178.1	-1.09455	3816.72	0.951136	Down-regulated
NCU01343	succinate dehydrogenase assembly factor mitochondrial	14.7015	32.9144	-1.16276	18.2129	0.951004	Down-regulated
NCU06311	GMP synthase	30.1299	64.592	-1.10016	34.4621	0.950977	Down-regulated
NCU02159	hypothetical protein	7.6532	20.3608	-1.41166	12.7076	0.95096	Down-regulated
NCU04462	3-ketoacyl-CoA reductase	50.5861	107.763	-1.09104	57.1764	0.950774	Down-regulated
NCU03853	peptidyl-prolyl cis-trans isomerase	9.80586	23.7354	-1.27532	13.9295	0.950598	Down-regulated
NCU05717	mitochondrial ribosomal protein-17	27.1723	58.1212	-1.09693	30.9489	0.950423	Down-regulated

## Sheet: p2
Locus	Gene Product Names	(03)_WT_DTTAES_DC_RPKM	(01)_WT_NC_DC_RPKM	M	D	prob	Signature (prob ≥ 0.95)
NCU02543	capreomycidine synthase	2484.5	7.30152	8.41055	2477.2	1	Up-regulated
NCU11365	aminotransferase	617.035	2.05765	8.22821	614.977	1	Up-regulated
NCU05045	MFS monocarboxylate transporter	316.596	1.26886	7.96296	315.328	1	Up-regulated
NCU06376	hypothetical protein	762.383	3.51332	7.76154	758.87	1	Up-regulated
NCU01598	methyltransferase	166.728	0.844225	7.62566	165.884	1	Up-regulated
NCU11098	hypothetical protein	405.556	3.55998	6.83189	401.996	1	Up-regulated
NCU17064	5-nitroimidazole antibiotic resistance protein	435.355	3.92909	6.79185	431.426	1	Up-regulated
NCU00298	MFS monocarboxylate transporter	162.397	1.48174	6.77609	160.915	1	Up-regulated
NCU00522	cystathionine beta-lyase	2761.19	26.1388	6.72296	2735.05	1	Up-regulated
NCU03788	cysteine synthase B	164.71	1.72593	6.57641	162.984	1	Up-regulated
NCU09402	hypothetical protein	239.611	2.79619	6.42109	236.815	1	Up-regulated
NCU04086	hydrolase	718.639	9.56519	6.23133	709.073	1	Up-regulated
NCU08390	hypothetical protein	1236.75	19.8928	5.95816	1216.86	1	Up-regulated
NCU06303	alcohol dehydrogenase	354.627	5.74904	5.94684	348.878	1	Up-regulated
NCU04583	acetyltransferase	2316.78	38.0917	5.9265	2278.69	1	Up-regulated
NCU08852	polymerase 2 ADP-ribosyltransferase 2	199.918	3.7284	5.74471	196.189	1	Up-regulated
NCU04016	phosphoglycerate mutase	720.943	14.592	5.62663	706.351	1	Up-regulated
NCU00968	Nucletide exchange factor SIL1	812.366	17.7773	5.51402	794.589	1	Up-regulated
NCU02888	hypothetical protein	1525.6	36.3063	5.39301	1489.3	1	Up-regulated
NCU08281	hypothetical protein	256.073	6.14637	5.38068	249.926	1	Up-regulated
NCU02019	FAD dependent oxidoreductase	325.35	7.85332	5.37254	317.496	1	Up-regulated
NCU05807	isochorismatase family protein	323.626	7.83648	5.36798	315.789	1	Up-regulated
NCU05277	hypothetical protein	2025.92	50.779	5.3182	1975.14	1	Up-regulated
NCU03636	hypothetical protein	311.215	8.45768	5.20151	302.757	1	Up-regulated
NCU02074	endoplasmic oxidoreductin-1	250.291	8.33399	4.90846	241.957	1	Up-regulated
NCU03273	NF-X1 finger transcription factor	171.668	5.76708	4.89563	165.901	1	Up-regulated
NCU06558	D-amino-acid oxidase	434.705	14.793	4.87704	419.912	1	Up-regulated
NCU01070	hypothetical protein	182.154	6.22305	4.87139	175.931	1	Up-regulated
NCU06237	hypothetical protein	202.18	7.11723	4.82818	195.063	1	Up-regulated
NCU11356	phenazine biosynthesis PhzC/PhzF protein	280.296	10.3181	4.7637	269.977	0.999995	Up-regulated
NCU04641	FAD dependent oxidoreductase	167.617	6.19078	4.7589	161.426	0.999995	Up-regulated
NCU04522	hypothetical protein	6307.99	239.974	4.71623	6068.01	0.999995	Up-regulated
NCU11050	hypothetical protein	142.325	5.77152	4.6241	136.554	0.999995	Up-regulated
NCU00984	von Willebrand domain-containing protein	344.862	14.0207	4.62039	330.841	0.999995	Up-regulated
NCU04292	branched-chain-amino-acid aminotransferase	682.07	28.588	4.57644	653.482	0.999995	Up-regulated
NCU00868	hypothetical protein	254.169	10.6936	4.57097	243.475	0.999995	Up-regulated
NCU16653	hypothetical protein	126.02	5.32106	4.5658	120.699	0.999995	Up-regulated
NCU03368	hypothetical protein	2714.13	117.033	4.5355	2597.09	0.999995	Up-regulated
NCU07037	hypothetical protein	302.827	13.0676	4.53443	289.76	0.999995	Up-regulated
NCU01066	l-amino acid oxidase	3206.83	138.711	4.531	3068.12	0.999995	Up-regulated
NCU09458	MFS transporter	108.174	3.45622	4.96801	104.717	0.999989	Up-regulated
NCU02700	hypothetical protein	161.479	7.64076	4.40149	153.838	0.999984	Up-regulated
NCU03982	glucose-regulated protein	6499.62	327.118	4.31247	6172.5	0.999978	Up-regulated
NCU02521	hypothetical protein	98.4344	2.12445	5.534	96.31	0.999973	Up-regulated
NCU04360	hypothetical protein	409.055	21.0834	4.27811	387.971	0.999973	Up-regulated
NCU04058	hypothetical protein	461.684	24.1121	4.25908	437.572	0.999973	Up-regulated
NCU09485	chaperone dnaK	877.729	47.0947	4.22014	830.634	0.999973	Up-regulated
NCU07589	N-acetyltransferase	219.29	11.9524	4.19746	207.337	0.999973	Up-regulated
NCU06924	kynurenine 3-monooxygenase	362.829	20.1796	4.16832	342.65	0.999967	Up-regulated
NCU02301	hypothetical protein	90.7023	0.374279	7.92088	90.328	0.999962	Up-regulated
NCU00869	hypothetical protein	105.264	5.09137	4.36982	100.173	0.999962	Up-regulated
NCU11371	COBW domain-containing protein 1	466.671	26.4048	4.14354	440.266	0.999951	Up-regulated
NCU07590	Ser/Thr protein phosphatase	325.902	18.5066	4.13833	307.395	0.999951	Up-regulated
NCU11406	MOSC domain-containing protein	155.891	8.85915	4.13722	147.032	0.999951	Up-regulated
NCU08641	hypothetical protein	136.644	7.88655	4.11488	128.757	0.999929	Up-regulated
NCU02010	2-isopropylmalate synthase	1406.04	82.1231	4.09771	1323.92	0.999929	Up-regulated
NCU04256	hypothetical protein	221.45	13.1063	4.07865	208.344	0.999929	Up-regulated
NCU03921	mitochondrial chaperone bcs1	166.215	9.84593	4.07738	156.369	0.999929	Up-regulated
NCU01081	hypothetical protein	195.929	11.7708	4.05705	184.158	0.999929	Up-regulated
NCU10721	udp-galactose transporter homolog 1	210.241	12.7139	4.04756	197.527	0.999923	Up-regulated
NCU07545	store-operated calcium entry-associated regulatory factor	164.731	10.093	4.02869	154.638	0.999923	Up-regulated
NCU08275	aromatic-L-amino-acid decarboxylase	128.537	7.90802	4.02272	120.629	0.999918	Up-regulated
NCU04046	hypothetical protein	104.868	6.27422	4.063	98.5942	0.999901	Up-regulated
NCU09223	protein disulfide-isomerase	3366.59	220.299	3.93375	3146.29	0.999901	Up-regulated
NCU00247	hypothetical protein	174.971	11.5329	3.92329	163.438	0.999896	Up-regulated
NCU05257	homeobox and C2H2 transcription factor	194.529	12.8859	3.91613	181.643	0.999896	Up-regulated
NCU06125	hypothetical protein	111.72	7.39785	3.91663	104.322	0.999885	Up-regulated
NCU08229	hypothetical protein	1650.82	109.815	3.91004	1541.01	0.999885	Up-regulated
NCU06460	acid phosphatase	165.739	11.49	3.85047	154.249	0.999868	Up-regulated
NCU04260	oxidoreductase domain-containing protein	121.532	8.4133	3.85252	113.119	0.999863	Up-regulated
NCU06923	methionine aminopeptidase 1	1069.77	74.8171	3.83779	994.957	0.999863	Up-regulated
NCU05780	glutathione s-transferase	286.778	20.3461	3.81711	266.432	0.999863	Up-regulated
NCU00248	hypothetical protein	188.775	13.6102	3.7939	175.165	0.999852	Up-regulated
NCU04306	methionine aminopeptidase 2B	1340.4	97.493	3.78122	1242.9	0.999852	Up-regulated
NCU03789	MFS drug transporter	70.5133	1.11868	5.97802	69.3946	0.999846	Up-regulated
NCU10500	F-box domain-containing protein	76.3107	3.91469	4.28491	72.396	0.999846	Up-regulated
NCU03121	hypothetical protein	77.0042	4.39658	4.13048	72.6076	0.999824	Up-regulated
NCU06557	hypothetical protein	83.622	5.40547	3.95139	78.2165	0.999819	Up-regulated
NCU03152	hypothetical protein	180.273	13.6868	3.71933	166.587	0.99978	Up-regulated
NCU16716	hypothetical protein	63.5697	1.16098	5.77493	62.4087	0.999758	Up-regulated
NCU04619	hypothetical protein	65.8407	2.67809	4.6197	63.1626	0.999758	Up-regulated
NCU06425	hypothetical protein	409.547	31.8648	3.68399	377.682	0.99972	Up-regulated
NCU08278	mitochondrial carrier protein	198.126	15.6301	3.66402	182.496	0.99972	Up-regulated
NCU05264	pyrimidine 5'-nucleotidase	206.707	16.3254	3.6624	190.382	0.99972	Up-regulated
NCU09230	cystathionine gamma-lyase	176.737	14.0548	3.65247	162.682	0.999714	Up-regulated
NCU06400	amidohydrolase	134.046	10.7056	3.64629	123.34	0.999714	Up-regulated
NCU01411	MFS multidrug resistance transporter	63.0974	2.77907	4.50491	60.3183	0.999709	Up-regulated
NCU10762	UDP-N-acetyl-glucosamine-1-P transferase Alg7	131.13	10.4913	3.64374	120.639	0.999709	Up-regulated
NCU07110	hypothetical protein	69.9271	4.53871	3.9455	65.3884	0.999698	Up-regulated
NCU16402	hypothetical protein	83.4036	6.36275	3.71239	77.0409	0.999687	Up-regulated
NCU03107	MFS transporter	119.766	9.90767	3.59553	109.859	0.999676	Up-regulated
NCU08899	hypothetical protein	123.839	10.248	3.59506	113.591	0.999676	Up-regulated
NCU08184	hypothetical protein	97.1284	7.77839	3.64235	89.35	0.999671	Up-regulated
NCU08986	hypothetical protein	307.939	26.3614	3.54614	281.578	0.999671	Up-regulated
NCU00441	phosducin	258.261	22.1446	3.5438	236.117	0.99966	Up-regulated
NCU11102	SCJ1	239.841	20.5802	3.54275	219.261	0.99966	Up-regulated
NCU08603	ankyrin repeat protein	65.3505	4.12478	3.98581	61.2257	0.999638	Up-regulated
NCU10039	hypothetical protein	203.123	17.6367	3.5257	185.486	0.999638	Up-regulated
NCU16848	hypothetical protein	55.2289	2.20002	4.64983	53.0289	0.999599	Up-regulated
NCU03257	ammonium transporter MEP1	180.752	16.2599	3.47462	164.492	0.99955	Up-regulated
NCU07111	glyoxylase	81.1465	7.03703	3.52749	74.1095	0.999522	Up-regulated
NCU10570	hypothetical protein	193.347	17.6533	3.45319	175.694	0.999522	Up-regulated
NCU01063	hypothetical protein	128.185	11.7462	3.44797	116.439	0.999522	Up-regulated
NCU07030	hypothetical protein	53.5422	3.25069	4.04186	50.2915	0.999434	Up-regulated
NCU01060	hypothetical protein	111.295	10.5033	3.40548	100.792	0.999407	Up-regulated
NCU05089	MFS monocarboxylate transporter	50.403	2.70138	4.22174	47.7016	0.999401	Up-regulated
NCU04252	SNARE docking complex subunit	277.986	26.2955	3.40213	251.691	0.999385	Up-regulated
NCU04039	GNAT family N-acetyltransferase	150.573	14.6074	3.36569	135.965	0.999357	Up-regulated
NCU03761	hypothetical protein	56.5584	4.35801	3.698	52.2004	0.999347	Up-regulated
NCU09513	GTP-binding protein 1	243.487	23.6703	3.3627	219.817	0.99933	Up-regulated
NCU04342	hypothetical protein	965.493	93.8651	3.36261	871.628	0.99933	Up-regulated
NCU00249	aspartic proteinase yapsin-3	138.506	13.6835	3.33944	124.823	0.999303	Up-regulated
NCU16450	hypothetical protein	96.7667	9.395	3.36455	87.3717	0.999292	Up-regulated
NCU06264	mutagen sensitive-53	57.982	4.90329	3.56378	53.0788	0.999286	Up-regulated
NCU04085	hypothetical protein	44.1864	0.842928	5.71205	43.3434	0.999253	Up-regulated
NCU04314	hypothetical protein	5851.52	595.516	3.2966	5256	0.999248	Up-regulated
NCU09473	3-ketoacyl-acyl carrier protein reductase	125.415	12.7908	3.29353	112.624	0.999242	Up-regulated
NCU09821	oxidoreductase	118.297	12.0416	3.29632	106.256	0.999237	Up-regulated
NCU09116	aromatic aminotransferase Aro8	119.422	12.2254	3.28812	107.197	0.999237	Up-regulated
NCU06763	hypothetical protein	94.2994	9.64979	3.28868	84.6496	0.999193	Up-regulated
NCU01320	glutathione S-transferase	589.173	60.7973	3.27661	528.376	0.999193	Up-regulated
NCU01741	SNARE complex subunit	90.2002	9.12718	3.30489	81.073	0.999182	Up-regulated
NCU04194	hypothetical protein	90.9441	9.27304	3.29387	81.6711	0.999182	Up-regulated
NCU02802	mitochondrial ornithine carrier protein	52.9769	4.252	3.63915	48.7249	0.999165	Up-regulated
NCU01212	hypothetical protein	109.296	11.2451	3.28088	98.0508	0.999165	Up-regulated
NCU06230	serine/threonine protein kinase	177.148	18.409	3.26648	158.739	0.999165	Up-regulated
NCU03319	COPII-coated vesicle protein SurF4/Erv29	817.708	85.3342	3.26039	732.374	0.999132	Up-regulated
NCU06875	ran guanine nucleotide release factor	263.333	27.8391	3.24171	235.494	0.999116	Up-regulated
NCU06926	hypothetical protein	214.162	22.6808	3.23916	191.481	0.999116	Up-regulated
NCU00535	alanyl-tRNA synthetase	43.0019	2.02145	4.41094	40.9805	0.99911	Up-regulated
NCU02895	nudix hydrolase	231.204	24.7229	3.22524	206.481	0.99911	Up-regulated
NCU09241	hypothetical protein	116.601	12.3621	3.23758	104.239	0.999105	Up-regulated
NCU06359	hypothetical protein	49.4055	3.95083	3.64444	45.4547	0.999072	Up-regulated
NCU09283	maltose o-acetyltransferase	56.6942	5.17988	3.45221	51.5143	0.999066	Up-regulated
NCU06332	alpha/beta hydrolase	130.408	14.3761	3.18128	116.032	0.999033	Up-regulated
NCU04305	chaperone protein	171.535	19.103	3.16664	152.432	0.999033	Up-regulated
NCU01067	cyclin ccl1	113.565	12.6288	3.16873	100.936	0.999017	Up-regulated
NCU03459	UBA domain-containing protein Ucp14	131.68	15.0106	3.13297	116.669	0.998797	Up-regulated
NCU03430	hypothetical protein	36.4602	0.879064	5.37421	35.5811	0.998786	Up-regulated
NCU07746	translocation protein SEC72 like protein	308.578	35.4952	3.11994	273.083	0.998775	Up-regulated
NCU06882	RING-5	268.964	31.0072	3.11674	237.956	0.998775	Up-regulated
NCU07546	multidrug resistance protein MDR	110.498	12.5961	3.13297	97.9019	0.99877	Up-regulated
NCU08850	UV-endonuclease UVE-1	68.9996	7.55855	3.19041	61.4411	0.998764	Up-regulated
NCU06521	RING-4	111.532	12.833	3.11953	98.6992	0.998748	Up-regulated
NCU11363	FAD binding domain-containing protein	34.9035	0.113911	8.25932	34.7895	0.998688	Up-regulated
NCU01147	tyrosine decarboxylase	38.0663	2.53064	3.91094	35.5357	0.998666	Up-regulated
NCU07879	mitochondrial metal transporter 2	272.811	31.8951	3.09649	240.916	0.998561	Up-regulated
NCU02390	hypothetical protein	539.188	64.2642	3.0687	474.923	0.998539	Up-regulated
NCU03904	hypothetical protein	348.734	41.5961	3.06761	307.138	0.998539	Up-regulated
NCU01188	ubiquitin conjugating enzyme	110.169	12.8756	3.09701	97.2933	0.998534	Up-regulated
NCU07840	hypothetical protein	35.2486	1.92196	4.19692	33.3266	0.998528	Up-regulated
NCU05535	hypothetical protein	46.4835	4.62099	3.33045	41.8626	0.998473	Up-regulated
NCU00246	hypothetical protein	33.272	0.845113	5.29902	32.4268	0.998451	Up-regulated
NCU05165	pyridoxamine phosphate oxidase	370.107	44.7553	3.04781	325.352	0.99844	Up-regulated
NCU00855	hypothetical protein	52.1352	5.73212	3.18512	46.4031	0.998429	Up-regulated
NCU00017	transcriptional regulatory protein moc3	33.7174	1.70685	4.30408	32.0105	0.998391	Up-regulated
NCU11364	ketoreductase	31.7858	0.0323922	9.93852	31.7534	0.998375	Up-regulated
NCU08117	cystathionine gamma-synthase	314.638	38.7238	3.0224	275.914	0.998232	Up-regulated
NCU04452	probable inactive dehydrogenase	261.034	32.2222	3.01811	228.812	0.998232	Up-regulated
NCU06136	hypothetical protein	34.1461	2.49573	3.77418	31.6503	0.998204	Up-regulated
NCU03684	hypothetical protein	108.163	13.3257	3.02092	94.8373	0.998204	Up-regulated
NCU02568	hypothetical protein	42.0808	4.33286	3.27977	37.748	0.998138	Up-regulated
NCU12084	hypothetical protein	95.6851	11.9828	2.99733	83.7022	0.998111	Up-regulated
NCU00088	4-nitrophenylphosphatase	82.1244	10.1355	3.0184	71.9889	0.998105	Up-regulated
NCU16370	hypothetical protein	58.3441	7.01177	3.05674	51.3324	0.998078	Up-regulated
NCU08764	hypothetical protein	38.2231	3.63969	3.39256	34.5834	0.998051	Up-regulated
NCU00965	signal peptidase complex subunit Spc2	150.084	18.8654	2.99195	131.218	0.998045	Up-regulated
NCU10521	hypothetical protein	420.58	53.5119	2.97445	367.068	0.998007	Up-regulated
NCU06708	protein transporter sec22	134.2	17.1046	2.97193	117.095	0.998007	Up-regulated
NCU04638	hypothetical protein	33.4272	2.63216	3.6667	30.795	0.997946	Up-regulated
NCU02772	hypothetical protein	37.8929	3.88696	3.28521	34.0059	0.997864	Up-regulated
NCU09265	calnexin homolog	1758.87	226.857	2.95479	1532.01	0.997836	Up-regulated
NCU02877	hypothetical protein	176.362	22.7829	2.95251	153.579	0.997836	Up-regulated
NCU06337	hypothetical protein	33.0202	2.88357	3.51742	30.1367	0.997738	Up-regulated
NCU07411	DNA-directed DNA polymerase theta	30.1875	2.4428	3.62734	27.7447	0.997353	Up-regulated
NCU05851	4-coumarate-CoA ligase 1	28.9945	2.10962	3.78073	26.8849	0.997348	Up-regulated
NCU05591	ABC transporter CDR4	44.1795	5.40747	3.03035	38.772	0.997326	Up-regulated
NCU06128	hypothetical protein	30.7717	2.76597	3.47574	28.0057	0.997315	Up-regulated
NCU08848	hypothetical protein	76.3603	10.3274	2.88635	66.0329	0.997315	Up-regulated
NCU05565	hypothetical protein	88.272	11.9501	2.88493	76.3219	0.997276	Up-regulated
NCU07241	hypothetical protein	27.2634	1.34519	4.34108	25.9182	0.997221	Up-regulated
NCU07036	hypothetical protein	27.9829	1.82634	3.93751	26.1565	0.997221	Up-regulated
NCU00633	hypothetical protein	362.83	49.8598	2.86334	312.97	0.99721	Up-regulated
NCU07887	ribonucleoside-diphosphate reductase small subunit	737.178	101.666	2.85817	635.512	0.99721	Up-regulated
NCU09674	O-methyltransferase family 3	132.78	18.3418	2.85583	114.438	0.997205	Up-regulated
NCU02391	protein transporter sec-24	335.41	46.4286	2.85284	288.981	0.997199	Up-regulated
NCU08897	translocation protein SEC61 subunit alpha	1072.38	148.972	2.8477	923.404	0.997199	Up-regulated
NCU01340	hypothetical protein	149.451	20.8235	2.84339	128.628	0.997128	Up-regulated
NCU01862	SWIRM domain-containing protein FUN19	35.4799	4.02524	3.13985	31.4547	0.997117	Up-regulated
NCU06166	alpha-1,2-mannosyltransferase	86.1128	11.8463	2.86179	74.2665	0.9971	Up-regulated
NCU08091	hypothetical protein	106.776	14.8753	2.8436	91.9011	0.9971	Up-regulated
NCU04776	hypothetical protein	35.1248	4.05127	3.11605	31.0736	0.997046	Up-regulated
NCU04045	hypothetical protein	61.2111	8.32569	2.87815	52.8854	0.99698	Up-regulated
NCU04127	translocation protein SEC61 subunit gamma	1314.15	186.548	2.8165	1127.6	0.996947	Up-regulated
NCU01439	D-3-phosphoglycerate dehydrogenase 1	1581.99	225.177	2.81261	1356.81	0.996936	Up-regulated
NCU02424	DnaJ and TPR domain-containing protein	423.985	60.3822	2.81182	363.602	0.996936	Up-regulated
NCU06333	translocation protein SEC62 like protein	219.951	31.3959	2.80854	188.555	0.996936	Up-regulated
NCU08271	GTP-binding protein yptV5	34.1062	3.8652	3.14142	30.241	0.996919	Up-regulated
NCU00813	protein disulfide-isomerase	274.534	39.9906	2.77925	234.543	0.996914	Up-regulated
NCU02727	glycine cleavage system T protein	58.7149	8.00221	2.87526	50.7127	0.996908	Up-regulated
NCU00282	hypothetical protein	104.084	14.7239	2.82152	89.36	0.996908	Up-regulated
NCU00112	Xaa-Pro aminopeptidase P	108.602	15.5816	2.80113	93.0205	0.996903	Up-regulated
NCU07135	hypothetical protein	94.2213	13.3847	2.81547	80.8366	0.996881	Up-regulated
NCU03219	kex2 protease	129.559	18.9427	2.77389	110.616	0.996881	Up-regulated
NCU10034	retrograde vesicle-mediated transporter Get1	123.434	18.1514	2.76559	105.283	0.996875	Up-regulated
NCU01945	IMP-specific 5'-nucleotidase 1	164.127	24.1752	2.76321	139.952	0.996875	Up-regulated
NCU06265	hypothetical protein	276.873	40.9496	2.7573	235.924	0.996875	Up-regulated
NCU10852	beta-hexosaminidase	118.605	17.4933	2.76129	101.112	0.996859	Up-regulated
NCU09321	sucrose transporter	255.861	38.0187	2.75058	217.842	0.996859	Up-regulated
NCU02750	protein skg3	96.0454	13.9614	2.78228	82.084	0.996848	Up-regulated
NCU02663	L-lysine 2,3-aminomutase	88.3051	12.9954	2.7645	75.3097	0.996771	Up-regulated
NCU07412	PHD finger and BAH domain-containing protein	84.7249	12.4403	2.76777	72.2847	0.99676	Up-regulated
NCU05788	hypothetical protein	33.1016	3.80439	3.12116	29.2972	0.996755	Up-regulated
NCU08487	hypothetical protein	48.0558	6.42156	2.90372	41.6343	0.996678	Up-regulated
NCU05534	hypothetical protein	46.6384	6.24536	2.90066	40.3931	0.99659	Up-regulated
NCU06711	hypothetical protein	196.839	29.5789	2.73437	167.26	0.99654	Up-regulated
NCU01069	amphiphysin-like lipid raft protein	315.809	47.4889	2.73339	268.32	0.99654	Up-regulated
NCU07318	mannitol-1-phosphate 5-dehydrogenase	470.893	70.8433	2.7327	400.05	0.99654	Up-regulated
NCU01330	phosphatidylinositide phosphatase sac2	58.8423	8.28693	2.82794	50.5554	0.996524	Up-regulated
NCU08346	serine/threonine protein kinase	64.2682	9.51839	2.75532	54.7498	0.996524	Up-regulated
NCU06747	hypothetical protein	30.0853	3.2992	3.18887	26.7861	0.996502	Up-regulated
NCU03067	hypothetical protein	42.6996	5.68037	2.91017	37.0192	0.996502	Up-regulated
NCU01080	Glucan endo 1,3 -beta-glucosidase	81.5232	12.2171	2.73831	69.3061	0.99648	Up-regulated
NCU06884	hypothetical protein	27.8709	2.60773	3.41789	25.2631	0.996474	Up-regulated
NCU00169	translocation protein SEC63 like protein	350.888	53.0949	2.72437	297.793	0.996469	Up-regulated
NCU03305	calcium-transporting ATPase sarcoplasmic/endoplasmic reticulum type	229.694	34.7667	2.72394	194.928	0.996469	Up-regulated
NCU00022	hypothetical protein	40.1939	5.21973	2.94493	34.9742	0.996431	Up-regulated
NCU04847	cyclin	93.2058	14.1196	2.72272	79.0862	0.996387	Up-regulated
NCU05315	hypothetical protein	141.531	21.751	2.70196	119.78	0.996381	Up-regulated
NCU04466	cyanamide hydratase	53.4502	7.70489	2.79435	45.7453	0.996293	Up-regulated
NCU01268	ubiquitin-conjugating enzyme E2 6	54.8584	8.16636	2.74795	46.692	0.996255	Up-regulated
NCU02142	hypothetical protein	49.392	7.34868	2.74872	42.0433	0.996046	Up-regulated
NCU03213	mannosylphosphorylation protein	54.7277	8.21526	2.73589	46.5124	0.99603	Up-regulated
NCU10314	probable drug proton antiporter	48.4892	7.2187	2.74785	41.2705	0.996008	Up-regulated
NCU04923	glycerol dehydrogenase-1	82.3559	12.788	2.68708	69.5679	0.995964	Up-regulated
NCU03077	hypothetical protein	43.6512	6.13468	2.83096	37.5165	0.995942	Up-regulated
NCU05931	hypothetical protein	23.4934	1.26013	4.22061	22.2333	0.995903	Up-regulated
NCU02722	hypothetical protein	25.0298	2.14975	3.5414	22.88	0.995903	Up-regulated
NCU02378	integral membrane protein	40.5169	5.62976	2.84738	34.8871	0.995898	Up-regulated
NCU04421	annexin XIV	136.825	21.2901	2.68408	115.535	0.99587	Up-regulated
NCU16318	hypothetical protein	125.257	19.6054	2.67557	105.652	0.995859	Up-regulated
NCU06385	hypothetical protein	43.0421	6.34901	2.76115	36.6931	0.995777	Up-regulated
NCU02681	translocation protein SEC66 like protein	222.154	35.1976	2.65801	186.957	0.995766	Up-regulated
NCU06360	histidinol-phosphate aminotransferase	261.67	41.6141	2.6526	220.056	0.995755	Up-regulated
NCU04218	RTA1 domain-containing protein	80.2209	12.5591	2.67525	67.6618	0.995695	Up-regulated
NCU00830	ctr copper transporter	1119.04	179.172	2.64285	939.868	0.995651	Up-regulated
NCU08379	translocation protein SEC61 subunit beta	788.161	126.507	2.63928	661.654	0.995651	Up-regulated
NCU06522	MFS maltose permease	23.8264	1.79005	3.73449	22.0364	0.99564	Up-regulated
NCU06677	signal peptidase complex subunit Spc3	250.132	40.473	2.62766	209.659	0.995519	Up-regulated
NCU04528	laccase	22.1792	0.885252	4.64698	21.2939	0.995508	Up-regulated
NCU02550	probable galactinol--sucrose galactosyltransferase 6	41.7016	6.22604	2.74372	35.4756	0.995404	Up-regulated
NCU07134	hypothetical protein	29.4662	3.69048	2.99718	25.7758	0.995371	Up-regulated
NCU01454	mitochondrial hydrolase	76.7248	12.3736	2.63243	64.3512	0.995305	Up-regulated
NCU04924	HAD-superfamily hydrolase	59.9513	9.45622	2.66446	50.4951	0.995283	Up-regulated
NCU06095	CP2 transcription factor	139.22	22.6159	2.62195	116.604	0.995283	Up-regulated
NCU02948	non-anchored cell wall protein 4	743.143	120.87	2.62018	622.272	0.995283	Up-regulated
NCU17137	hypothetical protein	25.0412	2.61381	3.26008	22.4274	0.995162	Up-regulated
NCU09144	hypothetical protein	28.1317	3.44201	3.03087	24.6897	0.99514	Up-regulated
NCU03078	hypothetical protein	50.7175	7.88918	2.68454	42.8283	0.995113	Up-regulated
NCU04518	hypothetical protein	152.385	24.9021	2.61338	127.482	0.995085	Up-regulated
NCU05160	ATP-dependent Zn protease	486.791	79.7983	2.60887	406.993	0.995085	Up-regulated
NCU06771	ER lumen protein retaining receptor	267.85	43.9569	2.60727	223.893	0.995085	Up-regulated
NCU00146	ER-associated proteolytic system protein Der1	74.7871	12.1563	2.62108	62.6308	0.995041	Up-regulated
NCU06704	hypothetical protein	864.575	142.396	2.60208	722.179	0.994997	Up-regulated
NCU08720	hypothetical protein	35.3432	5.18693	2.76848	30.1562	0.994992	Up-regulated
NCU05131	hypothetical protein	47.5521	7.42321	2.6794	40.1289	0.994948	Up-regulated
NCU08743	inorganic phosphate transporter	620.127	102.766	2.5932	517.361	0.994887	Up-regulated
NCU00454	hypothetical protein	187.956	31.1889	2.59129	156.768	0.994887	Up-regulated
NCU05574	hypothetical protein	507.034	84.451	2.5859	422.583	0.994887	Up-regulated
NCU00121	chloride channel protein	60.2395	9.79246	2.62097	50.4471	0.994794	Up-regulated
NCU09536	hypothetical protein	137.87	22.9937	2.584	114.876	0.994778	Up-regulated
NCU09564	phosphate-repressible phosphate permease	153.082	25.5876	2.58079	127.494	0.994778	Up-regulated
NCU05033	hypothetical protein	83.5065	14.0085	2.57559	69.498	0.994624	Up-regulated
NCU07125	cytomegalovirus gH-receptor family protein	73.1229	12.1799	2.58582	60.943	0.994607	Up-regulated
NCU12114	DDHD domain-containing protein	104.504	17.5614	2.57308	86.9427	0.994602	Up-regulated
NCU17176	alpha/beta hydrolase	26.4753	3.26437	3.01977	23.2109	0.99458	Up-regulated
NCU01214	hypothetical protein	31.9594	4.53213	2.81798	27.4273	0.994541	Up-regulated
NCU01570	hypothetical protein	41.17	6.47776	2.66803	34.6922	0.994536	Up-regulated
NCU09101	hypothetical protein	251.935	42.9143	2.55352	209.021	0.994404	Up-regulated
NCU09802	hypothetical protein	2283.91	391.196	2.54554	1892.72	0.994404	Up-regulated
NCU01236	structure-specific endonuclease subunit slx1	33.2348	5.00719	2.73062	28.2277	0.994344	Up-regulated
NCU06254	tRNA splicing 2' phosphotransferase 1	49.4537	8.11848	2.6068	41.3353	0.994239	Up-regulated
NCU05922	hypothetical protein	38.9565	6.22364	2.64603	32.7329	0.994234	Up-regulated
NCU03367	hypothetical protein	74.367	12.7183	2.54776	61.6487	0.994152	Up-regulated
NCU03637	CaaX prenyl protease Ste24	452.908	78.2354	2.53332	374.673	0.994086	Up-regulated
NCU04230	isocitrate lyase	222.147	38.4505	2.53044	183.696	0.994086	Up-regulated
NCU04633	E3 ubiquitin-protein ligase	125.394	21.7066	2.53026	103.687	0.994075	Up-regulated
NCU03205	hypothetical protein	45.6368	7.4691	2.61119	38.1677	0.994064	Up-regulated
NCU08358	ATP-dependent bile acid permease	155.179	27.0602	2.51969	128.119	0.99397	Up-regulated
NCU07242	short-chain dehydrogenase/oxidoreductase	20.1256	1.3456	3.90272	18.78	0.993959	Up-regulated
NCU05314	hypothetical protein	130.603	23.1416	2.49663	107.461	0.99385	Up-regulated
NCU01928	ubx domain-containing protein	83.3181	14.5733	2.5153	68.7449	0.9938	Up-regulated
NCU01422	multiprotein-bridging factor 1	662.787	117.773	2.49254	545.015	0.993756	Up-regulated
NCU10603	hypothetical protein	545.986	97.1574	2.49047	448.828	0.993756	Up-regulated
NCU06868	Sec23/Sec24 family protein	207.497	37.0171	2.48683	170.48	0.993756	Up-regulated
NCU01312	myb-like DNA-binding protein myb-1	60.1	10.3526	2.53737	49.7473	0.993734	Up-regulated
NCU04246	hypothetical protein	108.473	19.3003	2.49064	89.1729	0.993718	Up-regulated
NCU03661	GTPase-activating protein GYP7	79.4618	14.0546	2.49922	65.4072	0.993657	Up-regulated
NCU03308	hypothetical protein	57.4321	9.84621	2.54422	47.5859	0.993652	Up-regulated
NCU04639	non-classical export protein Nce102	37.4593	6.09588	2.61942	31.3634	0.993591	Up-regulated
NCU06616	S-adenosylmethionine-dependent methyltransferase	63.3136	11.0527	2.51811	52.2609	0.993542	Up-regulated
NCU02478	alpha-1,3-glucan synthase Ags2	46.9173	8.02934	2.54677	38.8879	0.993427	Up-regulated
NCU10035	hypothetical protein	40.163	6.72133	2.57905	33.4417	0.99335	Up-regulated
NCU03903	lipase/esterase	47.4339	8.16591	2.53823	39.2679	0.993273	Up-regulated
NCU17136	hypothetical protein	22.6772	2.78177	3.02716	19.8954	0.993053	Up-regulated
NCU02544	ABC transporter	109.532	19.9338	2.45806	89.5981	0.992932	Up-regulated
NCU06586	AN1 zinc finger protein	61.1596	11.0498	2.46856	50.1098	0.992921	Up-regulated
NCU00473	hypothetical protein	27.8946	4.26181	2.71045	23.6328	0.9929	Up-regulated
NCU02703	hypothetical protein	191.416	35.3318	2.43767	156.084	0.992845	Up-regulated
NCU06680	hypothetical protein	25.7724	3.6432	2.82255	22.1292	0.992812	Up-regulated
NCU02065	hypothetical protein	32.833	5.36381	2.61381	27.4691	0.992691	Up-regulated
NCU04506	hypothetical protein	20.3129	2.16953	3.22694	18.1433	0.99268	Up-regulated
NCU07720	MATE efflux family protein	37.3371	6.35442	2.55478	30.9827	0.992669	Up-regulated
NCU01055	chromate ion transporter	80.1411	14.7371	2.44309	65.404	0.992641	Up-regulated
NCU05561	copper metallothionein Note(s): Short protein	3448.87	639.86	2.4303	2809.01	0.99257	Up-regulated
NCU05230	hypothetical protein	289.687	53.7749	2.42949	235.912	0.99257	Up-regulated
NCU01997	ABC transporter	40.5128	7.0964	2.51322	33.4164	0.992433	Up-regulated
NCU03134	class I alpha-mannosidase 1A	25.0308	3.70699	2.75538	21.3238	0.992416	Up-regulated
NCU02739	transcription factor RfeD	55.9205	10.2589	2.44651	45.6616	0.992246	Up-regulated
NCU05637	hypothetical protein	22.5264	2.95633	2.92974	19.5701	0.992164	Up-regulated
NCU02653	allantoate permease	39.1251	7.01646	2.47928	32.1087	0.992125	Up-regulated
NCU01898	hypothetical protein	52.379	9.66866	2.4376	42.7104	0.992081	Up-regulated
NCU05387	nitrilase	184.451	35.0124	2.3973	149.438	0.992004	Up-regulated
NCU02718	hypothetical protein	148.184	28.371	2.3849	119.813	0.991999	Up-regulated
NCU08957	hypothetical protein	406.022	77.8564	2.38267	328.165	0.991999	Up-regulated
NCU07366	glucosamine-fructose-6-phosphate aminotransferase	599.292	116.101	2.36788	483.191	0.991917	Up-regulated
NCU01429	phosphoserine aminotransferase	379.091	73.4732	2.36726	305.618	0.991917	Up-regulated
NCU06113	hypothetical protein	85.0177	16.2192	2.39006	68.7984	0.991834	Up-regulated
NCU07940	hypothetical protein	29.254	4.79974	2.6076	24.4542	0.991823	Up-regulated
NCU11236	hypothetical protein	506.456	99.0889	2.35364	407.367	0.991823	Up-regulated
NCU02475	glycine dehydrogenase	181.491	35.5922	2.35026	145.899	0.991823	Up-regulated
NCU07569	cell wall mannoprotein pir1	233.186	45.7863	2.34849	187.399	0.991823	Up-regulated
NCU03550	hypothetical protein	101.839	19.8421	2.35965	81.9966	0.99179	Up-regulated
NCU06481	DNA ligase	51.4556	9.52062	2.4342	41.935	0.991746	Up-regulated
NCU06660	plasma membrane proteolipid 3	1999.22	394.562	2.34111	1604.66	0.991741	Up-regulated
NCU01318	protein transporter sec-23	449.809	89.0785	2.33616	360.731	0.991741	Up-regulated
NCU04316	pheromone processing carboxypeptidase Kex1	150.867	29.9305	2.33359	120.937	0.99173	Up-regulated
NCU02702	glucokinase	121.186	24.4032	2.31209	96.7831	0.991582	Up-regulated
NCU11237	prenylated Rab acceptor 1	405.181	83.3748	2.28088	321.807	0.99145	Up-regulated
NCU04519	microsomal signal peptidase 18 kDa subunit	140.911	28.9947	2.28093	111.917	0.991444	Up-regulated
NCU03336	hypothetical protein	75.7372	15.182	2.31864	60.5552	0.991406	Up-regulated
NCU03989	ADP,ATP carrier protein	56.7929	10.7418	2.40247	46.0511	0.991395	Up-regulated
NCU04118	aspartokinase	106.292	21.857	2.28186	84.435	0.991389	Up-regulated
NCU04943	V-SNARE protein Bos1	56.4693	10.7953	2.38706	45.6739	0.991378	Up-regulated
NCU06651	AN1-type zinc finger protein	369.038	76.5779	2.26877	292.46	0.991329	Up-regulated
NCU00598	thioredoxin	123.678	25.5911	2.27288	98.087	0.991301	Up-regulated
NCU03079	hypothetical protein	72.4357	14.7495	2.29603	57.6862	0.991258	Up-regulated
NCU09817	DAHP synthase	643.509	134.152	2.26209	509.356	0.991225	Up-regulated
NCU00865	oxalate decarboxylase oxdC	70.233	14.3248	2.29363	55.9082	0.991214	Up-regulated
NCU03819	COPII coat assembly protein sec-16	76.8373	15.8688	2.27562	60.9685	0.99117	Up-regulated
NCU09085	cyclin	85.6497	17.7544	2.27027	67.8953	0.991153	Up-regulated
NCU03083	hypothetical protein	265.397	56.4407	2.23335	208.957	0.991104	Up-regulated
NCU03714	desumoylating isopeptidase 1	33.8695	6.13367	2.46516	27.7358	0.991065	Up-regulated
NCU00155	transcriptional regulatory protein	86.286	18.0518	2.25699	68.2342	0.991049	Up-regulated
NCU09333	zinc finger transcription factor ACE1	366.241	79.2047	2.20913	287.036	0.991049	Up-regulated
NCU10239	hypothetical protein	47.9992	9.19546	2.38402	38.8037	0.99101	Up-regulated
NCU02956	aspartic-type endopeptidase	106.9	23.0273	2.21485	83.8732	0.990983	Up-regulated
NCU08674	pentatricopeptide repeat protein	56.8973	11.4568	2.31216	45.4405	0.990972	Up-regulated
NCU04112	hypothetical protein	22.8027	3.45665	2.72176	19.346	0.990873	Up-regulated
NCU00214	hypothetical protein	73.8197	15.7135	2.232	58.1062	0.990796	Up-regulated
NCU03949	nitropropane dioxygenase-1	208.508	45.5997	2.19301	162.908	0.990758	Up-regulated
NCU03897	RNA binding effector protein Scp160	286.094	62.6769	2.19048	223.417	0.990758	Up-regulated
NCU04050	cross-pathway control protein 1	2527.65	555.844	2.18505	1971.81	0.990758	Up-regulated
NCU01545	autophagy protein 8	1040.92	229.144	2.18353	811.774	0.990758	Up-regulated
NCU08195	arginyl-tRNA synthetase	444.994	97.9809	2.18321	347.013	0.990758	Up-regulated
NCU02785	phospho-2-dehydro-3-deoxyheptonate aldolase	433.031	95.3534	2.18312	337.678	0.990758	Up-regulated
NCU08409	tryptophan synthetase	298.53	66.3801	2.16905	232.149	0.990758	Up-regulated
NCU00163	dolichyl pyrophosphate Glc1Man9GlcNAc2 alpha-1,3-glucosyltransferase	72.1688	15.4672	2.22217	56.7016	0.990741	Up-regulated
NCU01051	hypothetical protein	126.77	27.837	2.18714	98.933	0.99073	Up-regulated
NCU04255	hypothetical protein	65.0948	13.7378	2.24439	51.357	0.990692	Up-regulated
NCU04657	1-aminocyclopropane-1-carboxylate deaminase	64.6786	13.6156	2.24803	51.063	0.990686	Up-regulated
NCU08767	serine/threonine-protein kinase RIO1	96.457	21.2957	2.17932	75.1613	0.990653	Up-regulated
NCU01393	class III chitinase	59.0216	12.3206	2.26018	46.7011	0.990621	Up-regulated
NCU09282	hypothetical protein	41.7027	7.95473	2.39026	33.748	0.990615	Up-regulated
NCU08391	hypothetical protein	45.619	9.0523	2.33328	36.5667	0.990615	Up-regulated
NCU08267	activating signal cointegrator 1 complex subunit 3	44.6654	8.85023	2.33537	35.8152	0.990549	Up-regulated
NCU07564	siderophore iron transporter mirC	33.901	6.19125	2.45303	27.7098	0.990516	Up-regulated
NCU01220	BAG domain-containing protein	47.5639	9.73344	2.28884	37.8304	0.990505	Up-regulated
NCU07888	hypothetical protein	33.1223	6.00325	2.46399	27.119	0.9905	Up-regulated
NCU10775	NADPH oxidase 2	61.4108	13.2995	2.20712	48.1112	0.990494	Up-regulated
NCU01865	hypothetical protein	28.3714	4.89666	2.53457	23.4747	0.990483	Up-regulated
NCU04610	oxysterol binding protein	74.7751	16.4525	2.18425	58.3226	0.990461	Up-regulated
NCU08851	hypothetical protein	45.9035	9.34956	2.29563	36.5539	0.990445	Up-regulated
NCU07498	DNA repair protein RAD2	63.9581	13.9556	2.19628	50.0025	0.990439	Up-regulated
NCU01296	degradation in endoplasmic reticulum protein 2 derlin-2	41.3099	8.02895	2.3632	33.2809	0.990401	Up-regulated
NCU11158	hypothetical protein	52.9235	11.0745	2.25667	41.849	0.990401	Up-regulated
NCU06984	hypothetical protein	54.8803	11.7662	2.22164	43.1142	0.990324	Up-regulated
NCU02397	pyruvate decarboxylase	54.3942	11.7267	2.21366	42.6675	0.99028	Up-regulated
NCU11185	protein phosphatase	53.9183	11.623	2.21379	42.2953	0.990253	Up-regulated
NCU09281	alpha-glucosidase	28.4387	4.99556	2.50913	23.4431	0.990247	Up-regulated
NCU00684	type I inositol -trisphosphate 5-phosphatase 12	61.6827	13.6203	2.1791	48.0624	0.990198	Up-regulated
NCU12126	hypothetical protein	59.0786	12.942	2.19058	46.1366	0.990154	Up-regulated
NCU00878	hypothetical protein	57.4406	12.6775	2.1798	44.7631	0.990088	Up-regulated
NCU01818	hypothetical protein	30.7102	5.57262	2.46229	25.1376	0.98994	Up-regulated
NCU03506	hypothetical protein	35.0898	6.67363	2.39451	28.4162	0.98983	Up-regulated
NCU01004	phosphatidylserine decarboxylase proenzyme	196.425	44.3173	2.14803	152.107	0.989764	Up-regulated
NCU00829	ferric reductase	577.467	130.321	2.14767	447.146	0.989764	Up-regulated
NCU00604	RNA 3'-terminal phosphate cyclase	46.8176	10.2309	2.19412	36.5867	0.989643	Up-regulated
NCU01193	hypothetical protein	44.5164	9.68515	2.20049	34.8312	0.989621	Up-regulated
NCU01213	superoxide dismutase	810.193	183.642	2.14137	626.551	0.989528	Up-regulated
NCU09199	tyrosinase	44.6116	9.87323	2.17583	34.7384	0.989445	Up-regulated
NCU03970	riboflavin kinase	80.4989	18.2704	2.13946	62.2285	0.989286	Up-regulated
NCU00953	hypothetical protein	37.0932	7.72134	2.26423	29.3719	0.989231	Up-regulated
NCU01064	hypothetical protein	513.575	118.273	2.11845	395.302	0.989182	Up-regulated
NCU03243	inositol phosphosphingolipid phospholipase C	39.1948	8.62295	2.18441	30.5719	0.988957	Up-regulated
NCU08022	CCA tRNA nucleotidyltransferase mitochondrial	57.8119	13.1147	2.14019	44.6973	0.988858	Up-regulated
NCU03698	hypothetical protein	31.302	6.17498	2.34175	25.127	0.988704	Up-regulated
NCU03551	hypothetical protein	26.5788	4.82997	2.46019	21.7488	0.988699	Up-regulated
NCU06987	hypothetical protein	35.34	7.64965	2.20784	27.6903	0.988693	Up-regulated
NCU10763	small oligopeptide transporter	36.8003	8.15215	2.17446	28.6481	0.988611	Up-regulated
NCU07939	syntaxin	48.9247	11.0908	2.1412	37.8339	0.988484	Up-regulated
NCU04760	golgi apparatus membrane protein tvp-18	432.834	100.393	2.10815	332.441	0.988375	Up-regulated
NCU02386	white-opaque regulator 1	29.3975	5.7826	2.3459	23.6149	0.98827	Up-regulated
NCU09233	FAD synthetase	70.3293	16.2973	2.10949	54.0319	0.988012	Up-regulated
NCU04670	calcium-independent phospholipase a2-gamma	45.5097	10.4592	2.1214	35.0505	0.987902	Up-regulated
NCU06738	protein transporter sec-31	250.266	58.4109	2.09915	191.855	0.987842	Up-regulated
NCU02463	bax Inhibitor family protein	168.624	39.5204	2.09314	129.104	0.987842	Up-regulated
NCU08183	hypothetical protein	513.664	120.464	2.09222	393.2	0.987842	Up-regulated
NCU02600	hypothetical protein	262.627	61.6697	2.09038	200.958	0.987842	Up-regulated
NCU09118	DNA topoisomerase I	137.184	32.143	2.09354	105.042	0.987831	Up-regulated
NCU01703	NAD(P)H-dependent D-xylose reductase	119.959	28.0736	2.09526	91.8858	0.987814	Up-regulated
NCU00399	cell wall protein PhiA	112.243	26.2422	2.09667	86.0013	0.987798	Up-regulated
NCU06700	alpha/beta hydrolase	24.2743	4.40193	2.46322	19.8723	0.987699	Up-regulated
NCU03548	hypothetical protein	153.519	36.4444	2.07465	117.075	0.987529	Up-regulated
NCU02099	hypothetical protein	266.96	63.4909	2.072	203.469	0.987529	Up-regulated
NCU01052	hypothetical protein	73.1693	17.101	2.09716	56.0683	0.987507	Up-regulated
NCU03908	fmp-52	109.298	25.8963	2.07745	83.4021	0.987468	Up-regulated
NCU00077	Ku70/Ku80 family protein	67.7067	15.9007	2.09021	51.806	0.987392	Up-regulated
NCU02979	AMP deaminase	82.0503	19.4121	2.07955	62.6382	0.987293	Up-regulated
NCU12125	hypothetical protein	26.1554	5.07723	2.365	21.0782	0.987238	Up-regulated
NCU03355	calpain-5	27.0424	5.4887	2.30069	21.5537	0.987238	Up-regulated
NCU09629	hypothetical protein	23.7501	4.40994	2.4291	19.3402	0.986974	Up-regulated
NCU02134	transcription factor	323.143	77.8991	2.05249	245.244	0.986886	Up-regulated
NCU02491	DNAJ domain-containing protein	58.7724	13.9148	2.07852	44.8576	0.986875	Up-regulated
NCU16368	hypothetical protein	124.066	29.9536	2.05031	94.1128	0.986859	Up-regulated
NCU09278	oxidoreductase	21.0689	3.70442	2.50779	17.3644	0.98676	Up-regulated
NCU03312	CorA family metal ion transporter	54.2126	12.8243	2.07974	41.3883	0.986694	Up-regulated
NCU04990	protein serine/threonine kinase	53.5753	12.8047	2.06489	40.7706	0.986634	Up-regulated
NCU03146	F-box protein pof7	39.7524	9.18107	2.11431	30.5713	0.986573	Up-regulated
NCU06707	hypothetical protein	51.2087	12.1471	2.07578	39.0617	0.986557	Up-regulated
NCU03388	stomatin family protein	145.169	35.4068	2.03563	109.762	0.98626	Up-regulated
NCU04773	protein GRISEA	45.8841	10.9686	2.06461	34.9154	0.986238	Up-regulated
NCU06944	hypothetical protein	23.2706	4.36908	2.41311	18.9016	0.986167	Up-regulated
NCU06779	alpha-1,2-mannosyltransferase alg11	87.8754	21.3488	2.04131	66.5266	0.986079	Up-regulated
NCU09986	hypothetical protein	35.3354	8.20891	2.10585	27.1264	0.985903	Up-regulated
NCU04161	ABC transporter	25.0649	5.30307	2.24077	19.7618	0.98581	Up-regulated
NCU07434	short-chain dehydrogenase/reductase SDR	40.5448	9.58812	2.0802	30.9567	0.985794	Up-regulated
NCU16503	hypothetical protein	63.9064	15.5632	2.03782	48.3432	0.985711	Up-regulated
NCU03538	deoxyribonuclease tatD	84.02	20.6245	2.02638	63.3955	0.985684	Up-regulated
NCU03254	hypothetical protein	37.2749	8.77621	2.08653	28.4987	0.985678	Up-regulated
NCU04090	niemann-Pick C1 protein	80.833	19.8474	2.02599	60.9855	0.985634	Up-regulated
NCU09253	flavin carrier protein	60.0381	14.5879	2.04111	45.4502	0.985629	Up-regulated
NCU06862	hypothetical protein	55.9451	13.6473	2.0354	42.2978	0.98547	Up-regulated
NCU05202	hypothetical protein	37.7223	8.9176	2.08069	28.8047	0.985415	Up-regulated
NCU00184	hypothetical protein	43.6208	10.5349	2.04984	33.0859	0.985404	Up-regulated
NCU00130	beta-glucosidase	5203.22	1279.41	2.02393	3923.81	0.985365	Up-regulated
NCU10683	NRS/ER	23.1916	4.7394	2.29083	18.4522	0.98536	Up-regulated
NCU10007	malate synthase	128.915	31.705	2.02363	97.2095	0.985338	Up-regulated
NCU09466	hypothetical protein	105.878	26.2615	2.01138	79.6164	0.985288	Up-regulated
NCU03507	hypothetical protein	22.7648	4.64079	2.29436	18.124	0.985085	Up-regulated
NCU02797	UTP-glucose-1-phosphate uridylyltransferase	2009.88	501.358	2.0032	1508.52	0.984981	Up-regulated
NCU09317	mRNA export factor mex67	69.1354	17.1362	2.01238	51.9992	0.984909	Up-regulated
NCU01629	transcription factor sp1	22.2753	4.53359	2.29672	17.7417	0.984772	Up-regulated
NCU08938	DNA-3-methyladenine glycosylase	32.1065	7.52083	2.0939	24.5857	0.984629	Up-regulated
NCU01187	cpc-3 protein	40.185	9.795	2.03654	30.39	0.984421	Up-regulated
NCU07741	1-acyl-sn-glycerol-3-phosphate acyltransferase 2	42.8834	10.507	2.02907	32.3764	0.98436	Up-regulated
NCU04410	tRNA ligase	167.319	42.2025	1.9872	125.117	0.984349	Up-regulated
NCU04898	cation-transporting ATPase 4	116.383	29.3145	1.9892	87.0687	0.984311	Up-regulated
NCU00699	hypothetical protein	26.3248	6.0471	2.12211	20.2777	0.984141	Up-regulated
NCU02164	hypothetical protein	213.395	53.9418	1.98406	159.454	0.984025	Up-regulated
NCU08291	ferrochelatase	107.747	27.399	1.97545	80.3478	0.983954	Up-regulated
NCU00579	oxysterol-binding protein homolog	98.4553	25.0064	1.97717	73.4489	0.983904	Up-regulated
NCU07966	calcium-transporting ATPase 3	94.4048	23.9927	1.97626	70.4121	0.983877	Up-regulated
NCU01805	hypothetical protein	48.3326	12.0916	1.99899	36.241	0.983844	Up-regulated
NCU02203	ring finger protein	90.383	23.0195	1.97319	67.3635	0.983839	Up-regulated
NCU07959	hypothetical protein	71.4472	18.2397	1.9698	53.2075	0.983619	Up-regulated
NCU03649	hypothetical protein	34.5431	8.4182	2.03681	26.1249	0.98358	Up-regulated
NCU00802	hypothetical protein	44.3174	11.1142	1.99547	33.2032	0.983509	Up-regulated
NCU02761	hypothetical protein	210.762	54.3316	1.95575	156.431	0.983273	Up-regulated
NCU02122	transporter	28.3937	6.83067	2.05547	21.563	0.983202	Up-regulated
NCU07425	hypothetical protein	71.1478	18.3302	1.9566	52.8176	0.982878	Up-regulated
NCU01468	eukaryotic translation initiation factor eIF-2B subunit delta	107.863	27.8731	1.95226	79.9903	0.982872	Up-regulated
NCU03658	secretion pathway protein Sls2/Rcy1	31.8293	7.78815	2.031	24.0411	0.982548	Up-regulated
NCU04014	ubiquitin carboxyl-terminal hydrolase	43.9844	11.1191	1.98395	32.8653	0.982526	Up-regulated
NCU03681	hypothetical protein	43.9829	11.2584	1.96594	32.7245	0.982493	Up-regulated
NCU16438	hypothetical protein	20.5312	4.50081	2.18956	16.0304	0.982323	Up-regulated
NCU01428	5-hydroxyisourate hydrolase	242.844	63.1488	1.9432	179.696	0.982202	Up-regulated
NCU03607	probable serine racemase	123.988	32.3116	1.94008	91.6768	0.982175	Up-regulated
NCU04692	hypothetical protein	24.8577	5.7784	2.10495	19.0793	0.982059	Up-regulated
NCU09504	hypothetical protein	76.4493	19.9659	1.93697	56.4834	0.981867	Up-regulated
NCU00291	hypothetical protein	64.9913	16.9644	1.93774	48.0269	0.981642	Up-regulated
NCU09534	peroxiredoxin HYR1	184.337	48.2676	1.93322	136.07	0.981488	Up-regulated
NCU02355	hypothetical protein	34.0035	8.55065	1.99158	25.4529	0.981444	Up-regulated
NCU04192	vacuolar aspartyl aminopeptidase Lap4	264.967	70.036	1.91964	194.931	0.981411	Up-regulated
NCU08621	hypothetical protein	423.831	112.732	1.91059	311.098	0.981351	Up-regulated
NCU01176	hypothetical protein	39.8434	10.2465	1.9592	29.5969	0.981312	Up-regulated
NCU11241	nuclease domain-containing protein	84.0522	22.3442	1.91138	61.708	0.981098	Up-regulated
NCU01146	signal sequence receptor alpha chain	565.857	151.215	1.90384	414.642	0.981021	Up-regulated
NCU09004	eukaryotic translation initiation factor 6	327.904	87.6832	1.9029	240.22	0.981021	Up-regulated
NCU00490	magnesium transporter	110.533	29.5333	1.90407	80.9999	0.980956	Up-regulated
NCU01759	aldo-keto reductase family 1 member C13	105.696	28.3311	1.89947	77.3653	0.980934	Up-regulated
NCU03654	hypothetical protein	32.9055	8.33896	1.98039	24.5665	0.980813	Up-regulated
NCU06437	E3 ubiquitin-protein ligase	60.035	15.9727	1.9102	44.0623	0.980648	Up-regulated
NCU16374	hypothetical protein	66.721	18.062	1.88518	48.659	0.980472	Up-regulated
NCU03914	glucan 1,3-beta-glucosidase	31.5379	8.02767	1.97403	23.5103	0.980428	Up-regulated
NCU07561	hypothetical protein	52.2173	13.7841	1.92153	38.4332	0.980401	Up-regulated
NCU00669	dolichyl-diphosphooligosaccharide--protein glycosyltransferase subunit	222.374	60.5478	1.87684	161.826	0.980247	Up-regulated
NCU16624	hypothetical protein	46.8748	12.4198	1.91617	34.4549	0.980077	Up-regulated
NCU04382	hypothetical protein	94.5342	25.7217	1.87785	68.8125	0.980077	Up-regulated
NCU00580	acyl-CoA thioesterase	28.8187	7.24194	1.99256	21.5767	0.980022	Up-regulated
NCU02270	hypothetical protein	21.6844	5.09211	2.09032	16.5923	0.979967	Up-regulated
NCU08809	hypothetical protein	43.291	11.3568	1.93052	31.9343	0.979879	Up-regulated
NCU01464	metallocarboxypeptidase	71.5289	19.3727	1.8845	52.1562	0.979813	Up-regulated
NCU03652	SNF2 family helicase/ATPase	23.7841	5.77724	2.04155	18.0069	0.979703	Up-regulated
NCU03047	transcription initiation factor IIf subunit beta	52.7387	14.3308	1.87974	38.4079	0.979237	Up-regulated
NCU11041	hypothetical protein	40.6821	10.9818	1.88928	29.7003	0.979066	Up-regulated
NCU03118	saccharopine dehydrogenase	660.887	181.121	1.86745	479.766	0.979061	Up-regulated
NCU00350	epoxide hydrolase	142.294	38.9753	1.86824	103.318	0.97905	Up-regulated
NCU02147	vms1 homolog	37.5698	9.93143	1.9195	27.6384	0.979039	Up-regulated
NCU16423	hypothetical protein	37.232	9.83152	1.92106	27.4004	0.978995	Up-regulated
NCU08194	ferric cupric reductase transmembrane component 2	270.467	74.74	1.8555	195.727	0.97871	Up-regulated
NCU01275	oxidoreductase	157.911	43.4147	1.86286	114.497	0.978704	Up-regulated
NCU10468	arginine biosynthesis argJ	196.004	54.5413	1.84546	141.463	0.978655	Up-regulated
NCU02282	inositol phosphorylceramide synthase	140.208	38.7743	1.85439	101.433	0.978638	Up-regulated
NCU05514	golgi membrane protein	90.9642	24.975	1.86481	65.9892	0.978517	Up-regulated
NCU08671	phosphomevalonate kinase	64.1549	17.5879	1.86697	46.567	0.978457	Up-regulated
NCU00568	intramembrane protease 2	34.2949	9.04671	1.92253	25.2482	0.97844	Up-regulated
NCU00537	hypothetical protein	79.9769	22.0568	1.85836	57.9201	0.978402	Up-regulated
NCU06406	hypothetical protein	78.719	21.8755	1.8474	56.8435	0.978336	Up-regulated
NCU00955	sterigmatocystin biosynthesis monooxygenase	217.81	60.8761	1.83913	156.934	0.978149	Up-regulated
NCU11180	patatin-like phospholipase domain-containing protein	27.8739	7.22258	1.94833	20.6513	0.978105	Up-regulated
NCU06114	hypothetical protein	26.608	6.85219	1.95722	19.7558	0.97793	Up-regulated
NCU06710	ClpTM1 domain-containing protein	79.0679	22.1148	1.83808	56.9531	0.977831	Up-regulated
NCU08023	cytohesin-2	54.7793	15.2273	1.84697	39.552	0.977716	Up-regulated
NCU00630	hypothetical protein	23.6152	5.96399	1.98537	17.6512	0.977496	Up-regulated
NCU04791	short chain dehydrogenase/reductase	62.0441	17.2813	1.84408	44.7628	0.977479	Up-regulated
NCU04088	hypothetical protein	48.8208	13.5473	1.84949	35.2735	0.977408	Up-regulated
NCU08445	misfolded glycoproteins degradation protein Yos9	152.177	42.7036	1.83332	109.474	0.97737	Up-regulated
NCU16446	hypothetical protein	29.1951	7.66692	1.92901	21.5282	0.977133	Up-regulated
NCU00589	auxin Efflux Carrier superfamily protein	86.4006	24.3699	1.82594	62.0307	0.977133	Up-regulated
NCU00161	hypothetical protein	21.9877	5.48905	2.00207	16.4987	0.977013	Up-regulated
NCU09882	metacaspase-1A	152.737	43.1269	1.82439	109.611	0.977002	Up-regulated
NCU01319	hypothetical protein	233.153	66.5854	1.808	166.567	0.976958	Up-regulated
NCU02901	hypothetical protein	102.689	29.1719	1.81563	73.517	0.976892	Up-regulated
NCU04284	hypothetical protein	169.582	48.7703	1.79791	120.812	0.976892	Up-regulated
NCU00651	peptide N-glycanase-1	68.1363	19.1003	1.83483	49.036	0.976837	Up-regulated
NCU06436	lipase ATG15	141.571	41.2122	1.78038	100.359	0.976793	Up-regulated
NCU04656	MFS transporter	115.09	33.3794	1.78573	81.7106	0.976782	Up-regulated
NCU00026	hypothetical protein	46.8468	13.0847	1.84007	33.7621	0.976766	Up-regulated
NCU05454	glycerol-3-phosphate dehydrogenase	175.656	51.4319	1.77202	124.224	0.976744	Up-regulated
NCU00916	membrane bound cation transporter	78.953	22.3134	1.82309	56.6396	0.976678	Up-regulated
NCU09271	hypothetical protein	116.643	34.2013	1.76997	82.4414	0.976678	Up-regulated
NCU08334	hypothetical protein	61.3742	17.2737	1.82905	44.1004	0.976672	Up-regulated
NCU04048	adenosine deaminase	76.4285	21.6281	1.8212	54.8004	0.976656	Up-regulated
NCU05706	glutathione S-transferase	123.963	36.5574	1.76167	87.4054	0.97665	Up-regulated
NCU02636	ubiquitin conjugating enzyme	85.0446	24.5696	1.79134	60.4749	0.976568	Up-regulated
NCU07441	hypothetical protein	78.5739	22.5106	1.80344	56.0633	0.976557	Up-regulated
NCU03719	E3 ubiquitin-protein ligase	27.8913	7.38267	1.9176	20.5087	0.976502	Up-regulated
NCU11324	PX domain-containing protein	76.3217	22.0044	1.7943	54.3173	0.976496	Up-regulated
NCU03697	FAD binding domain-containing protein	36.5293	10.0279	1.86504	26.5014	0.97648	Up-regulated
NCU07495	sphingolipid long chain base-responsive protein LSP1	99.2427	29.4745	1.75149	69.7682	0.976442	Up-regulated
NCU00365	hypothetical protein	86.3219	25.5236	1.75789	60.7983	0.976409	Up-regulated
NCU07289	transcription initiation factor IIB	66.9571	19.0966	1.80992	47.8606	0.976392	Up-regulated
NCU07497	hypothetical protein	68.1961	19.8985	1.77703	48.2976	0.97626	Up-regulated
NCU04193	hypothetical protein	57.8395	16.3719	1.82083	41.4676	0.976172	Up-regulated
NCU01883	protein hob1	62.1842	17.9646	1.79139	44.2196	0.97615	Up-regulated
NCU01500	nicotinamide riboside kinase 1	67.5586	19.9011	1.76329	47.6575	0.976118	Up-regulated
NCU03946	polyadenylate-binding protein 2	103.079	30.8875	1.73866	72.1916	0.976074	Up-regulated
NCU00619	hypothetical protein	55.9855	16.0499	1.80249	39.9356	0.975969	Up-regulated
NCU00631	RING-13 protein	29.5771	8.05617	1.87631	21.5209	0.975881	Up-regulated
NCU16552	hypothetical protein	23.2863	6.00648	1.95489	17.2798	0.975761	Up-regulated
NCU01793	mRNA export protein mlo3	341.277	103.469	1.72174	237.808	0.975739	Up-regulated
NCU02556	transcription initiation factor TFIId 111 kda subunit	53.4164	15.6954	1.76694	37.721	0.975684	Up-regulated
NCU04554	endochitinase 1	127.858	39.1432	1.70771	88.7149	0.975662	Up-regulated
NCU01947	hypothetical protein	54.8593	16.3039	1.75052	38.5554	0.975596	Up-regulated
NCU09748	transcription initiation factor IIA gamma chain	106.167	32.513	1.70725	73.6544	0.975585	Up-regulated
NCU08341	Copper-transporting ATPase	49.8674	14.5212	1.77994	35.3462	0.975574	Up-regulated
NCU01565	hypothetical protein	580.465	178.586	1.70059	401.879	0.97553	Up-regulated
NCU01219	glutaredoxin	610.384	188.305	1.69664	422.079	0.97553	Up-regulated
NCU08561	succinate/fumarate mitochondrial transporter	46.2439	13.1079	1.81883	33.136	0.975524	Up-regulated
NCU00392	major centromere autoantigen B	34.094	9.47262	1.84768	24.6214	0.975442	Up-regulated
NCU02834	hypothetical protein	61.1044	18.3481	1.73564	42.7563	0.975437	Up-regulated
NCU04015	vacuolar protein sorting-associated protein 27	103.961	32.0813	1.69624	71.8795	0.975404	Up-regulated
NCU04642	adenosine deaminase	69.7462	21.0559	1.72789	48.6903	0.975387	Up-regulated
NCU03451	hypothetical protein	45.7168	13.0998	1.80318	32.617	0.975365	Up-regulated
NCU01322	transcription initiation factor IIe subunit alpha	46.574	13.5607	1.7801	33.0134	0.975332	Up-regulated
NCU02696	pre-mRNA-processing ATP-dependent RNA helicase prp-5	57.5752	17.2198	1.74138	40.3554	0.975283	Up-regulated
NCU00481	a-pheromone processing metallopeptidase Ste23	73.9934	22.4281	1.72209	51.5653	0.975283	Up-regulated
NCU04113	hypothetical protein	46.7859	13.7093	1.77092	33.0767	0.975261	Up-regulated
NCU06260	mRNA-capping enzyme subunit alpha	49.0051	14.5679	1.75014	34.4372	0.975255	Up-regulated
NCU00162	47 kda endomembrane protein	66.6788	20.3631	1.71127	46.3157	0.975096	Up-regulated
NCU11187	signal sequence receptor alpha subunit	54.3516	16.3869	1.72978	37.9647	0.974893	Up-regulated
NCU16534	MFS monocarboxylic acid transporter	43.8735	13.0133	1.75336	30.8602	0.974833	Up-regulated
NCU02422	ATG9 protein	57.8901	17.6369	1.71472	40.2532	0.974778	Up-regulated
NCU02731	hypothetical protein	31.3131	8.71543	1.84512	22.5976	0.974734	Up-regulated
NCU08599	hypothetical protein	44.5664	13.3662	1.73737	31.2002	0.974492	Up-regulated
NCU09806	hypothetical protein	162.673	50.973	1.67417	111.7	0.974421	Up-regulated
NCU00188	autophagy-related protein 1	37.3638	10.655	1.81012	26.7089	0.974404	Up-regulated
NCU07544	ubiquitin ligase BRE1	64.8412	20.1161	1.68856	44.7252	0.974294	Up-regulated
NCU00148	uncharacterized oxidoreductase	37.7774	11.0199	1.77742	26.7576	0.974283	Up-regulated
NCU01444	GTP-binding protein rhb1	99.1068	31.1466	1.66991	67.9601	0.97425	Up-regulated
NCU05276	Yip1 domain family	97.1218	30.5492	1.66866	66.5727	0.974239	Up-regulated
NCU00493	coatomer subunit delta	232.924	73.7688	1.65878	159.155	0.974239	Up-regulated
NCU07485	hypothetical protein	89.0523	27.8104	1.67903	61.2419	0.974228	Up-regulated
NCU02689	rho-type GTPase-activating protein 1	47.604	14.5757	1.70752	33.0283	0.974217	Up-regulated
NCU03947	E3 ubiquitin-protein ligase	187.359	59.7818	1.64803	127.577	0.974206	Up-regulated
NCU04772	u2 snRNP-associated surp motif-containing protein	44.2623	13.3313	1.73126	30.931	0.97419	Up-regulated
NCU01803	arginine-tRNA-protein transferase 1	37.6482	11.0845	1.76403	26.5637	0.974113	Up-regulated
NCU03503	alpha-1,3/1,6 -mannosyltransferase alg-2	58.4868	18.1377	1.68912	40.3492	0.974047	Up-regulated
NCU06893	hypothetical protein	35.4876	10.1431	1.80682	25.3445	0.974031	Up-regulated
NCU06105	ADP-ribosylation factor-binding protein GGA1	173.626	55.834	1.63677	117.792	0.97397	Up-regulated
NCU07491	hypothetical protein	86.4841	27.5619	1.64976	58.9222	0.97391	Up-regulated
NCU00954	protein phosphatase methylesterase 1	85.6836	27.3695	1.64645	58.3141	0.97391	Up-regulated
NCU00388	protein hos4	107.552	34.4042	1.64438	73.1478	0.973844	Up-regulated
NCU00685	casein kinase I isoform delta	402.627	130.365	1.62689	272.262	0.973674	Up-regulated
NCU09692	phosphatidic acid phosphatase beta	60.1082	18.9232	1.66741	41.185	0.973558	Up-regulated
NCU02706	golgi SNAP receptor complex member 1	38.9597	11.7832	1.72525	27.1765	0.973476	Up-regulated
NCU06709	hypothetical protein	40.2142	12.1996	1.72088	28.0146	0.973476	Up-regulated
NCU02415	zinc metalloproteinase	33.1211	9.44008	1.81088	23.681	0.973432	Up-regulated
NCU16785	hypothetical protein	36.8387	11.0154	1.7417	25.8232	0.97341	Up-regulated
NCU03170	molybdopterin-converting factor subunit 2	33.4134	9.75048	1.77688	23.6629	0.973284	Up-regulated
NCU01478	fungal specific transcription factor domain-containing protein	33.4244	9.75544	1.77662	23.669	0.973284	Up-regulated
NCU04363	hypothetical protein	76.7095	24.7954	1.62934	51.9141	0.973224	Up-regulated
NCU09152	hypothetical protein	394.925	128.515	1.61965	266.411	0.973213	Up-regulated
NCU11399	GPI mannosyltransferase 4	49.9777	15.6148	1.67837	34.3629	0.973163	Up-regulated
NCU05990	cell surface receptor/MFS transporter	60.9544	19.5215	1.64267	41.4329	0.973136	Up-regulated
NCU02131	rho guanyl nucleotide exchange factor	53.3249	16.8364	1.66323	36.4885	0.973114	Up-regulated
NCU05958	hypothetical protein	31.5171	8.92415	1.82035	22.593	0.973086	Up-regulated
NCU02747	hypothetical protein	43.7206	13.5397	1.69112	30.181	0.973075	Up-regulated
NCU01211	hypothetical protein	35.3147	10.5627	1.7413	24.7521	0.973048	Up-regulated
NCU03381	CTP-dependent diacylglycerol kinase 1	49.372	15.5657	1.66532	33.8063	0.973042	Up-regulated
NCU00451	hypothetical protein	26.4481	7.26974	1.86319	19.1784	0.973037	Up-regulated
NCU03694	hypothetical protein	37.7225	11.5631	1.7059	26.1594	0.97302	Up-regulated
NCU00711	multidrug resistance protein fnx1	32.9277	9.7765	1.75191	23.1512	0.972916	Up-regulated
NCU01002	coatomer subunit epsilon	262.335	86.0701	1.60783	176.265	0.972795	Up-regulated
NCU04289	ethanolamine-phosphate cytidylyltransferase	119.743	39.1756	1.61191	80.5674	0.972724	Up-regulated
NCU03498	iron transport multicopper oxidase fet3	57.9676	18.6681	1.63467	39.2995	0.972718	Up-regulated
NCU02909	chitosanase	27.0141	7.55032	1.83911	19.4638	0.972614	Up-regulated
NCU02801	translocator protein	143.142	47.0586	1.60491	96.0831	0.972493	Up-regulated
NCU16422	hypothetical protein	138.344	45.6138	1.60072	92.7304	0.972493	Up-regulated
NCU02430	cystathionine gamma-synthase	145.037	47.9694	1.59623	97.0671	0.972493	Up-regulated
NCU00624	ER to Golgi transporter Yif1	84.0218	27.5324	1.60963	56.4894	0.97246	Up-regulated
NCU09330	hypothetical protein	34.4772	10.5069	1.7143	23.9703	0.972301	Up-regulated
NCU01748	hypothetical protein	240.456	79.9029	1.58946	160.554	0.972301	Up-regulated
NCU04101	WD domain-containing protein	40.7809	12.7008	1.68298	28.0802	0.972257	Up-regulated
NCU02379	hypothetical protein	43.1814	13.7032	1.6559	29.4783	0.972252	Up-regulated
NCU08807	DNA-binding protein cre-1	117.737	39.1688	1.58779	78.5683	0.972219	Up-regulated
NCU07379	bZIP-type transcription factor	82.3322	27.1688	1.59951	55.1634	0.972169	Up-regulated
NCU07416	hypothetical protein	29.8655	8.81045	1.76119	21.055	0.972065	Up-regulated
NCU03810	hypothetical protein	46.9695	15.2176	1.62599	31.752	0.972048	Up-regulated
NCU16512	hypothetical protein	33.1502	10.0932	1.71563	23.057	0.972043	Up-regulated
NCU02883	hypothetical protein	28.6049	8.169	1.80803	20.436	0.972004	Up-regulated
NCU00581	phosphopantetheinyl transferase	24.7154	6.83798	1.85377	17.8775	0.971988	Up-regulated
NCU07543	transcription factor tfIIIb component b	50.9808	16.6167	1.61732	34.3641	0.971878	Up-regulated
NCU02429	hypothetical protein	29.2979	8.67081	1.75656	20.6271	0.971851	Up-regulated
NCU00200	multifunctional tryptophan biosynthesis protein	132.954	44.7288	1.57165	88.2252	0.971746	Up-regulated
NCU03715	kinesin family protein	23.4461	6.4298	1.8665	17.0163	0.971614	Up-regulated
NCU04637	BAR adaptor protein RVS167	59.5901	19.6346	1.60168	39.9555	0.971598	Up-regulated
NCU02724	HLH transcription factor	40.2226	12.8712	1.64386	27.3514	0.971538	Up-regulated
NCU09263	hypothetical protein	240.801	81.7998	1.55767	159.001	0.971516	Up-regulated
NCU06772	hypothetical protein	39.6807	12.6948	1.6442	26.9859	0.971477	Up-regulated
NCU09424	hypothetical protein	27.707	8.09569	1.77502	19.6113	0.971345	Up-regulated
NCU05309	Cut9 interacting protein Scn1	75.5791	25.4324	1.57132	50.1467	0.97129	Up-regulated
NCU11313	microsomal signal peptidase Spc12	96.5845	32.8107	1.55762	63.7738	0.97129	Up-regulated
NCU03770	cell wall glycosyl hydrolase Dfg5	169.957	58.149	1.54734	111.808	0.971285	Up-regulated
NCU00132	hypothetical protein	51.7797	17.1208	1.59663	34.6589	0.971203	Up-regulated
NCU08217	signal recognition particle receptor subunit beta	84.5876	28.696	1.55959	55.8916	0.971181	Up-regulated
NCU01501	mitochondrial peptidyl-tRNA hydrolase Pth2	79.0587	26.7375	1.56406	52.3212	0.971093	Up-regulated
NCU07297	swm histone demethylase complex subunit	28.8845	8.71223	1.72918	20.1722	0.970851	Up-regulated
NCU05525	hypothetical protein	47.0663	15.5712	1.59582	31.4951	0.970851	Up-regulated
NCU00913	GPI-anchored wall transfer protein 1	66.1761	22.5116	1.55564	43.6646	0.970796	Up-regulated
NCU16558	hypothetical protein	34.0408	10.7058	1.66887	23.3349	0.970791	Up-regulated
NCU00322	hypothetical protein	1358.67	468.4	1.53638	890.269	0.970791	Up-regulated
NCU01740	histone H2A.Z-specific chaperone chz-1	601.915	207.617	1.53563	394.298	0.970791	Up-regulated
NCU01459	cyclic AMP-dependent transcription factor	22.9565	6.3714	1.84922	16.5851	0.97078	Up-regulated
NCU01412	gamma-glutamyl phosphate reductase	102.015	34.9957	1.54353	67.0192	0.970615	Up-regulated
NCU02752	C6 transcription factor Prf	35.2666	11.3049	1.64136	23.9617	0.970566	Up-regulated
NCU04457	magnesium transporter	44.0545	14.5348	1.59978	29.5197	0.970555	Up-regulated
NCU09182	stress responsive A/B barrel domain-containing protein	173.917	60.2202	1.53008	113.697	0.970351	Up-regulated
NCU06386	dolichyl-phosphate beta-glucosyltransferase	27.7443	8.36545	1.72968	19.3789	0.970346	Up-regulated
NCU01907	syntaxin 5	79.256	27.2777	1.5388	51.9782	0.97034	Up-regulated
NCU03905	hypothetical protein	143.254	49.5151	1.53263	93.7385	0.970329	Up-regulated
NCU04413	hypothetical protein	72.3508	24.9389	1.53661	47.4119	0.970203	Up-regulated
NCU02749	hypothetical protein	42.2417	13.9835	1.59495	28.2582	0.97011	Up-regulated
NCU06318	ATP-dependent RNA helicase DHX8	28.3737	8.75728	1.696	19.6164	0.970071	Up-regulated
NCU07439	hypothetical protein	723.914	251.806	1.5235	472.108	0.970055	Up-regulated
NCU05995	ubiquitin	699.165	243.686	1.52061	455.479	0.970055	Up-regulated
NCU02548	hypothetical protein	303.132	105.738	1.51945	197.393	0.970055	Up-regulated
NCU04543	hypothetical protein	380.003	132.671	1.51815	247.332	0.970055	Up-regulated
NCU16822	hypothetical protein	1488.29	520.316	1.51619	967.972	0.970055	Up-regulated
NCU03773	hypothetical protein	31.3234	9.8715	1.6659	21.4519	0.970044	Up-regulated
NCU02701	dipeptidyl peptidase	135.244	47.2806	1.51624	87.9634	0.970016	Up-regulated
NCU05899	flotillin domain-containing protein	122.539	42.6513	1.52258	79.888	0.969984	Up-regulated
NCU01427	geranylgeranyl pyrophosphate synthetase	52.2061	17.8587	1.54759	34.3474	0.969956	Up-regulated
NCU04411	anthranilate phosphoribosyltransferase	109.301	38.0299	1.5231	71.2711	0.969918	Up-regulated
NCU06202	serine/threonine protein kinase	75.0779	25.9376	1.53335	49.1403	0.969819	Up-regulated
NCU00182	membrane protein PTM1	95.3299	33.1519	1.52384	62.178	0.969813	Up-regulated
NCU07428	copper transporter	335.186	117.658	1.51036	217.528	0.969736	Up-regulated
NCU01927	hypothetical protein	124.721	44.028	1.50221	80.6932	0.96961	Up-regulated
NCU09502	hypothetical protein	30.7323	9.70933	1.66231	21.0229	0.969599	Up-regulated
NCU01758	hypothetical protein	38.8381	12.8825	1.59206	25.9556	0.969555	Up-regulated
NCU03660	FK506 suppressor Sfk1	23.1425	6.53002	1.82539	16.6125	0.969522	Up-regulated
NCU07953	alternative oxidase	84.9241	29.7166	1.5149	55.2075	0.969385	Up-regulated
NCU02460	syntaxin family protein	128.992	45.8276	1.49299	83.1645	0.969319	Up-regulated
NCU07385	hypothetical protein	30.8616	9.92241	1.63705	20.9392	0.96927	Up-regulated
NCU02693	C-3 sterol dehydrogenase/C-4 decarboxylase	133.615	47.93	1.47908	85.6851	0.969215	Up-regulated
NCU04293	COPII-coated vesicle protein	128.496	45.9153	1.48468	82.5808	0.969198	Up-regulated
NCU04019	nicotinamide mononucleotide adenylyl transferase	129.302	46.2208	1.48413	83.0816	0.969198	Up-regulated
NCU10810	mRNA splicing protein	99.8153	35.5402	1.48981	64.2751	0.969171	Up-regulated
NCU01327	hypothetical protein	67.6933	23.724	1.51267	43.9693	0.969033	Up-regulated
NCU01278	centromere kinetochore protein zw10 homolog	42.2777	14.4542	1.5484	27.8234	0.968957	Up-regulated
NCU05835	hypothetical protein	66.3287	23.4087	1.50259	42.9201	0.968924	Up-regulated
NCU07399	serine/threonine kinase 16	62.033	21.9593	1.49821	40.0738	0.968759	Up-regulated
NCU06117	hypothetical protein	26.6695	8.28137	1.68725	18.3881	0.968753	Up-regulated
NCU06029	hypothetical protein	39.1812	13.2836	1.56051	25.8975	0.968748	Up-regulated
NCU01878	golgin IMH1	69.1978	24.6261	1.49054	44.5716	0.968704	Up-regulated
NCU05873	alpha-amylase	28.0312	8.90785	1.65388	19.1233	0.968468	Up-regulated
NCU01646	hypothetical protein	28.7297	9.24199	1.63627	19.4877	0.968457	Up-regulated
NCU00068	hypothetical protein	65.1922	23.4422	1.47559	41.75	0.96844	Up-regulated
NCU00918	hypothetical protein	90.5332	32.7512	1.4669	57.7819	0.968435	Up-regulated
NCU16681	hypothetical protein	22.8214	6.67046	1.77453	16.1509	0.968418	Up-regulated
NCU01272	mitochondrial presequence protease	78.0873	28.2554	1.46656	49.8319	0.968248	Up-regulated
NCU02577	hypothetical protein	43.8409	15.1533	1.53264	28.6876	0.968221	Up-regulated
NCU03590	hypothetical protein	33.9787	11.3788	1.57828	22.5999	0.968105	Up-regulated
NCU07001	homoserine O-acetyltransferase	60.1418	21.7302	1.46867	38.4117	0.967732	Up-regulated
NCU04105	tuberous sclerosis 2 protein homolog	27.6517	8.96202	1.62547	18.6897	0.967688	Up-regulated
NCU04936	UDP-glucose 6-dehydrogenase	85.7073	31.1632	1.45957	54.5441	0.967633	Up-regulated
NCU07367	proteasome 26S subunit	255.857	93.7565	1.44835	162.101	0.967633	Up-regulated
NCU02829	phosphomannomutase	411.748	151.935	1.43831	259.813	0.967501	Up-regulated
NCU04303	asparagine synthetase 2	401.271	148.134	1.43767	253.137	0.967501	Up-regulated
NCU03992	fimbrin	299.136	110.451	1.4374	188.685	0.967501	Up-regulated
NCU09215	hypothetical protein	43.0501	15.1078	1.51072	27.9423	0.967457	Up-regulated
NCU05010	hypothetical protein	38.9339	13.4771	1.53051	25.4568	0.967452	Up-regulated
NCU09403	NmrA family protein	26.8842	8.6996	1.62774	18.1846	0.967282	Up-regulated
NCU06170	hypothetical protein	23.1705	7.15596	1.69507	16.0145	0.967073	Up-regulated
NCU03981	elongation factor Tu GTP binding domain-containing protein	73.4232	26.8675	1.45038	46.5558	0.967029	Up-regulated
NCU03915	hypothetical protein	63.0079	23.0796	1.44891	39.9283	0.966711	Up-regulated
NCU07273	hypothetical protein	81.5541	30.2318	1.43169	51.3223	0.966524	Up-regulated
NCU05164	short chain dehydrogenase/reductase SDR	80.9518	30.0747	1.42851	50.877	0.966518	Up-regulated
NCU01833	peroxide stress-activated histidine kinase mak1	20.3407	5.79341	1.81188	14.5473	0.966507	Up-regulated
NCU06718	zinc knuckle domain-containing protein	60.4388	22.2752	1.44003	38.1635	0.96648	Up-regulated
NCU08891	hypothetical protein	29.5716	9.97537	1.56777	19.5963	0.966315	Up-regulated
NCU04279	protein kinase domain-containing protein	68.1404	25.312	1.42869	42.8284	0.966227	Up-regulated
NCU02138	hypothetical protein	21.2538	6.37165	1.73798	14.8821	0.966205	Up-regulated
NCU01181	acyl-CoA dehydrogenase family member 11	80.5614	30.0995	1.42035	50.4619	0.966123	Up-regulated
NCU07674	Mob1 family protein	53.7999	19.853	1.43825	33.9469	0.966118	Up-regulated
NCU03139	histidine biosynthesis trifunctional protein	177.935	66.787	1.41371	111.148	0.96609	Up-regulated
NCU05516	biotin apo-protein ligase	34.4238	12.0057	1.51969	22.4181	0.966085	Up-regulated
NCU05638	protein kinase	46.7178	16.9767	1.46042	29.7411	0.966046	Up-regulated
NCU04386	hypothetical protein	32.9748	11.4184	1.53	21.5564	0.96603	Up-regulated
NCU02120	hypothetical protein	28.0422	9.40877	1.57552	18.6334	0.965991	Up-regulated
NCU03297	cytochrome c peroxidase	441.922	167.588	1.39887	274.334	0.965903	Up-regulated
NCU01790	hypothetical protein	27.8071	9.3147	1.57787	18.4924	0.96587	Up-regulated
NCU04117	ATP-dependent permease MDL2	37.3256	13.3955	1.47842	23.9302	0.965832	Up-regulated
NCU01238	Lysine-specific demethylase lid	36.6428	13.0873	1.48537	23.5556	0.965815	Up-regulated
NCU04419	2-oxoglutarate-dependent ethylene/succinate-forming enzyme	25.9373	8.50583	1.6085	17.4315	0.965766	Up-regulated
NCU06085	hypothetical protein	22.8762	7.14637	1.67857	15.7299	0.96575	Up-regulated
NCU03281	copper transport protein ctr2	121.711	46.4312	1.39029	75.2795	0.965706	Up-regulated
NCU04115	clathrin light chain	293.78	112.508	1.3847	181.272	0.965689	Up-regulated
NCU06130	hypothetical protein	62.4519	23.4133	1.41542	39.0386	0.965629	Up-regulated
NCU01053	hypothetical protein	31.7706	10.9819	1.53257	20.7887	0.96559	Up-regulated
NCU03631	hypothetical protein	59.6029	22.3055	1.41798	37.2974	0.96553	Up-regulated
NCU03650	DNA repair protein RAD16	22.0216	6.82658	1.68969	15.195	0.965442	Up-regulated
NCU00915	aspartyl-tRNA synthetase	231.237	89.2169	1.37399	142.021	0.965349	Up-regulated
NCU06387	hypothetical protein	186.601	72.1823	1.37024	114.419	0.965343	Up-regulated
NCU07967	hypothetical protein	43.2244	15.9669	1.43676	27.2575	0.965058	Up-regulated
NCU00215	hypothetical protein	51.0216	19.1083	1.41691	31.9133	0.964997	Up-regulated
NCU06698	glycogenin	380.721	147.985	1.36328	232.735	0.964992	Up-regulated
NCU06301	hypothetical protein	208.146	81.0771	1.36023	127.069	0.964992	Up-regulated
NCU03944	WD repeat containing protein 2	238.366	93.0229	1.35752	145.343	0.964992	Up-regulated
NCU00492	hypothetical protein	41.9065	15.4291	1.44152	26.4774	0.964915	Up-regulated
NCU03387	vesicular-fusion protein SEC18	129.094	50.1816	1.36319	78.9122	0.964909	Up-regulated
NCU02421	conserved oligomeric golgi complex subunit 6	39.0471	14.1688	1.4625	24.8783	0.964893	Up-regulated
NCU04493	hypothetical protein	117.333	45.674	1.36116	71.6587	0.96486	Up-regulated
NCU02566	alanyl-tRNA synthetase	197.92	77.503	1.35259	120.417	0.964843	Up-regulated
NCU06242	lectin family integral membrane protein	209.064	82.2025	1.34669	126.862	0.964843	Up-regulated
NCU07925	o-acetyl-ADP-ribose deacetylase	55.5252	20.8906	1.41029	34.6346	0.964772	Up-regulated
NCU00725	epsin-3	104.428	40.6338	1.36176	63.7945	0.964767	Up-regulated
NCU04116	hypothetical protein	57.7072	21.8988	1.3979	35.8084	0.964712	Up-regulated
NCU09159	helicase mov-10	38.0725	13.8085	1.46319	24.2639	0.964684	Up-regulated
NCU06215	GPI ethanolamine phosphate transferase	28.2697	9.724	1.53963	18.5457	0.964679	Up-regulated
NCU03110	hypothetical protein	24.7401	8.14298	1.60322	16.5971	0.964662	Up-regulated
NCU17019	hypothetical protein	24.2685	7.95914	1.6084	16.3093	0.964629	Up-regulated
NCU06317	stress response RCI peptide	272.215	107.25	1.34377	164.965	0.964574	Up-regulated
NCU09216	oligosaccharyl transferase epsilon subunit	223	88.1157	1.33957	134.884	0.964574	Up-regulated
NCU03591	ATP-dependent bile acid permease	86.2171	33.7611	1.35261	52.456	0.964437	Up-regulated
NCU02413	transcription factor prr1	49.6565	18.6379	1.41374	31.0186	0.96436	Up-regulated
NCU07322	glyoxalase	21.5426	6.75352	1.67348	14.7891	0.964294	Up-regulated
NCU10020	methionine synthase	71.3445	27.7416	1.36275	43.6029	0.964267	Up-regulated
NCU01361	hypothetical protein	31.2187	11.1267	1.48839	20.092	0.964239	Up-regulated
NCU08273	plasma membrane channel protein	59.1247	22.8772	1.36985	36.2475	0.964212	Up-regulated
NCU09312	di-trans,poly-cis-decaprenylcistransferase	89.5065	35.3674	1.33957	54.1392	0.964212	Up-regulated
NCU03818	phospholipid-translocating P-type ATPase	49.7762	18.8346	1.40207	30.9416	0.964163	Up-regulated
NCU06401	hypothetical protein	57.9985	22.4102	1.37186	35.5883	0.964135	Up-regulated
NCU07029	hypothetical protein	67.2563	26.1675	1.3619	41.0888	0.964124	Up-regulated
NCU10036	golgi matrix protein	70.6717	27.699	1.3513	42.9726	0.964086	Up-regulated
NCU06353	hypothetical protein	37.8003	13.9239	1.44083	23.8764	0.964069	Up-regulated
NCU01068	hypothetical protein	63.8898	24.9516	1.35645	38.9382	0.964014	Up-regulated
NCU09710	prenylcysteine lyase	78.8375	31.1084	1.34158	47.729	0.964003	Up-regulated
NCU09108	hypothetical protein	87.7763	34.8687	1.3319	52.9076	0.963992	Up-regulated
NCU01879	protein lunapark	75.0497	29.7432	1.33529	45.3065	0.963937	Up-regulated
NCU03768	lysophospholipase	49.7864	19.1389	1.37925	30.6475	0.963888	Up-regulated
NCU09514	hypothetical protein	93.51	37.489	1.31865	56.0209	0.963778	Up-regulated
NCU02961	exonuclease	31.8535	11.496	1.47032	20.3575	0.963756	Up-regulated
NCU10789	ubiquitin-protein ligase Sel1/Ubx2	68.3272	27.0502	1.33682	41.277	0.963729	Up-regulated
NCU04467	hypothetical protein	67.373	26.6952	1.33559	40.6777	0.963679	Up-regulated
NCU09254	ATP-dependent rna helicase prh1	21.5796	6.9395	1.63676	14.6401	0.963674	Up-regulated
NCU00405	glycyl-tRNA synthetase 1	345.168	140.024	1.30162	205.144	0.963652	Up-regulated
NCU08998	4-aminobutyrate aminotransferase	152.778	61.9891	1.30135	90.7886	0.963624	Up-regulated
NCU09255	acetate non-utilizing protein 9	54.6479	21.2223	1.36459	33.4256	0.963564	Up-regulated
NCU04063	protein transporter sec-13	130.267	53.0687	1.29554	77.1984	0.963564	Up-regulated
NCU00442	hypothetical protein	62.6161	24.8116	1.33552	37.8044	0.963526	Up-regulated
NCU01640	C2H2 transcription factor	56.6417	22.291	1.3454	34.3507	0.963509	Up-regulated
NCU07112	sulfide:quinone oxidoreductase mitochondrial	154.138	63.1604	1.28713	90.9774	0.963427	Up-regulated
NCU02880	hypothetical protein	20.0781	6.2255	1.68936	13.8526	0.963405	Up-regulated
NCU09252	hypothetical protein	44.6004	17.1624	1.3778	27.438	0.963284	Up-regulated
NCU04942	methionine permease	52.5196	20.5436	1.35417	31.976	0.963234	Up-regulated
NCU06678	exonuclease Kem1	106.834	43.6188	1.29235	63.2149	0.963218	Up-regulated
NCU02659	hypothetical protein	73.0346	29.4671	1.30947	43.5674	0.963152	Up-regulated
NCU02111	myosin-5	72.7706	29.2718	1.31384	43.4988	0.963147	Up-regulated
NCU07319	coatomer beta' subunit	232.533	95.8893	1.278	136.644	0.963147	Up-regulated
NCU01955	autophagy-related protein 3	80.6277	32.6606	1.30373	47.9671	0.963092	Up-regulated
NCU05133	udp-glucose 4-epimerase	127.361	52.5583	1.27693	74.8024	0.963037	Up-regulated
NCU00992	hypothetical protein	68.5285	27.6348	1.31022	40.8937	0.962998	Up-regulated
NCU01965	valyl-tRNA synthetase	294.352	122.419	1.26572	171.933	0.962861	Up-regulated
NCU00003	hypothetical protein	23.5374	7.92622	1.57025	15.6112	0.962834	Up-regulated
NCU05313	mitochondria fission 1 protein	77.3725	31.6651	1.28893	45.7073	0.962834	Up-regulated
NCU06276	hypothetical protein	23.5251	7.93165	1.56851	15.5935	0.962806	Up-regulated
NCU03493	glycine rich protein	56.7282	22.6712	1.3232	34.057	0.962746	Up-regulated
NCU06273	hypothetical protein	23.7603	8.07998	1.55613	15.6803	0.96268	Up-regulated
NCU09329	hypothetical protein	35.956	13.428	1.42099	22.5281	0.962669	Up-regulated
NCU04786	SNF2 family helicase/ATPase	20.6752	6.69537	1.62667	13.9799	0.962328	Up-regulated
NCU11249	glutaminyl-peptide cyclotransferase	57.4007	23.2494	1.30388	34.1513	0.962301	Up-regulated
NCU00814	vacuolar protein sorting-associated protein vta1 homolog	57.4792	23.362	1.29887	34.1172	0.962295	Up-regulated
NCU09711	hypothetical protein	78.1187	32.4817	1.26604	45.6369	0.962235	Up-regulated
NCU06876	adenosine 5'-monophosphoramidase	196.739	82.4925	1.25395	114.246	0.962164	Up-regulated
NCU01445	hypothetical protein	30.8917	11.3453	1.44513	19.5464	0.962158	Up-regulated
NCU03893	short-chain dehydrogenase/reductase SDR	170.087	71.7143	1.24594	98.3723	0.962142	Up-regulated
NCU03317	glucosyltransferase	35.9655	13.5032	1.41331	22.4623	0.962136	Up-regulated
NCU03756	aromatic amino acid aminotransferase 1	48.8881	19.59	1.31937	29.2982	0.962092	Up-regulated
NCU05226	ABC transporter	113.411	47.7272	1.24868	65.6842	0.961971	Up-regulated
NCU07585	siroheme synthase	113.529	47.8758	1.24569	65.6531	0.961971	Up-regulated
NCU08748	hypothetical protein	55.3098	22.6307	1.28926	32.6791	0.961933	Up-regulated
NCU03546	hypothetical protein	60.4966	24.9031	1.28053	35.5935	0.961933	Up-regulated
NCU06369	oxidoreductase	30.1459	11.0195	1.4519	19.1264	0.961906	Up-regulated
NCU03596	CRAL/TRIO domain-containing protein	35.9793	13.6951	1.39351	22.2842	0.961774	Up-regulated
NCU02599	BAP31 domain-containing protein	270.867	115.55	1.22906	155.316	0.961571	Up-regulated
NCU04100	vacuolar sorting protein 1	208.21	88.9282	1.22733	119.282	0.961571	Up-regulated
NCU09370	hypothetical protein	79.8397	33.6104	1.2482	46.2294	0.961565	Up-regulated
NCU06331	hypothetical protein	28.384	10.2868	1.46428	18.0972	0.96151	Up-regulated
NCU09899	Frp1	35.1767	13.5255	1.37894	21.6512	0.961384	Up-regulated
NCU04523	transcription factor IIIb subunit	25.8094	9.23211	1.48316	16.5773	0.961367	Up-regulated
NCU03045	polarized growth protein rax2	37.9584	14.7616	1.36257	23.1968	0.961334	Up-regulated
NCU04175	hypothetical protein	107.517	45.8492	1.2296	61.6677	0.961318	Up-regulated
NCU05777	ubiquitin carboxyl-terminal hydrolase 14	100.747	42.8343	1.23389	57.9122	0.961263	Up-regulated
NCU02615	transcription initiation factor IIa large subunit	69.7594	29.3554	1.24876	40.404	0.961252	Up-regulated
NCU03131	D-amino-acid oxidase	43.8171	17.6927	1.30834	26.1244	0.961197	Up-regulated
NCU08769	conidiation-specific protein 6	47.2177	19.3674	1.2857	27.8503	0.961126	Up-regulated
NCU09376	hypothetical protein	23.0109	7.9379	1.53548	15.073	0.961087	Up-regulated
NCU04542	hypothetical protein	397.753	172.51	1.2052	225.244	0.961082	Up-regulated
NCU02380	threonyl-tRNA synthetase	191.303	82.8424	1.20742	108.461	0.961071	Up-regulated
NCU02837	pre-mRNA branch site protein p14	170.834	73.9191	1.20858	96.9151	0.961054	Up-regulated
NCU06057	GPI mannosyltransferase 1	35.3054	13.646	1.37142	21.6595	0.961043	Up-regulated
NCU06555	hypothetical protein	29.722	11.0026	1.43369	18.7195	0.961021	Up-regulated
NCU00945	fungal specific transcription factor	33.1102	12.5781	1.39636	20.532	0.96101	Up-regulated
NCU03929	acyl-CoA synthetase	45.9133	18.7416	1.29267	27.1717	0.960999	Up-regulated
NCU06602	hypothetical protein	38.6688	15.4174	1.32661	23.2513	0.960741	Up-regulated
NCU06513	hypothetical protein	20.699	6.87986	1.58911	13.8192	0.960719	Up-regulated
NCU04730	post-transcriptional silencing protein QDE-2	78.8224	33.953	1.21507	44.8695	0.960714	Up-regulated
NCU11223	hypothetical protein	52.9689	22.1849	1.25556	30.7839	0.960686	Up-regulated
NCU09505	hypothetical protein	274.799	119.471	1.20172	155.328	0.960648	Up-regulated
NCU16399	hypothetical protein	91.2202	39.2971	1.21493	51.9231	0.960632	Up-regulated
NCU03993	hypothetical protein	51.2365	21.3914	1.26014	29.845	0.960544	Up-regulated
NCU01409	ran-binding protein	44.5091	18.3543	1.27798	26.1548	0.960467	Up-regulated
NCU09422	hypothetical protein	115.202	50.1534	1.19974	65.0481	0.960439	Up-regulated
NCU04359	hypothetical protein	30.7711	11.5892	1.40879	19.1819	0.960423	Up-regulated
NCU03622	UBA/TS-N domain-containing protein	36.4027	14.3809	1.33989	22.0219	0.960412	Up-regulated
NCU01950	pre-mRNA-splicing factor	27.3767	10.0912	1.43986	17.2856	0.960329	Up-regulated
NCU00035	diacylglycerol O-acyltransferase	32.9772	12.7228	1.37405	20.2544	0.960297	Up-regulated
NCU03881	hypothetical protein	64.2409	27.5531	1.22128	36.6878	0.960275	Up-regulated
NCU05829	hypothetical protein	43.5011	17.9651	1.27586	25.536	0.960269	Up-regulated
NCU04770	TATA-binding protein	300.563	131.707	1.19033	168.855	0.960247	Up-regulated
NCU02896	ADA-3	63.5493	27.2431	1.22198	36.3062	0.960236	Up-regulated
NCU01886	hypothetical protein	166.956	73.1355	1.19082	93.8201	0.96022	Up-regulated
NCU09005	hypothetical protein	27.1116	9.95942	1.44478	17.1522	0.960198	Up-regulated
NCU02404	RNP domain-containing protein	532.906	234.676	1.18321	298.231	0.960126	Up-regulated
NCU00898	protein rmd5 homolog	34.1643	13.4063	1.34957	20.758	0.960066	Up-regulated
NCU02515	dipeptidyl aminopeptidase	59.8649	25.7427	1.21755	34.1222	0.960016	Up-regulated
NCU06969	phosphoinositide 3-phosphate phosphatase	22.7335	7.91103	1.52289	14.8225	0.959995	Up-regulated
NCU03732	SIS1	101.654	44.6549	1.18678	56.9992	0.959929	Up-regulated
NCU04513	ubiquitin conjugating enzyme Ubc14	100.68	44.124	1.19014	56.5557	0.959912	Up-regulated
NCU05959	vesicle transport V-SNARE protein VTI1	115.328	51.0595	1.17549	64.2686	0.959912	Up-regulated
NCU01912	dolichyl-phosphate-mannose--protein mannosyltransferase 1	212.785	94.4138	1.17233	118.372	0.959885	Up-regulated
NCU01648	dolichyl-phosphate-mannose-protein mannosyltransferase 2	188.085	83.4513	1.17238	104.634	0.959874	Up-regulated
NCU04449	prolyl-tRNA synthetase	74.9032	32.516	1.20388	42.3872	0.959868	Up-regulated
NCU02840	26S protease regulatory subunit 7	182.456	81.1258	1.16932	101.33	0.959868	Up-regulated
NCU06209	hypothetical protein	144.979	64.3659	1.17147	80.613	0.959813	Up-regulated
NCU04143	protein kinase	38.1171	15.4306	1.30465	22.6865	0.959802	Up-regulated
NCU06856	ubiquitin fusion degradation protein	44.0014	18.3826	1.25921	25.6188	0.95961	Up-regulated
NCU00585	phytoene synthase	39.2793	16.1545	1.28183	23.1248	0.959467	Up-regulated
NCU02307	transcriptional regulatory protein moc3	41.7988	17.3927	1.26498	24.4062	0.959176	Up-regulated
NCU02434	SQS1	41.6148	17.3867	1.25912	24.2282	0.959154	Up-regulated
NCU04653	LCCL domain-containing protein	22.9907	8.22367	1.4832	14.7671	0.959121	Up-regulated
NCU01441	inosine triphosphate pyrophosphatase	29.7845	11.5423	1.36763	18.2422	0.959001	Up-regulated
NCU03330	TBC domain-containing protein	22.4617	7.97734	1.49349	14.4844	0.958836	Up-regulated
NCU03335	ER associated DnaJ chaperone	62.3374	27.4419	1.18372	34.8955	0.958825	Up-regulated
NCU00565	lipoate synthase	52.4471	22.7506	1.20496	29.6965	0.958699	Up-regulated
NCU08354	hypothetical protein	41.056	17.2819	1.24833	23.7741	0.958693	Up-regulated
NCU06699	cation diffusion facilitator 1	47.2001	20.374	1.21206	26.8261	0.958556	Up-regulated
NCU07063	aspartic-type endopeptidase	277.793	124.368	1.15939	153.425	0.958314	Up-regulated
NCU03111	hypothetical protein	26.6426	10.0231	1.41041	16.6195	0.958254	Up-regulated
NCU09257	hypothetical protein	25.513	9.54412	1.41855	15.9689	0.958116	Up-regulated
NCU03792	inositol polyphosphate phosphatase	47.143	20.4637	1.20397	26.6793	0.958094	Up-regulated
NCU00980	hypothetical protein	26.4413	9.96641	1.40765	16.4749	0.958089	Up-regulated
NCU03064	RSC complex subunit Rsc7	113.077	50.7312	1.15636	62.346	0.958072	Up-regulated
NCU10400	phospholipase PldA	26.365	9.95091	1.40572	16.4141	0.958012	Up-regulated
NCU08847	hypothetical protein	53.0918	23.6489	1.16671	29.4428	0.957897	Up-regulated
NCU00770	proteasome-associated protein ecm29	33.8234	13.9615	1.27657	19.8619	0.957864	Up-regulated
NCU03029	hypothetical protein	30.5492	12.2411	1.3194	18.3081	0.957814	Up-regulated
NCU07556	helicase mot1	26.3564	9.99836	1.39839	16.358	0.95777	Up-regulated
NCU04737	NAD sirtuin-1	29.1301	11.4932	1.34173	17.6369	0.957716	Up-regulated
NCU04022	C2H2 finger domain-containing protein	41.886	18.1052	1.21006	23.7807	0.957611	Up-regulated
NCU09322	chitin synthase activator	44.8568	19.6147	1.19339	25.2421	0.957271	Up-regulated
NCU16490	hypothetical protein	31.5179	12.9384	1.28452	18.5796	0.957073	Up-regulated
NCU06034	hypothetical protein	36.7582	15.6815	1.22901	21.0768	0.956952	Up-regulated
NCU03048	CCCH zinc finger protein	23.948	8.92212	1.42445	15.0259	0.956848	Up-regulated
NCU09214	hypothetical protein	22.5821	8.25813	1.45129	14.3239	0.956809	Up-regulated
NCU02055	uridine nucleosidase Urh1	39.5052	17.1407	1.20462	22.3645	0.956661	Up-regulated
NCU04713	hypothetical protein	29.875	12.2479	1.28641	17.6271	0.95659	Up-regulated
NCU01913	pre-mRNA splicing factor	55.9188	25.0471	1.15869	30.8716	0.956562	Up-regulated
NCU04780	cytoplasmic tRNA 2-thiolation protein	26.1448	10.2161	1.35568	15.9287	0.956463	Up-regulated
NCU06167	MFS monocarboxylate transporter	29.5814	12.1379	1.28516	17.4434	0.956431	Up-regulated
NCU04650	hypothetical protein	54.7639	24.5536	1.15729	30.2103	0.956425	Up-regulated
NCU06974	histidinol-phosphatase	39.5549	17.3771	1.18667	22.1778	0.956145	Up-regulated
NCU10658	hypothetical protein	29.5981	12.2305	1.27502	17.3676	0.956057	Up-regulated
NCU00403	dTDP-D-glucose 4,6-dehydratase	21.2662	7.75284	1.45576	13.5133	0.955843	Up-regulated
NCU04544	hypothetical protein	33.2347	14.1415	1.23275	19.0932	0.955805	Up-regulated
NCU00421	SWI-SNF chromatin-remodeling complex subunit	34.936	15.1433	1.20603	19.7926	0.955755	Up-regulated
NCU02244	C2 domain-containing protein	35.8079	15.6141	1.19743	20.1938	0.955579	Up-regulated
NCU03922	hydroxymethylglutaryl-CoA synthase	596.693	268.493	1.15211	328.2	0.95553	Up-regulated
NCU06404	GTP-binding protein	155.081	70.1085	1.14536	84.9726	0.955481	Up-regulated
NCU04395	endo-1,6-beta-D-glucanase	23.4884	9.00123	1.38375	14.4872	0.955162	Up-regulated
NCU00180	hypothetical protein	27.1604	11.0809	1.29343	16.0795	0.955069	Up-regulated
NCU06112	glutamate decarboxylase	36.1422	15.9962	1.17595	20.146	0.955036	Up-regulated
NCU07032	hypothetical protein	25.2989	10.0758	1.32818	15.2231	0.954871	Up-regulated
NCU08174	hypothetical protein	42.9771	19.2176	1.16114	23.7595	0.954827	Up-regulated
NCU00351	hypothetical protein	29.4289	12.3599	1.25157	17.069	0.954789	Up-regulated
NCU08345	E2 ubiquitin-conjugating enzyme	24.701	9.73811	1.34286	14.9629	0.954723	Up-regulated
NCU00281	sterol 3-beta-glucosyltransferase	20.8903	7.71494	1.43711	13.1753	0.95469	Up-regulated
NCU09006	NEDD8-activating enzyme E1 regulatory subunit	35.9664	15.9382	1.17416	20.0283	0.95469	Up-regulated
NCU05148	hypothetical protein	35.7964	15.9148	1.16945	19.8816	0.954618	Up-regulated
NCU03802	trimethyllysine dioxygenase	21.2757	7.88088	1.43278	13.3949	0.954536	Up-regulated
NCU09573	hypothetical protein	34.0729	15.0541	1.17847	19.0188	0.954322	Up-regulated
NCU04404	coatomer beta subunit	212.435	96.2811	1.1417	116.154	0.954322	Up-regulated
NCU06048	40S ribosomal protein S30	232.976	105.686	1.14039	127.29	0.954322	Up-regulated
NCU03710	integral membrane protein	25.5953	10.3808	1.30196	15.2145	0.95413	Up-regulated
NCU00673	subtilisin-like proteinase	1310.8	597.318	1.13388	713.484	0.954113	Up-regulated
NCU05537	fumarylacetoacetase	27.7123	11.5928	1.2573	16.1195	0.954102	Up-regulated
NCU04300	hypothetical protein	20.2561	7.41902	1.44906	12.8371	0.954058	Up-regulated
NCU02974	hypothetical protein	22.2427	8.56437	1.37692	13.6784	0.953861	Up-regulated
NCU16875	hypothetical protein	31.1311	13.579	1.19698	17.5521	0.953701	Up-regulated
NCU06256	phosphoglycerate mutase	33.1641	14.7498	1.16893	18.4143	0.953685	Up-regulated
NCU02598	hypothetical protein	32.411	14.3119	1.17927	18.0991	0.953652	Up-regulated
NCU02795	histone deacetylase phd1	25.6561	10.5706	1.27924	15.0855	0.953471	Up-regulated
NCU03888	hypothetical protein	78.9497	36.0539	1.13078	42.8958	0.953355	Up-regulated
NCU00150	5-proFAR isomerase	70.1516	31.7686	1.14287	38.383	0.953311	Up-regulated
NCU01737	hypothetical protein	36.4322	16.2994	1.16039	20.1328	0.953207	Up-regulated
NCU04470	hypothetical protein	65.03	29.5526	1.13782	35.4775	0.953092	Up-regulated
NCU07156	imidazole glycerol phosphate synthase hisHF	70.4738	32.3042	1.12537	38.1697	0.953092	Up-regulated
NCU03552	hypothetical protein	21.8337	8.44826	1.36983	13.3855	0.9529	Up-regulated
NCU08713	hypothetical protein	191.935	88.1831	1.12205	103.752	0.952713	Up-regulated
NCU02015	palmitoyltransferase ERF2	57.562	26.0948	1.14136	31.4672	0.952636	Up-regulated
NCU09248	CCAAT-binding protein subunit HAP3	142.398	65.2989	1.1248	77.0992	0.952636	Up-regulated
NCU06619	neutral amino acid permease	25.008	10.4029	1.2654	14.6051	0.952521	Up-regulated
NCU16549	thermatolerance membrane protein Dlt1	26.6969	11.3741	1.23092	15.3228	0.952213	Up-regulated
NCU03571	serine/threonine protein kinase	76.6888	35.2346	1.12202	41.4542	0.951889	Up-regulated
NCU04615	osmolarity two-component system protein sln1	20.2602	7.67187	1.401	12.5883	0.951779	Up-regulated
NCU07937	sphingoid long chain base kinase 4	32.5846	14.6184	1.15641	17.9662	0.951719	Up-regulated
NCU00592	pre-mRNA-splicing factor cwc-25	28.0908	12.2941	1.19213	15.7967	0.951582	Up-regulated
NCU00876	ferric reductase transmembrane component	24.3501	10.1491	1.26257	14.201	0.951439	Up-regulated
NCU05394	MFS transporter	39.341	17.6986	1.1524	21.6424	0.951225	Up-regulated
NCU01481	amino acid transporter	45.9681	21.0302	1.12817	24.9378	0.951021	Up-regulated
NCU03647	hypothetical protein	21.391	8.50786	1.33014	12.8832	0.950873	Up-regulated
NCU10853	serine/threonine protein kinase-57	25.7303	11.1554	1.20572	14.5749	0.950643	Up-regulated
NCU02685	pre-mRNA splicing helicase	43.5623	19.9175	1.12904	23.6448	0.950571	Up-regulated
NCU04605	hypothetical protein	41.6963	18.8753	1.14342	22.8211	0.950555	Up-regulated
NCU03316	pH-response regulator protein palC	22.8143	9.45342	1.27103	13.3609	0.950384	Up-regulated
NCU00503	nonselective cation channel protein	21.8013	8.82457	1.30482	12.9767	0.950362	Up-regulated
NCU11085	transporter particle complex subunit	35.7316	16.0798	1.15195	19.6518	0.950093	Up-regulated
NCU07739	YTP1	40.0588	18.2275	1.136	21.8312	0.950093	Up-regulated
NCU00911	polysaccharide synthase Cps1p	4.32722	149.766	-5.11312	145.439	1	Down-regulated
NCU07225	endo-1,4-beta-xylanase 2	61.5002	2222.8	-5.17565	2161.3	1	Down-regulated
NCU05924	endo-1,4-beta-xylanase	25.006	1007.53	-5.33241	982.526	1	Down-regulated
NCU10687	hypothetical protein	5.19239	210.17	-5.33901	204.977	1	Down-regulated
NCU09416	cellulose-binding GDSL lipase/acylhydrolase	19.6612	499.64	-4.66747	479.979	0.999995	Down-regulated
NCU02344	fungal cellulose binding domain-containing protein	4.85146	127.75	-4.71877	122.899	0.999995	Down-regulated
NCU03500	aspartate aminotransferase	4.59661	114.247	-4.63544	109.65	0.999989	Down-regulated
NCU04674	alpha beta-glucosidase	3.94809	112.669	-4.83479	108.721	0.999989	Down-regulated
NCU06143	hypothetical protein	1.37144	107.562	-6.29333	106.19	0.999989	Down-regulated
NCU00762	endoglucanase 3	61.3681	1241.93	-4.33895	1180.56	0.999984	Down-regulated
NCU04870	acetyl xylan esterase	13.3259	273.686	-4.36022	260.36	0.999984	Down-regulated
NCU06075	pyruvate kinase	11.5003	225.065	-4.2906	213.564	0.999978	Down-regulated
NCU01985	sulfate adenylyltransferase	22.0774	397.397	-4.16993	375.319	0.999967	Down-regulated
NCU08746	glucoamylase I	6.03302	116.865	-4.27582	110.832	0.999967	Down-regulated
NCU01769	hypothetical protein	4.40581	90.139	-4.35467	85.7331	0.999934	Down-regulated
NCU02343	alpha-L-arabinofuranosidase 2	2.57582	85.2226	-5.04813	82.6468	0.999934	Down-regulated
NCU00836	probable endo-beta-1,4 -glucanase	45.044	760.292	-4.07715	715.248	0.999929	Down-regulated
NCU05159	acetylxylan esterase	17.2685	294.448	-4.0918	277.18	0.999929	Down-regulated
NCU03125	NIMA-interacting protein TinC	4.5886	85.5878	-4.22128	80.9992	0.999907	Down-regulated
NCU08755	beta-glucosidase 1	19.2924	292.372	-3.9217	273.08	0.999896	Down-regulated
NCU09764	hypothetical protein	28.6547	415.25	-3.85714	386.595	0.999874	Down-regulated
NCU02482	2-methylcitrate synthase	4.87122	83.3545	-4.0969	78.4833	0.999846	Down-regulated
NCU05897	l-fucose permease	20.6315	277.668	-3.75044	257.036	0.999824	Down-regulated
NCU04433	sulfate permease II	0.432902	67.5613	-7.28601	67.1284	0.999824	Down-regulated
NCU04909	hypothetical protein	6.38491	90.473	-3.82475	84.0881	0.999802	Down-regulated
NCU09659	5'-nucleotidase	3.98196	72.2448	-4.18134	68.2628	0.999797	Down-regulated
NCU01045	guanyl-specific ribonuclease n1	3.51001	69.4138	-4.30568	65.9038	0.999786	Down-regulated
NCU08457	hydrophobin	4.89421	76.7462	-3.97095	71.852	0.99978	Down-regulated
NCU01904	2-deoxy-D-gluconate 3-dehydrogenase	4.39235	74.8776	-4.09147	70.4852	0.99978	Down-regulated
NCU08398	aldose 1-epimerase	4.74624	71.9719	-3.92258	67.2257	0.99972	Down-regulated
NCU00206	cellobiose dehydrogenase	38.6884	472.135	-3.60923	433.447	0.999698	Down-regulated
NCU02188	high-affinity glucose transporter	3.08707	62.5899	-4.34162	59.5029	0.999687	Down-regulated
NCU08189	endo-1,4-beta-xylanase	85.1502	1025.17	-3.58972	940.024	0.999681	Down-regulated
NCU01057	taurine catabolism dioxygenase TauD	0.754897	57.3314	-6.2469	56.5765	0.999671	Down-regulated
NCU02855	endo-1,4-beta-xylanase A	1.69658	56.4181	-5.05546	54.7215	0.999649	Down-regulated
NCU09792	UDP-galactose transporter Gms1	1.45006	56.154	-5.2752	54.7039	0.999649	Down-regulated
NCU05598	rhamnogalacturonase B	4.53763	66.3513	-3.87011	61.8137	0.999621	Down-regulated
NCU01050	endoglucanase II	448.161	5017.47	-3.48487	4569.31	0.999577	Down-regulated
NCU08171	anchored cell wall protein 12	29.6747	329.615	-3.47348	299.94	0.99955	Down-regulated
NCU02240	endoglucanase II	148.4	1621.38	-3.44966	1472.98	0.999522	Down-regulated
NCU01517	glucoamylase	33.5643	353.503	-3.39672	319.938	0.999385	Down-regulated
NCU08687	galactokinase	5.52611	64.0748	-3.53542	58.5486	0.999363	Down-regulated
NCU09287	sugar transporter	30.1995	312.822	-3.37274	282.622	0.999357	Down-regulated
NCU06783	ATP citrate lyase	43.8812	440.326	-3.3269	396.444	0.999297	Down-regulated
NCU08750	isoamyl alcohol oxidase	15.2658	152.327	-3.3188	137.061	0.999292	Down-regulated
NCU04720	nitrite reductase	2.66223	46.3177	-4.12086	43.6555	0.999226	Down-regulated
NCU09937	cell wall glycosyl hydrolase Dfg5	3.12516	46.926	-3.90839	43.8009	0.999176	Down-regulated
NCU01417	propionate-CoA ligase	4.02814	51.6697	-3.68113	47.6415	0.999149	Down-regulated
NCU10045	pectinesterase	7.47961	75.0398	-3.32662	67.5602	0.999121	Down-regulated
NCU00355	catalase-3	19.4929	185.667	-3.25169	166.174	0.999116	Down-regulated
NCU03328	endoglucanase II	15.5268	143.616	-3.20938	128.089	0.99911	Down-regulated
NCU00890	beta-mannosidase	1.78068	42.718	-4.58435	40.9373	0.99911	Down-regulated
NCU00979	60S acidic ribosomal protein P2	169.452	1541.89	-3.18575	1372.44	0.999033	Down-regulated
NCU09109	60S ribosomal protein L33	147.604	1349.5	-3.19262	1201.89	0.999033	Down-regulated
NCU08922	hypothetical protein	5.83015	58.473	-3.32617	52.6429	0.998891	Down-regulated
NCU02468	sphingosine N-acyltransferase lag1	5.69693	56.9642	-3.3218	51.2673	0.99883	Down-regulated
NCU07898	polysaccharide monooxygenase cel61a	933.737	8217.09	-3.13754	7283.35	0.998803	Down-regulated
NCU02509	60S ribosomal protein L11	112.726	995.955	-3.14326	883.228	0.998803	Down-regulated
NCU08760	endoglucanase II	91.3123	794.916	-3.12192	703.604	0.998775	Down-regulated
NCU05650	karyopherin Kap123	3.42816	42.5363	-3.63319	39.1081	0.998737	Down-regulated
NCU00710	acetyl xylan esterase	2.54132	38.4943	-3.92099	35.953	0.99872	Down-regulated
NCU08977	long chain fatty alcohol oxidase	6.87348	61.2616	-3.15587	54.3881	0.998655	Down-regulated
NCU05853	MFS sugar transporter	205.732	1779.76	-3.11285	1574.03	0.998649	Down-regulated
NCU02526	hypothetical protein	8.49259	73.9089	-3.12147	65.4163	0.998572	Down-regulated
NCU06687	glycogen synthase	24.3997	209.113	-3.09934	184.713	0.998561	Down-regulated
NCU16757	H/ACA ribonucleoprotein complex subunit 1	13.7558	116.756	-3.08539	103.001	0.99855	Down-regulated
NCU09524	endoglucanase	22.7936	192.156	-3.07558	169.362	0.998539	Down-regulated
NCU07326	hypothetical protein	34.851	294.552	-3.07925	259.701	0.998539	Down-regulated
NCU06138	quinate permease	6.20244	56.3027	-3.1823	50.1003	0.998539	Down-regulated
NCU01290	centromere/microtubule-binding protein CBF5	10.3213	87.7995	-3.08859	77.4782	0.998473	Down-regulated
NCU09776	hypothetical protein	1.75366	34.3203	-4.29062	32.5666	0.998446	Down-regulated
NCU00225	hypothetical protein	64.6539	535.599	-3.05034	470.945	0.99844	Down-regulated
NCU08595	ribosome biogenesis protein	4.10561	43.4639	-3.40415	39.3582	0.99844	Down-regulated
NCU05782	ATP-dependent RNA helicase dbp-3	6.19216	54.6803	-3.14251	48.4882	0.998254	Down-regulated
NCU05137	non-anchored cell wall protein 1	75.5665	607.145	-3.00622	531.579	0.998232	Down-regulated
NCU08960	60s acidic ribosomal protein p1	95.0979	773.698	-3.02429	678.6	0.998232	Down-regulated
NCU08323	bystin	4.74667	44.9832	-3.2444	40.2366	0.998193	Down-regulated
NCU07760	polysaccharide monooxygenase cel61a	12.6791	101.173	-2.9963	88.494	0.998138	Down-regulated
NCU03241	FK506-binding protein 4	11.238	89.9488	-3.00072	78.7108	0.998094	Down-regulated
NCU01675	ribosomal RNA-processing protein 12	2.84059	34.6633	-3.60915	31.8228	0.998078	Down-regulated
NCU04216	amidophosphoribosyltransferase	6.57683	56.129	-3.09328	49.5521	0.998062	Down-regulated
NCU03561	mitochondrial carrier protein	7.99371	65.1052	-3.02584	57.1115	0.997996	Down-regulated
NCU09194	nuclease S1	7.1626	59.0805	-3.04413	51.9179	0.997913	Down-regulated
NCU09705	GAL10	20.4084	158.635	-2.95847	138.226	0.997897	Down-regulated
NCU05955	xyloglucanase	35.0563	273.565	-2.96414	238.509	0.997897	Down-regulated
NCU09582	chitin deacetylase	2.94188	33.419	-3.50586	30.4771	0.997809	Down-regulated
NCU09442	hypothetical protein	5.8503	48.7001	-3.05734	42.8498	0.997781	Down-regulated
NCU01083	S-adenosylmethionine decarboxylase	7.43258	59.3103	-2.99635	51.8778	0.997727	Down-regulated
NCU07165	mannose-6-phosphate isomerase	8.19086	64.6347	-2.98022	56.4438	0.997672	Down-regulated
NCU09923	beta-xylosidase	1.24181	29.1131	-4.55116	27.8713	0.997666	Down-regulated
NCU06861	glycosyl hydrolase family 43 protein	2.51968	31.7328	-3.65466	29.2131	0.997639	Down-regulated
NCU08042	fungal specific transcription factor domain-containing protein	5.2748	44.4594	-3.0753	39.1846	0.997578	Down-regulated
NCU06650	secretory phospholipase A2	11.3638	86.5657	-2.92935	75.2019	0.997534	Down-regulated
NCU02209	delta-12 fatty acid desaturase	55.63	412.172	-2.88931	356.542	0.997507	Down-regulated
NCU04331	60s ribosomal protein L5	156.028	1167.15	-2.90312	1011.12	0.997507	Down-regulated
NCU06785	ATP-citrate synthase subunit 1	50.2906	376.428	-2.90402	326.138	0.997507	Down-regulated
NCU06031	mitochondrial peroxiredoxin PRX1	66.1807	495.435	-2.90421	429.255	0.997507	Down-regulated
NCU09783	D-isomer specific 2-hydroxyacid dehydrogenase	3.52125	34.3891	-3.28779	30.8679	0.997496	Down-regulated
NCU04848	hypothetical protein	3.5971	34.8411	-3.27588	31.244	0.99749	Down-regulated
NCU09708	PDCD2 C terminal domain-containing protein	3.55279	34.6129	-3.28429	31.0601	0.997463	Down-regulated
NCU07794	2Fe-2S iron-sulfur cluster binding domain-containing protein	4.00698	36.1024	-3.17151	32.0954	0.997452	Down-regulated
NCU04932	hypothetical protein	12.7402	94.1355	-2.88535	81.3952	0.997441	Down-regulated
NCU05686	cell wall glucanase	10.3668	78.0375	-2.9122	67.6707	0.997408	Down-regulated
NCU04503	brix domain-containing protein	2.99273	31.7698	-3.40812	28.777	0.997293	Down-regulated
NCU06892	40S ribosomal protein S20	131.381	962.254	-2.87266	830.873	0.997276	Down-regulated
NCU09533	NAD binding Rossmann fold oxidoreductase	3.80372	34.6591	-3.18775	30.8553	0.997276	Down-regulated
NCU07338	alpha-1,6-mannosyltransferase Och1	13.9158	101.935	-2.87285	88.0188	0.997238	Down-regulated
NCU04643	peptide-N4-(N-acetyl-beta-glucosaminyl)asparagine amidase A	5.16705	42.1857	-3.02934	37.0186	0.997232	Down-regulated
NCU07057	mitochondrial ribosomal protein-32	7.94113	60.3204	-2.92523	52.3792	0.997227	Down-regulated
NCU05289	nucleolar GTP-binding protein 1	5.98255	47.5692	-2.9912	41.5867	0.99721	Down-regulated
NCU03302	60S ribosomal protein L36	70.0778	504.136	-2.84678	434.058	0.997199	Down-regulated
NCU06843	60S ribosomal protein L3	176.384	1270.04	-2.84808	1093.66	0.997199	Down-regulated
NCU08963	60S ribosomal protein L30	75.487	544.411	-2.8504	468.924	0.997199	Down-regulated
NCU08909	beta-1,3-glucanosyltransferase	46.7412	334.035	-2.83723	287.294	0.997128	Down-regulated
NCU08434	5-methyltetrahydropteroyltriglutamate-homocysteine methyltransferase	18.7785	134.433	-2.83973	115.654	0.997128	Down-regulated
NCU04768	electron transfer flavoprotein-ubiquinone oxidoreductase	5.87313	46.1809	-2.9751	40.3078	0.997084	Down-regulated
NCU05855	O-methyltransferase	6.67164	51.1561	-2.93879	44.4844	0.997024	Down-regulated
NCU07899	CAIB/BAIF family protein	71.3489	500.434	-2.81022	429.086	0.996936	Down-regulated
NCU04699	methylene-fatty-acyl-phospholipid synthase	9.59486	69.6833	-2.86048	60.0885	0.996925	Down-regulated
NCU04385	3-isopropylmalate dehydratase	22.3806	152.086	-2.76457	129.705	0.996875	Down-regulated
NCU01195	NADP-specific glutamate dehydrogenase	18.0513	121.865	-2.75511	103.813	0.996864	Down-regulated
NCU10053	thymidylate synthase	2.39187	27.9408	-3.54616	25.5489	0.996798	Down-regulated
NCU08324	DNA-binding protein HGH1	1.4972	26.2735	-4.13327	24.7763	0.996798	Down-regulated
NCU09024	hypothetical protein	10.6821	74.3407	-2.79896	63.6586	0.996705	Down-regulated
NCU04475	lipase B	1.63597	26.1996	-4.00132	24.5636	0.996689	Down-regulated
NCU16673	hypothetical protein	34.6034	231.825	-2.74405	197.222	0.996634	Down-regulated
NCU02044	GTP-binding protein	21.0689	139.654	-2.72867	118.585	0.99654	Down-regulated
NCU07408	60S ribosomal protein P0	158.712	1056.33	-2.73457	897.613	0.99654	Down-regulated
NCU03009	zuotin	23.9627	157.355	-2.71516	133.392	0.996469	Down-regulated
NCU08968	dimethyladenosine transferase	0.763356	24.4143	-4.99923	23.651	0.996463	Down-regulated
NCU07380	eukaryotic translation initiation factor 3d	28.8752	188.892	-2.70966	160.017	0.996452	Down-regulated
NCU01257	rRNA-processing protein	4.41656	35.394	-3.00251	30.9774	0.996442	Down-regulated
NCU07458	N-acetylglucosamine-phosphate mutase	13.3274	88.4841	-2.73102	75.1566	0.996436	Down-regulated
NCU01240	hypothetical protein	13.5776	89.2887	-2.71725	75.7111	0.996365	Down-regulated
NCU01744	glutamate synthase	8.46029	57.708	-2.76999	49.2477	0.996354	Down-regulated
NCU02207	T-complex protein 1 subunit beta	16.1263	104.531	-2.69644	88.4046	0.996343	Down-regulated
NCU07956	pre-rRNA-processing protein PNO1	3.48149	30.3217	-3.12257	26.8402	0.996249	Down-regulated
NCU04854	endoglucanase EG-1	3.41474	30.0023	-3.13523	26.5875	0.996238	Down-regulated
NCU07053	aldehyde dehydrogenase	1.61329	24.744	-3.939	23.1307	0.996222	Down-regulated
NCU08121	ribosome biogenesis protein	3.02683	28.2246	-3.22108	25.1978	0.996123	Down-regulated
NCU05429	1,4-alpha-glucan branching enzyme	26.5595	171.154	-2.688	144.595	0.996118	Down-regulated
NCU00309	hypothetical protein	46.2742	298.335	-2.68865	252.061	0.996118	Down-regulated
NCU07266	diphthine synthase	1.13308	23.7775	-4.39127	22.6444	0.996085	Down-regulated
NCU01652	O-acetylhomoserine (thiol)-lyase	0.973731	23.5102	-4.59362	22.5364	0.996057	Down-regulated
NCU06989	hypothetical protein	3.47881	29.8851	-3.10276	26.4063	0.995942	Down-regulated
NCU09777	hypothetical protein	1.56122	23.9323	-3.93822	22.3711	0.995914	Down-regulated
NCU00549	glutathione s-transferase omega-1	3.54366	29.8979	-3.07673	26.3542	0.995909	Down-regulated
NCU03803	sorbitol utilization protein SOU2	6.79784	45.8005	-2.75221	39.0026	0.995881	Down-regulated
NCU06047	40S ribosomal protein S2	160.106	1024.38	-2.67765	864.27	0.99587	Down-regulated
NCU09497	bifunctional D12/D15 fatty acid desaturase	6.13027	42.9765	-2.80952	36.8462	0.995843	Down-regulated
NCU08870	hypothetical protein	6.24755	43.1693	-2.78865	36.9218	0.995821	Down-regulated
NCU09521	ribosome biogenesis protein	3.03764	27.1408	-3.15944	24.1032	0.995667	Down-regulated
NCU04485	pre-rRNA processing protein Esf1	2.39863	25.3534	-3.40189	22.9548	0.995662	Down-regulated
NCU00263	serin endopeptidase	5.77878	40.6859	-2.81569	34.9072	0.995645	Down-regulated
NCU02479	glutamine synthetase	7.16479	47.0837	-2.71623	39.9189	0.995546	Down-regulated
NCU08951	H/ACA ribonucleoprotein complex subunit 2	21.0882	130.582	-2.63044	109.493	0.995513	Down-regulated
NCU11321	ribosomal L1 domain-containing protein 1	7.06264	46.3939	-2.71566	39.3313	0.995513	Down-regulated
NCU06578	KapG protein	5.17873	37.0375	-2.83832	31.8588	0.995513	Down-regulated
NCU03066	GTP-binding protein	3.92423	30.9165	-2.97789	26.9922	0.995513	Down-regulated
NCU01140	NAD(P) transhydrogenase	5.44524	37.5442	-2.78552	32.099	0.995332	Down-regulated
NCU08231	acyltransferase	9.14656	58.2453	-2.67084	49.0987	0.99531	Down-regulated
NCU00258	40s ribosomal protein S7	88.8679	540.954	-2.60577	452.086	0.995085	Down-regulated
NCU00925	pescadillo	6.31482	41.1055	-2.70252	34.7907	0.995069	Down-regulated
NCU08943	3-oxoacyl-(acyl-carrier-protein) reductase	2.58547	24.8086	-3.26234	22.2232	0.995052	Down-regulated
NCU07034	hypothetical protein	36.0397	216.829	-2.5889	180.79	0.994887	Down-regulated
NCU04963	high-affinity glucose transporter	57.762	348.349	-2.59234	290.587	0.994887	Down-regulated
NCU06210	60s ribosomal protein L28	90.2717	544.84	-2.59349	454.568	0.994887	Down-regulated
NCU02480	short-chain dehydrogenase/reductase	21.3373	128.624	-2.59172	107.287	0.994876	Down-regulated
NCU01231	carboxylic acid transporter	4.43555	32.037	-2.85256	27.6015	0.994827	Down-regulated
NCU16769	flavodoxin and radical SAM domain-containing protein	4.15762	30.5709	-2.87833	26.4133	0.994756	Down-regulated
NCU11288	xaa-Pro dipeptidase	1.77283	22.1931	-3.64599	20.4203	0.99475	Down-regulated
NCU04488	hypothetical protein	1.19747	21.1195	-4.14052	19.9221	0.994701	Down-regulated
NCU08903	Nop10 family nucleolar RNA-binding protein	16.1265	95.497	-2.56603	79.3705	0.994569	Down-regulated
NCU02744	60S ribosomal protein L9	141.68	834.2	-2.55775	692.519	0.994536	Down-regulated
NCU06432	40S ribosomal protein S12	143.792	849.094	-2.56194	705.302	0.994536	Down-regulated
NCU01102	mitochondrial export translocase Oxa1	14.5118	85.9189	-2.56575	71.4071	0.994509	Down-regulated
NCU08904	20S-pre-rRNA D-site endonuclease NOB1	1.70396	21.6341	-3.66634	19.9301	0.994476	Down-regulated
NCU03988	60S ribosomal protein L18	286.998	1676.21	-2.54609	1389.21	0.994404	Down-regulated
NCU00972	arabinogalactan endo-1,4-beta-galactosidase	6.41578	40.1746	-2.64659	33.7588	0.994371	Down-regulated
NCU05301	methyltransferase	9.74823	58.8945	-2.59492	49.1463	0.994355	Down-regulated
NCU09131	nucleolar protein 12	2.72578	23.9948	-3.13798	21.269	0.994305	Down-regulated
NCU03963	5'-methylthioadenosine phosphorylase	14.1763	83.0233	-2.55003	68.847	0.994234	Down-regulated
NCU03396	nucleolar protein nop-58	13.2498	77.5944	-2.54998	64.3445	0.99419	Down-regulated
NCU07262	zinc transporter	4.30188	30.0959	-2.80653	25.794	0.99413	Down-regulated
NCU06497	cell division cycle protein 123	4.41897	30.0353	-2.76488	25.6163	0.994025	Down-regulated
NCU05252	deoxyhypusine hydroxylase	5.57063	35.1132	-2.6561	29.5426	0.9938	Down-regulated
NCU04553	ubiquitin/ribosomal protein S27a	179.038	1003.22	-2.4863	824.181	0.993756	Down-regulated
NCU10498	60S ribosomal protein L35	295.058	1659	-2.49125	1363.94	0.993756	Down-regulated
NCU05810	guanine nucleotide-binding protein subunit beta-like protein	230.632	1286.46	-2.47975	1055.83	0.993707	Down-regulated
NCU01221	60S ribosomal protein L16	264.981	1479.89	-2.48153	1214.91	0.993707	Down-regulated
NCU07830	40S ribosomal protein S14	179.796	1006.55	-2.48499	826.759	0.993707	Down-regulated
NCU09349	ATP-dependent RNA helicase has-1	3.08979	24.5627	-2.99089	21.4729	0.993674	Down-regulated
NCU06943	nucleolar protein 56	15.9733	89.881	-2.49236	73.9077	0.993641	Down-regulated
NCU01301	60S ribosomal subunit assembly/export protein loc-1	2.31972	21.5045	-3.21261	19.1848	0.993438	Down-regulated
NCU07807	fructose-bisphosphate aldolase	80.6327	445.998	-2.4676	365.365	0.993416	Down-regulated
NCU07267	bli-3	2.91293	23.5726	-3.01657	20.6597	0.993394	Down-regulated
NCU07453	hypothetical protein	10.581	60.1622	-2.50738	49.5813	0.993366	Down-regulated
NCU02583	alpha-glucosidase	2.30959	21.32	-3.20649	19.0104	0.9933	Down-regulated
NCU06417	uracil-5-carboxylate decarboxylase	2.35111	21.2486	-3.17595	18.8974	0.993163	Down-regulated
NCU07574	hypothetical protein	13.0436	72.2445	-2.46954	59.2009	0.993119	Down-regulated
NCU02916	endoglucanase II	198.414	1095	-2.46435	896.59	0.992971	Down-regulated
NCU03757	60S ribosomal protein L4	236.453	1292.16	-2.45016	1055.71	0.992872	Down-regulated
NCU09475	40s ribosomal protein S5	272.13	1487.35	-2.45037	1215.22	0.992872	Down-regulated
NCU03102	40S ribosomal protein S11	217.195	1189.76	-2.45361	972.566	0.992872	Down-regulated
NCU07340	exoglucanase 1	1452.8	7961.25	-2.45416	6508.45	0.992872	Down-regulated
NCU02786	glucose-6-phosphate 1-epimerase	22.8325	125.061	-2.45347	102.229	0.992856	Down-regulated
NCU07690	methylenetetrahydrofolate reductase 1	42.4606	230.597	-2.44118	188.137	0.992845	Down-regulated
NCU03635	60S ribosomal protein L38	175.556	955.681	-2.4446	780.125	0.992845	Down-regulated
NCU09538	microsomal dipeptidase	8.17957	46.0483	-2.49305	37.8687	0.992713	Down-regulated
NCU09089	40s ribosomal protein s30	397.649	2148.66	-2.43387	1751.01	0.99257	Down-regulated
NCU09702	endo-beta-1,6-galactanase	5.78885	34.3207	-2.56773	28.5319	0.992488	Down-regulated
NCU06226	60S ribosomal protein L25	181.348	967.261	-2.41514	785.913	0.992383	Down-regulated
NCU01948	60s ribosomal protein L21	134.06	719.332	-2.42378	585.272	0.992383	Down-regulated
NCU01524	ribosome biogenesis protein BRX1	7.21033	40.4128	-2.48668	33.2025	0.992284	Down-regulated
NCU08627	40s ribosomal protein s21	310.989	1648.2	-2.40596	1337.22	0.992037	Down-regulated
NCU06743	40s ribosomal protein s10	202.037	1058.95	-2.38994	856.909	0.992004	Down-regulated
NCU05599	40S ribosomal protein S28	118.402	621.358	-2.39174	502.957	0.992004	Down-regulated
NCU04552	40S ribosomal protein S26	262.744	1387.13	-2.40037	1124.39	0.992004	Down-regulated
NCU03126	hypothetical protein	40.1866	212.536	-2.40292	172.349	0.992004	Down-regulated
NCU02707	60S ribosomal protein L6	197.522	1045.51	-2.40412	847.984	0.992004	Down-regulated
NCU01552	40s ribosomal protein s23	84.2744	437.675	-2.37669	353.4	0.991999	Down-regulated
NCU03148	nascent polypeptide-associated complex beta subunit	147.751	769.795	-2.38131	622.044	0.991999	Down-regulated
NCU07700	eukaryotic translation elongation factor 2	247.891	1292.95	-2.38289	1045.06	0.991999	Down-regulated
NCU02066	nucleolar complex protein 2	3.88643	25.2937	-2.70226	21.4073	0.991982	Down-regulated
NCU03321	eukaryotic ribosome biogenesis protein 1	4.16066	26.6589	-2.67973	22.4982	0.991933	Down-regulated
NCU08518	hypothetical protein	4.28674	27.0047	-2.65526	22.718	0.991928	Down-regulated
NCU03415	aldehyde dehydrogenase	98.457	508.446	-2.36853	409.989	0.991917	Down-regulated
NCU05554	60S ribosomal protein L13	155.604	805.084	-2.37126	649.48	0.991917	Down-regulated
NCU07153	glutamate carboxypeptidase	18.4969	96.3663	-2.38125	77.8694	0.991917	Down-regulated
NCU00536	homoserine O-acetyltransferase	6.59823	36.9601	-2.48582	30.3619	0.991906	Down-regulated
NCU16555	hypothetical protein	52.4235	268.359	-2.35588	215.935	0.991856	Down-regulated
NCU01121	ankyrin repeat-containing protein yar1	4.87781	29.6274	-2.60263	24.7496	0.991845	Down-regulated
NCU00464	60S ribosomal protein L32	403.585	2051.19	-2.34551	1647.6	0.991823	Down-regulated
NCU00315	60S ribosomal protein L29	135.531	691.637	-2.35139	556.106	0.991823	Down-regulated
NCU07173	ADP-ribosylation factor 6	21.0311	108.257	-2.36386	87.226	0.991818	Down-regulated
NCU04156	C-8 sterol isomerase erg-1	15.0635	78.8845	-2.38869	63.8211	0.991779	Down-regulated
NCU02640	rRNA-processing protein cgr-1	10.7576	57.6203	-2.42122	46.8627	0.991779	Down-regulated
NCU08176	pectate lyase A	78.2202	394.75	-2.33533	316.53	0.991741	Down-regulated
NCU08500	40S ribosomal protein S8	187.981	948.934	-2.33572	760.953	0.991741	Down-regulated
NCU05032	60S ribosomal protein L40	264.786	1340.43	-2.3398	1075.65	0.991741	Down-regulated
NCU00489	40s ribosomal protein S3	158.302	801.729	-2.34044	643.428	0.991741	Down-regulated
NCU08620	40S ribosomal protein S16	355.032	1802.64	-2.34409	1447.61	0.991741	Down-regulated
NCU03038	40S ribosomal protein S13	199.555	997.072	-2.32091	797.517	0.991686	Down-regulated
NCU03393	40s ribosomal protein s0	232.037	1161.69	-2.3238	929.65	0.991686	Down-regulated
NCU00413	60S ribosomal protein L2	278.381	1394.84	-2.32497	1116.46	0.991686	Down-regulated
NCU07826	40S ribosomal protein S19	119.036	590.722	-2.31108	471.685	0.991609	Down-regulated
NCU01949	40S ribosomal protein S9	223.569	1111.94	-2.31429	888.371	0.991609	Down-regulated
NCU03748	saccharopine dehydrogenase	43.8938	215.468	-2.29539	171.574	0.991565	Down-regulated
NCU00729	hypothetical protein	95.9339	468.04	-2.28652	372.106	0.991549	Down-regulated
NCU03150	60S ribosomal protein L24	222.197	1084.74	-2.28744	862.544	0.991549	Down-regulated
NCU02181	40S ribosomal protein S4	266.6	1304.27	-2.2905	1037.67	0.991549	Down-regulated
NCU05841	UMTA	7.73747	42.3215	-2.45146	34.5841	0.991538	Down-regulated
NCU02319	aminopeptidase	8.41618	45.3788	-2.43078	36.9626	0.991483	Down-regulated
NCU03738	40S ribosomal protein S29	363.079	1760.36	-2.27751	1397.28	0.99145	Down-regulated
NCU03702	rRNA 2'-O-methyltransferase fibrillarin	17.3969	86.052	-2.30638	68.6551	0.991439	Down-regulated
NCU01613	protein arginine N-methyltransferase HSL7	3.65878	23.972	-2.71192	20.3132	0.991428	Down-regulated
NCU07736	PEP5	8.86186	47.5187	-2.42281	38.6568	0.991395	Down-regulated
NCU04448	T-complex protein 1 subunit alpha	17.4007	84.9804	-2.28798	67.5797	0.991373	Down-regulated
NCU08502	40S ribosomal protein S6	184.165	886.177	-2.2666	702.013	0.991329	Down-regulated
NCU02075	heat shock protein 70	279.289	1345.21	-2.268	1065.92	0.991329	Down-regulated
NCU09476	40S ribosomal protein S25	278.192	1340.27	-2.26837	1062.08	0.991329	Down-regulated
NCU09680	exoglucanase 2	2255.3	10874.2	-2.26951	8618.86	0.991329	Down-regulated
NCU09598	mitochondrial escape protein 2	11.2994	58.5369	-2.3731	47.2375	0.991323	Down-regulated
NCU09647	hypothetical protein	14.7917	72.7642	-2.29845	57.9726	0.991258	Down-regulated
NCU03648	glutaminase A	4.97419	29.2497	-2.55589	24.2755	0.991236	Down-regulated
NCU00971	40s ribosomal protein S15	120.276	576.493	-2.26095	456.217	0.991225	Down-regulated
NCU02905	60S ribosomal protein L23	170.37	803.06	-2.23684	632.69	0.991153	Down-regulated
NCU01328	transketolase	113.379	536.532	-2.24251	423.153	0.991153	Down-regulated
NCU07014	40S ribosomal protein S17	110.275	522.283	-2.24372	412.008	0.991153	Down-regulated
NCU04779	60S ribosomal protein L8	199.055	943.867	-2.24541	744.811	0.991153	Down-regulated
NCU03703	60S ribosomal protein L17	177.708	844.29	-2.24823	666.583	0.991153	Down-regulated
NCU01827	60S ribosomal protein L27	288.598	1375.74	-2.25308	1087.14	0.991153	Down-regulated
NCU05238	sulfite reductase beta subunit	28.7098	136.83	-2.25277	108.12	0.991142	Down-regulated
NCU09239	proliferating cell nuclear antigen	20.3581	97.4479	-2.25903	77.0898	0.991137	Down-regulated
NCU03565	60s ribosomal protein L26	162.414	763.141	-2.23228	600.727	0.991104	Down-regulated
NCU00634	60s ribosomal protein L14	167.425	787.41	-2.2336	619.985	0.991104	Down-regulated
NCU03806	60s ribosomal protein L28	293.261	1365.32	-2.21898	1072.06	0.991071	Down-regulated
NCU02208	eukaryotic translation initiation factor 3	31.3364	146.419	-2.22419	115.082	0.991071	Down-regulated
NCU05493	hypothetical protein	14.1876	68.5505	-2.27254	54.3629	0.990977	Down-regulated
NCU00706	60S ribosomal protein L44	217.981	1000.67	-2.1987	782.692	0.990934	Down-regulated
NCU01849	extracellular dioxygenase	46.9931	216.158	-2.20156	169.165	0.990934	Down-regulated
NCU08046	eukaryotic translation initiation factor 3g	33.4669	153.954	-2.20169	120.487	0.990934	Down-regulated
NCU04910	phosphoethanolamine N-methyltransferase	69.0781	317.957	-2.20253	248.879	0.990934	Down-regulated
NCU06632	mitochondrial import receptor subunit TOM20	27.6882	127.337	-2.20131	99.649	0.990912	Down-regulated
NCU08427	replication factor c subunit 3	2.73733	20.5802	-2.91042	17.8429	0.990862	Down-regulated
NCU09785	hypothetical protein	6.65242	35.9766	-2.43511	29.3242	0.990835	Down-regulated
NCU11342	MFS hexose transporter	3.22203	21.8349	-2.76059	18.6128	0.990829	Down-regulated
NCU06727	spermidine synthase	74.8048	337.795	-2.17495	262.991	0.990758	Down-regulated
NCU00457	probable rna-binding protein sce3	38.2119	172.893	-2.17779	134.681	0.990758	Down-regulated
NCU09929	hypothetical protein	81.736	373.114	-2.19057	291.378	0.990758	Down-regulated
NCU08990	60S ribosomal protein L39	518.071	2370.01	-2.19367	1851.94	0.990758	Down-regulated
NCU08344	60s ribosomal protein L31	89.7014	410.383	-2.19377	320.682	0.990758	Down-regulated
NCU09707	hypothetical protein	32.0162	145.82	-2.18731	113.803	0.990752	Down-regulated
NCU05414	transcriptional regulatory protein pro1	9.6996	48.7066	-2.32812	39.007	0.990752	Down-regulated
NCU08976	fatty acid elongase	25.6357	117.012	-2.19043	91.376	0.99073	Down-regulated
NCU01487	hypothetical protein	24.5945	112.121	-2.18865	87.5267	0.990719	Down-regulated
NCU04815	lactoylglutathione lyase	3.81009	24.0589	-2.65867	20.2488	0.990714	Down-regulated
NCU01136	hypothetical protein	13.4336	63.4799	-2.24045	50.0463	0.990659	Down-regulated
NCU11323	hypothetical protein	12.4978	58.1769	-2.21878	45.6791	0.99045	Down-regulated
NCU01612	pre-mRNA splicing factor ATP-dependent RNA helicase PRP43	5.94509	32.7736	-2.46276	26.8285	0.990445	Down-regulated
NCU01776	60S ribosomal protein L15	218.014	973.927	-2.15939	755.913	0.990423	Down-regulated
NCU02629	bifunctional purine biosynthesis protein	50.5859	226.357	-2.16179	175.771	0.990423	Down-regulated
NCU01906	D-galacturonate reductase	15.9571	71.9585	-2.17297	56.0014	0.990423	Down-regulated
NCU03322	GDSL family lipase	5.0691	28.8865	-2.51059	23.8174	0.990417	Down-regulated
NCU06066	mitochondrial ribosomal protein	15.4914	69.4756	-2.16504	53.9842	0.99039	Down-regulated
NCU05235	ribosome biogenesis protein RLP24	8.9435	44.104	-2.302	35.1605	0.990313	Down-regulated
NCU08678	translation machinery-associated protein 20	14.3014	64.6509	-2.17652	50.3495	0.990269	Down-regulated
NCU08164	retinol dehydrogenase 13	11.6396	53.8208	-2.20912	42.1812	0.990242	Down-regulated
NCU02533	DNA-directed RNA polymerase I and III polypeptide	4.23202	25.2371	-2.57613	21.005	0.990121	Down-regulated
NCU07041	ribosomal RNA assembly protein mis3	4.88594	27.469	-2.4911	22.5831	0.989835	Down-regulated
NCU07857	60S ribosomal protein L34	297.67	1319.48	-2.14819	1021.81	0.989764	Down-regulated
NCU06469	mitochondrial ribosomal protein	27.5748	122.474	-2.15106	94.8995	0.989736	Down-regulated
NCU01970	hypothetical protein	7.16229	36.2166	-2.33816	29.0543	0.989638	Down-regulated
NCU09733	beta-glucosidase	5.01143	27.7701	-2.47024	22.7586	0.98961	Down-regulated
NCU01452	40S ribosomal protein S1	372.454	1646.62	-2.14438	1274.17	0.989528	Down-regulated
NCU03092	nuclear localization sequence binding protein	9.38594	42.9976	-2.19568	33.6116	0.989522	Down-regulated
NCU03181	acetylxylan esterase	34.5583	150.884	-2.12634	116.326	0.989506	Down-regulated
NCU06431	40S ribosomal protein S22	144.211	633.14	-2.13435	488.93	0.989506	Down-regulated
NCU10021	MFS monosaccharide transporter	285.469	1253.86	-2.13497	968.39	0.989506	Down-regulated
NCU07528	tRNA pseudouridine synthase	7.05407	35.327	-2.32424	28.273	0.989495	Down-regulated
NCU05965	arabinosidase	9.75093	43.8757	-2.16981	34.1248	0.989401	Down-regulated
NCU07494	hypothetical protein	5.63878	30.3274	-2.42717	24.6886	0.989396	Down-regulated
NCU01291	hypothetical protein	6.57771	33.5952	-2.3526	27.0175	0.98933	Down-regulated
NCU06362	GTPase activating protein	4.15225	24.2453	-2.54574	20.0931	0.989259	Down-regulated
NCU01966	60S ribosomal protein L37	177.068	769.454	-2.11953	592.386	0.989182	Down-regulated
NCU02133	superoxide dismutase	111.55	484.961	-2.12018	373.411	0.989182	Down-regulated
NCU11381	diphosphomevalonate decarboxylase	7.70035	36.4595	-2.2433	28.7591	0.989023	Down-regulated
NCU09791	beta-1,3-exoglucanase	4.40767	25.0569	-2.50712	20.6493	0.989023	Down-regulated
NCU07726	bcp-1	3.35996	21.1091	-2.65135	17.7491	0.988979	Down-regulated
NCU03188	sugar 1,4-lactone oxidase	7.88273	36.1158	-2.19586	28.2331	0.988737	Down-regulated
NCU08707	iron sulfur assembly protein	5.64642	29.4354	-2.38214	23.789	0.988539	Down-regulated
NCU02729	transducin family protein	3.5463	21.5723	-2.60479	18.026	0.988446	Down-regulated
NCU07352	hypothetical protein	6.99649	32.9544	-2.23577	25.9579	0.988407	Down-regulated
NCU07459	protein arginine N-methyltransferase 1	34.4798	148.745	-2.10902	114.265	0.988369	Down-regulated
NCU06232	3-isopropylmalate dehydrogenase	29.5558	127.38	-2.10763	97.8246	0.988347	Down-regulated
NCU08385	protein phosphatase PP1 regulatory subunit sds22	5.35842	28.3025	-2.40105	22.944	0.988276	Down-regulated
NCU06081	hypothetical protein	7.08461	32.7078	-2.20688	25.6232	0.988199	Down-regulated
NCU03669	AdoMet-dependent rRNA methyltransferase spb1	6.85085	32.2324	-2.23415	25.3815	0.988182	Down-regulated
NCU05956	beta-galactosidase	5.85187	28.9881	-2.30849	23.1362	0.987935	Down-regulated
NCU01230	serum paraoxonase/arylesterase	6.75295	31.3612	-2.21539	24.6082	0.987858	Down-regulated
NCU00043	serine/threonine-protein phosphatase PP1	48.1779	204.762	-2.0875	156.584	0.987842	Down-regulated
NCU02252	phosphoglycerate mutase	48.6474	207.705	-2.0941	159.058	0.987842	Down-regulated
NCU04837	mitochondrial 2-oxodicarboxylate carrier 1	20.0373	86.1116	-2.10352	66.0744	0.98765	Down-regulated
NCU00608	acyl- CoA synthetase	3.32553	20.3564	-2.61383	17.0309	0.98765	Down-regulated
NCU05287	mitochondrial ribosomal protein-20	19.6657	83.4587	-2.08538	63.793	0.987617	Down-regulated
NCU05804	60S ribosomal protein L19	239.505	1005.05	-2.06914	765.546	0.987529	Down-regulated
NCU07562	60S ribosomal protein L43	158.824	666.833	-2.0699	508.009	0.987529	Down-regulated
NCU07363	hypothetical protein	39.601	166.663	-2.07332	127.062	0.987529	Down-regulated
NCU05319	hypothetical protein	6.21928	29.2686	-2.23454	23.0494	0.987408	Down-regulated
NCU08663	60s ribosomal export protein nmd3	5.51581	27.1652	-2.30011	21.6494	0.98726	Down-regulated
NCU08359	cytidine deaminase	15.2108	63.4459	-2.06043	48.2351	0.986974	Down-regulated
NCU05062	hypothetical protein	5.9012	27.8022	-2.23612	21.901	0.986941	Down-regulated
NCU06542	mitochondrial ribosomal protein-12	21.8427	90.1802	-2.04566	68.3375	0.986711	Down-regulated
NCU09856	hypothetical protein	4.18514	22.7095	-2.43995	18.5243	0.986705	Down-regulated
NCU02477	ribosome biogenesis protein Sqt1	5.15988	25.6431	-2.31316	20.4832	0.986683	Down-regulated
NCU09871	cell division control protein 31	6.30273	28.3542	-2.16951	22.0515	0.986606	Down-regulated
NCU09429	flavin-containing monooxygenase	10.6896	45.4459	-2.08795	34.7563	0.986529	Down-regulated
NCU07482	uracil-DNA glycosylase	4.32582	23.0708	-2.41502	18.745	0.986442	Down-regulated
NCU06524	protease inhibitor	11.6239	48.4828	-2.06038	36.859	0.986436	Down-regulated
NCU04857	2-hydroxyacid dehydrogenase	10.3131	43.905	-2.0899	33.5919	0.986431	Down-regulated
NCU05029	iron-sulfur clusters transporter atm-1	3.4506	20.0494	-2.53864	16.5988	0.98637	Down-regulated
NCU01317	60S ribosomal protein L12	192.232	790.676	-2.04024	598.445	0.986266	Down-regulated
NCU09380	pumilio domain-containing protein	5.69779	26.3842	-2.2112	20.6864	0.986238	Down-regulated
NCU04165	low-temperature viability protein ltv1	5.11016	24.8746	-2.28323	19.7644	0.986107	Down-regulated
NCU07386	mitochondrial ribosomal protein-1	18.1504	74.8923	-2.04482	56.742	0.985936	Down-regulated
NCU02005	phosphoadenosine phosphosulfate reductase	9.98638	41.76	-2.06409	31.7736	0.985903	Down-regulated
NCU06473	ZIP metal ion transporter	4.68491	23.6095	-2.33328	18.9246	0.98587	Down-regulated
NCU02333	arginase	18.6525	76.1383	-2.02926	57.4859	0.985607	Down-regulated
NCU00294	60S ribosomal protein L10	443.565	1787.14	-2.01043	1343.57	0.98536	Down-regulated
NCU06836	acetyl-CoA synthetase	38.9785	157.098	-2.01091	118.119	0.98536	Down-regulated
NCU01638	DNA-directed RNA polymerase I subunit RPA1	5.24489	24.3613	-2.21561	19.1164	0.985332	Down-regulated
NCU04327	DNA replication licensing factor mcm2	4.79213	23.2442	-2.27813	18.4521	0.985261	Down-regulated
NCU07430	MADS box protein	20.4031	81.9844	-2.00656	61.5814	0.985096	Down-regulated
NCU03019	hypothetical protein	4.38041	22.2437	-2.34426	17.8633	0.985041	Down-regulated
NCU05577	beta-glucosidase	6.08498	27.0134	-2.15035	20.9284	0.985036	Down-regulated
NCU04334	chaperonin	18.2309	74.0962	-2.02301	55.8653	0.98503	Down-regulated
NCU01900	xylosidase/arabinosidase	129.361	517.956	-2.00143	388.596	0.984981	Down-regulated
NCU07829	60S ribosomal protein L7	89.1962	357.301	-2.00208	268.105	0.984981	Down-regulated
NCU09528	nucleolar protein 16	6.97192	30.0792	-2.10914	23.1072	0.984684	Down-regulated
NCU07143	6-phosphogluconolactonase	11.2837	46.2325	-2.03467	34.9488	0.984629	Down-regulated
NCU04948	hypothetical protein	13.6177	55.4207	-2.02494	41.803	0.984541	Down-regulated
NCU06277	microtubule associated protein	7.93716	33.1186	-2.06095	25.1814	0.984525	Down-regulated
NCU05512	copper resistance protein Crd2	69.3784	275.606	-1.99005	206.228	0.984349	Down-regulated
NCU03973	alanine aminotransferase	15.2503	60.805	-1.99535	45.5547	0.984349	Down-regulated
NCU04579	dihydroxy-acid dehydratase	36.8363	146.046	-1.98723	109.21	0.984344	Down-regulated
NCU08867	hypothetical protein	5.10475	23.1185	-2.17914	18.0137	0.984195	Down-regulated
NCU01300	imidazoleglycerol-phosphate dehydratase	19.2051	76.2739	-1.9897	57.0688	0.984031	Down-regulated
NCU00475	40S ribosomal protein S18	428.635	1693.51	-1.9822	1264.88	0.984025	Down-regulated
NCU07182	40S ribosomal protein S24	198.715	777.777	-1.96866	579.062	0.984014	Down-regulated
NCU06485	hypothetical protein	3.84526	20.2154	-2.3943	16.3701	0.983893	Down-regulated
NCU08167	lysine N-acyltransferase	7.88929	32.6742	-2.05018	24.7849	0.983734	Down-regulated
NCU09427	G-protein coupled receptor 3	19.4134	75.9119	-1.96727	56.4985	0.983679	Down-regulated
NCU08948	nuclear envelope morphology protein 1	5.83977	25.3151	-2.11601	19.4753	0.983668	Down-regulated
NCU04280	aconitate hydratase	9.94602	40.3257	-2.01951	30.3796	0.98352	Down-regulated
NCU01021	eukaryotic translation initiation factor 3 f	39.7076	153.957	-1.95504	114.25	0.983267	Down-regulated
NCU07654	pre-mRNA polyadenylation factor fip-1	12.7433	50.2079	-1.97818	37.4646	0.982954	Down-regulated
NCU08554	peptidyl-prolyl cis-trans isomerase ssp-1	87.073	337.405	-1.95418	250.332	0.982943	Down-regulated
NCU05731	thioredoxin I	12.7802	50.0311	-1.96891	37.2509	0.982938	Down-regulated
NCU04516	hypothetical protein	11.155	44.4483	-1.99443	33.2933	0.9829	Down-regulated
NCU04623	beta-galactosidase	9.57522	38.3414	-2.00152	28.7661	0.98285	Down-regulated
NCU09174	hypothetical protein	5.80079	25.0976	-2.11323	19.2968	0.982768	Down-regulated
NCU02159	hypothetical protein	4.27056	20.3608	-2.2533	16.0902	0.982768	Down-regulated
NCU00227	mitochondrial cation transporter	11.3349	44.5142	-1.97349	33.1793	0.982543	Down-regulated
NCU03173	HAD superfamily hydrolase	9.80709	39.0191	-1.99228	29.212	0.982273	Down-regulated
NCU06035	eukaryotic translation elongation factor 1B-alpha	205.617	786.378	-1.93526	580.761	0.982202	Down-regulated
NCU06211	malate dehydrogenase	68.8497	263.359	-1.93551	194.509	0.982202	Down-regulated
NCU01418	clock-controlled gene-6	1784.62	6852.86	-1.94109	5068.24	0.982202	Down-regulated
NCU00692	chaperone dnaK	22.3669	85.7909	-1.93946	63.424	0.981971	Down-regulated
NCU09428	hypothetical protein	22.0582	84.7524	-1.94194	62.6942	0.98196	Down-regulated
NCU09375	hypothetical protein	13.3719	51.8049	-1.95389	38.433	0.981933	Down-regulated
NCU08268	TOR signaling pathway regulator	4.57877	20.4024	-2.1557	15.8236	0.981774	Down-regulated
NCU04927	hypothetical protein	4.83547	21.3764	-2.14429	16.5409	0.981587	Down-regulated
NCU05980	carboxypeptidase S1	8.65351	34.4825	-1.99451	25.829	0.98156	Down-regulated
NCU08389	60S ribosomal protein L20	494.993	1880.41	-1.92557	1385.42	0.981488	Down-regulated
NCU07659	pyruvate dehydrogenase complex	68.5387	258.335	-1.91425	189.796	0.981351	Down-regulated
NCU04462	3-ketoacyl-CoA reductase	28.5351	107.763	-1.91705	79.2275	0.981329	Down-regulated
NCU00721	proline-specific permease	4.73626	20.9455	-2.14482	16.2092	0.981247	Down-regulated
NCU00988	MFS quinate transporter	20.8197	78.5069	-1.91487	57.6873	0.981043	Down-regulated
NCU04454	alpha-1,2 -mannosyltransferase alg9	8.6488	33.8669	-1.9693	25.2181	0.981038	Down-regulated
NCU08384	xylose reductase	141.007	524.465	-1.89508	383.458	0.981021	Down-regulated
NCU06661	60S ribosomal protein L22	70.3596	261.781	-1.89554	191.421	0.981021	Down-regulated
NCU06983	hypothetical protein	47.8862	179.167	-1.90362	131.28	0.981021	Down-regulated
NCU03737	mitochondrial translation elongation factor Tu	50.4245	186.833	-1.88955	136.408	0.981016	Down-regulated
NCU07420	eukaryotic translation initiation factor 4 a	267.661	993.568	-1.89221	725.907	0.981016	Down-regulated
NCU00680	2-methylcitrate dehydratase	39.2817	145.806	-1.89212	106.524	0.981005	Down-regulated
NCU08045	phosphatidylethanolamine N-methyltransferase	8.49282	33.5176	-1.9806	25.0248	0.980945	Down-regulated
NCU02278	ferric cupric reductase transmembrane component 2	5.59344	23.5068	-2.07127	17.9134	0.98089	Down-regulated
NCU00499	ADA1	17.3278	65.0699	-1.9089	47.7421	0.98078	Down-regulated
NCU00541	hypothetical protein	15.7956	59.8819	-1.92259	44.0862	0.980708	Down-regulated
NCU03364	hypothetical protein	20.7033	77.2243	-1.89919	56.521	0.980686	Down-regulated
NCU01367	Ribosome RNA-processing protein	5.21018	22.3534	-2.10109	17.1432	0.980527	Down-regulated
NCU00103	hypothetical protein	15.0414	56.5867	-1.91152	41.5453	0.980516	Down-regulated
NCU10893	deoxyuridine 5'-triphosphate nucleotidohydrolase	17.0163	63.1055	-1.89085	46.0892	0.980406	Down-regulated
NCU07192	hypothetical protein	59.0555	217.792	-1.88281	158.736	0.980247	Down-regulated
NCU06464	hypothetical protein	146.301	540.276	-1.88475	393.975	0.980247	Down-regulated
NCU04698	spermine/spermidine synthase	8.54531	33.137	-1.95524	24.5917	0.98006	Down-regulated
NCU03606	replication factor-A protein 1	14.0782	52.4589	-1.89772	38.3807	0.980011	Down-regulated
NCU00193	GPI mannosyltransferase 3	13.6148	50.9696	-1.90446	37.3548	0.979951	Down-regulated
NCU03605	amidohydrolase	12.6346	47.0728	-1.89752	34.4383	0.979687	Down-regulated
NCU02027	acyl-protein thioesterase 1	17.6532	65.0555	-1.88174	47.4023	0.97966	Down-regulated
NCU09823	hypothetical protein	12.1844	45.2012	-1.89132	33.0168	0.979533	Down-regulated
NCU04295	transcription factor	5.7038	23.3845	-2.03556	17.6807	0.979434	Down-regulated
NCU07170	hydantoin racemase	9.90667	37.7198	-1.92885	27.8132	0.979154	Down-regulated
NCU04133	peptidase family M28	9.41009	35.4982	-1.91547	26.0881	0.978726	Down-regulated
NCU02783	general amino-acid permease GAP1	5.20093	21.5184	-2.04873	16.3175	0.978726	Down-regulated
NCU07715	hypothetical protein	9.20402	34.7545	-1.91686	25.5505	0.978539	Down-regulated
NCU09415	hypothetical protein	5.51697	22.5823	-2.03324	17.0653	0.978534	Down-regulated
NCU06465	sphingolipid c4-hydroxylase SUR2	18.2314	66.7399	-1.87212	48.5084	0.978512	Down-regulated
NCU08535	acetyl-CoA carboxylase	9.28974	34.9177	-1.91025	25.6279	0.978501	Down-regulated
NCU07929	eukaryotic translation initiation factor 3 h	48.4183	173.22	-1.83899	124.802	0.978149	Down-regulated
NCU03061	translation initiation factor RLI1	28.1237	100.833	-1.84211	72.7091	0.978023	Down-regulated
NCU06493	heterotrimeric G protein	25.6698	91.78	-1.83811	66.1102	0.977957	Down-regulated
NCU06300	guanylate kinase	21.2016	75.686	-1.83585	54.4844	0.977798	Down-regulated
NCU08855	hypothetical protein	8.44275	31.8028	-1.91337	23.36	0.977716	Down-regulated
NCU07670	ATP-dependent RNA helicase mitochondrial	6.85538	26.461	-1.94856	19.6056	0.977474	Down-regulated
NCU08923	zinc knuckle domain-containing protein	136.737	485.366	-1.82767	348.629	0.977375	Down-regulated
NCU06482	pyruvate dehydrogenase E1 component alpha subunit	74.5772	265.304	-1.83084	190.727	0.977375	Down-regulated
NCU04806	mitochondrial ribosomal protein-7	16.3599	58.5693	-1.83998	42.2094	0.977342	Down-regulated
NCU02657	s-adenosylmethionine synthetase	136.629	481.343	-1.8168	344.714	0.977007	Down-regulated
NCU04801	chalcone synthase G	9.11023	33.5381	-1.88024	24.4279	0.97698	Down-regulated
NCU00114	mitochondrial ribosomal protein-10	13.8204	49.5088	-1.84089	35.6884	0.976941	Down-regulated
NCU06043	ammonia transport outward protein 2	50.5542	175.69	-1.79713	125.136	0.976892	Down-regulated
NCU03362	enoyl reductase	8.92283	32.9451	-1.88449	24.0223	0.97687	Down-regulated
NCU08823	Ras-like protein	36.9352	128.78	-1.80184	91.8445	0.976864	Down-regulated
NCU03935	homoserine dehydrogenase	27.7284	97.6133	-1.81571	69.8849	0.976859	Down-regulated
NCU03509	amino acid permease NAAP1	44.5041	154.281	-1.79355	109.777	0.976842	Down-regulated
NCU07560	mitochondrial ribosomal protein-34	13.1532	47.1423	-1.84161	33.9891	0.976766	Down-regulated
NCU06509	hypothetical protein	72.6807	247.655	-1.76869	174.974	0.976744	Down-regulated
NCU02813	eukaryotic translation initiation factor 3 m	65.5459	220.807	-1.75221	155.261	0.97659	Down-regulated
NCU08898	homoaconitase	24.8992	85.4162	-1.77841	60.517	0.976535	Down-regulated
NCU03117	inosine-5' -monophosphate dehydrogenase	35.4061	119.383	-1.75353	83.9772	0.976524	Down-regulated
NCU07035	chitotriosidase-1	30.5189	102.422	-1.74675	71.9032	0.976463	Down-regulated
NCU02059	endothiapepsin	30.785	103.856	-1.75429	73.0715	0.976463	Down-regulated
NCU05240	hypothetical protein	21.9951	74.9673	-1.76908	52.9722	0.976348	Down-regulated
NCU02357	importin subunit beta-3	17.4749	61.7778	-1.82181	44.303	0.976321	Down-regulated
NCU07308	fatty acid synthase alpha subunit reductase	23.7452	79.9527	-1.75151	56.2075	0.976255	Down-regulated
NCU09931	oxidoreductase	8.26728	30.4936	-1.88302	22.2263	0.976178	Down-regulated
NCU16466	nucleic acid-binding protein	35.1629	117.638	-1.74222	82.4747	0.976134	Down-regulated
NCU05182	hypothetical protein	7.50179	27.9638	-1.89826	20.462	0.976079	Down-regulated
NCU10477	ubiquitin-conjugating enzyme E2	26.7949	89.1948	-1.735	62.3999	0.975958	Down-regulated
NCU08412	endo-beta-1,4-mannanase	182.625	607.407	-1.73378	424.783	0.975931	Down-regulated
NCU08828	peroxisomal hydratase-dehydrogenase-epimerase	24.7503	82.8833	-1.74363	58.133	0.975892	Down-regulated
NCU01589	heat shock protein 60	35.3849	117.558	-1.73216	82.1726	0.975865	Down-regulated
NCU08861	mitochondrial ribosomal protein-18	15.3572	53.2303	-1.79333	37.873	0.975805	Down-regulated
NCU16460	hypothetical protein	29.8908	99.23	-1.73108	69.3393	0.975777	Down-regulated
NCU02528	hypothetical protein	12.5105	44.4328	-1.82849	31.9223	0.975766	Down-regulated
NCU00618	40S ribosomal protein S27	337.268	1108.98	-1.71727	771.711	0.975739	Down-regulated
NCU02500	clock-controlled pheromone CCG-4	269.721	881.1	-1.70784	611.379	0.9757	Down-regulated
NCU05889	eukaryotic translation initiation factor 3e	62.842	203.668	-1.69642	140.826	0.97553	Down-regulated
NCU07307	fatty acid synthase beta subunit dehydratase	29.1431	95.0774	-1.70595	65.9343	0.975508	Down-regulated
NCU09291	FAD dependent sulfhydryl oxidase Erv2	14.3895	48.9712	-1.76692	34.5817	0.975409	Down-regulated
NCU02875	hypothetical protein	8.79094	32.027	-1.8652	23.2361	0.975409	Down-regulated
NCU00194	ornithine aminotransferase	25.8695	84.7527	-1.71201	58.8833	0.975404	Down-regulated
NCU06684	RNA binding protein	26.4762	86.3201	-1.705	59.8439	0.975244	Down-regulated
NCU09770	acetyl-coa hydrolase	23.8983	77.7053	-1.70111	53.807	0.975146	Down-regulated
NCU08794	hypothetical protein	12.9368	44.1579	-1.77119	31.221	0.975041	Down-regulated
NCU04336	mitochondrial ribosomal protein-28	19.2849	63.0187	-1.70831	43.7338	0.974986	Down-regulated
NCU08550	hypothetical protein	79.6725	257.72	-1.69365	178.047	0.974964	Down-regulated
NCU07027	glycogen phosphorylase	69.0264	223.466	-1.69483	154.439	0.974964	Down-regulated
NCU17100	hypothetical protein	27.0935	87.6695	-1.69413	60.5761	0.974684	Down-regulated
NCU02511	tRNA (cytosine-5-)-methyltransferase NCL1	9.12946	32.6324	-1.8377	23.503	0.974563	Down-regulated
NCU04142	heat shock protein 90	147.843	473.69	-1.67988	325.847	0.974498	Down-regulated
NCU08352	thioredoxin-disulfide reductase	14.3319	47.6534	-1.73335	33.3215	0.974487	Down-regulated
NCU00801	MFS lactose permease	212.111	674.426	-1.66884	462.315	0.974426	Down-regulated
NCU07831	eukaryotic translation initiation factor 3c	67.6032	214.25	-1.66413	146.647	0.974239	Down-regulated
NCU03528	DNA polymerase delta subunit 4	11.1074	37.8296	-1.768	26.7222	0.974195	Down-regulated
NCU08092	nipsnap family protein	28.7957	91.6534	-1.67034	62.8577	0.974185	Down-regulated
NCU01258	cyanate hydratase	24.6002	78.9992	-1.68317	54.3989	0.974146	Down-regulated
NCU06327	benzoate 4-monooxygenase cytochrome P450	10.9459	37.3513	-1.77077	26.4054	0.974124	Down-regulated
NCU09264	APAF1-interacting protein	10.5498	36.3369	-1.78421	25.7871	0.974009	Down-regulated
NCU08920	ATP-binding cassette sub-family F member 2	60.0888	186.881	-1.63695	126.793	0.97397	Down-regulated
NCU03293	hypothetical protein	433.538	1349.31	-1.63799	915.77	0.97397	Down-regulated
NCU10273	Hsc70 cochaperone	38.9558	121.142	-1.63679	82.1865	0.973904	Down-regulated
NCU05347	histone H2A.Z	12.7537	42.0847	-1.72238	29.331	0.973734	Down-regulated
NCU00635	nascent polypeptide-associated complex subunit alpha	257.262	797.417	-1.6321	540.155	0.973674	Down-regulated
NCU00712	3-hydroxy-3-methylglutaryl-CoA reductase	24.1171	75.2276	-1.64121	51.1106	0.973504	Down-regulated
NCU05663	hypothetical protein	29.7368	92.2885	-1.6339	62.5517	0.973432	Down-regulated
NCU06832	kinesin	7.42185	27.0034	-1.86329	19.5816	0.97324	Down-regulated
NCU08429	hypothetical protein	9.02134	31.6713	-1.81176	22.65	0.973064	Down-regulated
NCU00977	aconitate hydratase	15.1014	48.2831	-1.67683	33.1817	0.973026	Down-regulated
NCU04907	phosphoethanolamine N-methyltransferase	60.3257	183.572	-1.6055	123.246	0.972795	Down-regulated
NCU06970	ribose-phosphate pyrophosphokinase II	15.3411	48.422	-1.65826	33.0809	0.972757	Down-regulated
NCU07549	mitochondrial ribosomal protein-52	24.7773	76.0985	-1.61885	51.3212	0.972751	Down-regulated
NCU02064	mitochondrial organizing structure protein 2	37.9898	115.948	-1.60979	77.9581	0.972713	Down-regulated
NCU01243	C6 finger domain-containing protein	5.57426	21.2105	-1.92793	15.6363	0.972592	Down-regulated
NCU05551	hypothetical protein	9.05494	30.9554	-1.77341	21.9005	0.972532	Down-regulated
NCU09175	GPI-anchored cell wall beta-1,3-endoglucanase EglC	311.592	941.967	-1.59602	630.376	0.972521	Down-regulated
NCU03230	mitochondrial ribosomal protein-11	20.066	61.6949	-1.6204	41.6289	0.972383	Down-regulated
NCU07774	GTP cyclohydrolase 1	5.84446	21.6559	-1.88962	15.8115	0.972356	Down-regulated
NCU00040	eukaryotic translation initiation factor 3 a	59.6651	179.561	-1.58951	119.896	0.972301	Down-regulated
NCU02771	uroporphyrinogen decarboxylase	24.2629	74.2886	-1.61439	50.0257	0.972301	Down-regulated
NCU00821	sugar transporter	10.4923	34.4418	-1.71483	23.9495	0.972295	Down-regulated
NCU09235	conidiation-specific protein-8	19.086	58.5962	-1.61829	39.5101	0.972273	Down-regulated
NCU09436	histone chaperone asf-1	44.603	133.819	-1.58508	89.2165	0.972262	Down-regulated
NCU05134	hypothetical protein	42.5382	128.057	-1.58996	85.5191	0.972252	Down-regulated
NCU04904	phosphoethanolamine N-methyltransferase	38.2666	115.177	-1.5897	76.9108	0.972213	Down-regulated
NCU04153	tRNA pseudouridine synthase	8.25466	28.735	-1.79953	20.4803	0.971966	Down-regulated
NCU00891	probable D-xylulose reductase	14.8144	45.8654	-1.6304	31.051	0.971944	Down-regulated
NCU09600	dienelactone hydrolase	13.681	42.7803	-1.64478	29.0993	0.971878	Down-regulated
NCU01786	ribose-phosphate pyrophosphokinase II	9.64009	31.8789	-1.72548	22.2388	0.971867	Down-regulated
NCU02086	hypothetical protein	33.3806	99.8094	-1.58016	66.4287	0.97184	Down-regulated
NCU09097	hypothetical protein	11.0606	35.6638	-1.68903	24.6032	0.971752	Down-regulated
NCU02784	hypothetical protein	42.245	125.628	-1.57231	83.3831	0.971719	Down-regulated
NCU06786	mitochondrial ribosomal protein-37	26.1109	77.8574	-1.57618	51.7465	0.971576	Down-regulated
NCU03347	kynurenine-oxoglutarate transaminase 1	24.9756	74.7562	-1.58167	49.7806	0.971532	Down-regulated
NCU05519	MFS transporter	23.7582	70.8036	-1.5754	47.0454	0.971428	Down-regulated
NCU05419	hydroxymethylglutaryl-CoA lyase mitochondrial	9.60595	31.3525	-1.70658	21.7465	0.971428	Down-regulated
NCU08296	mito ribosomal protein S4	25.9752	77.0029	-1.56778	51.0278	0.971318	Down-regulated
NCU09477	ADP/ATP carrier protein	613.764	1798.38	-1.55094	1184.62	0.97129	Down-regulated
NCU04276	hypothetical protein	183.822	538.857	-1.55159	355.034	0.97129	Down-regulated
NCU04169	hypothetical protein	111.513	327.656	-1.55497	216.143	0.97129	Down-regulated
NCU07737	salicylate hydroxylase	30.8587	91.1366	-1.56235	60.2779	0.97123	Down-regulated
NCU00938	hypothetical protein	20.8067	62.3477	-1.58329	41.541	0.971192	Down-regulated
NCU00768	mRNA binding post-transcriptional regulator	37.5446	109.973	-1.55047	72.4279	0.971164	Down-regulated
NCU05717	mitochondrial ribosomal protein-17	19.4077	58.1212	-1.58244	38.7135	0.971038	Down-regulated
NCU07933	hypothetical protein	25.0097	73.8136	-1.5614	48.8039	0.970972	Down-regulated
NCU08436	alpha/beta hydrolase	7.72193	26.6029	-1.78455	18.881	0.970934	Down-regulated
NCU00519	ribulose-phosphate 3-epimerase	20.4938	60.8714	-1.57058	40.3776	0.970868	Down-regulated
NCU08507	zinc finger protein zpr1	8.9166	29.4649	-1.72443	20.5483	0.970868	Down-regulated
NCU02393	mitogen-activated protein kinase 2	58.4521	169.958	-1.53985	111.506	0.970785	Down-regulated
NCU08418	tripeptidyl-peptidase	6.28257	22.8232	-1.86107	16.5406	0.970769	Down-regulated
NCU07941	aspartate aminotransferase	51.8458	150.466	-1.53714	98.6204	0.970763	Down-regulated
NCU08302	hypothetical protein	7.27915	25.5741	-1.81284	18.295	0.970648	Down-regulated
NCU02481	mitochondrial 2-methylisocitrate lyase	10.6366	33.443	-1.65266	22.8064	0.970434	Down-regulated
NCU04872	hypothetical protein	6.26655	22.5181	-1.84534	16.2515	0.970412	Down-regulated
NCU03826	eukaryotic translation elongation factor 1B-gamma	433.018	1247.55	-1.5266	814.536	0.970357	Down-regulated
NCU08137	hypothetical protein	41.0236	118.801	-1.53402	77.777	0.970275	Down-regulated
NCU06021	WD repeat-containing protein jip-5	11.4163	35.4011	-1.6327	23.9849	0.970275	Down-regulated
NCU05601	cytochrome c heme lyase	8.49311	27.9226	-1.71707	19.4295	0.970187	Down-regulated
NCU02216	cell wall glycosyl hydrolase Dfg5	9.712	31.0849	-1.67837	21.3729	0.970071	Down-regulated
NCU05789	secreted glucosidase	22.6526	65.6545	-1.53522	43.0019	0.970033	Down-regulated
NCU09700	T-complex protein 1 subunit beta	36.1071	103.811	-1.5236	67.7035	0.969879	Down-regulated
NCU03004	pyruvate dehydrogenase E1 component	88.8471	252.445	-1.50658	163.598	0.969736	Down-regulated
NCU08120	mitochondrial ribosomal protein DAP3	14.7113	43.7198	-1.57136	29.0085	0.969681	Down-regulated
NCU06349	hypothetical protein	13.6211	40.8164	-1.58331	27.1954	0.969572	Down-regulated
NCU05996	C6 finger domain-containing protein	35.1618	99.2402	-1.49692	64.0784	0.969462	Down-regulated
NCU05832	hypothetical protein	49.1562	138.04	-1.48964	88.8835	0.969347	Down-regulated
NCU08297	cell division control protein 3	75.5232	209.973	-1.47521	134.449	0.969264	Down-regulated
NCU05680	alpha-1,2-mannosyltransferase Kre5	34.764	97.5511	-1.48856	62.7871	0.969143	Down-regulated
NCU08295	RNA-binding La domain-containing protein	18.4474	53.4077	-1.53363	34.9603	0.969072	Down-regulated
NCU02546	nucleolar GTP-binding protein 2	6.77453	23.3869	-1.78751	16.6124	0.968995	Down-regulated
NCU03343	mitochondrial ribosomal protein	23.7929	67.5053	-1.50447	43.7125	0.968968	Down-regulated
NCU07264	ubiquitin-conjugating enzyme E2 15	11.6546	35.2843	-1.59813	23.6298	0.968968	Down-regulated
NCU07863	chromatin modification-related protein eaf-1	7.51236	24.8689	-1.727	17.3565	0.96883	Down-regulated
NCU05023	hypothetical protein	76.0092	210.427	-1.46907	134.418	0.968742	Down-regulated
NCU08552	mitochondrial ribosomal protein-41	12.6639	37.6673	-1.57259	25.0034	0.968704	Down-regulated
NCU07685	hypothetical protein	19.1871	54.6563	-1.51025	35.4692	0.968506	Down-regulated
NCU01331	ribonucleoprotein-associated protein	23.449	65.4789	-1.4815	42.0299	0.968446	Down-regulated
NCU00943	trehalase	12.6793	37.3925	-1.56027	24.7132	0.968353	Down-regulated
NCU07724	mitochondrial division protein 1	16.5937	47.5231	-1.518	30.9295	0.968314	Down-regulated
NCU00210	nuclear cap binding protein subunit 2	19.8735	55.9487	-1.49326	36.0752	0.968221	Down-regulated
NCU00299	3,2-trans-enoyl-CoA isomerase	7.42972	24.3507	-1.71258	16.921	0.968182	Down-regulated
NCU08786	hypothetical protein	7.22135	23.9	-1.72667	16.6786	0.96816	Down-regulated
NCU07688	rho GTPase activator Rga	11.671	34.5841	-1.56718	22.9131	0.968034	Down-regulated
NCU08090	hypothetical protein	130.121	358.304	-1.46133	228.182	0.967985	Down-regulated
NCU08499	GTPase-activating protein GYP5	10.3147	31.293	-1.60113	20.9783	0.967853	Down-regulated
NCU10107	ribose 5-phosphate isomerase	6.16363	21.6677	-1.8137	15.5041	0.96782	Down-regulated
NCU00273	nucleoporin nup186	8.71392	27.161	-1.64014	18.447	0.967781	Down-regulated
NCU03076	delta-1-pyrroline-5-carboxylate dehydrogenase	47.386	129.593	-1.45146	82.2073	0.967567	Down-regulated
NCU06512	methionine synthase	871.061	2363.45	-1.44005	1492.39	0.967501	Down-regulated
NCU08964	60S ribosomal protein L10	334.653	909	-1.44161	574.346	0.967501	Down-regulated
NCU16306	hypothetical protein	117.171	318.844	-1.44424	201.674	0.967501	Down-regulated
NCU03156	NADH-ubiquinone oxidoreductase 10.5kDa subunit	42.5142	114.981	-1.43538	72.4668	0.967375	Down-regulated
NCU09825	histone acetyltransferase rtt109	6.12083	21.2861	-1.79812	15.1653	0.967304	Down-regulated
NCU04232	hypothetical protein	31.0694	85.0332	-1.45253	53.9639	0.967265	Down-regulated
NCU03779	dihydroxyacetone kinase 1	15.7076	43.9772	-1.48529	28.2696	0.967194	Down-regulated
NCU07761	mannosyl phosphorylinositol ceramide synthase csh1	8.34667	26.0143	-1.64003	17.6676	0.967133	Down-regulated
NCU01007	mito ribosomal protein S18	31.0819	84.3566	-1.44043	53.2747	0.967106	Down-regulated
NCU04238	histone H1-binding protein	13.4656	38.7156	-1.52364	25.25	0.967084	Down-regulated
NCU09599	hypothetical protein	8.90907	27.3025	-1.61569	18.3934	0.967002	Down-regulated
NCU08119	DNA replication licensing factor mcm7	14.2695	40.2555	-1.49625	25.986	0.966952	Down-regulated
NCU02124	dienelactone hydrolase	26.6548	72.3415	-1.44043	45.6867	0.966881	Down-regulated
NCU10014	hypothetical protein	43.7992	117.648	-1.4255	73.8487	0.96687	Down-regulated
NCU07846	hypothetical protein	24.5555	66.9579	-1.44721	42.4024	0.966859	Down-regulated
NCU16635	hypothetical protein	1205.74	3235.52	-1.42408	2029.78	0.966606	Down-regulated
NCU07859	cyclopropane-fatty-acyl-phospholipid synthase	59.7953	159.68	-1.41708	99.885	0.966584	Down-regulated
NCU00145	histone h3-like centromeric protein	14.6346	40.7668	-1.47801	26.1322	0.966579	Down-regulated
NCU09999	hypothetical protein	7.98436	24.9502	-1.6438	16.9659	0.966469	Down-regulated
NCU04549	hypothetical protein	10.6505	31.2817	-1.5544	20.6312	0.966452	Down-regulated
NCU10539	hypothetical protein	7.14557	23.0746	-1.69118	15.929	0.966436	Down-regulated
NCU04826	hypothetical protein	27.3402	73.4893	-1.42651	46.1491	0.966381	Down-regulated
NCU05521	hypothetical protein	19.3676	52.8725	-1.44887	33.5049	0.966222	Down-regulated
NCU08421	u3 small nucleolar rna-associated protein	7.10336	22.8441	-1.68525	15.7407	0.966222	Down-regulated
NCU06441	D-lactate dehydrogenase 2	20.4474	55.3784	-1.43741	34.9311	0.966211	Down-regulated
NCU04223	hypothetical protein	6.30861	21.1144	-1.74284	14.8058	0.966101	Down-regulated
NCU03554	hypothetical protein	23.4525	63.4	-1.43474	39.9475	0.966063	Down-regulated
NCU05542	xanthine phosphoribosyltransferase 1	16.7693	46.0451	-1.45723	29.2758	0.965958	Down-regulated
NCU05826	hypothetical protein	41.5701	110.683	-1.41281	69.1125	0.965925	Down-regulated
NCU06541	alpha-1,2 mannosyltransferase KTR1	41.3484	110.221	-1.4145	68.8731	0.965925	Down-regulated
NCU09498	hypothetical protein	100.17	263.971	-1.39793	163.801	0.965903	Down-regulated
NCU03857	hypothetical protein	109.943	291.102	-1.40478	181.16	0.965903	Down-regulated
NCU02464	neuronal-specific septin-3	67.0918	176.778	-1.39773	109.686	0.965898	Down-regulated
NCU08044	oxidoreductase	25.262	67.6893	-1.42196	42.4272	0.965832	Down-regulated
NCU07756	succinate dehydrogenase cytochrome b560 subunit	58.7235	154.147	-1.3923	95.4237	0.965783	Down-regulated
NCU01279	hypothetical protein	11.645	33.2887	-1.51532	21.6437	0.96575	Down-regulated
NCU08232	alpha-1,6-mannosyltransferase Och1	11.0778	32.0817	-1.53407	21.0038	0.9657	Down-regulated
NCU05259	acyl-CoA desaturase 1	110.727	288.725	-1.38269	177.999	0.965689	Down-regulated
NCU03306	tubulin-specific chaperone	11.0049	31.8681	-1.53397	20.8632	0.965618	Down-regulated
NCU03013	anchored cell wall protein 10	43.5931	113.834	-1.38476	70.2409	0.965541	Down-regulated
NCU08071	mitochondrial ribosomal protein	22.2777	59.79	-1.42431	37.5124	0.965535	Down-regulated
NCU08997	repressible alkaline phosphatase	15.6015	42.7821	-1.45532	27.1805	0.96553	Down-regulated
NCU08396	hypothetical protein	10.3306	30.1045	-1.54306	19.7739	0.965448	Down-regulated
NCU09709	T-complex protein 1 subunit zeta	36.5725	95.4918	-1.38462	58.9193	0.965393	Down-regulated
NCU07550	triosephosphate isomerase	146.781	379.416	-1.37012	232.635	0.965349	Down-regulated
NCU03023	phenol 2-monooxygenase	12.2957	34.5168	-1.48915	22.2211	0.965305	Down-regulated
NCU00122	aspartyl aminopeptidase	29.6446	77.5401	-1.38717	47.8955	0.96525	Down-regulated
NCU05770	peroxidase/catalase 2	46.5858	120.796	-1.37461	74.2101	0.965239	Down-regulated
NCU07904	short chain dehydrogenase/reductase	11.0754	31.7421	-1.51904	20.6667	0.965233	Down-regulated
NCU02624	eburicol 14-alpha-demethylase	40.5187	104.385	-1.36525	63.8662	0.965124	Down-regulated
NCU03777	mitochondrial 3-hydroxyisobutyryl-CoA hydrolase	35.763	92.1921	-1.36617	56.4291	0.965014	Down-regulated
NCU03543	autophagy protein Atg27	9.53493	27.8507	-1.54642	18.3157	0.964997	Down-regulated
NCU07930	adenosylhomocysteinase	381.322	981.433	-1.36388	600.111	0.964992	Down-regulated
NCU08008	adenylyl cyclase-associated protein	25.8588	67.8044	-1.39072	41.9456	0.964992	Down-regulated
NCU00963	methylenetetrahydrofolate dehydrogenase	32.9962	85.1733	-1.3681	52.1771	0.964915	Down-regulated
NCU00366	eukaryotic translation initiation factor 5	80.9905	206.105	-1.34756	125.115	0.964843	Down-regulated
NCU08336	succinate dehydrogenase flavoprotein subunit	75.2265	191.643	-1.34911	116.416	0.964843	Down-regulated
NCU00431	mitochondrial import receptor subunit TOM22	58.7868	149.82	-1.34966	91.0329	0.964816	Down-regulated
NCU01420	hypothetical protein	14.0785	38.5974	-1.45501	24.5189	0.964761	Down-regulated
NCU07169	MFS glucose transporter	10.6335	30.3074	-1.51105	19.6738	0.964305	Down-regulated
NCU15829	GATA type zinc finger protein ASD4	7.14914	22.222	-1.63615	15.0729	0.964267	Down-regulated
NCU04952	beta-D-glucoside glucohydrolase	45.9043	115.05	-1.32556	69.1453	0.964228	Down-regulated
NCU03124	casein kinase II subunit alpha	41.8617	105.051	-1.32738	63.189	0.964152	Down-regulated
NCU07669	purine utilization positive regulator	7.04864	21.9803	-1.64079	14.9316	0.96408	Down-regulated
NCU00873	hypothetical protein	19.5894	51.1388	-1.38434	31.5494	0.96402	Down-regulated
NCU06945	hypothetical protein	19.4924	50.782	-1.38141	31.2896	0.963992	Down-regulated
NCU07802	hypothetical protein	21.5039	55.4944	-1.36774	33.9905	0.963965	Down-regulated
NCU07728	siderophore regulation protein	7.71318	23.4225	-1.6025	15.7093	0.963729	Down-regulated
NCU06122	GTPase activating protein Sar1	16.6977	44.2741	-1.40681	27.5764	0.963723	Down-regulated
NCU07567	T-complex protein 1 subunit theta	43.58	108.25	-1.31263	64.6697	0.963668	Down-regulated
NCU05813	mitochondrial large ribosomal subunit	37.4751	92.9375	-1.31033	55.4624	0.963537	Down-regulated
NCU07762	hypothetical protein	10.132	28.6065	-1.49743	18.4745	0.963515	Down-regulated
NCU02773	hypothetical protein	19.1088	49.3757	-1.36956	30.2669	0.963471	Down-regulated
NCU03539	ribonucleoside-diphosphate reductase large subunit	45.1685	111.096	-1.29842	65.9273	0.96346	Down-regulated
NCU00726	peptidyl-prolyl cis-trans isomerase mitochondrial	846.97	2065.33	-1.28599	1218.36	0.963454	Down-regulated
NCU00951	inorganic pyrophosphatase	161.28	394.35	-1.28991	233.07	0.963454	Down-regulated
NCU07506	fumarylacetoacetate hydrolase	10.5863	29.4667	-1.47689	18.8805	0.963383	Down-regulated
NCU08397	hypothetical protein	22.7572	57.536	-1.33815	34.7789	0.963262	Down-regulated
NCU06187	adenylosuccinate lyase	56.1411	136.184	-1.27842	80.0425	0.963075	Down-regulated
NCU00137	ssDNA binding protein	37.1715	90.6555	-1.2862	53.4839	0.963059	Down-regulated
NCU07655	nuclear pore complex protein	19.9234	50.6279	-1.34547	30.7045	0.963059	Down-regulated
NCU09826	RNase III domain-containing protein	22.4587	56.3902	-1.32817	33.9315	0.963004	Down-regulated
NCU06419	MAP kinase kinase	26.645	65.9515	-1.30754	39.3065	0.962927	Down-regulated
NCU05850	apoptosis-inducing factor 1	29.4105	72.5951	-1.30354	43.1846	0.962905	Down-regulated
NCU04171	mitochondrial ribosomal protein-21	23.505	58.8688	-1.32454	35.3638	0.962872	Down-regulated
NCU04202	nucleoside diphosphate kinase	167.221	403.231	-1.26985	236.009	0.962861	Down-regulated
NCU07481	morphogenesis protein	7.45526	22.5408	-1.59621	15.0855	0.962845	Down-regulated
NCU02227	acetylornithine deacetylase	17.459	44.9416	-1.36408	27.4826	0.962597	Down-regulated
NCU07191	hypothetical protein	43.3748	104.734	-1.2718	61.3595	0.962592	Down-regulated
NCU04931	hypothetical protein	7.81237	23.1916	-1.56977	15.3792	0.962515	Down-regulated
NCU09602	heat shock protein 70	491.159	1174.83	-1.25819	683.67	0.96246	Down-regulated
NCU06495	mitochondrial inner membrane organization protein mio10	84.023	201.542	-1.26223	117.519	0.96246	Down-regulated
NCU01754	alcohol dehydrogenase I	86.7967	208.461	-1.26407	121.665	0.96246	Down-regulated
NCU02160	small GTPase RAC	67.7322	162.33	-1.26102	94.5981	0.962433	Down-regulated
NCU04461	ergosterol biosynthetic protein 28	15.6628	40.562	-1.37278	24.8991	0.962257	Down-regulated
NCU02588	nuclear movement protein nudC	14.7377	38.4733	-1.38435	23.7356	0.962197	Down-regulated
NCU01511	urease accessory protein ureG	7.49681	22.3731	-1.57741	14.8763	0.962032	Down-regulated
NCU05575	hypothetical protein	11.2569	30.6134	-1.44335	19.3565	0.961906	Down-regulated
NCU06439	zinc finger protein	11.8397	31.9338	-1.43146	20.0941	0.96184	Down-regulated
NCU03358	NADPH-dependent methylglyoxal reductase grp2	13.8573	36.2513	-1.38739	22.394	0.961829	Down-regulated
NCU08375	molybdopterin synthase small subunit CnxG	10.49	28.8631	-1.46021	18.3731	0.961768	Down-regulated
NCU04620	hypothetical protein	11.7419	31.6587	-1.43093	19.9167	0.961735	Down-regulated
NCU06086	mitochondrial acidic protein mam33	68.1302	161.428	-1.24452	93.2978	0.96173	Down-regulated
NCU06344	disulfide isomerase	36.7711	87.2554	-1.24667	50.4843	0.961686	Down-regulated
NCU04930	hypothetical protein	79.3952	186.322	-1.23068	106.927	0.96156	Down-regulated
NCU02156	dsDNA-binding protein PDCD5	10.6289	29.1332	-1.45467	18.5043	0.961477	Down-regulated
NCU00211	mitochondrial ribosomal protein-35	20.3878	49.7046	-1.28567	29.3168	0.961444	Down-regulated
NCU00378	aldehyde dehydrogenase-like protein	41.1045	97.0508	-1.23944	55.9463	0.961422	Down-regulated
NCU04077	assimilatory sulfite reductase	41.4613	97.935	-1.24006	56.4737	0.961422	Down-regulated
NCU00502	ATP synthase subunit 4	131.209	305.571	-1.21964	174.362	0.961373	Down-regulated
NCU01680	plasma membrane ATPase	615.329	1436.05	-1.22268	820.72	0.961373	Down-regulated
NCU00789	hypothetical protein	13.3975	34.8966	-1.38113	21.4991	0.961318	Down-regulated
NCU02113	ubiquitin-conjugating enzyme E2 13	36.5292	86.0594	-1.23628	49.5301	0.961258	Down-regulated
NCU09018	glutaminyl-peptide cyclotransferase	28.1289	66.9105	-1.25018	38.7816	0.961181	Down-regulated
NCU07281	glucose-6-phosphate isomerase	111.371	256.789	-1.20521	145.418	0.961082	Down-regulated
NCU06279	eukaryotic translation initiation factor 3l	85.3414	197.253	-1.20873	111.912	0.961076	Down-regulated
NCU05118	vacuolar membrane ATPase 10	66.5048	154.18	-1.21309	87.6755	0.961043	Down-regulated
NCU08130	hypothetical protein	57.806	134.003	-1.21298	76.1974	0.960983	Down-regulated
NCU05027	hypothetical protein	13.3926	34.5945	-1.36911	21.2019	0.960818	Down-regulated
NCU07042	alcohol dehydrogenase	19.0687	46.375	-1.28214	27.3063	0.960708	Down-regulated
NCU04463	non-repetitive nucleoporin	9.82174	26.9508	-1.45628	17.129	0.960659	Down-regulated
NCU08224	hypothetical protein	138.832	318.45	-1.19773	179.618	0.960648	Down-regulated
NCU09873	phosphoenolpyruvate carboxykinase	24.6098	57.961	-1.23585	33.3513	0.960313	Down-regulated
NCU03073	DNA polymerase epsilon subunit d	6.93633	20.6905	-1.57672	13.7542	0.960297	Down-regulated
NCU00468	prephenate dehydrogenase	7.57808	22.0683	-1.54207	14.4902	0.960264	Down-regulated
NCU05274	eukaryotic translation initiation factor 5a	511.518	1163.8	-1.18599	652.284	0.960247	Down-regulated
NCU04759	nuclear transport factor 2	95.9339	218.89	-1.1901	122.956	0.960247	Down-regulated
NCU05288	rab GDP-dissociation inhibitor	125.432	286.503	-1.19165	161.071	0.960247	Down-regulated
NCU00195	MFS transporter	15.5859	38.5567	-1.30674	22.9707	0.960165	Down-regulated
NCU03556	peroxisomal membrane protein Pmp47	16.8409	41.1506	-1.28895	24.3097	0.960159	Down-regulated
NCU04181	mitochondrial import receptor subunit tom7	58.375	133.247	-1.19069	74.8725	0.960137	Down-regulated
NCU07914	phosphoglycerate kinase	145.643	330.275	-1.18123	184.632	0.960126	Down-regulated
NCU05498	hypothetical protein	134.776	306.112	-1.18349	171.336	0.960126	Down-regulated
NCU02108	BolA domain-containing protein	8.57907	23.9946	-1.48382	15.4155	0.960033	Down-regulated
NCU01489	multistep phosphorelay regulator 1	50.9653	115.612	-1.1817	64.6464	0.959912	Down-regulated
NCU00212	histone h4	227.151	511.148	-1.17009	283.997	0.959885	Down-regulated
NCU01824	UDP-galactopyranose mutase	146.97	331.217	-1.17226	184.247	0.959885	Down-regulated
NCU00175	hypothetical protein	25.4469	59.0128	-1.21354	33.5659	0.959671	Down-regulated
NCU04676	glutathione S-transferase	15.3984	37.7858	-1.29506	22.3874	0.959671	Down-regulated
NCU09778	cyclin-dependent kinase 1	14.2894	35.6314	-1.3182	21.342	0.959654	Down-regulated
NCU00050	pyruvate dehydrogenase X component	48.5377	109.594	-1.17499	61.0562	0.959605	Down-regulated
NCU02076	eukaryotic translation initiation factor 4 e	45.0514	101.407	-1.17051	56.3554	0.95955	Down-regulated
NCU08728	mitochondrial ribosomal protein-16	26.8476	61.5791	-1.19765	34.7314	0.959336	Down-regulated
NCU05552	hypothetical protein	19.8972	47.1551	-1.24484	27.2578	0.959314	Down-regulated
NCU15832	hypothetical protein	12.837	32.5737	-1.3434	19.7367	0.959193	Down-regulated
NCU17114	hypothetical protein	22.2053	51.3458	-1.20934	29.1405	0.958995	Down-regulated
NCU04442	GAL10	23.99	55.1475	-1.20087	31.1576	0.95894	Down-regulated
NCU08449	hypothetical protein	6.98696	20.3896	-1.54509	13.4026	0.958858	Down-regulated
NCU03086	HpcH/HpaI aldolase/citrate lyase family protein	9.079	24.7889	-1.44909	15.7099	0.958841	Down-regulated
NCU07467	hypothetical protein	15.1562	36.6845	-1.27526	21.5282	0.958792	Down-regulated
NCU06622	U2 small nuclear ribonucleoprotein A	12.581	31.667	-1.33173	19.086	0.958622	Down-regulated
NCU02437	histone H2A	466.764	1039.88	-1.15565	573.114	0.958314	Down-regulated
NCU07190	exoglucanase 3	1068.88	2386.83	-1.159	1317.95	0.958314	Down-regulated
NCU03998	adaptor protein complex 3 Mu3A	15.6774	37.5965	-1.26191	21.9191	0.958259	Down-regulated
NCU08858	MFS alpha-glucoside transporter	10.0326	26.6634	-1.41016	16.6308	0.958254	Down-regulated
NCU11348	NADH-ubiquinone oxidoreductase B18 subunit	65.6359	146.773	-1.16103	81.1369	0.958248	Down-regulated
NCU01164	FACT complex subunit ctc-2	25.0526	56.3821	-1.17028	31.3295	0.958193	Down-regulated
NCU09463	leucyl-tRNA synthetase	48.4573	108.098	-1.15755	59.6407	0.958018	Down-regulated
NCU01433	serine/threonine-protein phosphatase 5	17.4627	40.8259	-1.22521	23.3632	0.957935	Down-regulated
NCU02473	nucleoporin Nup44	12.5923	31.2835	-1.31286	18.6912	0.957897	Down-regulated
NCU08886	amidohydrolase	9.97059	26.3751	-1.40342	16.4045	0.957814	Down-regulated
NCU05685	hypothetical protein	39.1483	87.6008	-1.16199	48.4524	0.957759	Down-regulated
NCU02984	translation machinery-associated protein 22	21.7162	49.0632	-1.17587	27.347	0.957694	Down-regulated
NCU09642	high affinity sulfate transporter 1	17.1819	39.7874	-1.21142	22.6055	0.957172	Down-regulated
NCU06009	oxidoreductase	19.1782	43.7054	-1.18834	24.5272	0.957024	Down-regulated
NCU04609	hypothetical protein	11.1284	28.0159	-1.332	16.8875	0.956842	Down-regulated
NCU08974	hypothetical protein	15.4079	36.1372	-1.22982	20.7293	0.956776	Down-regulated
NCU04150	ribosomal large subunit biogenesis protein MAK16	10.8219	27.4875	-1.34482	16.6656	0.956766	Down-regulated
NCU06145	RING-6	25.823	57.6139	-1.15776	31.7909	0.956689	Down-regulated
NCU09122	ubiquitin conjugating enzyme	15.5781	36.3726	-1.22334	20.7945	0.956606	Down-regulated
NCU09482	hypothetical protein	10.2572	26.3423	-1.36074	16.0851	0.956606	Down-regulated
NCU02767	PRO41 protein	15.6912	36.2874	-1.20951	20.5962	0.956216	Down-regulated
NCU10029	peptide methionine sulfoxide reductase msrA	17.3056	39.3537	-1.18526	22.0482	0.956096	Down-regulated
NCU06628	SH3 domain-containing protein	8.17471	22.1217	-1.43622	13.9469	0.956079	Down-regulated
NCU01157	glutamate-cysteine ligase catalytic subunit	8.80174	23.4354	-1.41283	14.6336	0.955788	Down-regulated
NCU06688	F-box domain-containing protein	21.5164	47.9922	-1.15736	26.4758	0.955728	Down-regulated
NCU05753	ESCRT-I component	16.5047	37.5876	-1.18738	21.083	0.955629	Down-regulated
NCU06364	GDSL lipase/acylhydrolase	13.5705	32.0081	-1.23796	18.4376	0.955563	Down-regulated
NCU07697	isocitrate dehydrogenase subunit 2	105.825	234.9	-1.15036	129.075	0.95553	Down-regulated
NCU03608	ketol-acid reductoisomerase	345.5	767.631	-1.15173	422.131	0.95553	Down-regulated
NCU08300	hypothetical protein	80.041	177.081	-1.1456	97.0404	0.955502	Down-regulated
NCU09723	hypothetical protein	11.266	27.5405	-1.28958	16.2745	0.955233	Down-regulated
NCU09259	hypothetical protein	20.3117	45.2539	-1.15573	24.9422	0.955222	Down-regulated
NCU01993	ethanolaminephosphotransferase	12.3658	29.5382	-1.25623	17.1725	0.955178	Down-regulated
NCU01307	hypothetical protein	15.0659	34.5142	-1.19591	19.4483	0.955113	Down-regulated
NCU09746	gephyrin	8.21404	21.9127	-1.4156	13.6986	0.9548	Down-regulated
NCU06310	exopolyphosphatase	9.75602	24.5734	-1.33273	14.8174	0.954327	Down-regulated
NCU02435	histone H2B	699.111	1542.99	-1.14214	843.882	0.954322	Down-regulated
NCU10058	phosphoglucomutase 2	104.767	231.573	-1.14428	126.806	0.954322	Down-regulated
NCU00520	prolyl 3,4 -dihydroxylase ofd1	8.60267	22.5045	-1.38735	13.9018	0.954305	Down-regulated
NCU04997	endo-1,4 -beta-xylanase	15.3772	34.6132	-1.17053	19.236	0.954245	Down-regulated
NCU11258	LYR family protein	60.2577	131.918	-1.13042	71.6601	0.953981	Down-regulated
NCU06055	extracellular alkaline protease	11.3353	27.2343	-1.26461	15.899	0.95391	Down-regulated
NCU04185	protein kinase gsk3	51.3687	112.596	-1.1322	61.2277	0.953844	Down-regulated
NCU02149	cytochrome c oxidase assembly protein	8.73611	22.5898	-1.37061	13.8537	0.953789	Down-regulated
NCU04034	hypothetical protein	38.745	85.4512	-1.14109	46.7062	0.953718	Down-regulated
NCU05345	zearalenone lactonase	12.3202	28.9078	-1.23043	16.5876	0.953696	Down-regulated
NCU08880	neutral amino acid permease	8.96258	22.9451	-1.3562	13.9825	0.953646	Down-regulated
NCU07238	hypothetical protein	39.6754	86.7291	-1.12827	47.0536	0.953515	Down-regulated
NCU00805	hypothetical protein	23.9317	53.0816	-1.14929	29.15	0.953443	Down-regulated
NCU00831	extracellular serine carboxypeptidase	14.4952	32.6194	-1.17015	18.1242	0.953421	Down-regulated
NCU04383	hypothetical protein	10.0098	24.6895	-1.30248	14.6797	0.953416	Down-regulated
NCU02611	multiple RNA-binding domain-containing protein 1	9.82229	24.2825	-1.30578	14.4602	0.9533	Down-regulated
NCU00552	phytoene desaturase	8.29849	21.6074	-1.3806	13.3089	0.953114	Down-regulated
NCU10387	dimethylaniline monooxygenase	30.3928	66.7048	-1.13406	36.3121	0.952976	Down-regulated
NCU03101	hypothetical protein	8.12921	21.2574	-1.38678	13.1282	0.952872	Down-regulated
NCU05969	endo-1,4-beta-glucanase	289.508	630.072	-1.12191	340.564	0.952724	Down-regulated
NCU05772	TOM6	57.4472	124.642	-1.11748	67.195	0.952548	Down-regulated
NCU08785	fungal cellulose binding domain-containing protein	44.392	96.2211	-1.11605	51.8291	0.952273	Down-regulated
NCU02090	adenine phosphoribosyltransferase	41.1149	89.2399	-1.11803	48.125	0.952169	Down-regulated
NCU02369	polygalacturonase	10.1378	24.476	-1.27161	14.3381	0.952103	Down-regulated
NCU07571	hypothetical protein	8.46559	21.6502	-1.3547	13.1846	0.952032	Down-regulated
NCU05644	GPI transamidase component GPI16	24.2518	53.18	-1.13279	28.9282	0.952004	Down-regulated
NCU03853	peptidyl-prolyl cis-trans isomerase	9.74636	23.7354	-1.2841	13.989	0.951812	Down-regulated
NCU09808	dynamin-1	31.7651	69.0695	-1.1206	37.3044	0.951647	Down-regulated
NCU06971	transcriptional activator xlnR	22.4512	49.028	-1.12681	26.5768	0.951543	Down-regulated
NCU06454	cell division control protein 42	30.3846	66.0586	-1.1204	35.674	0.95151	Down-regulated
NCU04732	hypothetical protein	28.613	62.0924	-1.11774	33.4793	0.951307	Down-regulated
NCU04480	hypothetical protein	12.4329	28.0873	-1.17575	15.6544	0.951247	Down-regulated
NCU09549	C6 zinc finger domain-containing protein	9.04461	22.3116	-1.30267	13.267	0.95101	Down-regulated
NCU05214	hypothetical protein	8.22531	20.9696	-1.35016	12.7443	0.95101	Down-regulated

## Sheet: p3
Locus	Gene Product Names	(04)_WT_TMMES_DC_RPKM	(01)_WT_NC_DC_RPKM	M	D	prob	Signature (prob ≥ 0.95)
NCU09491	feruloyl esterase B	898.902	12.0913	6.21612	886.811	1	Up-regulated
NCU08907	BYS1 domain-containing protein	2925.13	42.0982	6.1186	2883.03	1	Up-regulated
NCU04046	hypothetical protein	207.713	6.27422	5.04901	201.439	1	Up-regulated
NCU07787	clock controlled protein CCG-14	245.443	7.56903	5.01914	237.874	1	Up-regulated
NCU00716	non-anchored cell wall protein 5	238.247	10.7983	4.46358	227.449	1	Up-regulated
NCU03636	hypothetical protein	179.165	8.45768	4.40488	170.707	1	Up-regulated
NCU02653	allantoate permease	148.075	7.01646	4.39944	141.059	1	Up-regulated
NCU10538	hypothetical protein	100.095	1.46973	6.08968	98.6255	0.999978	Up-regulated
NCU09402	hypothetical protein	98.1534	2.79619	5.13351	95.3572	0.999978	Up-regulated
NCU00965	signal peptidase complex subunit Spc2	301.421	18.8654	3.99797	282.556	0.999929	Up-regulated
NCU06237	hypothetical protein	116.898	7.11723	4.03779	109.78	0.999912	Up-regulated
NCU03982	glucose-regulated protein	5120.08	327.118	3.96828	4792.97	0.999896	Up-regulated
NCU05852	glucuronan lyase A	313.049	20.2198	3.95255	292.83	0.999885	Up-regulated
NCU10039	hypothetical protein	268.178	17.6367	3.92654	250.541	0.999858	Up-regulated
NCU09223	protein disulfide-isomerase	3325.22	220.299	3.91591	3104.92	0.999858	Up-regulated
NCU10721	udp-galactose transporter homolog 1	179.29	12.7139	3.81782	166.576	0.999819	Up-regulated
NCU00968	Nucletide exchange factor SIL1	243.873	17.7773	3.77802	226.096	0.999786	Up-regulated
NCU03202	hypothetical protein	59.938	3.01081	4.31525	56.9271	0.99971	Up-regulated
NCU02663	L-lysine 2,3-aminomutase	159.399	12.9954	3.61657	146.403	0.999677	Up-regulated
NCU09485	chaperone dnaK	571.006	47.0947	3.59987	523.911	0.999633	Up-regulated
NCU06255	hypothetical protein	247.381	20.6479	3.58267	226.733	0.999611	Up-regulated
NCU02850	aryl-alcohol dehydrogenase	70.0026	5.4812	3.67485	64.5214	0.999562	Up-regulated
NCU08431	hypothetical protein	83.2989	7.07737	3.55701	76.2216	0.999507	Up-regulated
NCU00787	hypothetical protein	49.7832	1.71199	4.86192	48.0712	0.999502	Up-regulated
NCU05780	glutathione s-transferase	231.359	20.3461	3.50731	211.013	0.999491	Up-regulated
NCU01268	ubiquitin-conjugating enzyme E2 6	92.0912	8.16636	3.4953	83.9248	0.999442	Up-regulated
NCU02074	endoplasmic oxidoreductin-1	92.4565	8.33399	3.4717	84.1225	0.999392	Up-regulated
NCU04197	CipC protein	46.228	1.70734	4.75895	44.5207	0.99937	Up-regulated
NCU07746	translocation protein SEC72 like protein	378	35.4952	3.41269	342.505	0.999343	Up-regulated
NCU11102	SCJ1	217.202	20.5802	3.39971	196.622	0.999316	Up-regulated
NCU06677	signal peptidase complex subunit Spc3	395.924	40.473	3.29019	355.451	0.999086	Up-regulated
NCU08281	hypothetical protein	64.6525	6.14637	3.3949	58.5061	0.999075	Up-regulated
NCU07129	amino-acid permease inda1	146.53	15.0938	3.27917	131.436	0.999064	Up-regulated
NCU04194	hypothetical protein	89.5697	9.27304	3.2719	80.2966	0.99896	Up-regulated
NCU05315	hypothetical protein	196.372	21.751	3.17443	174.621	0.998757	Up-regulated
NCU04395	endo-1,6-beta-D-glucanase	81.8569	9.00123	3.18491	72.8557	0.998681	Up-regulated
NCU16653	hypothetical protein	53.3168	5.32106	3.3248	47.9957	0.998648	Up-regulated
NCU03121	hypothetical protein	46.9863	4.39658	3.41779	42.5898	0.998637	Up-regulated
NCU09187	26s protease regulatory subunit homolog	35.5688	1.80917	4.29721	33.7596	0.998615	Up-regulated
NCU09265	calnexin homolog	1981.83	226.857	3.12698	1754.97	0.998609	Up-regulated
NCU03319	COPII-coated vesicle protein SurF4/Erv29	729.715	85.3342	3.09614	644.381	0.998566	Up-regulated
NCU04519	microsomal signal peptidase 18 kDa subunit	241.652	28.9947	3.05907	212.658	0.998445	Up-regulated
NCU06153	monooxygenase	43.3481	4.17894	3.37476	39.1691	0.998412	Up-regulated
NCU00399	cell wall protein PhiA	217.045	26.2422	3.04803	190.803	0.998412	Up-regulated
NCU04205	acid proteinase	90.2549	10.8271	3.05936	79.4278	0.998385	Up-regulated
NCU02681	translocation protein SEC66 like protein	290.359	35.1976	3.04429	255.161	0.998275	Up-regulated
NCU00813	protein disulfide-isomerase	329.578	39.9906	3.04289	289.588	0.998275	Up-regulated
NCU09771	hypothetical protein	65.3878	7.91856	3.04571	57.4692	0.998144	Up-regulated
NCU09664	acetylxylan esterase	46.152	5.0858	3.18185	41.0662	0.997963	Up-regulated
NCU03152	hypothetical protein	108.174	13.6868	2.98249	94.4868	0.997761	Up-regulated
NCU16716	hypothetical protein	27.943	1.16098	4.58908	26.782	0.997536	Up-regulated
NCU16370	hypothetical protein	55.4029	7.01177	2.98211	48.3911	0.997301	Up-regulated
NCU00146	ER-associated proteolytic system protein Der1	92.2099	12.1563	2.92322	80.0536	0.997296	Up-regulated
NCU08379	translocation protein SEC61 subunit beta	947.049	126.507	2.90422	820.542	0.997279	Up-regulated
NCU06333	translocation protein SEC62 like protein	228.558	31.3959	2.86391	197.162	0.997268	Up-regulated
NCU03459	UBA domain-containing protein Ucp14	112.166	15.0106	2.90158	97.1558	0.997257	Up-regulated
NCU07748	hypothetical protein	44.3033	5.4568	3.02129	38.8465	0.997224	Up-regulated
NCU00169	translocation protein SEC63 like protein	380.435	53.0949	2.841	327.34	0.997197	Up-regulated
NCU09471	hypothetical protein	31.517	3.17709	3.31035	28.3399	0.996989	Up-regulated
NCU01898	hypothetical protein	69.1762	9.66866	2.83889	59.5075	0.996973	Up-regulated
NCU06386	dolichyl-phosphate beta-glucosyltransferase	61.3155	8.36545	2.87374	52.9501	0.996901	Up-regulated
NCU07607	sugar transporter	25.6904	1.26133	4.34822	24.4291	0.996858	Up-regulated
NCU03637	CaaX prenyl protease Ste24	540.554	78.2354	2.78854	462.319	0.996759	Up-regulated
NCU09169	NmrA family transcriptional regulator	87.3777	12.5559	2.7989	74.8218	0.996726	Up-regulated
NCU08429	hypothetical protein	216.032	31.6713	2.77	184.36	0.99671	Up-regulated
NCU04127	translocation protein SEC61 subunit gamma	1270.89	186.548	2.76822	1084.34	0.99671	Up-regulated
NCU12084	hypothetical protein	81.5301	11.9828	2.76636	69.5473	0.996611	Up-regulated
NCU09470	hypothetical protein	40.965	5.26402	2.96016	35.701	0.9966	Up-regulated
NCU05303	hypothetical protein	69.2679	10.0654	2.78279	59.2025	0.996529	Up-regulated
NCU02550	probable galactinol--sucrose galactosyltransferase 6	46.6826	6.22604	2.9065	40.4565	0.996524	Up-regulated
NCU06114	hypothetical protein	49.0158	6.85219	2.83861	42.1636	0.996447	Up-regulated
NCU07138	hypothetical protein	32.8125	3.9103	3.0689	28.9022	0.996441	Up-regulated
NCU05018	hypothetical protein	23.6842	1.01418	4.54554	22.67	0.996277	Up-regulated
NCU02424	DnaJ and TPR domain-containing protein	395.86	60.3822	2.7128	335.478	0.996255	Up-regulated
NCU03083	hypothetical protein	368.122	56.4407	2.70538	311.681	0.996255	Up-regulated
NCU01741	SNARE complex subunit	61.903	9.12718	2.76177	52.7758	0.996244	Up-regulated
NCU08445	misfolded glycoproteins degradation protein Yos9	275.445	42.7036	2.68933	232.741	0.996244	Up-regulated
NCU09188	hypothetical protein	24.574	1.61747	3.92532	22.9565	0.996233	Up-regulated
NCU02877	hypothetical protein	147.668	22.7829	2.69634	124.885	0.996233	Up-regulated
NCU03305	calcium-transporting ATPase sarcoplasmic/endoplasmic reticulum type	221.527	34.7667	2.6717	186.76	0.996162	Up-regulated
NCU01231	carboxylic acid transporter	202.706	32.037	2.66158	170.669	0.996091	Up-regulated
NCU11248	oligosaccharyltransferase subunit ribophorin II	332.1	52.5993	2.6585	279.501	0.996091	Up-regulated
NCU00162	47 kda endomembrane protein	126.73	20.3631	2.63772	106.366	0.996058	Up-regulated
NCU01972	hypothetical protein	27.5547	2.86119	3.26761	24.6935	0.995998	Up-regulated
NCU09224	hypothetical protein	35.2333	4.50156	2.96844	30.7317	0.995998	Up-regulated
NCU00175	hypothetical protein	366.209	59.0128	2.63357	307.196	0.995774	Up-regulated
NCU03219	kex2 protease	117.625	18.9427	2.63448	98.6821	0.995752	Up-regulated
NCU03221	PX domain-containing protein	62.7898	9.92386	2.66156	52.866	0.995719	Up-regulated
NCU10506	triacylglycerol lipase FGL2	47.6703	7.10813	2.74555	40.5622	0.995691	Up-regulated
NCU08635	hypothetical protein	56.8762	8.90785	2.67468	47.9684	0.995659	Up-regulated
NCU09283	maltose o-acetyltransferase	37.0039	5.17988	2.83668	31.824	0.995571	Up-regulated
NCU02701	dipeptidyl peptidase	290.42	47.2806	2.61882	243.139	0.995566	Up-regulated
NCU07513	hypothetical protein	33.4188	4.33034	2.94811	29.0885	0.995527	Up-regulated
NCU17113	hypothetical protein	39.3948	5.64102	2.80398	33.7538	0.995434	Up-regulated
NCU00449	hypothetical protein	75.3411	12.2611	2.61935	63.08	0.995407	Up-regulated
NCU09031	hypothetical protein	23.9268	2.21858	3.43092	21.7082	0.995292	Up-regulated
NCU10500	F-box domain-containing protein	30.5812	3.91469	2.96567	26.6665	0.995292	Up-regulated
NCU08897	translocation protein SEC61 subunit alpha	899.926	148.972	2.59477	750.954	0.995259	Up-regulated
NCU00598	thioredoxin	155.208	25.5911	2.60049	129.617	0.995253	Up-regulated
NCU08363	MPU1p	179.123	29.8587	2.58472	149.264	0.994843	Up-regulated
NCU05134	hypothetical protein	763.399	128.057	2.57565	635.342	0.994843	Up-regulated
NCU08764	hypothetical protein	28.5769	3.63969	2.97296	24.9372	0.994832	Up-regulated
NCU08847	hypothetical protein	141.621	23.6489	2.58219	117.972	0.994832	Up-regulated
NCU07723	norsolorinic acid reductase	58.5243	9.64573	2.60107	48.8786	0.994799	Up-regulated
NCU07311	hypothetical protein	287.867	48.9101	2.5572	238.957	0.994317	Up-regulated
NCU10034	retrograde vesicle-mediated transporter Get1	107.08	18.1514	2.56054	88.9287	0.994279	Up-regulated
NCU04943	V-SNARE protein Bos1	64.185	10.7953	2.57183	53.3897	0.994005	Up-regulated
NCU03646	hypothetical protein	41.4226	6.85925	2.5943	34.5634	0.993978	Up-regulated
NCU08785	fungal cellulose binding domain-containing protein	558.872	96.2211	2.53809	462.651	0.993945	Up-regulated
NCU03604	hypothetical protein	146.666	25.255	2.53789	121.411	0.993934	Up-regulated
NCU16374	hypothetical protein	105.189	18.062	2.54196	87.1271	0.993901	Up-regulated
NCU00984	von Willebrand domain-containing protein	81.8129	14.0207	2.54477	67.7923	0.993836	Up-regulated
NCU06763	hypothetical protein	57.041	9.64979	2.56343	47.3912	0.993792	Up-regulated
NCU05534	hypothetical protein	38.054	6.24536	2.60719	31.8086	0.993655	Up-regulated
NCU07310	hypothetical protein	61.7699	10.6115	2.54127	51.1583	0.993551	Up-regulated
NCU17044	hypothetical protein	27.2821	3.86659	2.81882	23.4155	0.993523	Up-regulated
NCU08490	hypothetical protein	73.5863	12.7029	2.53428	60.8834	0.993485	Up-regulated
NCU10497	oligosaccharyl transferase STT3 subunit	379.878	66.4361	2.5155	313.442	0.993332	Up-regulated
NCU07273	hypothetical protein	172.426	30.2318	2.51184	142.195	0.993305	Up-regulated
NCU00992	hypothetical protein	157.365	27.6348	2.50956	129.73	0.993299	Up-regulated
NCU01092	3-oxoacyl-(acyl-carrier-protein) reductase	29.3511	4.57175	2.6826	24.7794	0.993255	Up-regulated
NCU01442	hypothetical protein	22.2047	2.66681	3.05768	19.5379	0.993135	Up-regulated
NCU00790	potassium transporter hak-1	43.1334	7.37833	2.54744	35.7551	0.993124	Up-regulated
NCU04169	hypothetical protein	1837.65	327.656	2.48761	1509.99	0.993113	Up-regulated
NCU09760	hypothetical protein	84.2454	15.0076	2.48891	69.2378	0.993014	Up-regulated
NCU04633	E3 ubiquitin-protein ligase	120.649	21.7066	2.47461	98.9424	0.992932	Up-regulated
NCU01275	oxidoreductase	238.953	43.4147	2.46047	195.538	0.99291	Up-regulated
NCU08509	hypothetical protein	23.666	3.05972	2.95135	20.6063	0.992899	Up-regulated
NCU03681	hypothetical protein	63.5256	11.2584	2.49633	52.2672	0.992877	Up-regulated
NCU17278	TOL	20.0943	2.0214	3.31336	18.0729	0.992872	Up-regulated
NCU07817	non-anchored cell wall protein 3	328.189	61.0623	2.42617	267.127	0.992867	Up-regulated
NCU00282	hypothetical protein	81.7544	14.7239	2.47314	67.0305	0.992828	Up-regulated
NCU08852	polymerase 2 ADP-ribosyltransferase 2	25.667	3.7284	2.78329	21.9386	0.992735	Up-regulated
NCU06373	hypothetical protein	51.6104	8.96879	2.52468	42.6416	0.992609	Up-regulated
NCU06771	ER lumen protein retaining receptor	234.259	43.9569	2.41395	190.302	0.992554	Up-regulated
NCU02270	hypothetical protein	30.798	5.09211	2.5965	25.7058	0.992511	Up-regulated
NCU04467	hypothetical protein	141.145	26.6952	2.40253	114.45	0.992494	Up-regulated
NCU05126	hypothetical protein	57.5355	10.6222	2.43737	46.9133	0.992319	Up-regulated
NCU07326	hypothetical protein	1536.75	294.552	2.38329	1242.2	0.992292	Up-regulated
NCU02175	phosphatidyl inositol-specific phospholipase C	55.7931	10.1789	2.45451	45.6142	0.992281	Up-regulated
NCU02739	transcription factor RfeD	55.2023	10.2589	2.42786	44.9434	0.992259	Up-regulated
NCU08634	hypothetical protein	62.9108	11.7449	2.42127	51.1658	0.992215	Up-regulated
NCU08790	hypothetical protein	24.283	3.53787	2.77899	20.7451	0.992199	Up-regulated
NCU04168	hypothetical protein	78.27	15.0023	2.38328	63.2677	0.992133	Up-regulated
NCU03819	COPII coat assembly protein sec-16	81.9802	15.8688	2.36909	66.1115	0.992111	Up-regulated
NCU02636	ubiquitin conjugating enzyme	126.41	24.5696	2.36317	101.841	0.992067	Up-regulated
NCU07545	store-operated calcium entry-associated regulatory factor	53.9789	10.093	2.41904	43.8859	0.991958	Up-regulated
NCU06116	hypothetical protein	26.671	4.32299	2.62517	22.348	0.991914	Up-regulated
NCU00774	hypothetical protein	102.404	20.1293	2.34691	82.2752	0.991903	Up-regulated
NCU07823	scytalone dehydratase	25.6178	4.1023	2.64264	21.5155	0.991876	Up-regulated
NCU01193	hypothetical protein	50.1552	9.68515	2.37255	40.47	0.991421	Up-regulated
NCU00669	dolichyl-diphosphooligosaccharide--protein glycosyltransferase subunit	299.141	60.5478	2.30468	238.593	0.991186	Up-regulated
NCU01146	signal sequence receptor alpha chain	741.395	151.215	2.29364	590.18	0.991186	Up-regulated
NCU09472	hypothetical protein	21.5941	3.1045	2.7982	18.4896	0.990841	Up-regulated
NCU10763	small oligopeptide transporter	41.8388	8.15215	2.35959	33.6866	0.990715	Up-regulated
NCU03694	hypothetical protein	56.6628	11.5631	2.29288	45.0998	0.990578	Up-regulated
NCU07716	hypothetical protein	60.8071	12.5673	2.27457	48.2398	0.99048	Up-regulated
NCU01928	ubx domain-containing protein	69.8484	14.5733	2.2609	55.2751	0.990469	Up-regulated
NCU03313	hypothetical protein	32.2596	5.86425	2.45971	26.3953	0.990343	Up-regulated
NCU07491	hypothetical protein	129.734	27.5619	2.23481	102.172	0.990288	Up-regulated
NCU02512	hypothetical protein	120.607	25.7899	2.22544	94.8171	0.990288	Up-regulated
NCU07325	conidiation-specific protein con-10	689.721	148.179	2.21867	541.542	0.990184	Up-regulated
NCU05105	glucan endo-1,3-beta-glucosidase	160	34.2418	2.22425	125.759	0.990173	Up-regulated
NCU06704	hypothetical protein	658.639	142.396	2.20958	516.243	0.990151	Up-regulated
NCU00499	ADA1	300.004	65.0699	2.20492	234.934	0.990124	Up-regulated
NCU09904	glucan 1,3-beta-glucosidase	240.494	52.4503	2.19698	188.044	0.990124	Up-regulated
NCU03967	vivid PAS protein VVD	233.838	51.4034	2.18558	182.435	0.990118	Up-regulated
NCU03318	hypothetical protein	102.683	22.555	2.18668	80.1281	0.990058	Up-regulated
NCU10055	opsin-1	49.6422	10.3772	2.25815	39.265	0.989932	Up-regulated
NCU03317	glucosyltransferase	63.5079	13.5032	2.23364	50.0047	0.989877	Up-regulated
NCU00782	pantothenate transporter liz1	31.4755	5.88908	2.41811	25.5864	0.989845	Up-regulated
NCU00214	hypothetical protein	71.9177	15.7135	2.19434	56.2042	0.989828	Up-regulated
NCU03111	hypothetical protein	47.8482	10.0231	2.25514	37.8251	0.989817	Up-regulated
NCU00751	hypothetical protein	20.0908	2.93724	2.774	17.1536	0.989724	Up-regulated
NCU05535	hypothetical protein	26.6362	4.62099	2.52711	22.0152	0.989702	Up-regulated
NCU02932	hypothetical protein	33.2009	6.4579	2.36209	26.743	0.98962	Up-regulated
NCU07037	hypothetical protein	60.2714	13.0676	2.20547	47.2037	0.989609	Up-regulated
NCU03248	hypothetical protein	59.4121	12.8471	2.20932	46.565	0.989587	Up-regulated
NCU08489	transporter SMF1/ESP1	39.4669	8.09977	2.28469	31.3671	0.989472	Up-regulated
NCU09403	NmrA family protein	41.3895	8.6996	2.25024	32.6899	0.989292	Up-regulated
NCU02909	chitosanase	36.7109	7.55032	2.2816	29.1606	0.989144	Up-regulated
NCU04931	hypothetical protein	102.791	23.1916	2.14803	79.599	0.9891	Up-regulated
NCU00855	hypothetical protein	29.865	5.73212	2.38132	24.1329	0.98904	Up-regulated
NCU01296	degradation in endoplasmic reticulum protein 2 derlin-2	38.2751	8.02895	2.25312	30.2461	0.988919	Up-regulated
NCU05131	hypothetical protein	35.9122	7.42321	2.27436	28.4889	0.988881	Up-regulated
NCU03388	stomatin family protein	156.433	35.4068	2.14344	121.026	0.988881	Up-regulated
NCU09041	L-xylulose reductase	145.355	33.0936	2.13495	112.261	0.98887	Up-regulated
NCU00953	hypothetical protein	36.8939	7.72134	2.25646	29.1726	0.988799	Up-regulated
NCU16460	hypothetical protein	432.129	99.23	2.12261	332.899	0.988733	Up-regulated
NCU01815	cytochrome b561	137.731	31.7809	2.11562	105.95	0.988711	Up-regulated
NCU05498	hypothetical protein	1322.67	306.112	2.11132	1016.56	0.988711	Up-regulated
NCU09101	hypothetical protein	184.502	42.9143	2.1041	141.587	0.9887	Up-regulated
NCU03995	oligosaccharyl transferase subunit	293.215	68.4358	2.09913	224.779	0.9887	Up-regulated
NCU08607	endoplasmic reticulum-Golgi intermediate compartment protein 3	168.397	39.5566	2.08988	128.841	0.988695	Up-regulated
NCU09390	tetrahydroxynaphthalene reductase	29.9051	5.85857	2.35177	24.0465	0.988678	Up-regulated
NCU06779	alpha-1,2-mannosyltransferase alg11	91.8229	21.3488	2.1047	70.4741	0.988607	Up-regulated
NCU00585	phytoene synthase	71.0932	16.1545	2.13778	54.9387	0.988553	Up-regulated
NCU04544	hypothetical protein	62.2131	14.1415	2.13728	48.0716	0.988394	Up-regulated
NCU04255	hypothetical protein	60.4791	13.7378	2.13829	46.7413	0.988339	Up-regulated
NCU00129	acetate/butyrate-CoA ligase AAE7	34.9647	7.40357	2.23961	27.5611	0.988284	Up-regulated
NCU02455	FKBP-type peptidyl-prolyl cis-trans isomerase	503.508	119.473	2.07533	384.035	0.988257	Up-regulated
NCU04415	hypothetical protein	124.94	29.5131	2.0818	95.4266	0.988235	Up-regulated
NCU09923	beta-xylosidase	122.746	29.1131	2.07594	93.6332	0.988229	Up-regulated
NCU09333	zinc finger transcription factor ACE1	331.521	79.2047	2.06544	252.317	0.988197	Up-regulated
NCU08860	hypothetical protein	95.5802	22.7241	2.07249	72.8561	0.988115	Up-regulated
NCU10809	hypothetical protein	36.0413	7.90537	2.18875	28.1359	0.987972	Up-regulated
NCU03503	alpha-1,3/1,6 -mannosyltransferase alg-2	75.9571	18.1377	2.0662	57.8194	0.987934	Up-regulated
NCU09263	hypothetical protein	338.733	81.7998	2.04998	256.933	0.987885	Up-regulated
NCU04034	hypothetical protein	353.556	85.4512	2.04877	268.105	0.987885	Up-regulated
NCU09821	oxidoreductase	51.6697	12.0416	2.1013	39.6281	0.987835	Up-regulated
NCU02913	DNA repair protein RAD5	47.1173	10.7885	2.12676	36.3288	0.987786	Up-regulated
NCU05639	hypothetical protein	39.3201	8.78934	2.16144	30.5308	0.987748	Up-regulated
NCU16942	hypothetical protein	29.7013	6.11774	2.27946	23.5836	0.987688	Up-regulated
NCU07359	hypothetical protein	33.7974	7.3323	2.20458	26.4651	0.987573	Up-regulated
NCU10059	streptomycin biosynthesis protein StrI	24.7457	4.68254	2.40181	20.0631	0.987545	Up-regulated
NCU04167	hypothetical protein	59.1678	14.1638	2.0626	45.004	0.987534	Up-regulated
NCU00055	catechol 1,2-dioxygenase 1	37.7617	8.57811	2.13819	29.1836	0.986888	Up-regulated
NCU00290	ABC transporter	30.8189	6.86454	2.16658	23.9544	0.986352	Up-regulated
NCU01072	class II aldolase/adducin domain-containing protein	30.7685	6.85747	2.16571	23.911	0.986319	Up-regulated
NCU09332	mannosyltransferase PMTI	426.174	105.196	2.01837	320.978	0.98576	Up-regulated
NCU01107	short-chain dehydrogenase	82.4459	20.4913	2.00844	61.9546	0.985558	Up-regulated
NCU08491	hypothetical protein	72.0446	17.7715	2.01933	54.2732	0.985405	Up-regulated
NCU02930	pyridoxal reductase	20.4574	3.84244	2.41253	16.6149	0.98506	Up-regulated
NCU10683	NRS/ER	23.0039	4.7394	2.2791	18.2645	0.985043	Up-regulated
NCU05160	ATP-dependent Zn protease	320.248	79.7983	2.00476	240.449	0.984775	Up-regulated
NCU06977	hypothetical protein	699.344	174.781	2.00046	524.564	0.984775	Up-regulated
NCU06861	glycosyl hydrolase family 43 protein	126.962	31.7328	2.00035	95.2289	0.984753	Up-regulated
NCU00184	hypothetical protein	42.7216	10.5349	2.01979	32.1867	0.984222	Up-regulated
NCU05236	hypothetical protein	41.9614	10.3108	2.02491	31.6506	0.984129	Up-regulated
NCU02541	oligosaccharyltransferase alpha subunit	272.285	68.3454	1.9942	203.94	0.984129	Up-regulated
NCU10789	ubiquitin-protein ligase Sel1/Ubx2	107.099	27.0502	1.98524	80.0491	0.984069	Up-regulated
NCU04252	SNARE docking complex subunit	104.544	26.2955	1.99122	78.2483	0.984063	Up-regulated
NCU04590	hypothetical protein	38.9713	9.57006	2.02581	29.4013	0.983779	Up-regulated
NCU02138	hypothetical protein	26.9736	6.37165	2.08181	20.6019	0.983614	Up-regulated
NCU08398	aldose 1-epimerase	283.935	71.9719	1.98005	211.963	0.983198	Up-regulated
NCU01076	hypothetical protein	447.368	113.743	1.97569	333.625	0.983198	Up-regulated
NCU03897	RNA binding effector protein Scp160	245.019	62.6769	1.96689	182.343	0.983176	Up-regulated
NCU07879	mitochondrial metal transporter 2	125.529	31.8951	1.97661	93.6338	0.983171	Up-regulated
NCU07267	bli-3	92.9156	23.5726	1.97881	69.3429	0.9831	Up-regulated
NCU06746	hypothetical protein	88.3243	22.4017	1.9792	65.9226	0.983061	Up-regulated
NCU04260	oxidoreductase domain-containing protein	33.8333	8.4133	2.0077	25.42	0.982925	Up-regulated
NCU06681	hypothetical protein	23.5709	5.33269	2.14407	18.2382	0.982766	Up-regulated
NCU09170	alpha-N-arabinofuranosidase II	25.9723	6.26867	2.05074	19.7036	0.982667	Up-regulated
NCU16472	NACHT domain-containing protein	60.175	15.2976	1.97586	44.8774	0.982591	Up-regulated
NCU00054	hypothetical protein	42.6418	10.7436	1.9888	31.8982	0.982536	Up-regulated
NCU01893	hypothetical protein	30.0128	7.38767	2.02239	22.6251	0.982016	Up-regulated
NCU00061	hypothetical protein	41.8834	10.763	1.96029	31.1204	0.981479	Up-regulated
NCU17275	hypothetical protein	20.1015	4.42234	2.18442	15.6791	0.981145	Up-regulated
NCU03308	hypothetical protein	38.5664	9.84621	1.96971	28.7202	0.981134	Up-regulated
NCU06001	hypothetical protein	32.9455	8.26776	1.99451	24.6777	0.981091	Up-regulated
NCU03506	hypothetical protein	27.1537	6.67363	2.02461	20.4801	0.981014	Up-regulated
NCU01629	transcription factor sp1	20.1982	4.53359	2.1555	15.6646	0.980997	Up-regulated
NCU04870	acetyl xylan esterase	1041.94	273.686	1.92868	768.254	0.980357	Up-regulated
NCU04293	COPII-coated vesicle protein	175.231	45.9153	1.93221	129.316	0.980351	Up-regulated
NCU01451	hypothetical protein	134.41	35.4491	1.92282	98.9612	0.980291	Up-regulated
NCU05718	hypothetical protein	20.5729	4.812	2.09603	15.7609	0.980275	Up-regulated
NCU02490	DnaJ domain-containing protein	183.345	48.7251	1.91183	134.62	0.980275	Up-regulated
NCU01320	glutathione S-transferase	228.444	60.7973	1.90976	167.647	0.980275	Up-regulated
NCU01318	protein transporter sec-23	334.377	89.0785	1.90833	245.298	0.980275	Up-regulated
NCU06708	protein transporter sec22	65.6834	17.1046	1.94115	48.5788	0.980204	Up-regulated
NCU04223	hypothetical protein	80.6779	21.1144	1.93394	59.5635	0.980132	Up-regulated
NCU03460	dehydrodolichyl diphosphate synthase	79.2607	20.7408	1.93413	58.5198	0.980116	Up-regulated
NCU06416	thymine dioxygenase	20.8552	4.97758	2.06689	15.8776	0.979897	Up-regulated
NCU04491	hypothetical protein	112.274	29.9844	1.90474	82.2895	0.979497	Up-regulated
NCU09785	hypothetical protein	131.936	35.9766	1.87471	95.9594	0.979448	Up-regulated
NCU05277	hypothetical protein	184.517	50.779	1.86145	133.738	0.979448	Up-regulated
NCU00835	hypothetical protein	92.1725	24.7808	1.89511	67.3917	0.979426	Up-regulated
NCU02547	hypothetical protein	153.044	42.1746	1.8595	110.87	0.979426	Up-regulated
NCU11313	microsomal signal peptidase Spc12	118.796	32.8107	1.85625	85.9857	0.979404	Up-regulated
NCU04316	pheromone processing carboxypeptidase Kex1	108.972	29.9305	1.86426	79.0411	0.979388	Up-regulated
NCU04192	vacuolar aspartyl aminopeptidase Lap4	252.53	70.036	1.85028	182.494	0.979377	Up-regulated
NCU00322	hypothetical protein	1675.34	468.4	1.83864	1206.94	0.978944	Up-regulated
NCU02391	protein transporter sec-24	165.651	46.4286	1.83506	119.222	0.978934	Up-regulated
NCU06868	Sec23/Sec24 family protein	132.833	37.0171	1.84335	95.8159	0.978923	Up-regulated
NCU05822	hypothetical protein	61.9446	17.0737	1.8592	44.8709	0.97884	Up-regulated
NCU08037	hypothetical protein	28.2281	7.24884	1.96131	20.9793	0.978709	Up-regulated
NCU16846	hypothetical protein	27.6879	7.05302	1.97294	20.6349	0.97855	Up-regulated
NCU06583	cyclin-dependent kinase	49.5624	13.2423	1.90409	36.3201	0.978441	Up-regulated
NCU09906	hypothetical protein	291.62	81.7502	1.83479	209.869	0.97843	Up-regulated
NCU03753	clock controlled protein CCG-1	3036.32	855.856	1.82688	2180.47	0.97843	Up-regulated
NCU02307	transcriptional regulatory protein moc3	62.4655	17.3927	1.84458	45.0729	0.978337	Up-regulated
NCU02750	protein skg3	50.3708	13.9614	1.85115	36.4095	0.978271	Up-regulated
NCU00024	yippee zinc-binding protein	119.374	33.8183	1.81961	85.5557	0.978266	Up-regulated
NCU03569	hypothetical protein	116.882	33.1511	1.81792	83.7308	0.97826	Up-regulated
NCU01912	dolichyl-phosphate-mannose--protein mannosyltransferase 1	331.705	94.4138	1.81283	237.291	0.978249	Up-regulated
NCU08998	4-aminobutyrate aminotransferase	217.566	61.9891	1.81137	155.577	0.978249	Up-regulated
NCU01794	hypothetical protein	349.532	99.706	1.80967	249.826	0.978249	Up-regulated
NCU08743	inorganic phosphate transporter	359.726	102.766	1.80754	256.96	0.978249	Up-regulated
NCU02885	serine/threonine protein kinase-20	45.9684	12.3221	1.89939	33.6462	0.978173	Up-regulated
NCU06999	hypothetical protein	100.108	28.5386	1.81057	71.5693	0.978156	Up-regulated
NCU02732	hypothetical protein	95.6083	27.2342	1.81172	68.3741	0.97814	Up-regulated
NCU16681	hypothetical protein	26.3883	6.67046	1.98404	19.7178	0.978003	Up-regulated
NCU05919	hypothetical protein	43.6565	11.801	1.88729	31.8556	0.97791	Up-regulated
NCU05693	interferon-induced GTP-binding protein Mx2	60.607	17.1095	1.82469	43.4975	0.977625	Up-regulated
NCU01063	hypothetical protein	42.4825	11.7462	1.85468	30.7363	0.977609	Up-regulated
NCU00870	hypothetical protein	514.179	147.529	1.80127	366.65	0.977494	Up-regulated
NCU09882	metacaspase-1A	150.143	43.1269	1.79967	107.016	0.977472	Up-regulated
NCU02579	FAS1 domain-containing protein	52.8164	14.8692	1.82866	37.9473	0.97745	Up-regulated
NCU06220	hypothetical protein	51.9906	14.5772	1.83454	37.4134	0.977417	Up-regulated
NCU03328	endoglucanase II	491.551	143.616	1.77513	347.935	0.977395	Up-regulated
NCU02097	probable NADP-dependent mannitol dehydrogenase	114.151	32.8977	1.79488	81.2531	0.977346	Up-regulated
NCU11249	glutaminyl-peptide cyclotransferase	81.1813	23.2494	1.80395	57.9319	0.977231	Up-regulated
NCU06738	protein transporter sec-31	199.273	58.4109	1.77044	140.862	0.977176	Up-regulated
NCU05133	udp-glucose 4-epimerase	179.31	52.5583	1.77047	126.752	0.977171	Up-regulated
NCU02349	UDP-glucose:glycoprotein glucosyltransferase	79.7629	23.2182	1.78046	56.5447	0.977116	Up-regulated
NCU04170	hypothetical protein	99.1596	28.9956	1.77392	70.164	0.977083	Up-regulated
NCU11237	prenylated Rab acceptor 1	283.354	83.3748	1.76492	199.979	0.976957	Up-regulated
NCU05864	hypothetical protein	739.168	218.065	1.76114	521.103	0.976957	Up-regulated
NCU09027	MFS transporter	27.6824	7.15168	1.95261	20.5307	0.976935	Up-regulated
NCU04898	cation-transporting ATPase 4	99.2412	29.3145	1.75933	69.9268	0.976859	Up-regulated
NCU01052	hypothetical protein	58.5423	17.101	1.7754	41.4413	0.976618	Up-regulated
NCU06242	lectin family integral membrane protein	275.882	82.2025	1.74679	193.679	0.976514	Up-regulated
NCU04771	fructosyl-amino acid oxidase	42.8723	12.2368	1.80882	30.6355	0.976459	Up-regulated
NCU04090	niemann-Pick C1 protein	67.015	19.8474	1.75553	47.1675	0.976415	Up-regulated
NCU09395	hypothetical protein	50.2763	14.4464	1.79917	35.8299	0.976328	Up-regulated
NCU16683	hypothetical protein	36.3196	10.1745	1.8358	26.1451	0.976295	Up-regulated
NCU07305	hypothetical protein	29.8376	7.92908	1.91191	21.9085	0.97624	Up-regulated
NCU03329	hypothetical protein	67.5577	20.0238	1.7544	47.5339	0.97601	Up-regulated
NCU09115	cytochrome P450 52A11	51.0603	15.0504	1.7624	36.0099	0.975829	Up-regulated
NCU04472	DEAD/DEAH box helicase	28.4053	7.51633	1.91806	20.8889	0.975818	Up-regulated
NCU04990	protein serine/threonine kinase	44.0551	12.8047	1.78264	31.2504	0.975709	Up-regulated
NCU07125	cytomegalovirus gH-receptor family protein	42.5064	12.1799	1.80318	30.3265	0.975643	Up-regulated
NCU04287	hypothetical protein	99.0517	29.9198	1.72708	69.1319	0.97561	Up-regulated
NCU11236	hypothetical protein	323.623	99.0889	1.70752	224.534	0.97561	Up-regulated
NCU16422	hypothetical protein	146.777	45.6138	1.68608	101.163	0.97549	Up-regulated
NCU05565	hypothetical protein	40.9665	11.9501	1.77742	29.0164	0.975375	Up-regulated
NCU04272	ZZ type zinc finger domain-containing protein	253.649	79.5107	1.67361	174.138	0.975315	Up-regulated
NCU03686	sterol uptake control protein 2	295.651	94.3978	1.64707	201.253	0.975057	Up-regulated
NCU04283	hypothetical protein	33.599	9.51392	1.82031	24.0851	0.975047	Up-regulated
NCU01200	peptidyl-prolyl cis-trans isomerase B	1516.44	487.333	1.63771	1029.1	0.975008	Up-regulated
NCU06400	amidohydrolase	37.256	10.7056	1.79911	26.5504	0.974948	Up-regulated
NCU00182	membrane protein PTM1	103.372	33.1519	1.64068	70.2201	0.974915	Up-regulated
NCU03776	ABC transporter	86.165	27.3378	1.65621	58.8272	0.974882	Up-regulated
NCU05906	hypothetical protein	80.2647	25.5617	1.65079	54.7031	0.974707	Up-regulated
NCU00814	vacuolar protein sorting-associated protein vta1 homolog	73.1401	23.362	1.6465	49.778	0.97462	Up-regulated
NCU02134	transcription factor	241.607	77.8991	1.63298	163.708	0.974422	Up-regulated
NCU07802	hypothetical protein	172.186	55.4944	1.63356	116.692	0.974411	Up-regulated
NCU10006	hypothetical protein	49.1123	14.8	1.73049	34.3124	0.974401	Up-regulated
NCU08715	MFS transporter	20.8203	5.36417	1.95657	15.4562	0.97439	Up-regulated
NCU03465	hypothetical protein	56.1758	17.6466	1.67056	38.5292	0.974362	Up-regulated
NCU00821	sugar transporter	106.485	34.4418	1.62842	72.0431	0.974335	Up-regulated
NCU10762	UDP-N-acetyl-glucosamine-1-P transferase Alg7	35.7018	10.4913	1.76681	25.2105	0.974307	Up-regulated
NCU02421	conserved oligomeric golgi complex subunit 6	46.9724	14.1688	1.72909	32.8036	0.974231	Up-regulated
NCU10852	beta-hexosaminidase	55.1822	17.4933	1.6574	37.6889	0.974121	Up-regulated
NCU08986	hypothetical protein	81.4397	26.3614	1.6273	55.0782	0.974083	Up-regulated
NCU03013	anchored cell wall protein 10	350.43	113.834	1.62219	236.596	0.973984	Up-regulated
NCU09321	sucrose transporter	116.734	38.0187	1.61844	78.7148	0.973919	Up-regulated
NCU03885	hypothetical protein	45.9352	14.3367	1.67988	31.5985	0.97382	Up-regulated
NCU04179	C2H2 transcription factor	88.9113	28.8582	1.62339	60.0531	0.973776	Up-regulated
NCU01510	meiotically up-regulated 190 protein	23.8972	6.27102	1.93007	17.6261	0.97376	Up-regulated
NCU01947	hypothetical protein	50.9655	16.3039	1.64431	34.6616	0.973727	Up-regulated
NCU02153	hypothetical protein	42.7908	13.2782	1.68824	29.5126	0.973568	Up-regulated
NCU06230	serine/threonine protein kinase	56.8551	18.409	1.62688	38.4461	0.973464	Up-regulated
NCU06710	ClpTM1 domain-containing protein	68.0286	22.1148	1.62113	45.9138	0.973382	Up-regulated
NCU08641	hypothetical protein	27.9035	7.88655	1.82298	20.017	0.973322	Up-regulated
NCU09698	hypothetical protein	418.888	137.337	1.60884	281.551	0.973306	Up-regulated
NCU02582	probable glucose transporter rco-3	45.5109	14.6026	1.63999	30.9083	0.973284	Up-regulated
NCU08713	hypothetical protein	267.963	88.1831	1.60346	179.78	0.973218	Up-regulated
NCU09216	oligosaccharyl transferase epsilon subunit	267.142	88.1157	1.60014	179.026	0.973218	Up-regulated
NCU07200	metalloprotease 1	41.4251	13.0147	1.67036	28.4104	0.973213	Up-regulated
NCU02759	hypothetical protein	24.6543	6.68812	1.88217	17.9662	0.973202	Up-regulated
NCU10040	hypothetical protein	120.958	39.8454	1.60202	81.1123	0.973163	Up-regulated
NCU07121	modin	101.985	33.734	1.59608	68.2513	0.973109	Up-regulated
NCU00918	hypothetical protein	99.2528	32.7512	1.59956	66.5015	0.973092	Up-regulated
NCU01958	mating-type protein A-1	90.0204	29.6392	1.60275	60.3812	0.973015	Up-regulated
NCU03091	hypothetical protein	56.1799	18.2885	1.61912	37.8914	0.973004	Up-regulated
NCU08369	rhodopsin family protein	78.849	25.8895	1.60673	52.9595	0.972933	Up-regulated
NCU06860	MFS multidrug transporter	24.3441	6.69387	1.86266	17.6503	0.972857	Up-regulated
NCU03024	vacuolar protein sorting-associated protein 53 homolog	23.8338	6.414	1.89371	17.4198	0.972736	Up-regulated
NCU03398	hypothetical protein	26.0984	7.36593	1.82502	18.7325	0.972599	Up-regulated
NCU07894	oligopeptide transporter 2	48.3774	15.6908	1.62442	32.6866	0.972501	Up-regulated
NCU07769	hypothetical protein	57.6113	18.8106	1.61481	38.8007	0.972375	Up-regulated
NCU06166	alpha-1,2-mannosyltransferase	37.4986	11.8463	1.6624	25.6523	0.972364	Up-regulated
NCU01879	protein lunapark	88.9366	29.7432	1.58022	59.1934	0.972123	Up-regulated
NCU00154	xaa-Pro aminopeptidase	54.125	17.8772	1.59818	36.2478	0.972112	Up-regulated
NCU03176	choline kinase	28.4902	8.41161	1.76001	20.0786	0.972003	Up-regulated
NCU03881	hypothetical protein	82.1314	27.5531	1.57572	54.5784	0.971997	Up-regulated
NCU16423	hypothetical protein	32.4685	9.83152	1.72355	22.637	0.971921	Up-regulated
NCU07711	vacuolar calcium ion transporter/H(+) exchanger	32.8115	10.0727	1.70374	22.7387	0.97186	Up-regulated
NCU09424	hypothetical protein	27.5409	8.09569	1.76635	19.4452	0.971778	Up-regulated
NCU03171	small oligopeptide transporter	47.1706	15.4628	1.60908	31.7078	0.971674	Up-regulated
NCU03518	hypothetical protein	24.4457	6.90287	1.82431	17.5428	0.97163	Up-regulated
NCU07939	syntaxin	34.5789	11.0908	1.64053	23.4881	0.971521	Up-regulated
NCU09772	hypothetical protein	44.9842	14.7388	1.60981	30.2455	0.97145	Up-regulated
NCU01278	centromere kinetochore protein zw10 homolog	44.1287	14.4542	1.61022	29.6744	0.971406	Up-regulated
NCU07079	hypothetical protein	96.1074	32.291	1.57352	63.8165	0.9714	Up-regulated
NCU00188	autophagy-related protein 1	33.3471	10.655	1.64604	22.6922	0.971346	Up-regulated
NCU04726	beta-N-acetylglucosaminidase	41.1531	13.4675	1.61152	27.6856	0.971077	Up-regulated
NCU09693	hypothetical protein	79.4075	26.8686	1.56335	52.5388	0.971012	Up-regulated
NCU00332	hypothetical protein	34.2825	11.1081	1.62586	23.1744	0.970847	Up-regulated
NCU16845	alpha-1,2 glucosyltransferase alg-10	74.102	25.3885	1.54534	48.7135	0.970831	Up-regulated
NCU09199	tyrosinase	31.1795	9.87323	1.65901	21.3063	0.97082	Up-regulated
NCU05161	alpha/beta hydrolase fold-3 domain-containing protein	22.0929	6.18301	1.8372	15.9098	0.970672	Up-regulated
NCU04003	ERP1 protein	207.714	71.5487	1.5376	136.165	0.970628	Up-regulated
NCU03029	hypothetical protein	37.2953	12.2411	1.60726	25.0542	0.97041	Up-regulated
NCU10732	mitochondrial dicarboxylate transporter	128.55	44.5792	1.52788	83.9705	0.970163	Up-regulated
NCU02026	interaction with vps33 and ypt7 protein 1	27.4996	8.40363	1.71033	19.096	0.97001	Up-regulated
NCU08705	hypothetical protein	35.1925	11.5825	1.60332	23.61	0.969774	Up-regulated
NCU01878	golgin IMH1	71.1811	24.6261	1.5313	46.555	0.969649	Up-regulated
NCU08428	MFS transporter	34.2017	11.2561	1.60336	22.9456	0.969583	Up-regulated
NCU08229	hypothetical protein	315.14	109.815	1.52092	205.325	0.969545	Up-regulated
NCU06682	plasma membrane proteolipid 3	46.1438	15.7042	1.55499	30.4396	0.969473	Up-regulated
NCU04554	endochitinase 1	112.208	39.1432	1.51934	73.0647	0.969462	Up-regulated
NCU09108	hypothetical protein	99.7942	34.8687	1.51702	64.9256	0.969397	Up-regulated
NCU09716	hypothetical protein	25.9959	8.016	1.69733	17.9799	0.96926	Up-regulated
NCU04493	hypothetical protein	129.231	45.674	1.50051	83.557	0.969211	Up-regulated
NCU07965	dolichol-phosphate mannosyltransferase	232.98	83.0486	1.48818	149.932	0.96903	Up-regulated
NCU16822	hypothetical protein	1458.17	520.316	1.4867	937.853	0.96903	Up-regulated
NCU08677	hypothetical protein	319.377	113.975	1.48654	205.401	0.96903	Up-regulated
NCU04053	hypothetical protein	40.0543	13.5364	1.56511	26.5179	0.969003	Up-regulated
NCU11187	signal sequence receptor alpha subunit	47.6131	16.3869	1.53881	31.2262	0.968942	Up-regulated
NCU02702	glucokinase	69.3944	24.4032	1.50775	44.9912	0.968844	Up-regulated
NCU03064	RSC complex subunit Rsc7	141.97	50.7312	1.48465	91.2392	0.968745	Up-regulated
NCU08541	hypothetical protein	920.562	333.42	1.46517	587.142	0.968701	Up-regulated
NCU00493	coatomer subunit delta	204.626	73.7688	1.47191	130.857	0.968696	Up-regulated
NCU00725	epsin-3	113.381	40.6338	1.48043	72.7475	0.96869	Up-regulated
NCU04854	endoglucanase EG-1	84.0412	30.0023	1.48602	54.0389	0.968674	Up-regulated
NCU04045	hypothetical protein	26.0454	8.32569	1.64539	17.7197	0.968548	Up-regulated
NCU08655	hypothetical protein	56.7274	19.7616	1.52135	36.9658	0.968493	Up-regulated
NCU01648	dolichyl-phosphate-mannose-protein mannosyltransferase 2	230.272	83.4513	1.46433	146.821	0.968493	Up-regulated
NCU04284	hypothetical protein	133.749	48.7703	1.45546	84.9791	0.968444	Up-regulated
NCU01957	plasma membrane ATPase	279.517	102.349	1.44944	177.168	0.968417	Up-regulated
NCU01740	histone H2A.Z-specific chaperone chz-1	566.657	207.617	1.44855	359.04	0.968417	Up-regulated
NCU10603	hypothetical protein	262.816	97.1574	1.43566	165.659	0.968269	Up-regulated
NCU05544	dolichyl-phosphate mannosyltransferase polypeptide 3	283.805	105.49	1.42779	178.315	0.968236	Up-regulated
NCU10035	hypothetical protein	22.607	6.72133	1.74995	15.8856	0.968225	Up-regulated
NCU09010	hypothetical protein	196.111	72.5529	1.43457	123.558	0.968225	Up-regulated
NCU04885	alpha-xylosidase	36.0186	12.1871	1.56339	23.8315	0.968039	Up-regulated
NCU00025	integral membrane protein	78.8406	28.939	1.44592	49.9016	0.967984	Up-regulated
NCU06707	hypothetical protein	35.7591	12.1471	1.5577	23.6121	0.967951	Up-regulated
NCU01509	hypothetical protein	62.9038	22.5193	1.48199	40.3845	0.967946	Up-regulated
NCU08150	hypothetical protein	59.0838	21.1744	1.48044	37.9094	0.967793	Up-regulated
NCU11291	hypothetical protein	38.1526	13.1492	1.5368	25.0033	0.967716	Up-regulated
NCU04063	protein transporter sec-13	141.592	53.0687	1.41581	88.5235	0.967716	Up-regulated
NCU02179	D-lactate dehydrogenase	71.53	26.4617	1.43465	45.0684	0.967628	Up-regulated
NCU00481	a-pheromone processing metallopeptidase Ste23	61.7124	22.4281	1.46025	39.2843	0.967623	Up-regulated
NCU05137	non-anchored cell wall protein 1	1612.52	607.145	1.4092	1005.37	0.967546	Up-regulated
NCU09356	hypothetical protein	23.0023	7.03582	1.70899	15.9665	0.967426	Up-regulated
NCU01327	hypothetical protein	63.8773	23.724	1.42895	40.1533	0.967409	Up-regulated
NCU08333	bleomycin hydrolase	103.19	38.8375	1.40978	64.3524	0.967393	Up-regulated
NCU00521	hypothetical protein	83.1197	31.0693	1.4197	52.0505	0.967371	Up-regulated
NCU16741	hypothetical protein	94.9209	35.8413	1.4051	59.0796	0.967311	Up-regulated
NCU08023	cytohesin-2	43.2321	15.2273	1.50544	28.0048	0.967289	Up-regulated
NCU01342	endoplasmic reticulum vesicle protein 25	212.974	80.8584	1.39721	132.116	0.967283	Up-regulated
NCU06369	oxidoreductase	32.4715	11.0195	1.55911	21.452	0.967174	Up-regulated
NCU04048	adenosine deaminase	58.4678	21.6281	1.43474	36.8397	0.967163	Up-regulated
NCU09689	hypothetical protein	216.566	82.4374	1.39344	134.128	0.967015	Up-regulated
NCU01835	hypothetical protein	925.976	354.218	1.38634	571.758	0.967015	Up-regulated
NCU02718	hypothetical protein	75.5439	28.371	1.4129	47.173	0.967004	Up-regulated
NCU07404	alpha-mannosidase	23.6772	7.59371	1.64062	16.0835	0.966988	Up-regulated
NCU06698	glycogenin	385.194	147.985	1.38013	237.208	0.966818	Up-regulated
NCU00289	tall aerial hyphae-1	52.7637	19.6365	1.42601	33.1273	0.966807	Up-regulated
NCU08217	signal recognition particle receptor subunit beta	75.5879	28.696	1.3973	46.8919	0.966741	Up-regulated
NCU09241	hypothetical protein	35.6542	12.3621	1.52815	23.2921	0.966676	Up-regulated
NCU10036	golgi matrix protein	72.8061	27.699	1.39422	45.1071	0.966408	Up-regulated
NCU04119	SNARE complex subunit	100.562	39.0026	1.36644	61.5593	0.966402	Up-regulated
NCU02273	vacuolar protease A	332.714	129.302	1.36354	203.412	0.966304	Up-regulated
NCU06073	hypothetical protein	22	6.84636	1.6841	15.1537	0.966254	Up-regulated
NCU03200	serine/threonine-protein kinase sck1	129.357	50.2971	1.36281	79.0595	0.966243	Up-regulated
NCU16776	hypothetical protein	129.966	50.735	1.35708	79.2309	0.966243	Up-regulated
NCU09806	hypothetical protein	130.445	50.973	1.35564	79.4721	0.966243	Up-regulated
NCU04730	post-transcriptional silencing protein QDE-2	87.5959	33.953	1.36733	53.6429	0.966221	Up-regulated
NCU07143	6-phosphogluconolactonase	118.949	46.2325	1.36336	72.7165	0.966221	Up-regulated
NCU07569	cell wall mannoprotein pir1	117.495	45.7863	1.35961	71.7086	0.96621	Up-regulated
NCU06406	hypothetical protein	57.8772	21.8755	1.40368	36.0018	0.966156	Up-regulated
NCU00064	hypothetical protein	104.406	40.705	1.35893	63.7013	0.96615	Up-regulated
NCU03043	C2H2 finger domain-containing protein FlbC	57.5739	21.8349	1.39878	35.7391	0.966123	Up-regulated
NCU08091	hypothetical protein	41.1944	14.8753	1.46953	26.3191	0.966106	Up-regulated
NCU00490	magnesium transporter	76.2547	29.5333	1.36848	46.7214	0.966035	Up-regulated
NCU01074	hypothetical protein	22.432	7.15003	1.64953	15.2819	0.965986	Up-regulated
NCU04457	magnesium transporter	40.2447	14.5348	1.46928	25.7098	0.965953	Up-regulated
NCU02637	hypothetical protein	482.98	189.884	1.34684	293.096	0.965953	Up-regulated
NCU06200	hypothetical protein	200.544	78.4864	1.3534	122.058	0.965942	Up-regulated
NCU05395	hypothetical protein	2121.05	835.684	1.34375	1285.37	0.965915	Up-regulated
NCU01856	transcriptional activator HAC1	281.993	111.234	1.34207	170.76	0.965915	Up-regulated
NCU06985	hypothetical protein	21.1512	6.42276	1.71947	14.7284	0.965794	Up-regulated
NCU06342	phospholipase D	96.384	37.7041	1.35407	58.6798	0.965718	Up-regulated
NCU09079	meiotically up-regulated 72 protein	75.5445	29.5066	1.35629	46.038	0.965707	Up-regulated
NCU03263	transmembrane protein	187.448	74.4364	1.33241	113.012	0.96569	Up-regulated
NCU00651	peptide N-glycanase-1	50.4137	19.1003	1.40022	31.3134	0.965608	Up-regulated
NCU00010	heavy metal tolerance protein	40.9109	15.1075	1.43722	25.8034	0.965537	Up-regulated
NCU10883	hypothetical protein	85.0725	33.5364	1.34296	51.5361	0.965521	Up-regulated
NCU16856	hypothetical protein	21.773	6.94376	1.64875	14.8293	0.965395	Up-regulated
NCU03698	hypothetical protein	20.4312	6.17498	1.72627	14.2562	0.965176	Up-regulated
NCU03444	hypothetical protein	21.1425	6.64697	1.66937	14.4955	0.965143	Up-regulated
NCU09856	hypothetical protein	58.3057	22.7095	1.36034	35.5963	0.965121	Up-regulated
NCU05495	CVNH domain-containing protein	12202.4	4876.17	1.32334	7326.23	0.96499	Up-regulated
NCU03800	endosomal cargo receptor	248.194	99.4322	1.31969	148.762	0.96499	Up-regulated
NCU09152	hypothetical protein	319.854	128.515	1.31548	191.34	0.96499	Up-regulated
NCU16742	hypothetical protein	38.3691	14.2572	1.42826	24.112	0.964979	Up-regulated
NCU02945	hypothetical protein	36.6139	13.3483	1.45573	23.2656	0.964957	Up-regulated
NCU06380	zinc transporter YKE4	146.691	58.8016	1.31886	87.8896	0.964946	Up-regulated
NCU01391	hypothetical protein	36.1833	13.1204	1.46351	23.0629	0.964897	Up-regulated
NCU00138	pheromone receptor pre-1	22.5432	7.32343	1.6221	15.2198	0.964847	Up-regulated
NCU08487	hypothetical protein	20.6339	6.42156	1.68402	14.2123	0.964836	Up-regulated
NCU02491	DNAJ domain-containing protein	37.5782	13.9148	1.43327	23.6634	0.96482	Up-regulated
NCU09832	hypothetical protein	45.1019	17.2575	1.38596	27.8444	0.964814	Up-regulated
NCU10539	hypothetical protein	58.8115	23.0746	1.3498	35.737	0.964787	Up-regulated
NCU16775	hypothetical protein	201.327	81.1052	1.31168	120.222	0.964721	Up-regulated
NCU06260	mRNA-capping enzyme subunit alpha	39.0601	14.5679	1.42291	24.4922	0.964656	Up-regulated
NCU08599	hypothetical protein	36.2684	13.3662	1.44013	22.9022	0.964628	Up-regulated
NCU00898	protein rmd5 homolog	36.214	13.4063	1.43363	22.8076	0.964563	Up-regulated
NCU09160	HPP family protein	121.977	49.9473	1.28813	72.0295	0.964442	Up-regulated
NCU05276	Yip1 domain family	76.2471	30.5492	1.31955	45.6979	0.964387	Up-regulated
NCU08779	hypothetical protein	104.497	42.8564	1.28588	61.6407	0.964344	Up-regulated
NCU01886	hypothetical protein	177.702	73.1355	1.28082	104.567	0.964344	Up-regulated
NCU08850	UV-endonuclease UVE-1	22.9073	7.55855	1.59962	15.3487	0.964267	Up-regulated
NCU00624	ER to Golgi transporter Yif1	68.5229	27.5324	1.31545	40.9905	0.964185	Up-regulated
NCU09312	di-trans,poly-cis-decaprenylcistransferase	86.5896	35.3674	1.29178	51.2222	0.964136	Up-regulated
NCU10810	mRNA splicing protein	87.0104	35.5402	1.29173	51.4702	0.964136	Up-regulated
NCU05386	hypothetical protein	49.6487	19.4368	1.35297	30.212	0.964097	Up-regulated
NCU01992	coatomer subunit gamma	261.43	108.131	1.27365	153.299	0.963938	Up-regulated
NCU04542	hypothetical protein	414.613	172.51	1.26509	242.103	0.963938	Up-regulated
NCU08957	hypothetical protein	187.633	77.8564	1.26903	109.777	0.963917	Up-regulated
NCU06631	exocyst complex component EXO84	42.0388	16.2913	1.36762	25.7476	0.963851	Up-regulated
NCU06460	acid phosphatase	31.782	11.49	1.46783	20.292	0.963845	Up-regulated
NCU16368	hypothetical protein	73.2933	29.9536	1.29095	43.3397	0.96384	Up-regulated
NCU02746	vacuolar ATPase subunit H	113.611	47.0556	1.27167	66.5556	0.963813	Up-regulated
NCU01453	Rab18/RabC-family small GTPase	46.3193	18.2182	1.34624	28.1012	0.963802	Up-regulated
NCU06530	palmitoyl-protein thioesterase	77.7326	32.0621	1.27765	45.6705	0.963763	Up-regulated
NCU05148	hypothetical protein	41.1827	15.9148	1.37167	25.2679	0.963736	Up-regulated
NCU10546	4-coumarate-CoA ligase	30.155	10.7487	1.48824	19.4064	0.963626	Up-regulated
NCU11260	hypothetical protein	63.6987	25.8903	1.29885	37.8085	0.963621	Up-regulated
NCU01560	hypothetical protein	71.8153	29.6719	1.27519	42.1434	0.963615	Up-regulated
NCU03350	xanthine dehydrogenase	30.6179	10.9403	1.48472	19.6776	0.96355	Up-regulated
NCU01068	hypothetical protein	61.5962	24.9516	1.30371	36.6446	0.963522	Up-regulated
NCU02515	dipeptidyl aminopeptidase	62.8901	25.7427	1.28867	37.1474	0.963495	Up-regulated
NCU05121	endoglucanase V	487.574	203.014	1.26404	284.56	0.963495	Up-regulated
NCU11181	small COPII coat gtpase sar1	230.971	96.5068	1.25901	134.464	0.963495	Up-regulated
NCU05980	carboxypeptidase S1	83.4406	34.4825	1.27489	48.9581	0.963484	Up-regulated
NCU01361	hypothetical protein	30.7831	11.1267	1.46812	19.6564	0.963473	Up-regulated
NCU07425	hypothetical protein	45.9888	18.3302	1.32706	27.6586	0.963473	Up-regulated
NCU03699	zinc finger containing protein	77.4416	32.1217	1.26956	45.3199	0.963336	Up-regulated
NCU02458	hypothetical protein	42.4519	16.7406	1.34248	25.7113	0.963167	Up-regulated
NCU01456	sugar phosphate phosphate translocator	55.6411	22.7645	1.28937	32.8766	0.963052	Up-regulated
NCU05040	hypothetical protein	21.6115	7.16562	1.59263	14.4459	0.962959	Up-regulated
NCU04274	nuclear envelope protein Cut8	76.5067	31.913	1.26144	44.5937	0.962876	Up-regulated
NCU02463	bax Inhibitor family protein	94.0202	39.5204	1.25038	54.4999	0.962838	Up-regulated
NCU16450	hypothetical protein	26.901	9.395	1.5177	17.506	0.962833	Up-regulated
NCU06123	phosphoketolase	91.9716	38.6758	1.24976	53.2958	0.962827	Up-regulated
NCU16503	hypothetical protein	39.7957	15.5632	1.35447	24.2325	0.962729	Up-regulated
NCU07511	hypothetical protein	21.435	7.14367	1.58523	14.2914	0.962723	Up-regulated
NCU03270	hypothetical protein	35.2608	13.5265	1.38227	21.7343	0.962723	Up-regulated
NCU01312	myb-like DNA-binding protein myb-1	28.6688	10.3526	1.46948	18.3162	0.962614	Up-regulated
NCU01386	hypothetical protein	79.1576	33.3203	1.24833	45.8373	0.962592	Up-regulated
NCU02706	golgi SNAP receptor complex member 1	31.512	11.7832	1.41917	19.7288	0.962564	Up-regulated
NCU16917	hypothetical protein	27.4844	9.76397	1.49307	17.7204	0.962521	Up-regulated
NCU03783	transmembrane domain transporter	48.3145	19.735	1.2917	28.5795	0.96246	Up-regulated
NCU16785	hypothetical protein	29.788	11.0154	1.43521	18.7726	0.962444	Up-regulated
NCU02433	autophagy protein Atg4	45.5877	18.4333	1.30633	27.1543	0.962351	Up-regulated
NCU04930	hypothetical protein	439.474	186.322	1.23798	253.152	0.962274	Up-regulated
NCU06233	hypothetical protein	34.5705	13.336	1.37422	21.2346	0.962247	Up-regulated
NCU10387	dimethylaniline monooxygenase	158.012	66.7048	1.24418	91.3076	0.962247	Up-regulated
NCU07561	hypothetical protein	35.4516	13.7841	1.36285	21.6675	0.962192	Up-regulated
NCU00046	hypothetical protein	51.7214	21.4218	1.27168	30.2996	0.962088	Up-regulated
NCU04103	questionable protein	22.5206	7.56327	1.57416	14.9573	0.962077	Up-regulated
NCU05314	hypothetical protein	55.5747	23.1416	1.26394	32.4331	0.961973	Up-regulated
NCU04610	oxysterol binding protein	40.9903	16.4525	1.31698	24.5378	0.961924	Up-regulated
NCU02422	ATG9 protein	43.571	17.6369	1.30477	25.934	0.961907	Up-regulated
NCU00515	hypothetical protein	33.5126	12.9931	1.36696	20.5195	0.96188	Up-regulated
NCU05953	hypothetical protein	22.3325	7.50893	1.57247	14.8236	0.961875	Up-regulated
NCU10897	DASH complex subunit dad4	88.0092	37.1774	1.24323	50.8318	0.961875	Up-regulated
NCU04262	mannan endo-1,6 -alpha-mannosidase dcw1	31.1318	11.7613	1.40435	19.3705	0.961836	Up-regulated
NCU04847	cyclin	35.7111	14.1196	1.33867	21.5914	0.961754	Up-regulated
NCU02814	serine/threonine-protein kinase chk2	47.0529	19.5226	1.26914	27.5303	0.961677	Up-regulated
NCU06331	hypothetical protein	27.9132	10.2868	1.44015	17.6264	0.961672	Up-regulated
NCU02876	hypothetical protein	27.4876	10.0654	1.44938	17.4223	0.961639	Up-regulated
NCU02294	hypothetical protein	26.3771	9.45778	1.47971	16.9193	0.961579	Up-regulated
NCU06113	hypothetical protein	40.2736	16.2192	1.31213	24.0544	0.961458	Up-regulated
NCU16875	hypothetical protein	34.3799	13.579	1.34018	20.8008	0.96136	Up-regulated
NCU05136	endo alpha-1,4 polygalactosaminidase precusor	624.283	266.773	1.22659	357.51	0.96136	Up-regulated
NCU05995	ubiquitin	570.005	243.686	1.22595	326.319	0.96136	Up-regulated
NCU00392	major centromere autoantigen B	26.2205	9.47262	1.46886	16.7479	0.961316	Up-regulated
NCU02583	alpha-glucosidase	50.8397	21.32	1.25375	29.5197	0.961256	Up-regulated
NCU04786	SNF2 family helicase/ATPase	20.1045	6.69537	1.58628	13.4091	0.961245	Up-regulated
NCU11424	carotenoid oxygenase 2	50.5351	21.2065	1.25278	29.3286	0.961207	Up-regulated
NCU04914	hypothetical protein	29.5451	11.2301	1.39555	18.315	0.961201	Up-regulated
NCU05726	mucin	32.0754	12.4968	1.35991	19.5786	0.96102	Up-regulated
NCU09847	hypothetical protein	33.0497	12.9839	1.34791	20.0658	0.960999	Up-regulated
NCU00026	hypothetical protein	33.03	13.0847	1.3359	19.9454	0.960873	Up-regulated
NCU08408	ATP-dependent arginine transporter btn-1	38.1014	15.4648	1.30086	22.6366	0.960867	Up-regulated
NCU16318	hypothetical protein	46.7414	19.6054	1.25345	27.1361	0.960807	Up-regulated
NCU02761	hypothetical protein	126.141	54.3316	1.21517	71.8091	0.96078	Up-regulated
NCU01924	hypothetical protein	115.293	49.6363	1.21584	65.657	0.960725	Up-regulated
NCU07366	glucosamine-fructose-6-phosphate aminotransferase	268.702	116.101	1.21063	152.601	0.960643	Up-regulated
NCU03079	hypothetical protein	36.2352	14.7495	1.29672	21.4857	0.960396	Up-regulated
NCU07319	coatomer beta' subunit	219.42	95.8893	1.19425	123.53	0.960309	Up-regulated
NCU05132	hypothetical protein	117.669	51.3628	1.19594	66.3065	0.960276	Up-regulated
NCU10360	hypothetical protein	78.0147	33.4879	1.22011	44.5269	0.960249	Up-regulated
NCU00350	epoxide hydrolase	90.3124	38.9753	1.21236	51.337	0.960249	Up-regulated
NCU04657	1-aminocyclopropane-1-carboxylate deaminase	34.0437	13.6156	1.32213	20.4281	0.960227	Up-regulated
NCU04676	glutathione S-transferase	87.4646	37.7858	1.21085	49.6788	0.960205	Up-regulated
NCU02875	hypothetical protein	74.8138	32.027	1.22402	42.7868	0.960161	Up-regulated
NCU00100	hypothetical protein	35.4428	14.4181	1.29761	21.0247	0.960155	Up-regulated
NCU03287	hypothetical protein	26.3031	9.82632	1.42051	16.4767	0.960134	Up-regulated
NCU06125	hypothetical protein	21.4925	7.39785	1.53866	14.0947	0.959767	Up-regulated
NCU09868	hypothetical protein	28.9072	11.2751	1.35828	17.632	0.959707	Up-regulated
NCU02452	restriction of telomere capping protein 5	29.4776	11.5496	1.35177	17.928	0.959619	Up-regulated
NCU04346	hypothetical protein	22.6957	7.98156	1.50768	14.7141	0.959564	Up-regulated
NCU00101	pbn-1	59.8667	25.6903	1.22053	34.1763	0.959559	Up-regulated
NCU01426	hypothetical protein	29.281	11.4888	1.34974	17.7922	0.959477	Up-regulated
NCU06250	F-box/LRR repeat containing protein 2	29.2711	11.4997	1.34788	17.7714	0.959471	Up-regulated
NCU02594	hypothetical protein	20.2607	6.87101	1.56009	13.3897	0.959411	Up-regulated
NCU04102	hypothetical protein	32.6349	13.1939	1.30655	19.441	0.959334	Up-regulated
NCU04718	hypothetical protein	60.5559	26.2467	1.20613	34.3091	0.959334	Up-regulated
NCU01032	hypothetical protein	28.0682	10.9136	1.36281	17.1546	0.959318	Up-regulated
NCU04386	hypothetical protein	28.9689	11.4184	1.34315	17.5505	0.959241	Up-regulated
NCU06020	chitinase	36.5979	15.2568	1.26231	21.3411	0.959208	Up-regulated
NCU09215	hypothetical protein	36.2413	15.1078	1.26234	21.1334	0.959099	Up-regulated
NCU03590	hypothetical protein	28.7139	11.3788	1.3354	17.335	0.959088	Up-regulated
NCU09473	3-ketoacyl-acyl carrier protein reductase	31.7125	12.7908	1.30995	18.9218	0.959006	Up-regulated
NCU03035	hypothetical protein	58.7725	25.6113	1.19836	33.1613	0.958973	Up-regulated
NCU09976	rhamnogalacturonan acetylesterase	40.867	17.3208	1.23843	23.5462	0.958798	Up-regulated
NCU08011	aminotransferase	22.9389	8.28148	1.46984	14.6575	0.958759	Up-regulated
NCU03742	ketohexokinase	22.0907	7.80978	1.50008	14.2809	0.958748	Up-regulated
NCU03336	hypothetical protein	36.0128	15.182	1.24615	20.8308	0.958644	Up-regulated
NCU03298	inositol-1,4,5 -trisphosphate 5-phosphatase 1	31.4037	12.8772	1.28611	18.5265	0.958617	Up-regulated
NCU09000	fyv-10	25.8899	9.96359	1.37765	15.9263	0.958579	Up-regulated
NCU04369	hypothetical protein	53.7942	23.4835	1.1958	30.3107	0.958551	Up-regulated
NCU08527	hypothetical protein	30.8203	12.5386	1.2975	18.2817	0.958513	Up-regulated
NCU00673	subtilisin-like proteinase	1352.16	597.318	1.17869	754.841	0.958365	Up-regulated
NCU00600	small Rho-type GTPase	234.614	103.561	1.17981	131.053	0.95836	Up-regulated
NCU06790	hypothetical protein	182.449	80.2778	1.18442	102.171	0.958343	Up-regulated
NCU10225	hypothetical protein	22.469	8.1372	1.46533	14.3318	0.958283	Up-regulated
NCU08820	hypothetical protein	125.869	55.553	1.17998	70.3157	0.958272	Up-regulated
NCU05958	hypothetical protein	23.8098	8.92415	1.41577	14.8856	0.958196	Up-regulated
NCU09786	hypothetical protein	22.8014	8.34623	1.44993	14.4552	0.95819	Up-regulated
NCU05606	glucosidase 2 subunit beta	103.315	45.5612	1.18117	57.7539	0.958102	Up-regulated
NCU03739	protein disulfide-isomerase erp38	277.389	122.951	1.17383	154.438	0.958064	Up-regulated
NCU08949	hypothetical protein	516.821	229.857	1.16893	286.964	0.958064	Up-regulated
NCU04996	hypothetical protein	208.376	92.7424	1.16789	115.633	0.958053	Up-regulated
NCU00988	MFS quinate transporter	176.219	78.5069	1.16648	97.7121	0.958042	Up-regulated
NCU11399	GPI mannosyltransferase 4	36.9889	15.6148	1.24418	21.3741	0.957993	Up-regulated
NCU09085	cyclin	41.5322	17.7544	1.22605	23.7778	0.957988	Up-regulated
NCU05990	cell surface receptor/MFS transporter	45.0922	19.5215	1.20781	25.5707	0.957878	Up-regulated
NCU02633	nuclear mRNA splicing factor-associated protein	32.3631	13.4991	1.26148	18.864	0.95773	Up-regulated
NCU02416	Phospholipid:diacylglycerol acyltransferase	46.8671	20.6105	1.18519	26.2566	0.957714	Up-regulated
NCU01039	hypothetical protein	79.0821	35.2362	1.1663	43.846	0.957402	Up-regulated
NCU00784	probable flavin-containing monooxygenase 1	28.6003	11.6934	1.29034	16.9069	0.95732	Up-regulated
NCU03441	autophagy protein Atg18	28.5517	11.6553	1.2926	16.8964	0.957314	Up-regulated
NCU00611	hypothetical protein	32.148	13.5519	1.24623	18.5961	0.957303	Up-regulated
NCU06716	short chain dehydrogenase/reductase	30.9649	12.9109	1.26205	18.054	0.957232	Up-regulated
NCU09252	hypothetical protein	39.9501	17.1624	1.21895	22.7877	0.957194	Up-regulated
NCU07095	hypothetical protein	30.8355	12.8967	1.25759	17.9388	0.957166	Up-regulated
NCU07416	hypothetical protein	23.3001	8.81045	1.40305	14.4896	0.957095	Up-regulated
NCU00035	diacylglycerol O-acyltransferase	30.4296	12.7228	1.25806	17.7068	0.956969	Up-regulated
NCU01803	arginine-tRNA-protein transferase 1	27.4007	11.0845	1.30567	16.3162	0.956947	Up-regulated
NCU02576	C6 finger domain-containing protein	74.4119	33.2427	1.1625	41.1692	0.95692	Up-regulated
NCU06277	microtubule associated protein	73.9652	33.1186	1.1592	40.8465	0.956904	Up-regulated
NCU00492	hypothetical protein	36.2276	15.4291	1.23144	20.7985	0.956805	Up-regulated
NCU05638	protein kinase	39.3625	16.9767	1.21326	22.3857	0.956805	Up-regulated
NCU04906	hypothetical protein	36.0001	15.3711	1.22778	20.629	0.956734	Up-regulated
NCU08291	ferrochelatase	61.4487	27.399	1.16526	34.0497	0.956734	Up-regulated
NCU02733	golgi apparatus membrane protein tvp-23	68.3372	30.583	1.15994	37.7541	0.956717	Up-regulated
NCU00995	hypothetical protein	68.0575	30.5613	1.15505	37.4962	0.956701	Up-regulated
NCU08127	mannan endo-1,6 -alpha-mannosidase dcw1	38.8539	16.8138	1.20841	22.0401	0.956668	Up-regulated
NCU08391	hypothetical protein	23.5093	9.0523	1.37688	14.457	0.956591	Up-regulated
NCU09325	hypothetical protein	30.2385	12.6736	1.25456	17.5649	0.95652	Up-regulated
NCU04193	hypothetical protein	37.8223	16.3719	1.20801	21.4504	0.956422	Up-regulated
NCU02747	hypothetical protein	32.0785	13.5397	1.24441	18.5388	0.956362	Up-regulated
NCU09886	hypothetical protein	38.7393	17.0153	1.18696	21.724	0.956219	Up-regulated
NCU02425	phosphatidylinositol 4,5-bisphosphate-binding protein slm1	34.5014	14.6982	1.23102	19.8032	0.956214	Up-regulated
NCU07003	hypothetical protein	53.4744	23.7774	1.16926	29.697	0.956164	Up-regulated
NCU02015	palmitoyltransferase ERF2	58.1252	26.0948	1.1554	32.0304	0.956143	Up-regulated
NCU07435	component of the exomer complex CHS5	98.1547	44.3231	1.147	53.8315	0.956143	Up-regulated
NCU04264	extracellular developmental signal biosynthesis protein FluG	37.9302	16.6317	1.18941	21.2984	0.956022	Up-regulated
NCU09233	FAD synthetase	37.332	16.2973	1.19578	21.0347	0.955956	Up-regulated
NCU02355	hypothetical protein	22.4753	8.55065	1.39423	13.9246	0.955945	Up-regulated
NCU00582	cryptochrome DASH	26.2559	10.7268	1.29141	15.529	0.955852	Up-regulated
NCU06555	hypothetical protein	26.6773	11.0026	1.27777	15.6747	0.955836	Up-regulated
NCU04736	plasma membrane calcium-transporting ATPase 3	76.2464	34.4517	1.1461	41.7948	0.955726	Up-regulated
NCU03710	integral membrane protein	25.6525	10.3808	1.30518	15.2716	0.955644	Up-regulated
NCU04360	hypothetical protein	47.5952	21.0834	1.17471	26.5118	0.955513	Up-regulated
NCU00966	ER membrane protein complex subunit 3	47.0262	20.8543	1.17312	26.1719	0.95542	Up-regulated
NCU00230	protein kinase lkh1	46.6978	20.7781	1.16829	25.9197	0.955365	Up-regulated
NCU08909	beta-1,3-glucanosyltransferase	730.541	334.035	1.12896	396.505	0.955289	Up-regulated
NCU06676	hypothetical protein	64.3062	29.0288	1.14747	35.2774	0.955283	Up-regulated
NCU06057	GPI mannosyltransferase 1	31.9642	13.646	1.22798	18.3182	0.955272	Up-regulated
NCU17154	hypothetical protein	26.4205	10.9231	1.27427	15.4974	0.955201	Up-regulated
NCU04550	hypothetical protein	22.3591	8.65905	1.36858	13.7	0.955135	Up-regulated
NCU09937	cell wall glycosyl hydrolase Dfg5	103.06	46.926	1.13503	56.1341	0.955135	Up-regulated
NCU02164	hypothetical protein	118.292	53.9418	1.13288	64.3501	0.955135	Up-regulated
NCU04905	phosphomethylethanolamine N-methyltransferase	102.197	46.3645	1.14027	55.833	0.95513	Up-regulated
NCU03335	ER associated DnaJ chaperone	60.8958	27.4419	1.14996	33.4539	0.955113	Up-regulated
NCU00215	hypothetical protein	43.223	19.1083	1.1776	24.1146	0.955108	Up-regulated
NCU08371	hypothetical protein	100.895	45.8784	1.13696	55.0162	0.955091	Up-regulated
NCU03184	C2H2 conidiation transcription factor FlbC	98.3557	44.5584	1.14231	53.7972	0.95507	Up-regulated
NCU00864	TIM-barrel enzyme family protein	42.6261	18.7873	1.18198	23.8388	0.955015	Up-regulated
NCU04390	fungal specific transcription factor	58.9875	26.6401	1.14681	32.3474	0.954971	Up-regulated
NCU08807	DNA-binding protein cre-1	86.28	39.1688	1.13932	47.1113	0.954883	Up-regulated
NCU04025	hypothetical protein	26.1014	10.8181	1.27068	15.2833	0.954872	Up-regulated
NCU09057	hypothetical protein	85.8945	39.1166	1.13479	46.7779	0.954736	Up-regulated
NCU11000	hypothetical protein	32.3971	13.9601	1.21456	18.437	0.954653	Up-regulated
NCU08070	NAD h-hydrate epimerase	24.924	10.2159	1.28672	14.7081	0.954648	Up-regulated
NCU16558	hypothetical protein	25.7436	10.7058	1.26582	15.0377	0.954582	Up-regulated
NCU02500	clock-controlled pheromone CCG-4	1902.11	881.1	1.11023	1021.01	0.954555	Up-regulated
NCU08339	endosomal P24B protein	146.962	67.9888	1.11208	78.9735	0.954489	Up-regulated
NCU09710	prenylcysteine lyase	68.5577	31.1084	1.14001	37.4492	0.954418	Up-regulated
NCU03181	acetylxylan esterase	322.698	150.884	1.09674	171.814	0.954358	Up-regulated
NCU06691	hypothetical protein	31.7286	13.7616	1.20514	17.9671	0.954347	Up-regulated
NCU07530	manganese transporter smf1	25.2932	10.4656	1.27309	14.8276	0.954281	Up-regulated
NCU07289	transcription initiation factor IIB	42.6568	19.0966	1.15946	23.5602	0.954237	Up-regulated
NCU10572	short chain oxidoreductase	474.65	223.111	1.0891	251.539	0.954205	Up-regulated
NCU01414	ascospore maturation 1 protein	220.54	103.71	1.08848	116.829	0.954194	Up-regulated
NCU04203	glucosidase II alpha subunit	181.008	85.117	1.08853	95.8909	0.954183	Up-regulated
NCU01220	BAG domain-containing protein	24.0189	9.73344	1.30315	14.2855	0.954122	Up-regulated
NCU01476	hypothetical protein	27.5427	11.6376	1.24287	15.905	0.954007	Up-regulated
NCU04665	hypothetical protein	23.8809	9.68758	1.30165	14.1933	0.953964	Up-regulated
NCU07293	hypothetical protein	23.2764	9.33887	1.31755	13.9375	0.953947	Up-regulated
NCU01140	NAD(P) transhydrogenase	81.0487	37.5442	1.1102	43.5045	0.953871	Up-regulated
NCU00083	protein stb3	98.4121	46.2537	1.08927	52.1583	0.953816	Up-regulated
NCU03949	nitropropane dioxygenase-1	97.0136	45.5997	1.08916	51.4139	0.95381	Up-regulated
NCU00291	hypothetical protein	38.2592	16.9644	1.1733	21.2948	0.953761	Up-regulated
NCU08978	hypothetical protein	20.0811	7.53828	1.41353	12.5428	0.953728	Up-regulated
NCU05064	C2H2 transcription factor	30.0467	12.9465	1.21465	17.1002	0.953624	Up-regulated
NCU00373	hypothetical protein	76.7867	35.7081	1.10461	41.0786	0.953559	Up-regulated
NCU04908	hypothetical protein	29.1305	12.4927	1.22144	16.6378	0.9534	Up-regulated
NCU09994	hypothetical protein	23.4925	9.607	1.29004	13.8855	0.953389	Up-regulated
NCU00403	dTDP-D-glucose 4,6-dehydratase	20.3687	7.75284	1.39356	12.6159	0.953367	Up-regulated
NCU09682	secreted glycosyl hydrolase	65.1675	30.173	1.1109	34.9945	0.95329	Up-regulated
NCU05138	hypothetical protein	22.5485	9.00706	1.3239	13.5415	0.953279	Up-regulated
NCU00631	RING-13 protein	20.813	8.05617	1.36932	12.7568	0.953246	Up-regulated
NCU07418	CCCH zinc finger and SMR domain-containing protein	37.7613	16.9534	1.15533	20.8078	0.953153	Up-regulated
NCU09711	hypothetical protein	69.1135	32.4817	1.08934	36.6317	0.953115	Up-regulated
NCU01470	vacuolar protein 8	61.6744	28.6813	1.10456	32.9931	0.952913	Up-regulated
NCU03257	ammonium transporter MEP1	36.3078	16.2599	1.15896	20.0479	0.952748	Up-regulated
NCU04808	hypothetical protein	27.1214	11.5685	1.22923	15.5529	0.952721	Up-regulated
NCU01945	IMP-specific 5'-nucleotidase 1	52.5251	24.1752	1.11948	28.3499	0.952655	Up-regulated
NCU10847	histone acetyltransferase GCN5	22.358	9.06483	1.30244	13.2932	0.952447	Up-regulated
NCU09791	beta-1,3-exoglucanase	53.5646	25.0569	1.09607	28.5076	0.952272	Up-regulated
NCU16997	hypothetical protein	23.6593	9.89761	1.25725	13.7617	0.952168	Up-regulated
NCU03903	lipase/esterase	20.7375	8.16591	1.34456	12.5716	0.952162	Up-regulated
NCU00916	membrane bound cation transporter	48.5521	22.3134	1.12163	26.2388	0.952152	Up-regulated
NCU02268	conserved oligomeric golgi complex subunit 3	34.6256	15.4912	1.16039	19.1344	0.952119	Up-regulated
NCU07399	serine/threonine kinase 16	47.5896	21.9593	1.11582	25.6304	0.952009	Up-regulated
NCU04049	hypothetical protein	20.393	7.9902	1.35177	12.4028	0.951829	Up-regulated
NCU04910	phosphoethanolamine N-methyltransferase	672.181	317.957	1.08002	354.224	0.951779	Up-regulated
NCU00627	hypothetical protein	208.965	99.0585	1.07691	109.906	0.951757	Up-regulated
NCU06594	hypothetical protein	22.6385	9.37056	1.27257	13.268	0.951725	Up-regulated
NCU08637	hypothetical protein	24.4822	10.3567	1.24117	14.1255	0.951522	Up-regulated
NCU04605	hypothetical protein	41.3493	18.8753	1.13136	22.474	0.951489	Up-regulated
NCU03239	hypothetical protein	26.6794	11.5428	1.20874	15.1367	0.951423	Up-regulated
NCU05488	RNA-binding protein Vip1	124.48	59.1469	1.07354	65.3333	0.951314	Up-regulated
NCU02886	hypothetical protein	245.534	117.419	1.06425	128.115	0.951161	Up-regulated
NCU01315	UDP-N-acetylglucosaminyltransferase	39.6217	18.1008	1.13024	21.5209	0.951084	Up-regulated
NCU06105	ADP-ribosylation factor-binding protein GGA1	116.152	55.834	1.0568	60.318	0.950964	Up-regulated
NCU06009	oxidoreductase	91.6449	43.7054	1.06824	47.9395	0.950958	Up-regulated
NCU05723	hypothetical protein	45.4878	21.4123	1.08704	24.0755	0.950942	Up-regulated
NCU05141	hypothetical protein	89.8518	42.8332	1.06882	47.0186	0.950914	Up-regulated
NCU06646	RNA polymerase II transcription factor B subunit 5	38.6341	17.6026	1.13408	21.0315	0.950843	Up-regulated
NCU03243	inositol phosphosphingolipid phospholipase C	21.1548	8.62295	1.29473	12.5318	0.950651	Up-regulated
NCU01970	hypothetical protein	76.0049	36.2166	1.06944	39.7883	0.950608	Up-regulated
NCU03654	hypothetical protein	20.6879	8.33896	1.31085	12.349	0.950498	Up-regulated
NCU07473	sterol 3-beta-glucosyltransferase	33.3761	15.0477	1.14927	18.3284	0.950411	Up-regulated
NCU04389	SET-4	63.548	30.1324	1.07653	33.4157	0.950389	Up-regulated
NCU03136	hypothetical protein	36.5461	16.6197	1.13682	19.9264	0.950372	Up-regulated
NCU06536	hypothetical protein	69.2856	33.0368	1.06848	36.2488	0.950356	Up-regulated
NCU08974	hypothetical protein	75.1563	36.1372	1.05641	39.0191	0.950252	Up-regulated
NCU01989	hypothetical protein	25.2147	10.8861	1.21178	14.3287	0.950235	Up-regulated
NCU08769	conidiation-specific protein 6	41.1872	19.3674	1.08857	21.8198	0.950131	Up-regulated
NCU00292	carboxylesterase	36.3602	16.5973	1.13141	19.7629	0.950104	Up-regulated
NCU05770	peroxidase/catalase 2	249.873	120.796	1.04862	129.077	0.95	Up-regulated
NCU02274	serine hydroxymethyltransferase	30.5266	696.577	-4.51214	666.05	1	Down-regulated
NCU16673	hypothetical protein	9.98288	231.825	-4.53744	221.842	1	Down-regulated
NCU00830	ctr copper transporter	7.27626	179.172	-4.622	171.895	1	Down-regulated
NCU00829	ferric reductase	5.54958	130.321	-4.55354	124.771	0.999989	Down-regulated
NCU04385	3-isopropylmalate dehydratase	8.29263	152.086	-4.19691	143.793	0.999973	Down-regulated
NCU07428	copper transporter	5.8878	117.658	-4.32072	111.77	0.999962	Down-regulated
NCU08898	homoaconitase	3.72289	85.4162	-4.52002	81.6934	0.999945	Down-regulated
NCU01066	l-amino acid oxidase	9.31967	138.711	-3.89566	129.391	0.999841	Down-regulated
NCU00963	methylenetetrahydrofolate dehydrogenase	5.95503	85.1733	-3.83822	79.2183	0.999765	Down-regulated
NCU06550	pyridoxine 1	36.7528	449.736	-3.61315	412.984	0.999644	Down-regulated
NCU04097	ABC transporter	6.37162	80.2274	-3.65436	73.8558	0.999644	Down-regulated
NCU03561	mitochondrial carrier protein	4.62156	65.1052	-3.81632	60.4836	0.999617	Down-regulated
NCU03608	ketol-acid reductoisomerase	65.2468	767.631	-3.55643	702.384	0.999578	Down-regulated
NCU02629	bifunctional purine biosynthesis protein	19.2215	226.357	-3.55781	207.136	0.999578	Down-regulated
NCU06512	methionine synthase	205.002	2363.45	-3.52719	2158.45	0.999529	Down-regulated
NCU08193	hypothetical protein	51.8231	566.122	-3.44945	514.299	0.999398	Down-regulated
NCU04303	asparagine synthetase 2	13.8272	148.134	-3.42133	134.307	0.999365	Down-regulated
NCU00859	hypothetical protein	5.97853	66.7972	-3.48193	60.8187	0.999261	Down-regulated
NCU02677	carbamoyl-phosphate synthase large subunit	5.71856	64.4253	-3.4939	58.7068	0.999244	Down-regulated
NCU04216	amidophosphoribosyltransferase	4.83654	56.129	-3.5367	51.2924	0.999162	Down-regulated
NCU06232	3-isopropylmalate dehydrogenase	12.8533	127.38	-3.30893	114.527	0.999091	Down-regulated
NCU04433	sulfate permease II	6.87379	67.5613	-3.29702	60.6875	0.998883	Down-regulated
NCU09497	bifunctional D12/D15 fatty acid desaturase	3.88365	42.9765	-3.46806	39.0928	0.998533	Down-regulated
NCU04754	branched-chain-amino-acid aminotransferase	6.84205	59.0972	-3.11059	52.2551	0.998177	Down-regulated
NCU03117	inosine-5' -monophosphate dehydrogenase	14.8627	119.383	-3.00583	104.521	0.998122	Down-regulated
NCU03963	5'-methylthioadenosine phosphorylase	10.3373	83.0233	-3.00566	72.6861	0.998062	Down-regulated
NCU04265	hypothetical protein	4.49915	41.745	-3.21388	37.2458	0.997859	Down-regulated
NCU09659	5'-nucleotidase	9.05613	72.2448	-2.99593	63.1886	0.997848	Down-regulated
NCU01983	hypothetical protein	7.39907	60.5251	-3.03212	53.126	0.997783	Down-regulated
NCU05782	ATP-dependent RNA helicase dbp-3	6.71066	54.6803	-3.02649	47.9697	0.997651	Down-regulated
NCU02657	s-adenosylmethionine synthetase	63.0386	481.343	-2.93276	418.304	0.997361	Down-regulated
NCU03009	zuotin	21.341	157.355	-2.88232	136.014	0.997274	Down-regulated
NCU01675	ribosomal RNA-processing protein 12	3.74486	34.6633	-3.21043	30.9185	0.997153	Down-regulated
NCU07112	sulfide:quinone oxidoreductase mitochondrial	8.34426	63.1604	-2.92017	54.8162	0.997005	Down-regulated
NCU01517	glucoamylase	51.6089	353.503	-2.77603	301.894	0.996759	Down-regulated
NCU01257	rRNA-processing protein	4.24131	35.394	-3.06092	31.1527	0.996754	Down-regulated
NCU09564	phosphate-repressible phosphate permease	1.41233	25.5876	-4.17929	24.1752	0.996732	Down-regulated
NCU07690	methylenetetrahydrofolate reductase 1	33.997	230.597	-2.7619	196.6	0.996628	Down-regulated
NCU01589	heat shock protein 60	17.3937	117.558	-2.75673	100.164	0.996606	Down-regulated
NCU06549	pyridoxine 2	6.357	47.6527	-2.90614	41.2957	0.996573	Down-regulated
NCU04276	hypothetical protein	80.3538	538.857	-2.74546	458.503	0.996507	Down-regulated
NCU04334	chaperonin	11.0814	74.0962	-2.74126	63.0148	0.99625	Down-regulated
NCU03748	saccharopine dehydrogenase	33.4426	215.468	-2.68772	182.026	0.996244	Down-regulated
NCU00021	clustered mitochondria protein homolog	4.53017	35.9211	-2.9872	31.3909	0.996222	Down-regulated
NCU01290	centromere/microtubule-binding protein CBF5	13.3453	87.7995	-2.71788	74.4542	0.996201	Down-regulated
NCU00925	pescadillo	5.44175	41.1055	-2.91719	35.6637	0.996184	Down-regulated
NCU00567	Arg-6 protein	14.8228	93.6331	-2.6592	78.8103	0.996025	Down-regulated
NCU01241	calcium-binding mitochondrial carrier protein	9.69985	64.0196	-2.72248	54.3198	0.995916	Down-regulated
NCU02954	homoisocitrate dehydrogenase	10.0561	64.8287	-2.68856	54.7726	0.995894	Down-regulated
NCU05650	karyopherin Kap123	6.22895	42.5363	-2.77163	36.3074	0.995604	Down-regulated
NCU03737	mitochondrial translation elongation factor Tu	30.2973	186.833	-2.62448	156.535	0.995566	Down-regulated
NCU08121	ribosome biogenesis protein	3.41746	28.2246	-3.04596	24.8072	0.995423	Down-regulated
NCU04768	electron transfer flavoprotein-ubiquinone oxidoreductase	6.95544	46.1809	-2.73108	39.2255	0.99539	Down-regulated
NCU08595	ribosome biogenesis protein	6.64822	43.4639	-2.70878	36.8156	0.995182	Down-regulated
NCU05410	acetylornithine aminotransferase	4.30933	32.122	-2.89803	27.8127	0.995067	Down-regulated
NCU03702	rRNA 2'-O-methyltransferase fibrillarin	14.7258	86.052	-2.54687	71.3262	0.994197	Down-regulated
NCU00106	glutamate 5-kinase	12.1863	70.8133	-2.53876	58.627	0.99371	Down-regulated
NCU05752	indoleamine 2,3-dioxygenase	3.65995	26.4319	-2.85239	22.7719	0.993578	Down-regulated
NCU02477	ribosome biogenesis protein Sqt1	3.53709	25.6431	-2.85794	22.106	0.99331	Down-regulated
NCU02075	heat shock protein 70	236.221	1345.21	-2.50962	1108.98	0.993305	Down-regulated
NCU01871	sterol regulatory element-binding protein	10.7925	62.2534	-2.52812	51.4609	0.993294	Down-regulated
NCU04579	dihydroxy-acid dehydratase	26.9992	146.046	-2.43544	119.047	0.992856	Down-regulated
NCU01985	sulfate adenylyltransferase	75.4484	397.397	-2.39702	321.948	0.992505	Down-regulated
NCU00177	bifunctional purine biosynthetic protein ADE1	17.9631	95.2028	-2.40597	77.2397	0.992489	Down-regulated
NCU04171	mitochondrial ribosomal protein-21	10.9172	58.8688	-2.4309	47.9516	0.992363	Down-regulated
NCU06940	hypothetical protein	3.55022	24.6103	-2.79328	21.0601	0.99233	Down-regulated
NCU08216	cystathionine beta-synthase	7.89327	45.1619	-2.51641	37.2687	0.992314	Down-regulated
NCU09708	PDCD2 C terminal domain-containing protein	5.885	34.6129	-2.5562	28.7279	0.992275	Down-regulated
NCU00227	mitochondrial cation transporter	7.77006	44.5142	-2.51827	36.7442	0.992259	Down-regulated
NCU00707	ribonucleoprotein	4.61366	28.4208	-2.62296	23.8071	0.992199	Down-regulated
NCU08968	dimethyladenosine transferase	3.58033	24.4143	-2.76956	20.834	0.99216	Down-regulated
NCU03076	delta-1-pyrroline-5-carboxylate dehydrogenase	25.3245	129.593	-2.35539	104.269	0.992067	Down-regulated
NCU07732	carbamoyl-phosphate synthase small subunit	36.3546	185.777	-2.35336	149.423	0.991952	Down-regulated
NCU08951	H/ACA ribonucleoprotein complex subunit 2	25.5852	130.582	-2.35157	104.996	0.99193	Down-regulated
NCU02967	ankyrin repeat domain-containing protein	20.8057	105.912	-2.34782	85.1065	0.991903	Down-regulated
NCU08323	bystin	8.13501	44.9832	-2.46717	36.8482	0.991881	Down-regulated
NCU08120	mitochondrial ribosomal protein DAP3	7.92283	43.7198	-2.4642	35.797	0.991744	Down-regulated
NCU02533	DNA-directed RNA polymerase I and III polypeptide	4.04871	25.2371	-2.64001	21.1883	0.991728	Down-regulated
NCU07547	mRNA turnover protein 4 homolog	8.80596	46.367	-2.39655	37.561	0.991498	Down-regulated
NCU07560	mitochondrial ribosomal protein-34	9.03098	47.1423	-2.38407	38.1114	0.991312	Down-regulated
NCU08685	phosphoribosylformylglycinamidine synthase	12.2364	61.6272	-2.33238	49.3907	0.991262	Down-regulated
NCU11321	ribosomal L1 domain-containing protein 1	8.97329	46.3939	-2.37023	37.4206	0.991235	Down-regulated
NCU03293	hypothetical protein	275.789	1349.31	-2.29058	1073.52	0.991186	Down-regulated
NCU04945	mitochondrial intermembrane space protein Mia40	9.91976	50.1033	-2.33653	40.1835	0.991126	Down-regulated
NCU06943	nucleolar protein 56	18.2557	89.881	-2.29967	71.6253	0.991093	Down-regulated
NCU06666	inositol-3-phosphate synthase	69.8799	336.492	-2.26762	266.612	0.990972	Down-regulated
NCU07352	hypothetical protein	5.77212	32.9544	-2.5133	27.1823	0.990939	Down-regulated
NCU05420	chorismate synthase	13.6737	67.806	-2.31001	54.1323	0.99089	Down-regulated
NCU09862	ubiquinone biosynthesis methyltransferase coq5	12.6067	61.1359	-2.27783	48.5293	0.990688	Down-regulated
NCU03092	nuclear localization sequence binding protein	8.44528	42.9976	-2.34804	34.5523	0.990671	Down-regulated
NCU09131	nucleolar protein 12	3.91583	23.9948	-2.61533	20.079	0.990611	Down-regulated
NCU03297	cytochrome c peroxidase	35.7689	167.588	-2.22814	131.819	0.990304	Down-regulated
NCU00457	probable rna-binding protein sce3	37.5367	172.893	-2.20351	135.357	0.990124	Down-regulated
NCU09911	formyltetrahydrofolate deformylase	21.9422	102.266	-2.22055	80.3237	0.990124	Down-regulated
NCU03118	saccharopine dehydrogenase	39.7601	181.121	-2.18756	141.361	0.990118	Down-regulated
NCU08296	mito ribosomal protein S4	16.8207	77.0029	-2.19468	60.1822	0.98991	Down-regulated
NCU07386	mitochondrial ribosomal protein-1	16.3955	74.8923	-2.19152	58.4968	0.989872	Down-regulated
NCU03669	AdoMet-dependent rRNA methyltransferase spb1	6.09611	32.2324	-2.40255	26.1362	0.989855	Down-regulated
NCU01786	ribose-phosphate pyrophosphokinase II	5.97915	31.8789	-2.41459	25.8997	0.989855	Down-regulated
NCU08287	pyrABCN	13.0698	61.4987	-2.23432	48.4289	0.989845	Down-regulated
NCU03066	GTP-binding protein	5.7623	30.9165	-2.42366	25.1542	0.98973	Down-regulated
NCU08861	mitochondrial ribosomal protein-18	11.3851	53.2303	-2.2251	41.8451	0.989554	Down-regulated
NCU16757	H/ACA ribonucleoprotein complex subunit 1	26.1453	116.756	-2.15888	90.6111	0.989516	Down-regulated
NCU07930	adenosylhomocysteinase	221.762	981.433	-2.14588	759.671	0.98916	Down-regulated
NCU04292	branched-chain-amino-acid aminotransferase	5.40259	28.588	-2.40369	23.1854	0.988936	Down-regulated
NCU09521	ribosome biogenesis protein	5.0362	27.1408	-2.43006	22.1046	0.988908	Down-regulated
NCU01213	superoxide dismutase	41.799	183.642	-2.13536	141.844	0.988892	Down-regulated
NCU06469	mitochondrial ribosomal protein	27.998	122.474	-2.12908	94.4763	0.98887	Down-regulated
NCU03241	FK506-binding protein 4	20.4349	89.9488	-2.13807	69.5139	0.988793	Down-regulated
NCU00051	hypothetical protein	9.4342	43.3939	-2.20152	33.9597	0.988788	Down-regulated
NCU00536	homoserine O-acetyltransferase	7.77651	36.9601	-2.24878	29.1836	0.988771	Down-regulated
NCU09345	thiamine biosynthesis protein NMT-1	256.415	1113.88	-2.11905	857.469	0.988733	Down-regulated
NCU01808	cytochrome c	60.5614	257.881	-2.09024	197.32	0.9887	Down-regulated
NCU06892	40S ribosomal protein S20	225.708	962.254	-2.09196	736.546	0.9887	Down-regulated
NCU02252	phosphoglycerate mutase	48.6455	207.705	-2.09416	159.06	0.9887	Down-regulated
NCU01977	urea transporter	58.5936	250.573	-2.09642	191.98	0.9887	Down-regulated
NCU04280	aconitate hydratase	8.58778	40.3257	-2.23134	31.7379	0.988678	Down-regulated
NCU03935	homoserine dehydrogenase	22.5253	97.6133	-2.11553	75.088	0.988662	Down-regulated
NCU01632	pentafunctional AROM polypeptide	17.9752	77.5142	-2.10846	59.539	0.988487	Down-regulated
NCU02184	endochitinase 2	5.64107	28.8419	-2.35413	23.2009	0.988383	Down-regulated
NCU04942	methionine permease	3.41671	20.5436	-2.58801	17.1269	0.988262	Down-regulated
NCU00371	mitochondrial import inner membrane translocase subunit TIM23	9.33349	42.3803	-2.1829	33.0468	0.988229	Down-regulated
NCU08693	hsp70-like protein	63.3224	264.201	-2.06085	200.879	0.988142	Down-regulated
NCU01666	acetolactate synthase small subunit	36.4662	152.528	-2.06444	116.062	0.988131	Down-regulated
NCU03396	nucleolar protein nop-58	18.3288	77.5944	-2.08184	59.2656	0.988027	Down-regulated
NCU00103	hypothetical protein	13.1881	56.5867	-2.10123	43.3987	0.988016	Down-regulated
NCU00811	hypothetical protein	197.838	816.938	-2.04591	619.1	0.987885	Down-regulated
NCU07257	F-box domain-containing protein	8.97602	40.1957	-2.16289	31.2196	0.987857	Down-regulated
NCU00977	aconitate hydratase	11.4664	48.2831	-2.07411	36.8167	0.987124	Down-regulated
NCU02936	proline dehydrogenase	9.49053	40.4489	-2.09154	30.9584	0.986987	Down-regulated
NCU02344	fungal cellulose binding domain-containing protein	31.1212	127.75	-2.03736	96.6291	0.98691	Down-regulated
NCU07266	diphthine synthase	4.53912	23.7775	-2.38911	19.2383	0.986883	Down-regulated
NCU05287	mitochondrial ribosomal protein-20	20.2375	83.4587	-2.04403	63.2212	0.986773	Down-regulated
NCU02269	mitochondrial carnitine/acylcarnitine carrier protein	11.1436	46.0359	-2.04654	34.8923	0.98662	Down-regulated
NCU02475	glycine dehydrogenase	8.18695	35.5922	-2.12016	27.4053	0.986428	Down-regulated
NCU03321	eukaryotic ribosome biogenesis protein 1	5.55785	26.6589	-2.26202	21.101	0.98639	Down-regulated
NCU03010	L-aminoadipate-semialdehyde dehydrogenase large subunit	7.11485	31.5543	-2.14893	24.4395	0.98604	Down-regulated
NCU03393	40s ribosomal protein s0	283.931	1161.69	-2.03261	877.756	0.985766	Down-regulated
NCU08434	5-methyltetrahydropteroyltriglutamate-homocysteine methyltransferase	33.489	134.433	-2.00512	100.944	0.985711	Down-regulated
NCU08767	serine/threonine-protein kinase RIO1	4.01545	21.2957	-2.40693	17.2802	0.985689	Down-regulated
NCU03080	rhomboid protein mitochondrial	10.9011	44.7857	-2.03856	33.8846	0.985596	Down-regulated
NCU04156	C-8 sterol isomerase erg-1	19.2711	78.8845	-2.0333	59.6134	0.985541	Down-regulated
NCU07295	mitochondrial import inner membrane translocase subunit TIM54	4.762	23.5943	-2.3088	18.8323	0.985459	Down-regulated
NCU09549	C6 zinc finger domain-containing protein	4.63281	22.3116	-2.26784	17.6788	0.984414	Down-regulated
NCU08518	hypothetical protein	6.11808	27.0047	-2.14206	20.8866	0.984397	Down-regulated
NCU08794	hypothetical protein	10.8343	44.1579	-2.02707	33.3236	0.984364	Down-regulated
NCU08893	mitochondrial ribosomal protein-17	10.5036	42.5955	-2.01981	32.0918	0.9842	Down-regulated
NCU01849	extracellular dioxygenase	54.4621	216.158	-1.98876	161.696	0.984129	Down-regulated
NCU03757	60S ribosomal protein L4	324.856	1292.16	-1.99192	967.309	0.984129	Down-regulated
NCU02005	phosphoadenosine phosphosulfate reductase	10.3793	41.76	-2.00841	31.3807	0.984058	Down-regulated
NCU00692	chaperone dnaK	21.5564	85.7909	-1.99271	64.2345	0.983976	Down-regulated
NCU07774	GTP cyclohydrolase 1	4.54489	21.6559	-2.25244	17.111	0.983773	Down-regulated
NCU04485	pre-rRNA processing protein Esf1	5.8008	25.3534	-2.12786	19.5526	0.983598	Down-regulated
NCU07408	60S ribosomal protein P0	271.979	1056.33	-1.95749	784.346	0.983176	Down-regulated
NCU00554	aspartate-semialdehyde dehydrogenase	34.2729	133.117	-1.95756	98.8444	0.983154	Down-regulated
NCU02193	pyruvate decarboxylase	25.9995	102.257	-1.97565	76.2578	0.983127	Down-regulated
NCU01376	alkaline phosphatase	21.2373	82.3449	-1.95508	61.1076	0.982979	Down-regulated
NCU04412	mitochondrial ribosomal protein-24	17.0673	67.3421	-1.98027	50.2748	0.982788	Down-regulated
NCU03230	mitochondrial ribosomal protein-11	15.593	61.6949	-1.98426	46.1019	0.982607	Down-regulated
NCU07726	bcp-1	4.61106	21.1091	-2.19469	16.498	0.982519	Down-regulated
NCU05226	ABC transporter	12.1906	47.7272	-1.96904	35.5366	0.981988	Down-regulated
NCU02729	transducin family protein	5.19003	21.5723	-2.05536	16.3823	0.980439	Down-regulated
NCU05289	nucleolar GTP-binding protein 1	12.3376	47.5692	-1.94697	35.2317	0.980412	Down-regulated
NCU00258	40s ribosomal protein S7	141.6	540.954	-1.93369	399.354	0.980357	Down-regulated
NCU06187	adenylosuccinate lyase	35.7583	136.184	-1.9292	100.425	0.980335	Down-regulated
NCU04779	60S ribosomal protein L8	251.069	943.867	-1.9105	692.798	0.980275	Down-regulated
NCU06843	60S ribosomal protein L3	337.213	1270.04	-1.91315	932.831	0.980275	Down-regulated
NCU01102	mitochondrial export translocase Oxa1	22.6461	85.9189	-1.92371	63.2728	0.980154	Down-regulated
NCU09789	adenylosuccinate synthetase	21.5516	81.5757	-1.92034	60.024	0.980105	Down-regulated
NCU03926	mitochondrial ribosomal protein	17.543	66.7318	-1.92748	49.1888	0.979914	Down-regulated
NCU04336	mitochondrial ribosomal protein-28	16.5171	63.0187	-1.93182	46.5016	0.979782	Down-regulated
NCU08162	argininosuccinate lyase	16.2806	61.3235	-1.91329	45.0429	0.979667	Down-regulated
NCU07670	ATP-dependent RNA helicase mitochondrial	6.63321	26.461	-1.99609	19.8277	0.979651	Down-regulated
NCU02549	ubiquinol-cytochrome-c reductase subunit beta	120.047	449.435	-1.90451	329.388	0.979547	Down-regulated
NCU16466	nucleic acid-binding protein	31.5535	117.638	-1.89848	86.0841	0.979503	Down-regulated
NCU03988	60S ribosomal protein L18	456.679	1676.21	-1.87595	1219.53	0.979497	Down-regulated
NCU08963	60S ribosomal protein L30	148.642	544.411	-1.87285	395.769	0.97947	Down-regulated
NCU05554	60S ribosomal protein L13	219.633	805.084	-1.87405	585.451	0.97947	Down-regulated
NCU06780	tRNA (uracil-5-)-methyltransferase	4.82289	20.3158	-2.07463	15.4929	0.979454	Down-regulated
NCU05810	guanine nucleotide-binding protein subunit beta-like protein	355.021	1286.46	-1.85743	931.44	0.979448	Down-regulated
NCU05095	phenylalanyl-tRNA synthetase subunit alpha	32.8253	119.087	-1.85913	86.2615	0.979404	Down-regulated
NCU09602	heat shock protein 70	326.204	1174.83	-1.8486	848.624	0.979377	Down-regulated
NCU06542	mitochondrial ribosomal protein-12	24.2615	90.1802	-1.89414	65.9187	0.979377	Down-regulated
NCU03347	kynurenine-oxoglutarate transaminase 1	20.0891	74.7562	-1.89578	54.667	0.979191	Down-regulated
NCU08882	NAD binding Rossmann fold oxidoreductase	12.9319	48.5087	-1.90731	35.5768	0.979092	Down-regulated
NCU02804	mitochondrial ribosomal protein-31	17.2436	64.4442	-1.90199	47.2005	0.979005	Down-regulated
NCU06066	mitochondrial ribosomal protein	19.2554	69.4756	-1.85124	50.2202	0.978966	Down-regulated
NCU07380	eukaryotic translation initiation factor 3d	52.6838	188.892	-1.84213	136.208	0.978944	Down-regulated
NCU06086	mitochondrial acidic protein mam33	45.0688	161.428	-1.84069	116.359	0.978934	Down-regulated
NCU04475	lipase B	6.61068	26.1996	-1.98667	19.5889	0.978862	Down-regulated
NCU02955	mitochondrial translation elongation factor G	14.6541	53.6969	-1.87353	39.0428	0.978556	Down-regulated
NCU01367	Ribosome RNA-processing protein	5.56739	22.3534	-2.00542	16.786	0.978402	Down-regulated
NCU08500	40S ribosomal protein S8	268.978	948.934	-1.81882	679.956	0.978309	Down-regulated
NCU03565	60s ribosomal protein L26	217.593	763.141	-1.81032	545.549	0.978249	Down-regulated
NCU05542	xanthine phosphoribosyltransferase 1	12.2988	46.0451	-1.90453	33.7463	0.978184	Down-regulated
NCU06914	histidyl-tRNA synthetase	14.5121	51.8081	-1.83593	37.296	0.977932	Down-regulated
NCU04699	methylene-fatty-acyl-phospholipid synthase	19.7413	69.6833	-1.8196	49.942	0.977877	Down-regulated
NCU05235	ribosome biogenesis protein RLP24	12.1451	44.104	-1.86053	31.9589	0.977866	Down-regulated
NCU06450	mitochondrial ribosomal protein	17.9243	63.7407	-1.8303	45.8164	0.977828	Down-regulated
NCU08421	u3 small nucleolar rna-associated protein	5.7039	22.8441	-2.0018	17.1402	0.977789	Down-regulated
NCU07057	mitochondrial ribosomal protein-32	16.9431	60.3204	-1.83194	43.3772	0.977746	Down-regulated
NCU06062	lysine N-acyltransferase	8.65748	33.2483	-1.94126	24.5908	0.977614	Down-regulated
NCU05552	hypothetical protein	13.2095	47.1551	-1.83584	33.9456	0.977609	Down-regulated
NCU01474	mitochondrial ribosomal protein L4	16.8626	59.2019	-1.81182	42.3393	0.977516	Down-regulated
NCU00489	40s ribosomal protein S3	230.93	801.729	-1.79566	570.8	0.977494	Down-regulated
NCU08620	40S ribosomal protein S16	516.816	1802.64	-1.80239	1285.82	0.977494	Down-regulated
NCU03102	40S ribosomal protein S11	340.656	1189.76	-1.80429	849.105	0.977494	Down-regulated
NCU07829	60S ribosomal protein L7	103.202	357.301	-1.79166	254.098	0.977401	Down-regulated
NCU05269	heat shock protein 88	78.4349	271.838	-1.79318	193.403	0.977401	Down-regulated
NCU08755	beta-glucosidase 1	84.2604	292.372	-1.79488	208.112	0.977401	Down-regulated
NCU07420	eukaryotic translation initiation factor 4 a	288.787	993.568	-1.78261	704.781	0.977395	Down-regulated
NCU06452	cysteine synthase	26.6811	91.6355	-1.78009	64.9544	0.977247	Down-regulated
NCU01221	60S ribosomal protein L16	435.18	1479.89	-1.7658	1044.71	0.977176	Down-regulated
NCU07574	hypothetical protein	20.7822	72.2445	-1.79754	51.4624	0.9771	Down-regulated
NCU01776	60S ribosomal protein L15	287.313	973.927	-1.76119	686.613	0.976957	Down-regulated
NCU08046	eukaryotic translation initiation factor 3g	45.4179	153.954	-1.76116	108.536	0.976935	Down-regulated
NCU00644	ATP synthase subunit G	38.0753	129.304	-1.76385	91.2292	0.97693	Down-regulated
NCU09463	leucyl-tRNA synthetase	31.8924	108.098	-1.76105	76.2056	0.976886	Down-regulated
NCU05252	deoxyhypusine hydroxylase	9.62302	35.1132	-1.86745	25.4902	0.976689	Down-regulated
NCU06210	60s ribosomal protein L28	161.974	544.84	-1.75007	382.866	0.976514	Down-regulated
NCU06727	spermidine synthase	100.339	337.795	-1.75126	237.456	0.976514	Down-regulated
NCU09764	hypothetical protein	123.218	415.25	-1.75277	292.032	0.976514	Down-regulated
NCU05029	iron-sulfur clusters transporter atm-1	4.92822	20.0494	-2.02442	15.1212	0.976486	Down-regulated
NCU09873	phosphoenolpyruvate carboxykinase	17.1186	57.961	-1.75952	40.8424	0.976152	Down-regulated
NCU03173	HAD superfamily hydrolase	11.0652	39.0191	-1.81815	27.9539	0.976141	Down-regulated
NCU08352	thioredoxin-disulfide reductase	13.8835	47.6534	-1.77921	33.7699	0.976037	Down-regulated
NCU07830	40S ribosomal protein S14	301.817	1006.55	-1.73768	704.737	0.976026	Down-regulated
NCU04603	hypothetical protein	299.036	997.815	-1.73845	698.78	0.976026	Down-regulated
NCU00413	60S ribosomal protein L2	417.861	1394.84	-1.739	976.976	0.976026	Down-regulated
NCU10687	hypothetical protein	62.8994	210.17	-1.74044	147.27	0.976026	Down-regulated
NCU03343	mitochondrial ribosomal protein	20.0124	67.5053	-1.75411	47.4929	0.975999	Down-regulated
NCU02511	tRNA (cytosine-5-)-methyltransferase NCL1	9.08149	32.6324	-1.84531	23.5509	0.975901	Down-regulated
NCU02066	nucleolar complex protein 2	6.53774	25.2937	-1.95191	18.7559	0.975813	Down-regulated
NCU01485	mitochondrial ribosomal protein-42	14.779	50.1124	-1.76162	35.3334	0.975753	Down-regulated
NCU08502	40S ribosomal protein S6	266.935	886.177	-1.73111	619.243	0.975709	Down-regulated
NCU02905	60S ribosomal protein L23	241.367	803.06	-1.73428	561.693	0.975709	Down-regulated
NCU05238	sulfite reductase beta subunit	41.274	136.83	-1.72908	95.5559	0.975687	Down-regulated
NCU00431	mitochondrial import receptor subunit TOM22	45.0384	149.82	-1.734	104.781	0.975687	Down-regulated
NCU04331	60s ribosomal protein L5	354.751	1167.15	-1.71812	812.402	0.97566	Down-regulated
NCU06661	60S ribosomal protein L22	79.411	261.781	-1.72095	182.37	0.97566	Down-regulated
NCU10498	60S ribosomal protein L35	502.628	1659	-1.72275	1156.37	0.97566	Down-regulated
NCU03703	60S ribosomal protein L17	258.511	844.29	-1.70751	585.779	0.97561	Down-regulated
NCU06226	60S ribosomal protein L25	295.836	967.261	-1.70911	671.425	0.97561	Down-regulated
NCU07826	40S ribosomal protein S19	180.613	590.722	-1.70958	410.109	0.97561	Down-regulated
NCU01452	40S ribosomal protein S1	501.969	1646.62	-1.71384	1144.65	0.97561	Down-regulated
NCU08410	mitochondrial ribosomal protein-30	10.1781	36.0148	-1.82312	25.8368	0.975578	Down-regulated
NCU04077	assimilatory sulfite reductase	29.698	97.935	-1.72146	68.237	0.97555	Down-regulated
NCU02509	60S ribosomal protein L11	307.505	995.955	-1.69547	688.45	0.975545	Down-regulated
NCU01948	60s ribosomal protein L21	222.077	719.332	-1.6956	497.255	0.975545	Down-regulated
NCU01827	60S ribosomal protein L27	423.384	1375.74	-1.70017	952.358	0.975545	Down-regulated
NCU05599	40S ribosomal protein S28	190.874	621.358	-1.7028	430.484	0.975545	Down-regulated
NCU03806	60s ribosomal protein L28	419.332	1365.32	-1.70307	945.987	0.975545	Down-regulated
NCU03425	threonine synthase	26.9515	89.508	-1.73165	62.5565	0.975545	Down-regulated
NCU06047	40S ribosomal protein S2	318.237	1024.38	-1.68657	706.139	0.975512	Down-regulated
NCU06031	mitochondrial peroxiredoxin PRX1	153.638	495.435	-1.68916	341.797	0.975512	Down-regulated
NCU07857	60S ribosomal protein L34	407.646	1319.48	-1.69458	911.838	0.975512	Down-regulated
NCU06632	mitochondrial import receptor subunit TOM20	39.5344	127.337	-1.68747	87.8029	0.975468	Down-regulated
NCU05813	mitochondrial large ribosomal subunit	28.624	92.9375	-1.69903	64.3134	0.975391	Down-regulated
NCU00979	60S acidic ribosomal protein P2	485.015	1541.89	-1.6686	1056.88	0.975315	Down-regulated
NCU09109	60S ribosomal protein L33	423.077	1349.5	-1.67343	926.419	0.975315	Down-regulated
NCU09647	hypothetical protein	21.8788	72.7642	-1.7337	50.8854	0.975309	Down-regulated
NCU00894	formation of crista junctions protein 1	31.6719	100.518	-1.66617	68.8457	0.975211	Down-regulated
NCU01949	40S ribosomal protein S9	352.641	1111.94	-1.65681	759.3	0.975118	Down-regulated
NCU03038	40S ribosomal protein S13	314.54	997.072	-1.66445	682.531	0.975118	Down-regulated
NCU07014	40S ribosomal protein S17	167.673	522.283	-1.63919	354.611	0.975008	Down-regulated
NCU07182	40S ribosomal protein S24	248.848	777.777	-1.64409	528.929	0.975008	Down-regulated
NCU09320	ATP phosphoribosyltransferase	30.337	95.1279	-1.64879	64.7909	0.974904	Down-regulated
NCU01007	mito ribosomal protein S18	26.7414	84.3566	-1.65742	57.6152	0.974855	Down-regulated
NCU01157	glutamate-cysteine ligase catalytic subunit	6.04627	23.4354	-1.95457	17.3891	0.974844	Down-regulated
NCU01800	mitochondrial ribosomal protein-5	19.6728	62.6579	-1.67129	42.9851	0.974603	Down-regulated
NCU05301	methyltransferase	18.5168	58.8945	-1.66929	40.3777	0.974488	Down-regulated
NCU02181	40S ribosomal protein S4	422.795	1304.27	-1.62522	881.479	0.974422	Down-regulated
NCU00225	hypothetical protein	173.075	535.599	-1.62976	362.525	0.974422	Down-regulated
NCU16833	hypothetical protein	21.2703	66.3007	-1.64019	45.0304	0.974401	Down-regulated
NCU00114	mitochondrial ribosomal protein-10	15.2966	49.5088	-1.69447	34.2122	0.974203	Down-regulated
NCU02640	rRNA-processing protein cgr-1	18.3286	57.6203	-1.65248	39.2917	0.974187	Down-regulated
NCU04172	hsp70-like protein	14.5724	47.6874	-1.71037	33.115	0.974176	Down-regulated
NCU02236	hypothetical protein	14.8634	48.1471	-1.69569	33.2837	0.974143	Down-regulated
NCU05075	mitochondrial tricarboxylate transporter	15.1206	48.4014	-1.67854	33.2809	0.974067	Down-regulated
NCU02333	arginase	24.5209	76.1383	-1.63461	51.6174	0.974034	Down-regulated
NCU09380	pumilio domain-containing protein	7.11577	26.3842	-1.89058	19.2684	0.973995	Down-regulated
NCU03738	40S ribosomal protein S29	574.587	1760.36	-1.61527	1185.77	0.973984	Down-regulated
NCU09475	40s ribosomal protein S5	484.586	1487.35	-1.61792	1002.76	0.973984	Down-regulated
NCU02707	60S ribosomal protein L6	339.354	1045.51	-1.62334	706.153	0.973984	Down-regulated
NCU01904	2-deoxy-D-gluconate 3-dehydrogenase	24.2947	74.8776	-1.62389	50.5829	0.973579	Down-regulated
NCU02744	60S ribosomal protein L9	273.664	834.2	-1.60799	560.535	0.973306	Down-regulated
NCU08960	60s acidic ribosomal protein p1	254.857	773.698	-1.60208	518.841	0.973218	Down-regulated
NCU06432	40S ribosomal protein S12	279.437	849.094	-1.6034	569.657	0.973218	Down-regulated
NCU06743	40s ribosomal protein s10	352.878	1058.95	-1.58539	706.068	0.973213	Down-regulated
NCU08389	60S ribosomal protein L20	622.834	1880.41	-1.59413	1257.57	0.973213	Down-regulated
NCU06431	40S ribosomal protein S22	209.66	633.14	-1.59448	423.481	0.973213	Down-regulated
NCU02010	2-isopropylmalate synthase	27.2989	82.1231	-1.58895	54.8242	0.972862	Down-regulated
NCU08324	DNA-binding protein HGH1	7.46668	26.2735	-1.81507	18.8068	0.972501	Down-regulated
NCU04195	purine-cytosine permease FCY21	5.29959	20.4064	-1.94507	15.1068	0.972364	Down-regulated
NCU00464	60S ribosomal protein L32	688.161	2051.19	-1.57564	1363.03	0.972353	Down-regulated
NCU09707	hypothetical protein	48.7939	145.82	-1.57941	97.0257	0.972331	Down-regulated
NCU04806	mitochondrial ribosomal protein-7	19.3873	58.5693	-1.59503	39.182	0.972326	Down-regulated
NCU02943	mitochondrial import inner membrane translocase subunit TIM50	14.0361	43.2741	-1.62436	29.238	0.971992	Down-regulated
NCU10220	POS9-activating factor FAP7	7.77306	27.0668	-1.79997	19.2938	0.971986	Down-regulated
NCU02430	cystathionine gamma-synthase	15.822	47.9694	-1.60018	32.1474	0.971669	Down-regulated
NCU00294	60S ribosomal protein L10	603.273	1787.14	-1.56677	1183.86	0.971554	Down-regulated
NCU06075	pyruvate kinase	75.5427	225.065	-1.57498	149.522	0.971554	Down-regulated
NCU08048	NAD dehydrogenase	12.8358	39.5152	-1.62223	26.6794	0.971504	Down-regulated
NCU01966	60S ribosomal protein L37	260.495	769.454	-1.56258	508.959	0.971395	Down-regulated
NCU07562	60S ribosomal protein L43	225.677	666.833	-1.56306	441.156	0.971395	Down-regulated
NCU04553	ubiquitin/ribosomal protein S27a	339.295	1003.22	-1.56402	663.923	0.971395	Down-regulated
NCU01021	eukaryotic translation initiation factor 3 f	52.1999	153.957	-1.56041	101.758	0.971373	Down-regulated
NCU08133	carbonic anhydrase 2	41.1434	121.173	-1.55833	80.0295	0.971335	Down-regulated
NCU07405	hypothetical protein	27.1899	80.9058	-1.57317	53.7159	0.971192	Down-regulated
NCU04068	mitochondrial ribosomal protein-22	8.71906	28.9737	-1.7325	20.2546	0.970847	Down-regulated
NCU09349	ATP-dependent RNA helicase has-1	7.14953	24.5627	-1.78055	17.4132	0.970618	Down-regulated
NCU07868	eukaryotic translation initiation factor 4 g	41.4117	120.526	-1.54124	79.1145	0.970568	Down-regulated
NCU08299	mitochondrial ribosomal protein-48	20.7842	61.2811	-1.55996	40.4969	0.970568	Down-regulated
NCU00768	mRNA binding post-transcriptional regulator	37.7903	109.973	-1.54105	72.1822	0.970541	Down-regulated
NCU02720	hypothetical protein	6.93451	24.1243	-1.79862	17.1897	0.970541	Down-regulated
NCU01638	DNA-directed RNA polymerase I subunit RPA1	7.1288	24.3613	-1.77286	17.2325	0.970256	Down-regulated
NCU00520	prolyl 3,4 -dihydroxylase ofd1	6.43295	22.5045	-1.80666	16.0715	0.970229	Down-regulated
NCU07831	eukaryotic translation initiation factor 3c	74.2088	214.25	-1.52963	140.041	0.970212	Down-regulated
NCU01900	xylosidase/arabinosidase	179.18	517.956	-1.53142	338.776	0.970212	Down-regulated
NCU03653	hypothetical protein	24.9456	72.5591	-1.54037	47.6135	0.970125	Down-regulated
NCU06650	secretory phospholipase A2	30.0142	86.5657	-1.52815	56.5515	0.969933	Down-regulated
NCU04165	low-temperature viability protein ltv1	7.40455	24.8746	-1.74819	17.47	0.96978	Down-regulated
NCU01307	hypothetical protein	11.4808	34.5142	-1.58796	23.0334	0.969605	Down-regulated
NCU07755	tyrosyl-tRNA synthetase	19.3941	56.2727	-1.53682	36.8786	0.969566	Down-regulated
NCU01121	ankyrin repeat-containing protein yar1	9.57478	29.6274	-1.62962	20.0527	0.969462	Down-regulated
NCU03635	60S ribosomal protein L38	336.214	955.681	-1.50715	619.467	0.969451	Down-regulated
NCU03150	60S ribosomal protein L24	381.013	1084.74	-1.50944	703.728	0.969451	Down-regulated
NCU02528	hypothetical protein	15.193	44.4328	-1.54822	29.2398	0.969298	Down-regulated
NCU02136	transaldolase	182.073	514.793	-1.49947	332.72	0.96926	Down-regulated
NCU00040	eukaryotic translation initiation factor 3 a	63.559	179.561	-1.4983	116.002	0.969249	Down-regulated
NCU02208	eukaryotic translation initiation factor 3	51.6872	146.419	-1.50222	94.7315	0.969238	Down-regulated
NCU00792	branched-chain-amino-acid aminotransferase	29.5339	84.1664	-1.51087	54.6325	0.969096	Down-regulated
NCU01283	hypothetical protein	33.5362	94.5306	-1.49506	60.9944	0.969057	Down-regulated
NCU00309	hypothetical protein	106.48	298.335	-1.48635	191.855	0.96903	Down-regulated
NCU05032	60S ribosomal protein L40	477.017	1340.43	-1.49059	863.416	0.96903	Down-regulated
NCU07659	pyruvate dehydrogenase complex	91.6534	258.335	-1.49498	166.681	0.96903	Down-regulated
NCU02530	cytochrome c oxidase copper chaperone Cox17	14.2592	41.7818	-1.55099	27.5226	0.969019	Down-regulated
NCU11311	small zinc finger protein Tim8	23.3355	66.8089	-1.51751	43.4734	0.96886	Down-regulated
NCU08409	tryptophan synthetase	23.116	66.3801	-1.52186	43.2641	0.968844	Down-regulated
NCU03302	60S ribosomal protein L36	181.025	504.136	-1.47762	323.11	0.968773	Down-regulated
NCU00635	nascent polypeptide-associated complex subunit alpha	286.245	797.417	-1.47808	511.172	0.968773	Down-regulated
NCU05969	endo-1,4-beta-glucanase	225.303	630.072	-1.48365	404.769	0.968773	Down-regulated
NCU08224	hypothetical protein	113.773	318.45	-1.4849	204.677	0.968773	Down-regulated
NCU01429	phosphoserine aminotransferase	26.0031	73.4732	-1.49854	47.4701	0.968745	Down-regulated
NCU05890	hypothetical protein	21.1077	60.5115	-1.51944	39.4038	0.968674	Down-regulated
NCU09174	hypothetical protein	7.79699	25.0976	-1.68656	17.3006	0.968658	Down-regulated
NCU09723	hypothetical protein	8.87879	27.5405	-1.63312	18.6617	0.968559	Down-regulated
NCU00618	40S ribosomal protein S27	404.495	1108.98	-1.45504	704.484	0.968493	Down-regulated
NCU01317	60S ribosomal protein L12	287.125	790.676	-1.46141	503.551	0.968493	Down-regulated
NCU02813	eukaryotic translation initiation factor 3 m	80.1679	220.807	-1.46169	140.639	0.968493	Down-regulated
NCU05290	orotate phosphoribosyltransferase	30.9611	86.5308	-1.48276	55.5697	0.96845	Down-regulated
NCU08627	40s ribosomal protein s21	603.367	1648.2	-1.44979	1044.84	0.968417	Down-regulated
NCU02325	GMP synthase	49.3663	135.052	-1.45191	85.6853	0.968373	Down-regulated
NCU00843	phosphoribosylglycinamide formyltransferase	19.7976	56.3113	-1.5081	36.5136	0.968351	Down-regulated
NCU07956	pre-rRNA-processing protein PNO1	10.1045	30.3217	-1.58535	20.2172	0.96834	Down-regulated
NCU06786	mitochondrial ribosomal protein-37	28.1692	77.8574	-1.46672	49.6882	0.968263	Down-regulated
NCU03559	ubiquinol-cytochrome c reductase complex core protein 2	104.82	281.574	-1.4256	176.754	0.968236	Down-regulated
NCU02428	ribosomal RNA small subunit methyltransferase nep1	15.6048	44.94	-1.52601	29.3352	0.968225	Down-regulated
NCU03151	peroxisomal membrane protein	43.6105	117.633	-1.43154	74.0223	0.968165	Down-regulated
NCU00915	aspartyl-tRNA synthetase	33.1177	89.2169	-1.42971	56.0991	0.96794	Down-regulated
NCU12023	mitochondrial ribosomal protein-4	26.8523	73.6802	-1.45623	46.8279	0.96794	Down-regulated
NCU09826	RNase III domain-containing protein	20.1408	56.3902	-1.48532	36.2494	0.967924	Down-regulated
NCU07288	hypothetical protein	19.573	54.9683	-1.48974	35.3953	0.967836	Down-regulated
NCU01300	imidazoleglycerol-phosphate dehydratase	28.141	76.2739	-1.43851	48.1329	0.967776	Down-regulated
NCU07493	hypothetical protein	21.029	58.6667	-1.48016	37.6376	0.967771	Down-regulated
NCU00634	60s ribosomal protein L14	294.756	787.41	-1.41759	492.654	0.96776	Down-regulated
NCU02546	nucleolar GTP-binding protein 2	7.18672	23.3869	-1.70229	16.2002	0.967634	Down-regulated
NCU06035	eukaryotic translation elongation factor 1B-alpha	296.516	786.378	-1.40711	489.862	0.967546	Down-regulated
NCU02639	argininosuccinate synthase	100.328	266.571	-1.4098	166.243	0.967546	Down-regulated
NCU04552	40S ribosomal protein S26	521.425	1387.13	-1.41157	865.706	0.967546	Down-regulated
NCU00952	mitochondrial ribosomal protein-44	21.8115	59.8989	-1.45744	38.0874	0.967513	Down-regulated
NCU06451	hypothetical protein	24.3491	65.3915	-1.42523	41.0424	0.967437	Down-regulated
NCU03826	eukaryotic translation elongation factor 1B-gamma	471.855	1247.55	-1.40269	775.698	0.967289	Down-regulated
NCU05889	eukaryotic translation initiation factor 3e	77.1469	203.668	-1.40054	126.521	0.967283	Down-regulated
NCU00355	catalase-3	70.5541	185.667	-1.39592	115.113	0.967278	Down-regulated
NCU09817	DAHP synthase	50.7787	134.152	-1.40158	83.3736	0.96724	Down-regulated
NCU06524	protease inhibitor	17.3868	48.4828	-1.47948	31.096	0.967075	Down-regulated
NCU05515	mitochondrial import inner membrane translocase subunit TIM16	10.9102	32.1566	-1.55943	21.2463	0.967064	Down-regulated
NCU04020	lysyl-tRNA synthetase	59.1221	155.357	-1.39382	96.2347	0.966993	Down-regulated
NCU01524	ribosome biogenesis protein BRX1	14.1873	40.4128	-1.51021	26.2254	0.966829	Down-regulated
NCU09816	cytochrome c1	129.911	338.616	-1.38213	208.705	0.966818	Down-regulated
NCU01516	mitochondrial co-chaperone GrpE	16.1894	45.1343	-1.47917	28.9448	0.966747	Down-regulated
NCU08935	peroxisomal-coenzyme A synthetase	24.4958	65.1273	-1.41073	40.6315	0.966731	Down-regulated
NCU07936	NMDA receptor-regulated protein 1	26.7312	70.4825	-1.39874	43.7513	0.96661	Down-regulated
NCU06301	hypothetical protein	30.9037	81.0771	-1.39151	50.1734	0.966599	Down-regulated
NCU08344	60s ribosomal protein L31	158.808	410.383	-1.36969	251.575	0.966588	Down-regulated
NCU00475	40S ribosomal protein S18	653.615	1693.51	-1.37351	1039.9	0.966588	Down-regulated
NCU08903	Nop10 family nucleolar RNA-binding protein	36.8178	95.497	-1.37505	58.6792	0.966583	Down-regulated
NCU02904	alpha/beta hydrolase fold protein	15.7397	43.6959	-1.47309	27.9562	0.966533	Down-regulated
NCU04674	alpha beta-glucosidase	43.5015	112.669	-1.37295	69.1676	0.96649	Down-regulated
NCU05548	phospho-2-dehydro-3-deoxyheptonate aldolase	38.7164	99.8402	-1.36667	61.1237	0.966391	Down-regulated
NCU07914	phosphoglycerate kinase	128.843	330.275	-1.35806	201.432	0.966304	Down-regulated
NCU09476	40S ribosomal protein S25	522.791	1340.27	-1.35822	817.484	0.966304	Down-regulated
NCU08277	eukaryotic translation initiation factor 2 alpha	66.9788	171.733	-1.35839	104.754	0.966282	Down-regulated
NCU01301	60S ribosomal subunit assembly/export protein loc-1	6.57796	21.5045	-1.70892	14.9265	0.966101	Down-regulated
NCU06441	D-lactate dehydrogenase 2	20.9411	55.3784	-1.40299	34.4374	0.966002	Down-regulated
NCU01328	transketolase	212.623	536.532	-1.33537	323.909	0.965915	Down-regulated
NCU00680	2-methylcitrate dehydratase	57.1608	145.806	-1.35095	88.6452	0.965909	Down-regulated
NCU03575	isoleucyl-tRNA synthetase	49.0813	124.326	-1.34088	75.2449	0.965844	Down-regulated
NCU08877	glycine cleavage system H protein	43.5346	111.042	-1.35087	67.5072	0.965838	Down-regulated
NCU06554	phosphoserine phosphatase	22.626	58.7039	-1.37547	36.0779	0.96569	Down-regulated
NCU02423	mitoferrin-1	46.6575	117.499	-1.33247	70.8418	0.965614	Down-regulated
NCU00050	pyruvate dehydrogenase X component	43.585	109.594	-1.33026	66.0089	0.96557	Down-regulated
NCU03229	mitochondrial inner membrane translocase subunit TIM44	10.7798	31.097	-1.52844	20.3172	0.965378	Down-regulated
NCU06923	methionine aminopeptidase 1	29.3912	74.8171	-1.34798	45.4259	0.965351	Down-regulated
NCU07852	mitochondrial ribosomal protein-25	34.0342	85.6226	-1.33101	51.5884	0.965313	Down-regulated
NCU02600	hypothetical protein	24.0079	61.6697	-1.36105	37.6618	0.965302	Down-regulated
NCU01612	pre-mRNA splicing factor ATP-dependent RNA helicase PRP43	11.3975	32.7736	-1.52382	21.3761	0.965274	Down-regulated
NCU10521	hypothetical protein	20.6683	53.5119	-1.37244	32.8436	0.96511	Down-regulated
NCU00195	MFS transporter	14.3569	38.5567	-1.42523	24.1997	0.965001	Down-regulated
NCU10042	enolase	404.302	1008.22	-1.3183	603.916	0.96499	Down-regulated
NCU01552	40s ribosomal protein s23	175.465	437.675	-1.31867	262.209	0.96499	Down-regulated
NCU03030	tyrosyl-tRNA synthetase	6.35185	20.5908	-1.69675	14.239	0.964984	Down-regulated
NCU02757	mitochondrial ribosomal protein L2	27.9982	70.6082	-1.3345	42.61	0.964979	Down-regulated
NCU10468	arginine biosynthesis argJ	21.3169	54.5413	-1.35535	33.2245	0.964891	Down-regulated
NCU01473	mitochondrial ribosomal protein-51	18.0797	47.0968	-1.38126	29.0171	0.964798	Down-regulated
NCU01652	O-acetylhomoserine (thiol)-lyase	7.771	23.5102	-1.59711	15.7392	0.964765	Down-regulated
NCU04899	malate dehydrogenase	198.227	490.31	-1.30654	292.083	0.964732	Down-regulated
NCU07190	exoglucanase 3	962.998	2386.83	-1.30949	1423.83	0.964732	Down-regulated
NCU03148	nascent polypeptide-associated complex beta subunit	309.929	769.795	-1.31254	459.866	0.964732	Down-regulated
NCU01965	valyl-tRNA synthetase	49.5236	122.419	-1.30564	72.8951	0.96465	Down-regulated
NCU09498	hypothetical protein	107.575	263.971	-1.29504	156.396	0.964606	Down-regulated
NCU00971	40s ribosomal protein S15	233.99	576.493	-1.30085	342.502	0.964606	Down-regulated
NCU04837	mitochondrial 2-oxodicarboxylate carrier 1	34.3889	86.1116	-1.32427	51.7227	0.964601	Down-regulated
NCU03877	C-1-tetrahydrofolate synthase	18.5369	47.8199	-1.36721	29.283	0.964595	Down-regulated
NCU08888	phenylalanyl-tRNA synthetase subunit beta	61.2152	151.202	-1.30451	89.9864	0.964574	Down-regulated
NCU03068	glycerol-3-phosphate phosphatase 1	7.66782	23.2085	-1.59776	15.5407	0.964557	Down-regulated
NCU08195	arginyl-tRNA synthetase	39.4204	97.9809	-1.31356	58.5606	0.964497	Down-regulated
NCU04277	homoserine kinase	6.26223	20.2319	-1.69188	13.9696	0.964475	Down-regulated
NCU09143	hypothetical protein	94.9417	230.09	-1.27708	135.148	0.964365	Down-regulated
NCU08990	60S ribosomal protein L39	977.699	2370.01	-1.27743	1392.31	0.964365	Down-regulated
NCU03857	hypothetical protein	119.716	291.102	-1.28191	171.386	0.964365	Down-regulated
NCU01001	hypothetical protein	20.5889	52.5207	-1.35102	31.9318	0.964365	Down-regulated
NCU07760	polysaccharide monooxygenase cel61a	41.3458	101.173	-1.29101	59.8273	0.964316	Down-regulated
NCU04948	hypothetical protein	22.0046	55.4207	-1.33262	33.416	0.964316	Down-regulated
NCU07853	uricase	28.6772	71.8448	-1.32498	43.1676	0.964289	Down-regulated
NCU02482	2-methylcitrate synthase	33.7506	83.3545	-1.30435	49.604	0.964168	Down-regulated
NCU01023	mitochondrial ribosomal protein-27	32.9256	80.5559	-1.29078	47.6303	0.964026	Down-regulated
NCU00315	60S ribosomal protein L29	286.833	691.637	-1.2698	404.804	0.963938	Down-regulated
NCU08964	60S ribosomal protein L10	376.706	909	-1.27084	532.294	0.963938	Down-regulated
NCU03004	pyruvate dehydrogenase E1 component	104.616	252.445	-1.27087	147.83	0.963938	Down-regulated
NCU01227	succinyl-CoA ligase alpha-chain	112.966	273.336	-1.27478	160.37	0.963938	Down-regulated
NCU04503	brix domain-containing protein	11.4401	31.7698	-1.47355	20.3296	0.963873	Down-regulated
[truncated: 144 more rows]

## Sheet: p4
Locus	Gene Product Names	(05)_WT_TMAES_DC_RPKM	(01)_WT_NC_DC_RPKM	M	D	prob	Signature (prob ≥ 0.95)
[truncated: 1,882 more rows]

[truncated: 15 more sheets: p5, p6, p7, p8, p9, p10, p11, p12, p13, p14, p15, p16, p17, p18, p19]
