# Supplementary material for: Genome-wide analysis of the endoplasmic reticulum stress response during lignocellulase production in Neurospora crassa
Source: Biotechnol Biofuels. 2015 Apr 14;8:66. doi: 10.1186/s13068-015-0248-5 (PMC4399147; doi:10.1186/s13068-015-0248-5)
Supplement: Additional file 3: Table S3. — Functional groups of genes with altered expression in response to ER stress with different stress intensities. [file 13068_2015_248_MOESM3_ESM.xlsx]

## Sheet: Summary
	p1	Four-way venn diagram restrict 766 up-regulated targets upon ER stress as ESRTs
	p2	Functional categories of 766 ESRTs using MIPS FunCat tools (http://mips.helmholtz-muenchen.de/funcatDB/), enriched terms (P value <0.01) were highlighted.
	p3	Manual verification of biological function of 766 ESRTs by refering to FunCat,BLAST and Pfam annotation. For the determination of DTT susceptibility, the number of pentagrams filled with black from 5 to 1 represent corresponding strain sensitive to DTT with final concentration of 1mM,3mM,5mM,7mM and 9 mM, respectively. '#####' represents no available information. ESRTs furhter grouped as mild-spe…
	p4	Four-way venn diagram restrict 759 down-regulated targets upon ER stress as dESRTs
	p5	Functional categories of 759 dESRTs using MIPS FunCat tools, enriched terms (P value <0.001) were highlighted.
	p6	Manual verification of biological function of 759 dESRTs by refering to FunCat,BLAST and Pfam annotation. Down-regulated ESRTs further grouped as mild-specific targets (dMST), acute-specific targets(dAST) and genes generally down-regulated under both types of stress (dERCT).'#####' represents no available information.
	p7	Expression level for genes encode typical cellulases ,hemicellulases and extracellular proteins in N.crassa under mild and acute ER stress. The whole targets set stem from the previous published data[Tian C, et al. (2009) Systems analysis of plant cell wall degradation by the model filamentous fungus Neurospora crassa. Proc Natl Acad Sci USA 106:22157–22162.]

## Sheet: p1
							Mild ER stress						Acute ER stress
							DTT(693)	TM(762)	MST(141)	MST(39)	MST(97)	ERCT(204)	DTT(990)	TM(975)	AST(180)	AST(35)	AST(70)	ERCT(204)
							NCU03788	NCU09491	NCU00787	NCU10763	NCU09491	NCU16716	NCU11364	NCU07770	NCU01070	NCU00399	NCU11098	NCU16716
							NCU02301	NCU08907	NCU10538	NCU05535	NCU07129	NCU09402	NCU02543	NCU02071	NCU04641	NCU10500	NCU07840	NCU09402
							NCU03789	NCU10538	NCU02850	NCU01320	NCU04197	NCU10721	NCU11363	NCU05277	NCU04619	NCU06114	NCU03684	NCU10721
							NCU16716	NCU09402	NCU08489	NCU04467	NCU04205	NCU03982	NCU11365	NCU01011	NCU00868	NCU08852	NCU07030	NCU03982
							NCU09491	NCU04046	NCU03202	NCU04045	NCU09664	NCU02074	NCU05045	NCU06792	NCU02700	NCU05534	NCU11050	NCU02074
							NCU09402	NCU07787	NCU08490	NCU08487	NCU00716	NCU00968	NCU02301	NCU10239	NCU00869	NCU00855	NCU09458	NCU00968
							NCU03240	NCU00787	NCU09470	NCU02701	NCU03776	NCU03636	NCU06376	NCU04641	NCU00017	NCU01629	NCU10239	NCU03636
							NCU11098	NCU04197	NCU06255	NCU00992	NCU09771	NCU02653	NCU01598	NCU04725	NCU04058	NCU04260	NCU06557	NCU02653
							NCU10721	NCU16716	NCU07823	NCU16875	NCU02175	NCU09485	NCU11098	NCU00733	NCU07590	NCU00322	NCU03368	NCU09485
							NCU03982	NCU05018	NCU09471	NCU02515	NCU08607	NCU10039	NCU17064	NCU03661	NCU01081	NCU03698	NCU03661	NCU10039
							NCU00787	NCU00716	NCU04167	NCU09199	NCU10497	NCU05277	NCU00298	NCU04046	NCU00247	NCU06369	NCU01422	NCU05277
							NCU02074	NCU03636	NCU06373	NCU16370	NCU08363	NCU00965	NCU00522	NCU02321	NCU01147	NCU16822	NCU02883	NCU00965
							NCU00968	NCU02653	NCU17044	NCU05565	NCU09760	NCU09223	NCU03788	NCU04619	NCU06425	NCU04284	NCU00248	NCU09223
							NCU03636	NCU07607	NCU04168	NCU11249	NCU11260	NCU04194	NCU09402	NCU10500	NCU06264	NCU06331	NCU04016	NCU04194
							NCU02653	NCU03202	NCU09472	NCU03029	NCU11248	NCU16653	NCU04086	NCU06400	NCU06884	NCU06260	NCU05922	NCU16653
							NCU09485	NCU09187	NCU08635	NCU08998	NCU05303	NCU06237	NCU03789	NCU00473	NCU01060	NCU05958	NCU08184	NCU06237
							NCU10039	NCU06237	NCU04170	NCU02134	NCU04914	NCU08764	NCU08390	NCU03213	NCU09513	NCU10036	NCU00454	NCU08764
							NCU10538	NCU00965	NCU04169	NCU06125	NCU00055	NCU00813	NCU06303	NCU08281	NCU00249	NCU00403	NCU06987	NCU00813
							NCU07129	NCU03982	NCU08431	NCU00184	NCU07326	NCU00146	NCU04583	NCU03636	NCU17137	NCU06698	NCU06273	NCU00146
							NCU04197	NCU05852	NCU09785	NCU03243	NCU07787	NCU03319	NCU16716	NCU07879	NCU06747	NCU08391	NCU07546	NCU03319
							NCU02850	NCU10039	NCU05822	NCU01327	NCU03248	NCU09265	NCU08852	NCU02843	NCU06332	NCU05148	NCU04639	NCU09265
							NCU05277	NCU09188	NCU09224	NCU02761	NCU04590	NCU07746	NCU04085	NCU04451	NCU08271	NCU00631	NCU02390	NCU07746
							NCU08489	NCU09223	NCU01231	NCU11187	NCU09332	NCU11102	NCU04016	NCU03776	NCU01862	NCU04386	NCU04583	NCU11102
							NCU07840	NCU10721	NCU00449	NCU03903	NCU10809	NCU05780	NCU02521	NCU04218	NCU01188	NCU00624	NCU05899	NCU05780
							NCU00965	NCU00968	NCU04287	NCU02421	NCU03995	NCU02424	NCU00968	NCU03198	NCU03904	NCU09473	NCU05525	NCU02424
							NCU01214	NCU02850	NCU08634	NCU01878	NCU04034	NCU01268	NCU02888	NCU09402	NCU17136	NCU01803	NCU10570	NCU01268
							NCU03202	NCU02663	NCU00290	NCU03654	NCU00054	NCU06677	NCU08281	NCU08986	NCU00088	NCU04542	NCU03921	NCU06677
							NCU09223	NCU09485	NCU09786	NCU01945	NCU08907	NCU06333	NCU03430	NCU00017	NCU04452	NCU03336	NCU00699	NCU06333
							NCU04194	NCU06255	NCU00782	NCU16450	NCU02541	NCU00169	NCU02019	NCU02877	NCU07134	NCU02747	NCU04421	NCU00169
							NCU08490	NCU08431	NCU08785	NCU11399	NCU08860	NCU02681	NCU05807	NCU16445	NCU03067	NCU05638	NCU01565	NCU02681
							NCU16729	NCU05780	NCU01835	NCU08599	NCU02455	NCU01193	NCU05277	NCU16653	NCU09674	NCU07366	NCU01748	NCU01193
							NCU05755	NCU01268	NCU05236	NCU00215	NCU07817	NCU07879	NCU00246	NCU16729	NCU01330	NCU08291	NCU08390	NCU07879
							NCU01212	NCU02074	NCU09832	NCU09215	NCU05852	NCU02550	NCU03636	NCU00868	NCU08720	NCU03335	NCU06969	NCU02550
							NCU16653	NCU09031	NCU08429	NCU08713	NCU02349	NCU04360	NCU09458	NCU10245	NCU03134	NCU09710	NCU04218	NCU04360
							NCU06237	NCU03121	NCU03518	NCU07319	NCU07769	NCU06230	NCU02074	NCU07976	NCU08346	NCU04605	NCU11180	NCU06230
							NCU08764	NCU07746	NCU03646	NCU04657	NCU04274	NCU01275	NCU03273	NCU00865	NCU02142		NCU00604	NCU01275
							NCU00813	NCU11102	NCU07311	NCU05133	NCU02732	NCU03459	NCU06558	NCU07491	NCU01069		NCU01080	NCU03459
							NCU04205	NCU08281	NCU09390	NCU02702	NCU10055	NCU06386	NCU01070	NCU09075	NCU04112		NCU06651	NCU06386
							NCU09664	NCU06153	NCU04346	NCU10810	NCU00774	NCU08897	NCU06237	NCU04197	NCU00473		NCU00121	NCU08897
							NCU00146	NCU16653	NCU09886		NCU02153	NCU03637	NCU11356	NCU04639	NCU04924		NCU05514	NCU03637
							NCU09470	NCU17278	NCU01958		NCU07473	NCU01052	NCU04641	NCU00586	NCU01454		NCU08621	NCU01052
							NCU06255	NCU09471	NCU03287		NCU00373	NCU04519	NCU04522	NCU01565	NCU06095		NCU07029	NCU04519
							NCU03319	NCU06677	NCU04771		NCU04726	NCU03219	NCU16848	NCU04667	NCU03205		NCU06317	NCU03219
							NCU09265	NCU07129	NCU03604		NCU16845	NCU00162	NCU04528	NCU02322	NCU09564		NCU16534	NCU00162
							NCU03684	NCU04194	NCU00129		NCU03967	NCU00282	NCU11050	NCU06747	NCU02478		NCU00865	NCU00282
							NCU07746	NCU01972	NCU06860		NCU04885	NCU08847	NCU00984	NCU11098	NCU01865		NCU00684	NCU08847
							NCU07030	NCU04395	NCU05498		NCU01815	NCU04847	NCU04619	NCU16716	NCU06616		NCU02120	NCU04847
							NCU11102	NCU09664	NCU07894		NCU08127	NCU04127	NCU04292	NCU17043	NCU01997		NCU03213	NCU04127
							NCU08192	NCU05315	NCU02932		NCU07716	NCU03305	NCU00868	NCU07134	NCU09281		NCU00568	NCU03305
							NCU05780	NCU09265	NCU05864		NCU11181	NCU02909	NCU16653	NCU02164	NCU06586		NCU17019	NCU02909
							NCU00830	NCU03319	NCU07723		NCU02490	NCU08379	NCU03368	NCU10055	NCU03714		NCU03647	NCU08379
							NCU07823	NCU07138	NCU16942		NCU00025	NCU08445	NCU07037	NCU05693	NCU07888		NCU07967	NCU08445
							NCU02424	NCU04205	NCU10506		NCU04272	NCU03083	NCU01066	NCU07337	NCU01818		NCU04410	NCU03083
							NCU09471	NCU04519	NCU04262		NCU06342	NCU08281	NCU01411	NCU01070	NCU02703		NCU05264	NCU08281
							NCU01268	NCU01442	NCU07359		NCU03263	NCU04633	NCU00535	NCU07037	NCU09629		NCU02956	NCU04633
							NCU04167	NCU00399	NCU00289		NCU06220	NCU01741	NCU02700	NCU04193	NCU06944		NCU09253	NCU01741
							NCU06677	NCU09771	NCU04491		NCU06250	NCU06771	NCU00869	NCU00282	NCU03989		NCU12114	NCU06771
							NCU03208	NCU02681	NCU03318		NCU01342	NCU03819	NCU07241	NCU17137	NCU09282		NCU04256	NCU03819
							NCU06333	NCU00813	NCU05980		NCU09169	NCU09283	NCU03982	NCU03921	NCU02386		NCU06926	NCU09283
							NCU08223	NCU07748	NCU03024		NCU02913	NCU09101	NCU00017	NCU09049	NCU06660		NCU07135	NCU09101
							NCU00169	NCU03152	NCU06583		NCU16997	NCU02663	NCU10500	NCU01088	NCU08674		NCU06202	NCU02663
							NCU06376	NCU16370	NCU04049		NCU00515	NCU02138	NCU04360	NCU05649	NCU03355		NCU06265	NCU02138
							NCU06373	NCU08764	NCU01076		NCU10225	NCU02636	NCU04058	NCU05005	NCU03507		NCU01004	NCU02636
							NCU17044	NCU09224	NCU08491		NCU04736	NCU06400	NCU05089	NCU03205	NCU04161		NCU00955	NCU06400
							NCU02681	NCU10500	NCU00499		NCU05395	NCU01928	NCU05931	NCU07135	NCU02397		NCU01640	NCU01928
							NCU01193	NCU09470	NCU04808		NCU05693	NCU04943	NCU09485	NCU05881	NCU07498		NCU02544	NCU04943
							NCU07879	NCU08509	NCU07404		NCU01856	NCU05315	NCU07589	NCU10529	NCU12126		NCU03888	NCU05315
							NCU00716	NCU07513	NCU03686		NCU06999	NCU04544	NCU07840	NCU04421	NCU04050		NCU00068	NCU04544
							NCU02550	NCU00146	NCU04003		NCU06200	NCU08986	NCU06924	NCU02700	NCU01545		NCU03905	NCU08986
							NCU11050	NCU02550	NCU07711		NCU07121	NCU02391	NCU11371	NCU01124	NCU02785		NCU02282	NCU02391
							NCU10763	NCU08379	NCU04718		NCU01794	NCU00669	NCU07590	NCU07233	NCU04670			NCU00669
							NCU04360	NCU03459	NCU06073		NCU02547	NCU02270	NCU11406	NCU00869	NCU01064			NCU02270
							NCU06230	NCU06386	NCU00061		NCU08408	NCU01898	NCU03121	NCU00651	NCU04760			NCU01898
							NCU01275	NCU06333	NCU07965		NCU00332	NCU12084	NCU08641	NCU02750	NCU09986			NCU12084
							NCU03459	NCU00169	NCU00870		NCU05064	NCU02877	NCU02010	NCU04635	NCU08938			NCU02877
							NCU06386	NCU01898	NCU01509		NCU03043	NCU07545	NCU04256	NCU03992	NCU05202			NCU07545
							NCU08897	NCU06114	NCU00046		NCU08150	NCU10762	NCU03921	NCU00968	NCU07434			NCU10762
							NCU03637	NCU09283	NCU01992		NCU16472	NCU06868	NCU04046	NCU09821	NCU03312			NCU06868
							NCU01052	NCU17044	NCU03171		NCU03091	NCU04193	NCU01081	NCU00855	NCU02122			NCU04193
							NCU03747	NCU17113	NCU09791		NCU03783	NCU06763	NCU10721	NCU08852	NCU03649			NCU06763
							NCU04168	NCU09169	NCU08398		NCU03221	NCU16374	NCU07030	NCU11324	NCU06862			NCU16374
							NCU04519	NCU09472	NCU00138		NCU02814	NCU01318	NCU07545	NCU07880	NCU07741			NCU01318
							NCU03776	NCU03637	NCU04550		NCU05141	NCU00214	NCU08275	NCU01357	NCU09317			NCU00214
							NCU03219	NCU08852	NCU01426		NCU07530	NCU08229	NCU08603	NCU04444	NCU00802			NCU08229
							NCU00162	NCU05303	NCU05953		NCU03465	NCU03503	NCU06557	NCU07921	NCU04014			NCU03503
							NCU00282	NCU08790	NCU00821		NCU04390	NCU02307	NCU07110	NCU08674	NCU00579			NCU02307
							NCU09472	NCU00751	NCU16460		NCU04119	NCU04316	NCU07036	NCU08907	NCU07966			NCU04316
							NCU08847	NCU08429	NCU05639		NCU07293	NCU04252	NCU09223	NCU07915	NCU03914			NCU04252
							NCU08635	NCU04127	NCU05386		NCU02885	NCU01886	NCU00247	NCU10721	NCU02203			NCU01886
							NCU04847	NCU12084	NCU04906		NCU03460	NCU01146	NCU06125	NCU01193	NCU02147			NCU01146
							NCU04127	NCU01741	NCU05544		NCU02945	NCU06779	NCU05257	NCU04760	NCU06437			NCU06779
							NCU03305	NCU10506	NCU07095		NCU00024	NCU02739	NCU01147	NCU01510	NCU03047			NCU02739
							NCU05535	NCU02424	NCU04870		NCU06123	NCU06708	NCU08229	NCU04252	NCU03697			NCU06708
							NCU09771	NCU03083	NCU01200		NCU09847	NCU06738	NCU07242	NCU02883	NCU08334			NCU06738
							NCU09458	NCU02877	NCU04223		NCU09041	NCU10603	NCU04260	NCU01127	NCU00589			NCU10603
							NCU02909	NCU08445	NCU01560		NCU00064	NCU03681	NCU06460	NCU07840	NCU03660			NCU03681
							NCU08379	NCU01092	NCU06380		NCU00627	NCU02750	NCU06923	NCU00955	NCU01833			NCU02750
							NCU08445	NCU08635	NCU07079			NCU04990	NCU05780	NCU04058	NCU07441			NCU04990
							NCU03083	NCU03305	NCU09698			NCU07491	NCU00248	NCU04194	NCU03451			NCU07491
							NCU08281	NCU01231	NCU02637			NCU03694	NCU04306	NCU00247	NCU00619			NCU03694
							NCU07074	NCU03221	NCU02512			NCU10034	NCU05851	NCU07473	NCU11324			NCU10034
							NCU04170	NCU11248	NCU16741			NCU09321	NCU06136	NCU07474	NCU01883			NCU09321
							NCU08842	NCU07823	NCU04203			NCU00598	NCU06522	NCU06222	NCU05454			NCU00598
							NCU04633	NCU00162	NCU05606			NCU01296	NCU03152	NCU09566	NCU09271			NCU01296
							NCU02175	NCU03219	NCU00600			NCU09241	NCU16402	NCU00965	NCU02556			NCU09241
							NCU04169	NCU00175	NCU08820			NCU03152	NCU03761	NCU04014	NCU07495			NCU03152
							NCU08431	NCU06116	NCU05723			NCU03308	NCU06425	NCU10039	NCU02834			NCU03308
							NCU09785	NCU00449	NCU03699			NCU10789	NCU04638	NCU00322	NCU01793			NCU10789
							NCU01741	NCU02701	NCU09976			NCU01912	NCU08278	NCU02074	NCU06709			NCU01912
							NCU06771	NCU05534	NCU08779			NCU09263	NCU05264	NCU02956	NCU16512			NCU09263
							NCU03819	NCU07723	NCU04389			NCU03388	NCU09230	NCU10400	NCU09330			NCU03388
							NCU08607	NCU00598	NCU03569			NCU06057	NCU06400	NCU04066	NCU09748			NCU06057
							NCU03281	NCU02270	NCU09325			NCU00953	NCU06359	NCU03993	NCU04015			NCU00953
							NCU10497	NCU08897	NCU08705			NCU01648	NCU10762	NCU05627	NCU06318			NCU01648
							NCU05822	NCU03646	NCU06691			NCU03897	NCU08184	NCU08091	NCU03650			NCU03897
							NCU09283	NCU08363	NCU00154			NCU03317	NCU02802	NCU02976	NCU06117			NCU03317
							NCU01320	NCU08847	NCU02582			NCU04293	NCU07411	NCU08807	NCU04101			NCU04293
							NCU09224	NCU05134	NCU10546			NCU07125	NCU03107	NCU08526	NCU09692			NCU07125
							NCU09101	NCU04943	NCU05726			NCU00182	NCU08899	NCU06237	NCU03773			NCU00182
							NCU01231	NCU06763	NCU02179			NCU04192	NCU06264	NCU01069	NCU03381			NCU04192
							NCU02663	NCU10034	NCU08371			NCU09403	NCU08986	NCU04847	NCU09502			NCU09403
							NCU08363	NCU07311	NCU04102			NCU02491	NCU00441	NCU00984	NCU05873			NCU02491
							NCU02138	NCU00790	NCU16776			NCU03881	NCU11102	NCU07891	NCU00388			NCU03881
							NCU00449	NCU00984	NCU10006			NCU04090	NCU02722	NCU06862	NCU02724			NCU04090
							NCU04287	NCU16374	NCU03800			NCU04898	NCU07111	NCU05131	NCU01646			NCU04898
							NCU08634	NCU07310	NCU04053			NCU16423	NCU10039	NCU07441	NCU04363			NCU16423
							NCU01871	NCU08785	NCU00230			NCU06704	NCU06337	NCU08641	NCU04419			NCU06704
							NCU09760	NCU03604	NCU02576			NCU11313	NCU06128	NCU05922	NCU04637			NCU11313
							NCU07405	NCU08490	NCU04264			NCU09806	NCU03257	NCU12126	NCU07379			NCU09806
							NCU02636	NCU05535	NCU01924			NCU11237	NCU10570	NCU11102	NCU06513			NCU11237
							NCU06400	NCU06373	NCU04905			NCU08807	NCU09283	NCU00250	NCU05309			NCU08807
							NCU01928	NCU10497	NCU00010			NCU00916	NCU01063	NCU01898	NCU01501			NCU00916
							NCU00290	NCU07273	NCU03328			NCU04046	NCU06884	NCU03134	NCU01427			NCU04046
							NCU04943	NCU00992	NCU01039			NCU10035	NCU01060	NCU03710	NCU03770			NCU10035
							NCU05315	NCU03681	NCU04369			NCU00984	NCU04252	NCU07030	NCU05010			NCU00984
							NCU04544	NCU09760	NCU09160			NCU11236	NCU08764	NCU09760	NCU09182			NCU11236
							NCU08986	NCU04169	NCU10732			NCU05995	NCU04039	NCU00716	NCU07439			NCU05995
							NCU10239	NCU04633	NCU05134			NCU09882	NCU16450	NCU10762	NCU01927			NCU09882
							NCU09786	NCU00282	NCU01386			NCU08641	NCU09513	NCU02540	NCU04019			NCU08641
							NCU11260	NCU01275	NCU05136			NCU05131	NCU04342	NCU06812	NCU09159			NCU05131
							NCU00878	NCU03313	NCU00995			NCU03506	NCU00249	NCU09485	NCU04936			NCU03506
							NCU00782	NCU02175				NCU09333	NCU05535	NCU04251	NCU03992			NCU09333
							NCU02391	NCU05126				NCU04554	NCU01741	NCU03982	NCU00281			NCU04554
							NCU00829	NCU02739				NCU00814	NCU04314	NCU07082	NCU09329			NCU00814
							NCU00669	NCU07817				NCU16368	NCU09821	NCU09108	NCU01181			NCU16368
							NCU07334	NCU08634				NCU09108	NCU04194	NCU06034	NCU02413			NCU09108
							NCU02270	NCU07545				NCU04493	NCU09473	NCU05828	NCU07925			NCU04493
							NCU01898	NCU00782				NCU06166	NCU06763	NCU08677	NCU10400			NCU06166
							NCU12084	NCU06771				NCU16503	NCU09116	NCU06884	NCU03818			NCU16503
							NCU04467	NCU02930				NCU00585	NCU02772	NCU04360	NCU07556			NCU00585
							NCU02877	NCU04467				NCU05990	NCU01212	NCU07439	NCU06401			NCU05990
							NCU07545	NCU10059				NCU03079	NCU02568	NCU10276	NCU08273			NCU03079
							NCU11248	NCU07326				NCU00725	NCU01320	NCU01147	NCU03944			NCU00725
							NCU05303	NCU04168				NCU08023	NCU06230	NCU02975	NCU03591			NCU08023
							NCU04502	NCU00855				NCU04255	NCU03319	NCU01268	NCU04737			NCU04255
							NCU10762	NCU01193				NCU09252	NCU17137	NCU02111	NCU03493			NCU09252
							NCU06868	NCU03819				NCU09821	NCU06875	NCU00585	NCU02111			NCU09821
							NCU04914	NCU02636				NCU10852	NCU06926	NCU04637	NCU01955			NCU10852
							NCU08785	NCU02932				NCU00918	NCU09241	NCU08720	NCU00180			NCU00918
							NCU02884	NCU10763				NCU04063	NCU04506	NCU10809	NCU03929			NCU04063
							NCU07853	NCU09390				NCU04457	NCU02895	NCU00356	NCU06678			NCU04457
							NCU00055	NCU00774				NCU08743	NCU08850	NCU04090	NCU05313			NCU08743
							NCU04193	NCU00669				NCU06406	NCU06747	NCU10570	NCU03316			NCU06406
							NCU06763	NCU01146				NCU02463	NCU00855	NCU00146	NCU03993			NCU02463
							NCU16374	NCU03694				NCU01879	NCU06332	NCU09282	NCU06856			NCU01879
							NCU01318	NCU08489				NCU08217	NCU01067	NCU01629	NCU00351			NCU08217
							NCU08228	NCU02909				NCU06242	NCU04305	NCU05694	NCU05777			NCU06242
							NCU00214	NCU16942				NCU00188	NCU08271	NCU02909	NCU02599			NCU00188
							NCU08229	NCU10683				NCU16318	NCU01862	NCU00454	NCU06034			NCU16318
							NCU16673	NCU07716				NCU07273	NCU03459	NCU01748	NCU04100			NCU07273
							NCU03503	NCU05131				NCU07939	NCU07546	NCU04112	NCU02837			NCU07939
							NCU02307	NCU01928				NCU02164	NCU05788	NCU03043	NCU03792			NCU02164
							NCU01835	NCU10055				NCU00493	NCU07746	NCU11395	NCU09322			NCU00493
							NCU05236	NCU00953				NCU00898	NCU06521	NCU05838	NCU09573			NCU00898
							NCU04316	NCU03111				NCU09216	NCU06882	NCU04841	NCU05959			NCU09216
							NCU09832	NCU01296				NCU09085	NCU04776	NCU01862	NCU06209			NCU09085
							NCU11338	NCU09403				NCU05276	NCU01188	NCU05309	NCU07063			NCU05276
							NCU08429	NCU00129				NCU06460	NCU07879	NCU06969	NCU06404			NCU06460
							NCU04252	NCU07491				NCU01947	NCU02390	NCU08978	NCU07739			NCU01947
							NCU01886	NCU03317				NCU03064	NCU03904	NCU04538	NCU03571			NCU03064
							NCU07326	NCU02512				NCU04048	NCU16370	NCU07074				NCU04048
							NCU03518	NCU05105				NCU06710	NCU05165	NCU06317				NCU06710
							NCU01146	NCU07325				NCU00026	NCU09144	NCU04633				NCU00026
							NCU06779	NCU06704				NCU08957	NCU05591	NCU03305				NCU08957
							NCU02739	NCU03248				NCU03710	NCU17136	NCU02051				NCU03710
							NCU06708	NCU07037				NCU00490	NCU08117	NCU03506				NCU00490
							NCU06738	NCU00499				NCU09312	NCU03684	NCU09629				NCU09312
							NCU10603	NCU07359				NCU16422	NCU17176	NCU06332				NCU16422
							NCU03681	NCU09904				NCU09711	NCU00088	NCU06401				NCU09711
							NCU07787	NCU00214				NCU05314	NCU04452	NCU08271				NCU05314
							NCU02750	NCU10809				NCU01063	NCU12084	NCU17136				NCU01063
							NCU03646	NCU03318				NCU02422	NCU07134	NCU06709				NCU02422
							NCU04045	NCU03967				NCU04610	NCU00965	NCU16822				NCU04610
							NCU08487	NCU17275				NCU09152	NCU10521	NCU06117				NCU09152
							NCU03248	NCU00290				NCU02718	NCU06708	NCU07267				NCU02718
							NCU05691	NCU01072				NCU00035	NCU09265	NCU06586				NCU00035
							NCU04990	NCU05639				NCU07425	NCU02877	NCU09088				NCU07425
							NCU06557	NCU01629				NCU08091	NCU00022	NCU02681				NCU08091
							NCU02701	NCU04931				NCU07037	NCU05637	NCU16856				NCU07037
							NCU04590	NCU06681				NCU00651	NCU03067	NCU02663				NCU00651
							NCU03368	NCU03388				NCU00481	NCU08487	NCU07129				NCU00481
							NCU07491	NCU04255				NCU05160	NCU05534	NCU04450				NCU05160
							NCU03661	NCU00055				NCU00673	NCU08848	NCU06271				NCU00673
							NCU09174	NCU00585				NCU01068	NCU05565	NCU17019				NCU01068
							NCU00992	NCU04544					NCU04045	NCU03336
							NCU01051	NCU09041					NCU02727	NCU07545
							NCU07311	NCU02913					NCU00633	NCU03647
							NCU09332	NCU16460					NCU06166	NCU07741
							NCU10809	NCU01815					NCU07887	NCU06342
							NCU03995	NCU05498					NCU09674	NCU08229
							NCU03694	NCU06779					NCU02391	NCU09355
							NCU09390	NCU09101					NCU08897	NCU07424
							NCU04034	NCU09821					NCU02378	NCU06682
							NCU10034	NCU03995					NCU08091	NCU04161
							NCU15834	NCU05718					NCU01340	NCU06005
							NCU04249	NCU08607					NCU03077	NCU08007
							NCU01422	NCU02138					NCU01330	NCU02273
							NCU04346	NCU04415					NCU06680	NCU00766
							NCU16875	NCU09923					NCU00282	NCU07746
							NCU00054	NCU02455					NCU01214	NCU03773
							NCU02883	NCU08860					NCU04127	NCU05160
							NCU09321	NCU06416					NCU07135	NCU06425
							NCU00598	NCU03503					NCU01439	NCU04990
							NCU01296	NCU09333					NCU02424	NCU06610
							NCU00248	NCU04167					NCU06333	NCU06116
							NCU09886	NCU09170					NCU00112	NCU09910
							NCU01958	NCU09263					NCU04466	NCU05873
							NCU08907	NCU04034					NCU02750	NCU06677
							NCU09241	NCU04590					NCU00813	NCU05202
							NCU07257	NCU05236					NCU03219	NCU03747
							NCU05381	NCU03506					NCU08720	NCU01865
							NCU03287	NCU01893					NCU07412	NCU04100
							NCU03152	NCU00184					NCU10034	NCU04605
							NCU04016	NCU08491					NCU02663	NCU09713
							NCU04771	NCU09332					NCU01945	NCU09321
							NCU03308	NCU01107					NCU10852	NCU02552
							NCU02541	NCU04260					NCU06385	NCU07063
							NCU03604	NCU05160					NCU06265	NCU03355
							NCU10789	NCU06977					NCU03134	NCU03152
							NCU08860	NCU06861					NCU08346	NCU04628
							NCU01912	NCU06001					NCU09321	NCU05995
							NCU09263	NCU02541					NCU02142	NCU02397
							NCU00129	NCU04252					NCU01268	NCU07293
							NCU06860	NCU00054					NCU10314	NCU09223
							NCU05900	NCU10789					NCU02550	NCU04415
							NCU03388	NCU16681					NCU01080	NCU03451
							NCU06057	NCU08398					NCU03213	NCU03684
							NCU02455	NCU06746					NCU06711	NCU09986
							NCU07817	NCU07267					NCU01069	NCU07108
							NCU05922	NCU07879					NCU07318	NCU08166
							NCU00953	NCU16472					NCU01236	NCU06987
							NCU05498	NCU01076					NCU00169	NCU08057
							NCU02975	NCU16846					NCU03305	NCU02394
							NCU08184	NCU03308					NCU04847	NCU10894
							NCU01648	NCU03897					NCU04112	NCU06944
							NCU00454	NCU08037					NCU00473	NCU06318
							NCU04276	NCU00061					NCU05315	NCU04669
							NCU03552	NCU08715					NCU04923	NCU00793
							NCU05338	NCU09027					NCU03078	NCU05315
							NCU03897	NCU06708					NCU04421	NCU07513
							NCU03317	NCU03460					NCU05131	NCU03292
							NCU07894	NCU04223					NCU16318	NCU02550
							NCU02515	NCU04293					NCU04218	NCU09664
							NCU09199	NCU01510					NCU01570	NCU09715
							NCU04293	NCU04870					NCU04924	NCU08527
							NCU05852	NCU01451					NCU02681	NCU07888
							NCU07125	NCU04472					NCU06360	NCU00589
							NCU02349	NCU07305					NCU05922	NCU04670
							NCU06815	NCU02490					NCU00830	NCU03783
							NCU00182	NCU01320					NCU08379	NCU03319
							NCU06987	NCU01318					NCU01454	NCU08764
							NCU07769	NCU04491					NCU06677	NCU04544
							NCU04192	NCU06583					NCU06095	NCU09333
							NCU01088	NCU02885					NCU00146	NCU04021
							NCU02932	NCU00835					NCU00121	NCU04493
							NCU06273	NCU03024					NCU02948	NCU09887
							NCU05864	NCU05919					NCU04639	NCU01928
							NCU07546	NCU02759					NCU02065	NCU04774
							NCU09403	NCU09785					NCU04518	NCU09711
							NCU02491	NCU04316					NCU03205	NCU02724
							NCU03881	NCU06860					NCU05160	NCU01148
							NCU07723	NCU05277					NCU07940	NCU04256
							NCU04090	NCU02547					NCU06771	NCU06977
							NCU16942	NCU05822					NCU06254	NCU06763
							NCU04898	NCU11313					NCU06704	NCU01927
							NCU04639	NCU01063					NCU08743	NCU09692
							NCU02390	NCU02750					NCU00454	NCU02653
							NCU10506	NCU04192					NCU05574	NCU10965
							NCU16423	NCU02307					NCU07125	NCU09057
							NCU04583	NCU06868					NCU09536	NCU01107
							NCU04274	NCU00322					NCU09564	NCU00169
							NCU06704	NCU05161					NCU10035	NCU06333
							NCU16370	NCU16683					NCU05033	NCU04272
							NCU05565	NCU02391					NCU12114	NCU04015
							NCU11313	NCU09906					NCU07720	NCU00813
							NCU09806	NCU06220					NCU09101	NCU04316
							NCU05899	NCU02579					NCU03367	NCU00598
							NCU01213	NCU03753					NCU02478	NCU03219
							NCU11237	NCU03398					NCU09802	NCU09458
							NCU04262	NCU05693					NCU03308	NCU16368
							NCU04628	NCU03518					NCU03903	NCU05882
							NCU05881	NCU08641					NCU01312	NCU09281
							NCU02732	NCU04283					NCU01865	NCU04554
							NCU10055	NCU00024					NCU03637	NCU01080
							NCU08807	NCU03569					NCU04230	NCU03571
							NCU00916	NCU01912					NCU04633	NCU05534
							NCU05525	NCU02732					NCU08358	NCU02463
							NCU10570	NCU08998					NCU06616	NCU03660
							NCU04046	NCU06999					NCU01928	NCU01063
							NCU10035	NCU01794					NCU01997	NCU02718
							NCU04039	NCU04771					NCU09281	NCU01741
							NCU03921	NCU08743					NCU09278	NCU08897
							NCU00774	NCU11249					NCU03661	NCU09265
							NCU07352	NCU07125					NCU05314	NCU06264
							NCU02153	NCU00870					NCU01422	NCU16534
							NCU07359	NCU09882					NCU04246	NCU09085
							NCU11249	NCU09395					NCU10603	NCU03637
							NCU00699	NCU06400					NCU06868	NCU06513
							NCU04268	NCU02097					NCU02653	NCU09674
							NCU00289	NCU04990					NCU06586	NCU02026
							NCU07473	NCU02349					NCU03714	NCU05010
							NCU00984	NCU05565					NCU07888	NCU00699
							NCU11236	NCU01052					NCU06700	NCU02491
							NCU04491	NCU03328					NCU01818	NCU02270
							NCU05995	NCU04170					NCU03551	NCU02391
							NCU00373	NCU05133					NCU02544	NCU04519
							NCU01845	NCU06738					NCU07564	NCU02787
							NCU03318	NCU10762					NCU02739	NCU03316
							NCU04726	NCU09424					NCU01055	NCU05525
							NCU16845	NCU11237					NCU02703	NCU06265
							NCU05980	NCU09115					NCU01898	NCU03819
							NCU09882	NCU05864					NCU06481	NCU05276
							NCU08641	NCU03176					NCU05561	NCU08847
							NCU03967	NCU04898					NCU05230	NCU08938
							NCU05131	NCU04090					NCU09629	NCU01997
							NCU04885	NCU03329					NCU06944	NCU06708
							NCU03506	NCU10035					NCU03989	NCU04898
							NCU03029	NCU06242					NCU05387	NCU16512
							NCU01815	NCU10006					NCU03506	NCU03079
							NCU09333	NCU02421					NCU09282	NCU01640
							NCU03024	NCU04287					NCU06113	NCU05878
							NCU04421	NCU03698					NCU04943	NCU06386
							NCU04554	NCU16423					NCU02718	NCU00814
							NCU00814	NCU06985					NCU10239	NCU00162
							NCU01565	NCU02026					NCU08957	NCU03507
							NCU16368	NCU09356					NCU07366	NCU04016
							NCU09108	NCU11236					NCU01429	NCU01282
							NCU01754	NCU07711					NCU12125	NCU02739
							NCU04314	NCU09716					NCU01296	NCU06771
							NCU04493	NCU02153					NCU03550	NCU03753
							NCU01748	NCU16422					NCU11236	NCU02579
							NCU06583	NCU06073					NCU02475	NCU04924
							NCU06166	NCU08487					NCU07569	NCU09882
							NCU08127	NCU03885					NCU02386	NCU01955
							NCU08390	NCU04272					NCU03698	NCU08791
							NCU07716	NCU03465					NCU06660	NCU03263
							NCU06969	NCU07200					NCU01318	NCU02424
							NCU04049	NCU03444					NCU08267	NCU01833
							NCU01076	NCU06166					NCU04316	NCU06153
							NCU04218	NCU09199					NCU08391	NCU03459
							NCU16503	NCU10852					NCU03336	NCU11180
							NCU08491	NCU03776					NCU08674	NCU08379
							NCU01504	NCU05906					NCU02702	NCU08695
							NCU11180	NCU01074					NCU03355	NCU06776
							NCU00499	NCU16856					NCU01629	NCU00619
							NCU00585	NCU03686					NCU03079	NCU02759
							NCU05990	NCU00814					NCU08851	NCU05490
							NCU00604	NCU00188					NCU03507	NCU10852
							NCU02193	NCU04045					NCU00865	NCU04127
							NCU03079	NCU01947					NCU10683	NCU02390
							NCU00725	NCU00182					NCU01220	NCU01275
							NCU08023	NCU07404					NCU04118	NCU04943
							NCU04808	NCU07939					NCU04519	NCU10603
							NCU01080	NCU02582					NCU11237	NCU05264
							NCU07404	NCU01200					NCU03819	NCU03995
							NCU04255	NCU07802					NCU00598	NCU11088
							NCU06651	NCU02134					NCU09085	NCU07029
							NCU08998	NCU00821					NCU06651	NCU01883
							NCU03686	NCU08986					NCU00953	NCU00604
							NCU09252	NCU06230					NCU09817	NCU02636
							NCU00121	NCU00332					NCU01393	NCU10001
							NCU09821	NCU07894					NCU00155	NCU05148
							NCU04003	NCU04179					NCU11158	NCU00399
							NCU11181	NCU03013					NCU04657	NCU08127
							NCU10852	NCU00138					NCU04255	NCU01581
							NCU02134	NCU06710					NCU04161	NCU00332
							NCU07711	NCU03091					NCU03083	NCU06230
							NCU02490	NCU09321					NCU00214	NCU08560
							NCU08288	NCU07769					NCU00163	NCU01064
							NCU00918	NCU04726					NCU06984	NCU02142
							NCU00025	NCU01278					NCU02956	NCU09212
							NCU04272	NCU09772					NCU11185	NCU05527
							NCU04718	NCU03171					NCU02397	NCU01422
							NCU06342	NCU09698					NCU09333	NCU00182
							NCU03501	NCU03029					NCU06987	NCU00248
							NCU04063	NCU08369					NCU10775	NCU05899
							NCU04457	NCU08713					NCU01193	NCU03083
							NCU06073	NCU08428					NCU07498	NCU16997
							NCU03263	NCU08705					NCU00604	NCU09322
							NCU06220	NCU01958					NCU03949	NCU09277
							NCU05514	NCU10040					NCU12126	NCU00490
							NCU06250	NCU09216					NCU03897	NCU08334
							NCU01342	NCU08850					NCU16438	NCU11050
							NCU00061	NCU00918					NCU01051	NCU01060
							NCU09169	NCU00154					NCU04050	NCU06095
							NCU03578	NCU07121					NCU03243	NCU05691
							NCU05897	NCU05040					NCU04610	NCU05395
							NCU08743	NCU04786					NCU01545	NCU03611
							NCU02913	NCU07511					NCU08195	NCU03870
							NCU06406	NCU01879					NCU02785	NCU00673
							NCU02463	NCU03881					NCU00878	NCU02765
							NCU07965	NCU04103					NCU08767	NCU01305
							NCU01879	NCU07079					NCU00684	NCU09000
							NCU08217	NCU05953					NCU09199	NCU03503
							NCU16997	NCU04053					NCU10763	NCU01815
							NCU06242	NCU04885					NCU08409	NCU16742
							NCU00188	NCU09693					NCU01004	NCU09522
							NCU07582	NCU02594					NCU00829	NCU09041
							NCU16318	NCU06369					NCU01213	NCU08607
							NCU06125	NCU06707					NCU07939	NCU03694
							NCU08621	NCU06682					NCU08022	NCU04192
							NCU00515	NCU16845					NCU03970	NCU05959
							NCU00870	NCU11187					NCU00699	NCU02282
							NCU04615	NCU06125					NCU04670	NCU10035
							NCU03523	NCU04003					NCU01064	NCU03433
							NCU01509	NCU11291					NCU03146	NCU09847
							NCU10225	NCU01878					NCU09233	NCU10497
							NCU03878	NCU09241					NCU04760	NCU08064
							NCU07273	NCU10732					NCU09986	NCU11260
							NCU07939	NCU08655					NCU04692	NCU07258
							NCU00046	NCU08229					NCU06738	NCU06777
							NCU02164	NCU04554					NCU01052	NCU05488
							NCU01992	NCU16450					NCU00399	NCU06220
							NCU06358	NCU09108					NCU01703	NCU09332
							NCU00184	NCU02702					NCU08938	NCU01956
							NCU03171	NCU04346					NCU09118	NCU05157
							NCU00493	NCU08023					NCU02463	NCU01081
							NCU04736	NCU04493					NCU08183	NCU03357
							NCU05395	NCU03742					NCU02600	NCU03888
							NCU02798	NCU16917					NCU02270	NCU00669
							NCU03426	NCU10546					NCU00077	NCU06626
							NCU00898	NCU07965					NCU03254	NCU07434
							NCU09791	NCU16822					NCU05202	NCU11248
							NCU08398	NCU08677					NCU07434	NCU17113
							NCU05693	NCU04854					NCU03312	NCU06406
							NCU03243	NCU03350					NCU02979	NCU10036
							NCU01856	NCU03064					NCU02491	NCU04293
							NCU00138	NCU01509					NCU03908	NCU00026
							NCU09216	NCU08150					NCU06707	NCU09771
							NCU09085	NCU00725					NCU03548	NCU04736
							NCU05276	NCU02294					NCU02099	NCU04274
							NCU06999	NCU00493					NCU04990	NCU05852
							NCU06460	NCU08011					NCU04773	NCU02120
							NCU06334	NCU08091					NCU02122	NCU03067
							NCU04550	NCU01312					NCU02134	NCU08744
							NCU01327	NCU04457					NCU16368	NCU04034
							NCU10051	NCU00392					NCU00184	NCU06369
							NCU07029	NCU01361					NCU03652	NCU00684
							NCU01947	NCU06460					NCU06779	NCU00953
							NCU03064	NCU10225					NCU09253	NCU06114
							NCU06315	NCU08541					NCU16503	NCU05634
							NCU01487	NCU01648					NCU03649	NCU05514
							NCU06317	NCU01391					NCU01187	NCU06999
							NCU04048	NCU00481					NCU03388	NCU08184
							NCU06710	NCU02945					NCU06862	NCU07334
							NCU01426	NCU04284					NCU03658	NCU03221
							NCU00026	NCU09786					NCU07741	NCU01818
							NCU11041	NCU01957					NCU03538	NCU01180
							NCU16534	NCU02876					NCU04090	NCU08445
							NCU00865	NCU01740					NCU00130	NCU09283
							NCU00677	NCU00025					NCU10007	NCU06557
							NCU05953	NCU06331					NCU09317	NCU04092
							NCU06200	NCU08599					NCU09466	NCU07967
							NCU00684	NCU00010					NCU02797	NCU02122
							NCU02761	NCU10603					NCU00161	NCU01296
							NCU02120	NCU16785					NCU01805	NCU02743
							NCU02552	NCU04048					NCU00802	NCU01555
							NCU00821	NCU02179					NCU00580	NCU05564
							NCU16460	NCU09010					NCU02355	NCU03214
							NCU05639	NCU00898					NCU04898	NCU01146
							NCU05386	NCU02491					NCU04410	NCU02544
							NCU04906	NCU01327					NCU00630	NCU02425
							NCU03213	NCU16742					NCU02164	NCU05046
							NCU07412	NCU05544					NCU04014	NCU09101
							NCU07121	NCU00289					NCU03654	NCU04266
							NCU11187	NCU06260					NCU00579	NCU05777
							NCU03550	NCU03287					NCU07966	NCU00481
							NCU05544	NCU00521					NCU08291	NCU07142
							NCU03903	NCU02706					NCU03914	NCU07546
							NCU00568	NCU04063					NCU02203	NCU00631
							NCU01794	NCU05958					NCU07959	NCU06203
							NCU07095	NCU08978					NCU03681	NCU04610
							NCU11172	NCU02718					NCU01176	NCU09513
							NCU02547	NCU08333					NCU06114	NCU10034
							NCU08957	NCU05137					NCU07425	NCU02084
							NCU03710	NCU16741					NCU02761	NCU04260
							NCU04870	NCU04262					NCU16552	NCU03317
							NCU01200	NCU06406					NCU01468	NCU06020
							NCU04223	NCU07416					NCU11180	NCU03649
							NCU08408	NCU00651					NCU01428	NCU01879
							NCU00332	NCU03043					NCU03607	NCU07081
							NCU17019	NCU08217					NCU00291	NCU08949
							NCU05064	NCU01342					NCU09504	NCU07966
							NCU00490	NCU04914					NCU09534	NCU03780
							NCU03043	NCU02355					NCU08809	NCU06660
							NCU03647	NCU10036					NCU16446	NCU07366
							NCU07967	NCU00403					NCU00568	NCU03714
							NCU02421	NCU09689					NCU07561	NCU09296
							NCU08283	NCU01835					NCU16423	NCU05151
							NCU01560	NCU09832					NCU04192	NCU08408
							NCU01878	NCU03270					NCU02147	NCU05454
							NCU04251	NCU06698					NCU03719	NCU05958
							NCU08150	NCU09000					NCU16624	NCU03944
							NCU09312	NCU08391					NCU11241	NCU06926
							NCU03654	NCU06233					NCU08621	NCU04783
							NCU16422	NCU05148					NCU06437	NCU00611
							NCU04410	NCU00631					NCU00490	NCU06166
							NCU01176	NCU04550					NCU01146	NCU02680
							NCU01945	NCU00490					NCU09004	NCU09473
							NCU09355	NCU06631					NCU01759	NCU04390
							NCU06380	NCU04730					NCU11041	NCU01476
							NCU08341	NCU00515					NCU16374	NCU02147
							NCU07079	NCU04119					NCU01464	NCU06331
							NCU09698	NCU02273					NCU03047	NCU07971
							NCU03657	NCU07143					NCU04382	NCU08621
							NCU05264	NCU07561					NCU00669	NCU04885
							NCU02637	NCU01032					NCU00631	NCU03698
							NCU08194	NCU03200					NCU00350	NCU01989
							NCU02512	NCU09856					NCU03118	NCU03650
							NCU03284	NCU05726					NCU08671	NCU08363
							NCU16741	NCU07569					NCU03715	NCU03493
							NCU16472	NCU00064					NCU03697	NCU06762
							NCU09711	NCU09868					NCU05514	NCU06651
							NCU04203	NCU16776					NCU00451	NCU00734
							NCU05606	NCU09079					NCU01275	NCU16318
							NCU02038	NCU09806					NCU00537	NCU16502
							NCU01901	NCU16503					NCU08194	NCU09043
							NCU03091	NCU06342					NCU02282	NCU00121
							NCU08358	NCU06200					NCU00581	NCU16374
							NCU03783	NCU05386					NCU04088	NCU02386
							NCU00600	NCU02452					NCU01459	NCU09053
							NCU03221	NCU04049					NCU00392	NCU11237
							NCU16450	NCU10539					NCU06406	NCU04914
							NCU06940	NCU01426					NCU08023	NCU02287
							NCU02814	NCU09847					NCU10468	NCU08157
							NCU02099	NCU06250					NCU02731	NCU02726
							NCU05314	NCU02637					NCU04791	NCU06616
							NCU08820	NCU01453					NCU00026	NCU01004
							NCU05141	NCU03903					NCU00955	NCU06834
							NCU11399	NCU05395					NCU02909	NCU09573
							NCU10775	NCU04386					NCU06710	NCU07120
							NCU05723	NCU10883					NCU00651	NCU08957
							NCU07530	NCU02458					NCU08445	NCU08390
							NCU08599	NCU01856					NCU08334	NCU01849
							NCU03465	NCU16875					NCU00589	NCU02541
							NCU01211	NCU04847					NCU03660	NCU06315
							NCU02956	NCU00026					NCU09882	NCU07802
							NCU01063	NCU03590					NCU00916	NCU06845
							NCU03699	NCU03263					NCU04048	NCU00242
							NCU09253	NCU07425					NCU04193	NCU08766
							NCU07123	NCU05138					NCU05958	NCU08147
							NCU09976	NCU05495					NCU08561	NCU03929
							NCU02422	NCU04657					NCU02901	NCU11236
							NCU03333	NCU03800					NCU01833	NCU02202
							NCU07986	NCU05276					NCU02415	NCU02885
							NCU02957	NCU06380					NCU00188	NCU08860
							NCU08779	NCU07293					NCU07289	NCU01315
							NCU00215	NCU04610					NCU02883	NCU03797
							NCU04390	NCU09152					NCU01319	NCU03601
							NCU09215	NCU00624					NCU06893	NCU06779
							NCU04119	NCU06113					NCU07441	NCU01504
							NCU07293	NCU16775					NCU03451	NCU08217
							NCU05360	NCU03654					NCU00619	NCU02996
							NCU12114	NCU09473					NCU04284	NCU01893
							NCU01559	NCU04102					NCU11324	NCU02785
							NCU04610	NCU02433					NCU01883	NCU10789
							NCU09152	NCU01803					NCU02636	NCU05141
							NCU04256	NCU03710					NCU04656	NCU08743
							NCU02885	NCU02422					NCU06436	NCU01545
							NCU07658	NCU01068					NCU01322	NCU06249
							NCU08713	NCU01220					NCU08341	NCU03248
							NCU00453	NCU10847					NCU00148	NCU04419
							NCU03460	NCU04665					NCU07497	NCU09755
							NCU04389	NCU08408					NCU03170	NCU09241
							NCU02718	NCU11260					NCU01478	NCU16472
							NCU02945	NCU00100					NCU09424	NCU03592
							NCU04160	NCU08527					NCU16681	NCU01974
							NCU03569	NCU03079					NCU05454	NCU05780
							NCU07319	NCU03243					NCU04113	NCU06587
							NCU01393	NCU03441					NCU09271	NCU07939
							NCU09325	NCU09312					NCU02556	NCU05582
							NCU00024	NCU10810					NCU01803	NCU06584
							NCU08705	NCU03783					NCU01500	NCU10225
							NCU02526	NCU00582					NCU05706	NCU04457
							NCU06926	NCU16368					NCU07416	NCU07727
							NCU06691	NCU00784					NCU00365	NCU04558
							NCU00154	NCU09994					NCU02429	NCU02153
							NCU02582	NCU01456					NCU16534	NCU01318
							NCU00148	NCU02515					NCU00711	NCU06460
							NCU00899	NCU09160					NCU07495	NCU01722
							NCU06984	NCU08070					NCU01947	NCU04019
							NCU02855	NCU03298					NCU06260	NCU04590
							NCU06123	NCU08779					NCU16785	NCU01794
							NCU10546	NCU01886					NCU02696	NCU06131
							NCU01154	NCU06555					NCU01211	NCU09519
							NCU02980	NCU06530					NCU03946	NCU08378
							NCU00035	NCU01560					NCU02138	NCU04205
							NCU04657	NCU05980					NCU08599	NCU00188
							NCU05133	NCU17154					NCU02834	NCU01897
							NCU05726	NCU01992					NCU04772	NCU00068
							NCU07135	NCU07530					NCU11187	NCU06738
							NCU02689	NCU06594					NCU06386	NCU05786
							NCU09847	NCU00046					NCU07297	NCU03697
							NCU09536	NCU02746					NCU04642	NCU07125
							NCU02179	NCU04025					NCU02706	NCU06939
							NCU08371	NCU03699					NCU00481	NCU02138
							NCU04102	NCU02814					NCU01793	NCU02703
							NCU06202	NCU08957					NCU06709	NCU03047
							NCU16776	NCU16558					NCU16512	NCU00064
							NCU10006	NCU04542					NCU02422	NCU06868
							NCU08177	NCU05121					NCU09330	NCU07672
							NCU09097	NCU05314					NCU00162	NCU04050
							NCU07425	NCU09215					NCU04554	NCU05314
							NCU06265	NCU06020					NCU02689	NCU03681
							NCU03800	NCU06716					NCU09748	NCU01330
							NCU01004	NCU02633					NCU03694	NCU06259
							NCU04145	NCU04274					NCU01565	NCU16503
							NCU08610	NCU11181					NCU01219	NCU06123
							NCU04404	NCU00035					NCU04015	NCU03770
							NCU00955	NCU07095					NCU06318	NCU06209
							NCU07068	NCU16997					NCU06170	NCU07425
							NCU04053	NCU09325					NCU02747	NCU07787
							NCU02061	NCU02583					NCU03650	NCU05225
							NCU01640	NCU16318					NCU02880	NCU04604
							NCU00078	NCU11424					NCU03503	NCU09502
							NCU11367	NCU02463					NCU07544	NCU02478
							NCU06414	NCU06123					NCU06117	NCU00774
							NCU06524	NCU01386					NCU04101	NCU00627
							NCU10276	NCU00611					NCU07485	NCU00802
							NCU08091	NCU03336					NCU06085	NCU02669
							NCU00230	NCU02747					NCU11399	NCU05364
							NCU07037	NCU11399					NCU09806	NCU02913
							NCU04279	NCU10387					NCU07322	NCU04144
							NCU02623	NCU10897					NCU01444	NCU10622
							NCU02702	NCU01476					NCU16558	NCU04119
							NCU09041	NCU08637					NCU05276	NCU06585
							NCU02576	NCU09976					NCU09692	NCU07401
							NCU02544	NCU04930					NCU03773	NCU06541
							NCU00651	NCU00492					NCU03381	NCU04541
							NCU00481	NCU02425					NCU02131	NCU11109
							NCU02295	NCU04808					NCU09502	NCU09330
							NCU04264	NCU06057					NCU00493	NCU01391
							NCU04650	NCU04906					NCU02379	NCU08391
							NCU01924	NCU05136					NCU05873	NCU06223
							NCU05266	NCU09085					NCU07491	NCU09491
							NCU04905	NCU05995					NCU03947	NCU09772
							NCU00010	NCU02875					NCU00954	NCU07716
							NCU03888	NCU04908					NCU00388	NCU11313
							NCU00068	NCU00101					NCU06772	NCU08159
							NCU07529	NCU10360					NCU02724	NCU01886
							NCU03328	NCU09252					NCU05990	NCU00317
							NCU00696	NCU01924					NCU02752	NCU02175
							NCU03215	NCU02761					NCU07385	NCU07986
							NCU01002	NCU05064					NCU06105	NCU09162
							NCU05160	NCU11000					NCU09254	NCU11367
							NCU01464	NCU05638					NCU01646	NCU02599
							NCU16560	NCU00350					NCU03498	NCU12084
							NCU01039	NCU01989					NCU04363	NCU06844
							NCU04522	NCU04676					NCU09403	NCU02834
							NCU01285	NCU07366					NCU00685	NCU00281
							NCU01747	NCU03239					NCU04786	NCU07952
							NCU03613	NCU08127					NCU03810	NCU01188
							NCU03905	NCU04193					NCU04105	NCU05900
							NCU05642	NCU05990					NCU09152	NCU04726
							NCU00673	NCU04718					NCU07543	NCU01912
							NCU02282	NCU06691					NCU04289	NCU03460
							NCU06986	NCU03035					NCU00624	NCU00403
							NCU00067	NCU05132					NCU04419	NCU04542
							NCU08397	NCU04369					NCU17019	NCU03388
							NCU00064	NCU09233					NCU01002	NCU09253
							NCU04369	NCU07319					NCU02801	NCU07530
							NCU09160	NCU04264					NCU03110	NCU01648
							NCU10732	NCU09886					NCU04637	NCU00088
							NCU05134	NCU02416					NCU16422	NCU08694
							NCU01386	NCU06790					NCU04457	NCU09271
							NCU10066	NCU00864					NCU07379	NCU08037
							NCU07277	NCU05606					NCU00132	NCU05597
							NCU05136	NCU08820					NCU02430	NCU06361
							NCU01068	NCU00600					NCU05525	NCU04268
							NCU00995	NCU00673					NCU02749	NCU06240
							NCU01731	NCU00215					NCU01758	NCU03818
							NCU00627	NCU04360					NCU01748	NCU00111
							NCU10810	NCU03739					NCU06513	NCU06484
								NCU00291					NCU08807	NCU05715
								NCU00966					NCU03590	NCU01856
								NCU07003					NCU01790	NCU03591
								NCU08949					NCU02120	NCU01803
								NCU00230					NCU00200	NCU05064
								NCU04996					NCU05309	NCU06761
								NCU00988					NCU00003	NCU04410
								NCU01039					NCU06276	NCU00054
								NCU08291					NCU08891	NCU07769
								NCU02576					NCU01501	NCU02455
								NCU02268					NCU06029	NCU00629
								NCU02733					NCU08217	NCU01645
								NCU07289					NCU09263	NCU03308
								NCU06277					NCU11313	NCU04101
								NCU03257					NCU06273	NCU10069
								NCU02015					NCU00913	NCU01658
								NCU07418					NCU01278	NCU05303
								NCU00995					NCU01427	NCU08021
								NCU03335					NCU03770	NCU04479
								NCU07473					NCU01412	NCU02100
								NCU06676					NCU06215	NCU01454
								NCU07435					NCU01907	NCU09922
								NCU04390					NCU04413	NCU00582
								NCU04736					NCU00322	NCU08955
								NCU03184					NCU01740	NCU11129
								NCU04905					NCU09376	NCU02409
								NCU09710					NCU06202	NCU00055
								NCU08807					NCU02577	NCU06698
								NCU08371					NCU03905	NCU07925
								NCU03136					NCU01053	NCU05360
								NCU09937					NCU05010	NCU06552
								NCU09057					NCU09182	NCU00835
								NCU06646					NCU04386	NCU08273
								NCU02164					NCU00182	NCU01940
								NCU00292					NCU07439	NCU03634
								NCU04605					NCU04411	NCU06250
								NCU01315					NCU06969	NCU00214
								NCU08909					NCU05899	NCU01376
								NCU00916					NCU05995	NCU06713
								NCU01945					NCU05516	NCU00983
								NCU07399					NCU02548	NCU03312
								NCU08339					NCU04543	NCU01891
								NCU09682					NCU02701	NCU06202
								NCU02500					NCU16822	NCU04172
								NCU01140					NCU07953	NCU07658
								NCU00373					NCU01327	NCU09159
								NCU01470					NCU09215	NCU02349
								NCU03181					NCU07428	NCU01517
								NCU09791					NCU05835	NCU09403
								NCU09711					NCU01927	NCU01584
								NCU00083					NCU07399	NCU00388
								NCU03949					NCU03330	NCU05986
								NCU10572					NCU02460	NCU00609
								NCU08769					NCU01878	NCU07985
								NCU04203					NCU10810	NCU03602
								NCU01414					NCU01361	NCU02358
								NCU05723					NCU01238	NCU08291
								NCU04910					NCU04293	NCU00898
								NCU00627					NCU04019	NCU06437
								NCU04389					NCU04653	NCU04388
								NCU05488					NCU04523	NCU04887
								NCU01970					NCU02693	NCU08290
								NCU05141					NCU04117	NCU06273
								NCU06536					NCU00068	NCU09217
								NCU06009					NCU02961	NCU08161
								NCU02886					NCU07001	NCU11338
								NCU06105					NCU00918	NCU04603
								NCU08974					NCU01272	NCU04355
								NCU05770					NCU06331	NCU03711
													NCU09159	NCU00918
													NCU02421	NCU03897
													NCU05638	NCU08841
													NCU04936	NCU08997
													NCU00403	NCU10044
													NCU06369	NCU03678
													NCU09214	NCU07817
													NCU03981	NCU03813
													NCU04300	NCU00579
													NCU03915	NCU03914
													NCU07367	NCU01611
													NCU01445	NCU05944
													NCU09005	NCU00696
													NCU00492	NCU06260
													NCU06353	NCU06506
													NCU06718	NCU00226
													NCU01950	NCU01052
													NCU02829	NCU02747
													NCU07674	NCU00024
													NCU04303	NCU04844
													NCU03992	NCU04583
													NCU00281	NCU02596
													NCU07967	NCU03885
													NCU06555	NCU02876
													NCU03802	NCU06975
													NCU07273	NCU00895
													NCU04279	NCU08177
													NCU05164	NCU00249
													NCU03048	NCU02945
													NCU09329	NCU02826
													NCU01181	NCU00450
													NCU09257	NCU12114
													NCU03631	NCU03881
													NCU00215	NCU02732
													NCU06130	NCU00916
													NCU02413	NCU10028
													NCU03139	NCU03064
													NCU03317	NCU09317
													NCU03111	NCU07996
													NCU07925	NCU09152
													NCU04359	NCU08880
													NCU00980	NCU06284
													NCU10400	NCU06968
													NCU03818	NCU04363
													NCU04615	NCU04737
													NCU03297	NCU03465
													NCU07556	NCU01793
													NCU04116	NCU00035
													NCU00945	NCU01854
													NCU03596	NCU01947
													NCU03281	NCU03878
													NCU04115	NCU08070
													NCU04395	NCU02814
													NCU03768	NCU00725
													NCU09899	NCU00896
													NCU09252	NCU16423
													NCU02974	NCU09523
													NCU00035	NCU09897
													NCU00915	NCU00493
													NCU06401	NCU08150
													NCU06057	NCU06242
													NCU06387	NCU01646
													NCU08273	NCU08338
													NCU03552	NCU02203
													NCU01441	NCU00867
													NCU09255	NCU02307
													NCU06698	NCU00080
													NCU03387	NCU03989
													NCU10020	NCU05123
													NCU03045	NCU00568
													NCU07029	NCU04936
													NCU00725	NCU01247
													NCU04493	NCU04814
													NCU06301	NCU03335
													NCU03944	NCU08821
													NCU01068	NCU07556
													NCU04780	NCU03967
													NCU04942	NCU03889
													NCU03591	NCU08346
													NCU02566	NCU00373
													NCU10036	NCU00180
													NCU00898	NCU04255
													NCU06242	NCU02433
													NCU01640	NCU01465
													NCU06317	NCU02690
													NCU08345	NCU04174
													NCU04737	NCU09806
													NCU09710	NCU02671
													NCU03622	NCU04284
													NCU09312	NCU09301
													NCU09216	NCU04386
													NCU10789	NCU07273
													NCU04467	NCU06171
													NCU00442	NCU06710
													NCU01879	NCU00624
													NCU09108	NCU02007
													NCU03647	NCU06057
													NCU07032	NCU08566
													NCU06602	NCU06404
													NCU03493	NCU08138
													NCU03029	NCU01366
													NCU03756	NCU09329
													NCU09514	NCU00515
													NCU02111	NCU08956
													NCU00992	NCU07379
													NCU02659	NCU08340
													NCU03131	NCU00461
													NCU00503	NCU01501
													NCU04143	NCU01571
													NCU11249	NCU07121
													NCU01955	NCU09169
													NCU03710	NCU09432
													NCU00405	NCU09935
													NCU08998	NCU09564
													NCU00814	NCU06746
													NCU04063	NCU08023
													NCU00180	NCU06177
													NCU03929	NCU02422
													NCU06678	NCU03303
													NCU08748	NCU08637
													NCU05313	NCU00025
													NCU07112	NCU03792
													NCU04713	NCU08292
													NCU08769	NCU11181
													NCU06167	NCU09263
													NCU16490	NCU00743
													NCU00585	NCU05237
													NCU03546	NCU07947
													NCU02795	NCU04797
													NCU07319	NCU16845
													NCU01409	NCU02556
													NCU05133	NCU07498
													NCU00770	NCU07582
													NCU05829	NCU00453
													NCU10658	NCU04452
													NCU03316	NCU09216
													NCU09711	NCU03883
													NCU01965	NCU07495
													NCU06619	NCU03368
													NCU02307	NCU06863
													NCU00876	NCU02360
													NCU03993	NCU04160
													NCU06856	NCU00521
													NCU02434	NCU02837
													NCU05537	NCU03381
													NCU11223	NCU09748
													NCU06876	NCU06704
													NCU00351	NCU04265
													NCU02615	NCU05638
													NCU05226	NCU02746
													NCU08354	NCU01797
													NCU09370	NCU04436
													NCU03893	NCU06890
													NCU07585	NCU01728
													NCU05777	NCU00351
													NCU04544	NCU09252
													NCU16549	NCU07739
													NCU04175	NCU09312
													NCU02599	NCU02504
													NCU06034	NCU06986
													NCU04100	NCU07326
													NCU02896	NCU06856
													NCU03881	NCU02833
													NCU02515	NCU02413
													NCU04730	NCU07584
													NCU16399	NCU03905
													NCU06699	NCU01166
													NCU04022	NCU02547
													NCU02837	NCU01427
													NCU02380	NCU03091
													NCU00421	NCU01817
													NCU10853	NCU02490
													NCU04542	NCU08369
													NCU00565	NCU03486
													NCU02055	NCU01342
													NCU03792	NCU06430
													NCU04449	NCU01720
													NCU09505	NCU01036
													NCU09422	NCU08382
													NCU02244	NCU01813
													NCU16875	NCU05404
													NCU09322	NCU08067
													NCU00592	NCU06702
													NCU01886	NCU05313
													NCU04770	NCU04063
													NCU04513	NCU05990
													NCU03732	NCU07590
													NCU06974	NCU07253
													NCU03335	NCU06815
													NCU02404	NCU16422
													NCU02598	NCU09324
													NCU09573	NCU06200
													NCU06112	NCU09079
													NCU05959	NCU01181
													NCU09006	NCU09693
													NCU01648	NCU04048
													NCU01912	NCU01345
													NCU06209	NCU00005
													NCU05148	NCU04249
													NCU02840	NCU07259
													NCU06256	NCU06290
													NCU08847	NCU02738
													NCU08174	NCU09710
													NCU01737	NCU01477
													NCU07063	NCU01068
													NCU01913	NCU03904
													NCU04650	NCU10046
													NCU07937	NCU03184
													NCU03064	NCU09182
													NCU05394	NCU03033
													NCU03922	NCU06678
													NCU11085	NCU09518
													NCU06404	NCU03463
													NCU04605
													NCU00150
													NCU04404
													NCU02015
													NCU06048
													NCU04470
													NCU07739
													NCU00673
													NCU03888
													NCU02685
													NCU01481
													NCU07156
													NCU09248
													NCU08713
													NCU03571

## Sheet: p2
The comparison is done to p3_t367110_Neu_crass_v12 containing 10813 annotated genes.
766 out of 766 genes are found:
NCU00010T0 NCU00017T0 NCU00024T0 NCU00025T0 NCU00026T0 NCU00035T0 NCU00046T0 NCU00054T0 NCU00055T0 NCU00061T0 NCU00064T0 NCU00068T0 NCU00088T0 NCU00121T0 NCU00129T0 NCU00138T0 NCU00146T0 NCU00154T0 NCU00162T0 NCU00169T0 NCU00180T0 NCU00182T0 NCU00184T0 NCU00188T0 NCU00214T0 NCU00215T0 NCU00230T0 NCU00247T0 NCU00248T0 NCU00249T0 NCU00281T0 NCU00282T0 NCU00289T0 NCU00290T0 NCU00322T0 NCU00332T0 NCU…
FUNCTIONAL CATEGORY	abs SET	rel SET	genes SET	abs GENOME	rel GENOME	rel SET/rel GENOME	P-VALUE
01 METABOLISM	220	28.7	NCU00579T0 NCU00585T0 NCU00651T0 NCU00669T0 NCU00821T0 NCU00865T0 NCU00955T0 NCU00984T0 NCU01856T0 NCU01912T0 NCU01945T0 NCU01997T0 NCU02134T0 NCU02175T0 NCU02179T0 NCU02478T0 NCU02544T0 NCU02550T0 NCU02556T0 NCU02582T0 NCU02663T0 NCU02702T0 NCU02785T0 NCU02814T0 NCU02850T0 NCU02885T0 NCU02909T0 NCU03029T0 NCU03134T0 NCU03171T0 NCU03243T0 NCU03317T0 NCU07366T0 NCU07404T0 NCU07434T0 NCU07473T0 NCU…	2950	27.2	1.05515	0.187671
01.01 amino acid metabolism	21	2.74	NCU02663T0 NCU02702T0 NCU02785T0 NCU07366T0 NCU09199T0 NCU11249T0 NCU01803T0 NCU00154T0 NCU08998T0 NCU06401T0 NCU07723T0 NCU01147T0 NCU01181T0 NCU01188T0 NCU03646T0 NCU03697T0 NCU04264T0 NCU10546T0 NCU04050T0 NCU04771T0 NCU02397T0	478	4.42	0.61991	1
01.01.03 assimilation of ammonia, metabolism of the glutamate group	3	0.39	NCU07366T0 NCU08998T0 NCU04264T0	102	0.94	0.414894	1
01.01.03.01 metabolism of glutamine	2	0.26	NCU07366T0 NCU04264T0	20	0.18	1.44444	0.419301
01.01.03.01.01 biosynthesis of glutamine	1	0.13	NCU04264T0	8	0.07	1.85714	0.444562
01.01.03.02 metabolism of glutamate	2	0.26	NCU07366T0 NCU04264T0	57	0.52	0.5	1
01.01.03.02.01 biosynthesis of glutamate	1	0.13	NCU04264T0	39	0.36	0.361111	1
01.01.03.05 metabolism of arginine	1	0.13	NCU08998T0	39	0.36	0.361111	1
01.01.03.05.01 biosynthesis of arginine	1	0.13	NCU08998T0	26	0.24	0.541667	1
01.01.06 metabolism of the aspartate family	3	0.39	NCU02663T0 NCU03697T0 NCU04771T0	106	0.98	0.397959	1
01.01.06.05 metabolism of methionine	1	0.13	NCU03697T0	46	0.42	0.309524	1
01.01.06.05.01 biosynthesis of methionine	1	0.13	NCU03697T0	29	0.26	0.5	1
01.01.06.06 metabolism of lysine	2	0.26	NCU02663T0 NCU04771T0	34	0.31	0.83871	1
01.01.06.06.02 degradation of lysine	2	0.26	NCU02663T0 NCU04771T0	14	0.12	2.16667	0.260913
01.01.09 metabolism of the cysteine - aromatic group	7	0.91	NCU02702T0 NCU02785T0 NCU09199T0 NCU06401T0 NCU07723T0 NCU10546T0 NCU04771T0	179	1.65	0.551515	1
01.01.09.01 metabolism of glycine	1	0.13	NCU04771T0	27	0.24	0.541667	1
01.01.09.01.01 biosynthesis of glycine	1	0.13	NCU04771T0	18	0.16	0.8125	1
01.01.09.04 metabolism of phenylalanine	4	0.52	NCU02702T0 NCU06401T0 NCU07723T0 NCU10546T0	46	0.42	1.2381	0.41266
01.01.09.04.01 biosynthesis of phenylalanine	1	0.13	NCU10546T0	23	0.21	0.619048	1
01.01.09.04.02 degradation of phenylalanine	2	0.26	NCU06401T0 NCU10546T0	23	0.21	1.2381	0.492075
01.01.09.05 metabolism of tyrosine	3	0.39	NCU02702T0 NCU09199T0 NCU07723T0	43	0.39	1	1
01.01.09.05.02 degradation of tyrosine	1	0.13	NCU09199T0	20	0.18	0.722222	1
01.01.09.06 metabolism of tryptophan	1	0.13	NCU02702T0	46	0.42	0.309524	1
01.01.13 regulation of amino acid metabolism	2	0.26	NCU01188T0 NCU04050T0	43	0.39	0.666667	1
01.02 nitrogen, sulfur and selenium metabolism	9	1.17	NCU03029T0 NCU03171T0 NCU07366T0 NCU08998T0 NCU09169T0 NCU10763T0 NCU01275T0 NCU04264T0 NCU05780T0	220	2.03	0.576355	1
01.02.02 nitrogen metabolism	1	0.13	NCU07366T0	47	0.43	0.302326	1
01.02.07 regulation of nitrogen, sulfur and selenium metabolism	4	0.52	NCU03029T0 NCU08998T0 NCU09169T0 NCU05780T0	49	0.45	1.15556	0.461072
01.02.07.01 regulation of nitrogen metabolism	2	0.26	NCU09169T0 NCU05780T0	14	0.12	2.16667	0.260913
01.03 nucleotide/nucleoside/nucleobase metabolism	21	2.74	NCU01945T0 NCU02134T0 NCU07498T0 NCU11187T0 NCU16423T0 NCU00403T0 NCU05693T0 NCU06260T0 NCU04421T0 NCU04936T0 NCU05264T0 NCU06386T0 NCU07590T0 NCU07965T0 NCU08271T0 NCU10762T0 NCU11050T0 NCU06678T0 NCU06698T0 NCU03989T0 NCU04019T0	435	4.02	0.681592	1
01.03.01 purin nucleotide/nucleoside/nucleobase metabolism	7	0.91	NCU01945T0 NCU11187T0 NCU05693T0 NCU06386T0 NCU07590T0 NCU07965T0 NCU08271T0	151	1.39	0.654676	1
01.03.01.01 purine nucleotide /nucleoside/nucleobase catabolism	1	0.13	NCU07590T0	11	0.1	1.3	0.554525
01.03.04 pyrimidine nucleotide/nucleoside/nucleobase metabolism	5	0.65	NCU04936T0 NCU05264T0 NCU07590T0 NCU10762T0 NCU06698T0	90	0.83	0.783133	1
01.03.04.01 pyrimidine nucleotide/nucleoside/nucleobase catabolism	2	0.26	NCU05264T0 NCU07590T0	9	0.08	3.25	0.129548
01.03.10 metabolism of cyclic and unusual nucleotides	2	0.26	NCU07590T0 NCU04019T0	28	0.25	1.04	0.599717
01.03.16 polynucleotide degradation	4	0.52	NCU02134T0 NCU07498T0 NCU16423T0 NCU06678T0	125	1.15	0.452174	1
01.03.16.01 RNA degradation	1	0.13	NCU06678T0	79	0.73	0.178082	1
01.03.16.03 DNA degradation	1	0.13	NCU06678T0	15	0.13	1	1
01.04 phosphate metabolism	46	6	NCU01997T0 NCU02544T0 NCU02556T0 NCU02702T0 NCU02814T0 NCU02885T0 NCU07495T0 NCU08346T0 NCU11187T0 NCU03571T0 NCU08743T0 NCU10809T0 NCU00088T0 NCU00188T0 NCU00230T0 NCU05693T0 NCU06202T0 NCU06230T0 NCU06250T0 NCU06260T0 NCU06460T0 NCU07546T0 NCU07556T0 NCU08779T0 NCU04421T0 NCU04898T0 NCU04990T0 NCU05160T0 NCU06969T0 NCU06987T0 NCU08271T0 NCU10762T0 NCU01181T0 NCU01330T0 NCU03591T0 NCU03792T0 NCU…	620	5.73	1.04712	0.39221
01.04.04 regulation of phosphate metabolism	3	0.39	NCU07495T0 NCU08743T0 NCU08779T0	35	0.32	1.21875	0.45559
01.05 C-compound and carbohydrate metabolism	95	12.4	NCU00651T0 NCU00669T0 NCU00865T0 NCU00955T0 NCU00984T0 NCU01912T0 NCU02179T0 NCU02478T0 NCU02550T0 NCU02582T0 NCU02702T0 NCU02785T0 NCU02850T0 NCU02909T0 NCU03134T0 NCU03317T0 NCU07366T0 NCU07404T0 NCU09216T0 NCU09322T0 NCU09332T0 NCU09333T0 NCU09821T0 NCU09976T0 NCU10497T0 NCU10852T0 NCU11248T0 NCU01509T0 NCU01648T0 NCU03328T0 NCU03503T0 NCU05454T0 NCU06779T0 NCU09491T0 NCU09760T0 NCU00088T0 NCU…	1167	10.7	1.15888	0.0783789
01.05.02 sugar, glucoside, polyol and carboxylate metabolism	29	3.78	NCU00651T0 NCU00865T0 NCU03134T0 NCU03317T0 NCU07366T0 NCU07404T0 NCU09332T0 NCU09821T0 NCU09976T0 NCU01648T0 NCU03328T0 NCU03503T0 NCU05454T0 NCU00403T0 NCU11399T0 NCU04936T0 NCU06386T0 NCU07326T0 NCU07965T0 NCU10762T0 NCU04203T0 NCU06698T0 NCU08852T0 NCU04726T0 NCU05133T0 NCU06057T0 NCU08398T0 NCU09041T0 NCU09281T0	265	2.45	1.54286	0.0126487
01.05.02.01 nucleotide-sugar metabolism	6	0.78	NCU00403T0 NCU04936T0 NCU06386T0 NCU07965T0 NCU06698T0 NCU05133T0	18	0.16	4.875	0.00109862
01.05.02.04 sugar, glucoside, polyol and carboxylate anabolism	6	0.78	NCU03503T0 NCU04936T0 NCU06386T0 NCU07965T0 NCU04203T0 NCU09041T0	87	0.8	0.975	1
01.05.02.07 sugar, glucoside, polyol and carboxylate catabolism	11	1.43	NCU00865T0 NCU07404T0 NCU09821T0 NCU09976T0 NCU03328T0 NCU05454T0 NCU07326T0 NCU04203T0 NCU06698T0 NCU04726T0 NCU09041T0	191	1.76	0.8125	1
01.05.03 polysaccharide metabolism	36	4.69	NCU00984T0 NCU02478T0 NCU02909T0 NCU03134T0 NCU07366T0 NCU07404T0 NCU09322T0 NCU10497T0 NCU10852T0 NCU03328T0 NCU03503T0 NCU09491T0 NCU00403T0 NCU00449T0 NCU08779T0 NCU04870T0 NCU04885T0 NCU04936T0 NCU06386T0 NCU07965T0 NCU09664T0 NCU10762T0 NCU03646T0 NCU04168T0 NCU04170T0 NCU04203T0 NCU06698T0 NCU03914T0 NCU04726T0 NCU05136T0 NCU05606T0 NCU09791T0 NCU02349T0 NCU04554T0 NCU05873T0 NCU09281T0	251	2.32	2.02155	3.67654e-05
01.05.03.01 glycogen metabolism	3	0.39	NCU08779T0 NCU06698T0 NCU09281T0	15	0.13	3	0.0850977
01.05.03.01.04 glycogen anabolism	1	0.13	NCU06698T0	7	0.06	2.16667	0.402185
01.05.03.01.07 glycogen catabolism	1	0.13	NCU09281T0	3	0.02	6.5	0.197839
01.05.03.03 chitin metabolism	2	0.26	NCU07366T0 NCU09322T0	24	0.22	1.18182	0.515027
01.05.03.03.04 chitin anabolism	2	0.26	NCU07366T0 NCU09322T0	19	0.17	1.52941	0.393869
01.05.06 C-2 compound and organic acid metabolism	2	0.26	NCU00865T0 NCU02397T0	28	0.25	1.04	0.599717
01.05.06.07 C-2 compound and organic acid catabolism	2	0.26	NCU00865T0 NCU02397T0	24	0.22	1.18182	0.515027
01.05.09 aminosaccharide metabolism	7	0.91	NCU00984T0 NCU07366T0 NCU10852T0 NCU04936T0 NCU10762T0 NCU04726T0 NCU04554T0	45	0.41	2.21951	0.0374355
01.05.09.04 aminosaccharide anabolism	4	0.52	NCU07366T0 NCU04936T0 NCU10762T0 NCU04554T0	24	0.22	2.36364	0.0857013
01.05.09.07 aminosaccharide catabolism	2	0.26	NCU04726T0 NCU04554T0	19	0.17	1.52941	0.393869
01.05.10 aliphatic hydrocarbon metabolism	1	0.13	NCU01275T0	4	0.03	4.33333	0.254681
01.05.10.07 aliphatic hydrocarbon catabolism	1	0.13	NCU01275T0	4	0.03	4.33333	0.254681
01.05.11 aromate metabolism	5	0.65	NCU00955T0 NCU02785T0 NCU00088T0 NCU06332T0 NCU01454T0	54	0.49	1.32653	0.335608
01.05.11.04 aromate anabolism	1	0.13	NCU02785T0	15	0.13	1	1
01.05.11.07 aromate catabolism	2	0.26	NCU00955T0 NCU00088T0	42	0.38	0.684211	1
01.05.11.07.01 aerobic aromate catabolism	2	0.26	NCU00955T0 NCU00088T0	41	0.37	0.702703	1
01.05.13 transfer of activated C-1 groups	2	0.26	NCU09760T0 NCU06616T0	80	0.73	0.356164	1
01.05.13.01 S-adenosyl-methionine - homocysteine cycle	2	0.26	NCU09760T0 NCU06616T0	33	0.3	0.866667	1
01.05.25 regulation of C-compound and carbohydrate metabolism	10	1.3	NCU02582T0 NCU09322T0 NCU09333T0 NCU06250T0 NCU08779T0 NCU04390T0 NCU04990T0 NCU08807T0 NCU16845T0 NCU01188T0	196	1.81	0.718232	1
01.06 lipid, fatty acid and isoprenoid metabolism	56	7.31	NCU00579T0 NCU00585T0 NCU00955T0 NCU01856T0 NCU02175T0 NCU03243T0 NCU07434T0 NCU07473T0 NCU09312T0 NCU10506T0 NCU10852T0 NCU01803T0 NCU03460T0 NCU03503T0 NCU05454T0 NCU09473T0 NCU00035T0 NCU00129T0 NCU00281T0 NCU06460T0 NCU08785T0 NCU11180T0 NCU11399T0 NCU04419T0 NCU06332T0 NCU06342T0 NCU06369T0 NCU06386T0 NCU06969T0 NCU07965T0 NCU10400T0 NCU10762T0 NCU01004T0 NCU01181T0 NCU01193T0 NCU01275T0 NCU…	606	5.6	1.30536	0.0232518
01.06.02 membrane lipid metabolism	19	2.48	NCU03243T0 NCU07473T0 NCU10852T0 NCU03503T0 NCU05454T0 NCU00281T0 NCU11399T0 NCU06342T0 NCU06386T0 NCU06969T0 NCU07965T0 NCU10400T0 NCU01004T0 NCU01330T0 NCU03792T0 NCU07741T0 NCU12114T0 NCU02282T0 NCU06057T0	138	1.27	1.95276	0.00389127
01.06.02.01 phospholipid metabolism	16	2.08	NCU03243T0 NCU10852T0 NCU05454T0 NCU11399T0 NCU06342T0 NCU06386T0 NCU06969T0 NCU07965T0 NCU10400T0 NCU01004T0 NCU01330T0 NCU03792T0 NCU07741T0 NCU12114T0 NCU02282T0 NCU06057T0	104	0.96	2.16667	0.00254777
01.06.02.02 glycolipid metabolism	4	0.52	NCU07473T0 NCU10852T0 NCU03503T0 NCU00281T0	40	0.36	1.44444	0.313956
01.06.05 fatty acid metabolism	4	0.52	NCU09473T0 NCU01181T0 NCU09041T0 NCU09390T0	98	0.9	0.577778	1
01.06.06 isoprenoid metabolism	11	1.43	NCU00579T0 NCU00585T0 NCU09312T0 NCU03460T0 NCU00035T0 NCU04419T0 NCU06369T0 NCU01427T0 NCU04610T0 NCU03897T0 NCU04090T0	105	0.97	1.47423	0.123458
01.06.06.11 tetracyclic and pentacyclic triterpenes (cholesterin, steroids and hopanoids) metabolism	7	0.91	NCU00579T0 NCU00035T0 NCU06369T0 NCU01427T0 NCU04610T0 NCU03897T0 NCU04090T0	80	0.73	1.24658	0.338114
01.06.06.13 tetraterpenes (carotinoids) metabolism	1	0.13	NCU00585T0	3	0.02	6.5	0.197839
01.06.10 regulation of lipid, fatty acid and isoprenoid metabolism	5	0.65	NCU01856T0 NCU01422T0 NCU07741T0 NCU09692T0 NCU03929T0	32	0.29	2.24138	0.0723021
01.07 metabolism of vitamins, cofactors, and prosthetic groups	9	1.17	NCU02850T0 NCU04936T0 NCU06369T0 NCU06401T0 NCU08291T0 NCU01427T0 NCU04019T0 NCU04771T0 NCU02397T0	262	2.42	0.483471	1
01.07.01 biosynthesis of vitamins, cofactors, and prosthetic groups	4	0.52	NCU08291T0 NCU01427T0 NCU04019T0 NCU02397T0	166	1.53	0.339869	1
01.07.07 regulation of the metabolism of vitamins, cofactors, and prosthetic groups	1	0.13	NCU02397T0	8	0.07	1.85714	0.444562
01.20 secondary metabolism	53	6.91	NCU00585T0 NCU00821T0 NCU00955T0 NCU02702T0 NCU08607T0 NCU09199T0 NCU09321T0 NCU10239T0 NCU16370T0 NCU16472T0 NCU08705T0 NCU00017T0 NCU00054T0 NCU00055T0 NCU00088T0 NCU07823T0 NCU08785T0 NCU08998T0 NCU04390T0 NCU04419T0 NCU04905T0 NCU04906T0 NCU06583T0 NCU07029T0 NCU07723T0 NCU08291T0 NCU01004T0 NCU01147T0 NCU01427T0 NCU03686T0 NCU03697T0 NCU03776T0 NCU04161T0 NCU04260T0 NCU04262T0 NCU04293T0 NCU…	728	6.73	1.02675	0.437642
01.20.01 metabolism of primary metabolic sugar derivatives	1	0.13	NCU09283T0	19	0.17	0.764706	1
01.20.15 metabolism of derivatives of dehydroquinic acid, shikimic acid and chorismic acid	1	0.13	NCU02702T0	28	0.25	0.52	1
01.20.17 metabolism of secondary products derived from primary amino acids	1	0.13	NCU08998T0	61	0.56	0.232143	1
01.20.17.01 metabolism of nonprotein amino acids	1	0.13	NCU08998T0	23	0.21	0.619048	1
01.20.19 metabolism of secondary products derived from glycine, L-serine and L-alanine	2	0.26	NCU08291T0 NCU01004T0	29	0.26	1	1
01.20.19.01 metabolism of porphyrins	1	0.13	NCU08291T0	24	0.22	0.590909	1
01.20.33 metabolism of secondary products derived from L-tryptophan	1	0.13	NCU01147T0	9	0.08	1.625	0.483938
01.20.35 metabolism of secondary products derived from L-phenylalanine and L-tyrosine	6	0.78	NCU09199T0 NCU09321T0 NCU07823T0 NCU03697T0 NCU10546T0 NCU09390T0	41	0.37	2.10811	0.0669321
01.20.35.01 metabolism of phenylpropanoids	6	0.78	NCU09199T0 NCU09321T0 NCU07823T0 NCU03697T0 NCU10546T0 NCU09390T0	39	0.36	2.16667	0.0546321
01.20.35.01.01 metabolism of melanins	4	0.52	NCU09199T0 NCU09321T0 NCU07823T0 NCU09390T0	22	0.2	2.6	0.0658657
01.20.37 metabolism of peptide derived compounds	1	0.13	NCU05780T0	33	0.3	0.433333	1
01.20.37.01 metabolism of thioredoxin, glutaredoxin, glutathion	1	0.13	NCU05780T0	20	0.18	0.722222	1
01.20.70 regulation of secondary metabolism	2	0.26	NCU00017T0 NCU04390T0	27	0.24	1.08333	0.579633
01.25 extracellular metabolism	6	0.78	NCU09976T0 NCU09491T0 NCU04870T0 NCU03646T0 NCU04170T0 NCU09791T0	65	0.6	1.3	0.312153
01.25.01 extracellular polysaccharide degradation	4	0.52	NCU09976T0 NCU03646T0 NCU04170T0 NCU09791T0	34	0.31	1.67742	0.218101
01.25.07 extracellular ester compound degradation	2	0.26	NCU09491T0 NCU04870T0	8	0.07	3.71429	0.105545
02 ENERGY	30	3.91	NCU00865T0 NCU00898T0 NCU01997T0 NCU02111T0 NCU02179T0 NCU02702T0 NCU02850T0 NCU07366T0 NCU05454T0 NCU00182T0 NCU08779T0 NCU04452T0 NCU05160T0 NCU07723T0 NCU08291T0 NCU01181T0 NCU04101T0 NCU04203T0 NCU06698T0 NCU07739T0 NCU03914T0 NCU03921T0 NCU05133T0 NCU02349T0 NCU02397T0 NCU02422T0 NCU05777T0 NCU06123T0 NCU08398T0 NCU09281T0	529	4.89	0.799591	1
02.01 glycolysis and gluconeogenesis	6	0.78	NCU00898T0 NCU05454T0 NCU04101T0 NCU05133T0 NCU05777T0 NCU08398T0	90	0.83	0.939759	1
02.01.03 regulation of glycolysis and gluconeogenesis	3	0.39	NCU00898T0 NCU04101T0 NCU05777T0	24	0.22	1.77273	0.239609
02.07 pentose-phosphate pathway	2	0.26	NCU02702T0 NCU06123T0	40	0.36	0.722222	1
02.10 tricarboxylic-acid pathway (citrate cycle, Krebs cycle, TCA cycle)	1	0.13	NCU00182T0	59	0.54	0.240741	1
02.11 electron transport and membrane-associated energy conservation	4	0.52	NCU04452T0 NCU05160T0 NCU01181T0 NCU02422T0	150	1.38	0.376812	1
02.11.05 accessory proteins of electron transport and membrane-associated energy conservation	2	0.26	NCU05160T0 NCU02422T0	58	0.53	0.490566	1
02.13 respiration	9	1.17	NCU00865T0 NCU01997T0 NCU02179T0 NCU05454T0 NCU08291T0 NCU07739T0 NCU03921T0 NCU02397T0 NCU02422T0	182	1.68	0.696429	1
02.13.03 aerobic respiration	4	0.52	NCU02179T0 NCU08291T0 NCU03921T0 NCU02422T0	112	1.03	0.504854	1
02.16 fermentation	5	0.65	NCU02179T0 NCU02850T0 NCU07723T0 NCU02397T0 NCU06123T0	65	0.6	1.08333	0.492108
02.16.01 alcohol fermentation	1	0.13	NCU02397T0	28	0.25	0.52	1
02.16.03 lactate fermentation	2	0.26	NCU02179T0 NCU06123T0	12	0.11	2.36364	0.207036
02.16.03.03 heterofermentative pathway and fermentaton of other saccharides	1	0.13	NCU06123T0	2	0.01	13	0.136669
02.19 metabolism of energy reserves (e.g. glycogen, trehalose)	7	0.91	NCU07366T0 NCU08779T0 NCU04203T0 NCU06698T0 NCU03914T0 NCU02349T0 NCU09281T0	62	0.57	1.59649	0.147352
02.25 oxidation of fatty acids	1	0.13	NCU01181T0	44	0.4	0.325	1
02.45 energy conversion and regeneration	3	0.39	NCU00865T0 NCU02111T0 NCU04452T0	69	0.63	0.619048	1
02.45.11 conversion to kinetic energy (e.g. movement)	1	0.13	NCU02111T0	19	0.17	0.764706	1
10 CELL CYCLE AND DNA PROCESSING	76	9.92	NCU00579T0 NCU00598T0 NCU00600T0 NCU00631T0 NCU00669T0 NCU00984T0 NCU02134T0 NCU02175T0 NCU02556T0 NCU02636T0 NCU02814T0 NCU02885T0 NCU02913T0 NCU03029T0 NCU03043T0 NCU03064T0 NCU07498T0 NCU08346T0 NCU08634T0 NCU09085T0 NCU09265T0 NCU09322T0 NCU10006T0 NCU16423T0 NCU01629T0 NCU01640T0 NCU06738T0 NCU08489T0 NCU09760T0 NCU10809T0 NCU00064T0 NCU00388T0 NCU05726T0 NCU06202T0 NCU06230T0 NCU06250T0 NCU…	1191	11	0.901818	1
10.01 DNA processing	37	4.83	NCU00579T0 NCU00598T0 NCU00631T0 NCU02134T0 NCU02556T0 NCU02814T0 NCU02913T0 NCU03043T0 NCU03064T0 NCU07498T0 NCU08346T0 NCU08634T0 NCU10006T0 NCU16423T0 NCU01629T0 NCU06738T0 NCU09760T0 NCU10809T0 NCU00388T0 NCU06264T0 NCU07556T0 NCU09159T0 NCU04389T0 NCU05160T0 NCU07925T0 NCU08807T0 NCU01188T0 NCU01422T0 NCU03649T0 NCU03650T0 NCU06678T0 NCU08852T0 NCU08938T0 NCU11102T0 NCU04737T0 NCU02413T0 NCU…	634	5.86	0.824232	1
10.01.02 DNA topology	4	0.52	NCU08346T0 NCU10809T0 NCU09159T0 NCU05160T0	104	0.96	0.541667	1
10.01.03 DNA synthesis and replication	7	0.91	NCU00598T0 NCU06738T0 NCU06264T0 NCU09159T0 NCU01188T0 NCU11102T0 NCU04737T0	163	1.5	0.606667	1
10.01.03.05 extension/ polymerization activity	1	0.13	NCU06264T0	49	0.45	0.288889	1
10.01.05 DNA recombination and DNA repair	18	2.34	NCU00631T0 NCU02814T0 NCU02913T0 NCU07498T0 NCU08346T0 NCU16423T0 NCU06738T0 NCU10809T0 NCU06264T0 NCU07556T0 NCU09159T0 NCU05160T0 NCU03649T0 NCU03650T0 NCU06678T0 NCU08852T0 NCU08938T0 NCU04737T0	317	2.93	0.798635	1
10.01.05.01 DNA repair	18	2.34	NCU00631T0 NCU02814T0 NCU02913T0 NCU07498T0 NCU08346T0 NCU16423T0 NCU06738T0 NCU10809T0 NCU06264T0 NCU07556T0 NCU09159T0 NCU05160T0 NCU03649T0 NCU03650T0 NCU06678T0 NCU08852T0 NCU08938T0 NCU04737T0	264	2.44	0.959016	1
10.01.05.03 DNA recombination	7	0.91	NCU00631T0 NCU08346T0 NCU16423T0 NCU06264T0 NCU03650T0 NCU06678T0 NCU08852T0	128	1.18	0.771186	1
10.01.05.03.01 meiotic recombination	1	0.13	NCU08346T0	35	0.32	0.40625	1
10.01.05.03.03 somatic / mitotic recombination	1	0.13	NCU08852T0	21	0.19	0.684211	1
10.01.09 DNA restriction or modification	23	3	NCU00579T0 NCU00631T0 NCU02134T0 NCU02556T0 NCU03043T0 NCU03064T0 NCU08634T0 NCU10006T0 NCU01629T0 NCU06738T0 NCU09760T0 NCU10809T0 NCU00388T0 NCU07556T0 NCU04389T0 NCU07925T0 NCU08807T0 NCU01422T0 NCU03650T0 NCU06678T0 NCU04737T0 NCU02413T0 NCU06095T0	323	2.98	1.00671	0.521665
10.01.09.05 DNA conformation modification (e.g. chromatin)	23	3	NCU00579T0 NCU00631T0 NCU02134T0 NCU02556T0 NCU03043T0 NCU03064T0 NCU08634T0 NCU10006T0 NCU01629T0 NCU06738T0 NCU09760T0 NCU10809T0 NCU00388T0 NCU07556T0 NCU04389T0 NCU07925T0 NCU08807T0 NCU01422T0 NCU03650T0 NCU06678T0 NCU04737T0 NCU02413T0 NCU06095T0	315	2.91	1.03093	0.471551
10.03 cell cycle	55	7.18	NCU00598T0 NCU00600T0 NCU00669T0 NCU00984T0 NCU02175T0 NCU02556T0 NCU02636T0 NCU02814T0 NCU02885T0 NCU03029T0 NCU07498T0 NCU08346T0 NCU09085T0 NCU09265T0 NCU09322T0 NCU16423T0 NCU01629T0 NCU01640T0 NCU06738T0 NCU08489T0 NCU00064T0 NCU00388T0 NCU05726T0 NCU06202T0 NCU06230T0 NCU06250T0 NCU06264T0 NCU06437T0 NCU07530T0 NCU09159T0 NCU11399T0 NCU04389T0 NCU04990T0 NCU05160T0 NCU05309T0 NCU06331T0 NCU…	800	7.39	0.971583	1
10.03.01 mitotic cell cycle and cell cycle control	37	4.83	NCU00598T0 NCU00600T0 NCU00984T0 NCU02175T0 NCU02556T0 NCU02814T0 NCU02885T0 NCU03029T0 NCU08346T0 NCU09085T0 NCU16423T0 NCU01629T0 NCU01640T0 NCU08489T0 NCU05726T0 NCU06202T0 NCU06230T0 NCU06250T0 NCU06437T0 NCU07530T0 NCU09159T0 NCU11399T0 NCU04990T0 NCU05160T0 NCU05309T0 NCU06404T0 NCU06969T0 NCU07293T0 NCU10762T0 NCU01188T0 NCU06678T0 NCU03897T0 NCU03982T0 NCU04847T0 NCU05638T0 NCU02270T0 NCU…	552	5.1	0.947059	1
10.03.01.01 mitotic cell cycle	10	1.3	NCU02556T0 NCU08346T0 NCU09085T0 NCU01629T0 NCU01640T0 NCU06250T0 NCU06437T0 NCU04990T0 NCU01188T0 NCU02270T0	233	2.15	0.604651	1
10.03.01.01.01 G1 phase of mitotic cell cycle	2	0.26	NCU02556T0 NCU01629T0	41	0.37	0.702703	1
10.03.01.01.03 G1/S transition of mitotic cell cycle	4	0.52	NCU09085T0 NCU06250T0 NCU04990T0 NCU01188T0	58	0.53	0.981132	1
10.03.01.01.09 G2/M transition of mitotic cell cycle	4	0.52	NCU08346T0 NCU01640T0 NCU01188T0 NCU02270T0	48	0.44	1.18182	0.44507
10.03.01.01.11 M phase	1	0.13	NCU06437T0	84	0.77	0.168831	1
10.03.01.02 cell cycle arrest	3	0.39	NCU02814T0 NCU08346T0 NCU05638T0	37	0.34	1.14706	0.492797
10.03.01.03 cell cycle checkpoints (checkpoints of morphogenesis, DNA-damage,-replication, mitotic phase and spindle)	6	0.78	NCU02814T0 NCU08346T0 NCU16423T0 NCU06230T0 NCU06437T0 NCU02270T0	88	0.81	0.962963	1
10.03.02 meiosis	9	1.17	NCU07498T0 NCU09265T0 NCU00388T0 NCU06264T0 NCU04389T0 NCU06331T0 NCU06342T0 NCU10400T0 NCU06678T0	135	1.24	0.943548	1
10.03.03 cytokinesis (cell division) /septum formation and hydrolysis	10	1.3	NCU02636T0 NCU09322T0 NCU00064T0 NCU06202T0 NCU06230T0 NCU06437T0 NCU01069T0 NCU09692T0 NCU09847T0 NCU06073T0	201	1.85	0.702703	1
10.03.04 nuclear and chromosomal cycle	4	0.52	NCU02175T0 NCU06738T0 NCU04274T0 NCU03897T0	123	1.13	0.460177	1
10.03.04.01 centromere/kinetochore complex maturation	2	0.26	NCU02175T0 NCU06738T0	12	0.11	2.36364	0.207036
10.03.04.05 chromosome segregation/division	2	0.26	NCU04274T0 NCU03897T0	61	0.56	0.464286	1
11 TRANSCRIPTION	58	7.57	NCU00604T0 NCU01856T0 NCU02134T0 NCU02142T0 NCU02490T0 NCU02556T0 NCU02576T0 NCU02724T0 NCU02750T0 NCU02837T0 NCU02913T0 NCU03043T0 NCU03047T0 NCU03064T0 NCU07379T0 NCU08634T0 NCU09333T0 NCU10006T0 NCU10810T0 NCU01629T0 NCU01640T0 NCU01793T0 NCU06738T0 NCU06856T0 NCU10809T0 NCU00054T0 NCU00180T0 NCU00388T0 NCU06260T0 NCU07556T0 NCU09159T0 NCU09169T0 NCU04363T0 NCU04390T0 NCU04410T0 NCU04990T0 NCU…	1225	11.3	0.669912	1
11.02 RNA synthesis	52	6.78	NCU01856T0 NCU02134T0 NCU02142T0 NCU02490T0 NCU02556T0 NCU02576T0 NCU02724T0 NCU02750T0 NCU02913T0 NCU03043T0 NCU03047T0 NCU03064T0 NCU07379T0 NCU08634T0 NCU09333T0 NCU10006T0 NCU10810T0 NCU01629T0 NCU01640T0 NCU01793T0 NCU06738T0 NCU10809T0 NCU00054T0 NCU00180T0 NCU00388T0 NCU06260T0 NCU07556T0 NCU09159T0 NCU09169T0 NCU04363T0 NCU04390T0 NCU04990T0 NCU06586T0 NCU08674T0 NCU08807T0 NCU09748T0 NCU…	947	8.75	0.774857	1
11.02.02 tRNA synthesis	1	0.13	NCU01793T0	63	0.58	0.224138	1
11.02.03 mRNA synthesis	50	6.52	NCU01856T0 NCU02134T0 NCU02142T0 NCU02490T0 NCU02556T0 NCU02576T0 NCU02724T0 NCU02750T0 NCU02913T0 NCU03043T0 NCU03047T0 NCU03064T0 NCU07379T0 NCU08634T0 NCU09333T0 NCU10006T0 NCU10810T0 NCU01629T0 NCU01640T0 NCU06738T0 NCU10809T0 NCU00054T0 NCU00180T0 NCU00388T0 NCU06260T0 NCU07556T0 NCU09169T0 NCU04363T0 NCU04390T0 NCU04990T0 NCU06586T0 NCU08674T0 NCU08807T0 NCU09748T0 NCU11050T0 NCU01386T0 NCU…	862	7.97	0.818068	1
11.02.03.01 general transcription activities	13	1.69	NCU01856T0 NCU02556T0 NCU03047T0 NCU01629T0 NCU07556T0 NCU04363T0 NCU08807T0 NCU09748T0 NCU01422T0 NCU03686T0 NCU06678T0 NCU05064T0 NCU05780T0	190	1.75	0.965714	1
11.02.03.01.01 transcription initiation	5	0.65	NCU02556T0 NCU03047T0 NCU04363T0 NCU08807T0 NCU09748T0	43	0.39	1.66667	0.18603
11.02.03.01.07 transcription termination	1	0.13	NCU06678T0	15	0.13	1	1
11.02.03.04 transcriptional control	45	5.87	NCU01856T0 NCU02134T0 NCU02142T0 NCU02490T0 NCU02556T0 NCU02576T0 NCU02724T0 NCU02750T0 NCU02913T0 NCU03043T0 NCU03047T0 NCU03064T0 NCU07379T0 NCU08634T0 NCU09333T0 NCU10006T0 NCU01629T0 NCU01640T0 NCU06738T0 NCU10809T0 NCU00054T0 NCU00180T0 NCU00388T0 NCU07556T0 NCU09169T0 NCU04363T0 NCU04390T0 NCU04990T0 NCU06586T0 NCU08807T0 NCU09748T0 NCU01386T0 NCU01422T0 NCU03686T0 NCU04101T0 NCU06678T0 NCU…	723	6.68	0.878743	1
11.02.03.04.01 transcription activation	12	1.56	NCU02556T0 NCU03043T0 NCU09333T0 NCU01629T0 NCU01640T0 NCU10809T0 NCU00054T0 NCU01422T0 NCU03967T0 NCU04050T0 NCU02397T0 NCU02413T0	148	1.36	1.14706	0.356611
11.02.03.04.03 transcription repression	6	0.78	NCU10006T0 NCU01629T0 NCU09169T0 NCU08807T0 NCU04737T0 NCU02413T0	95	0.87	0.896552	1
11.04 RNA processing	12	1.56	NCU00604T0 NCU02837T0 NCU10810T0 NCU01793T0 NCU06856T0 NCU06260T0 NCU09159T0 NCU04410T0 NCU06318T0 NCU06369T0 NCU11050T0 NCU06678T0	489	4.52	0.345133	1
11.04.01 rRNA processing	3	0.39	NCU09159T0 NCU06318T0 NCU06678T0	198	1.83	0.213115	1
11.04.02 tRNA processing	3	0.39	NCU01793T0 NCU09159T0 NCU04410T0	64	0.59	0.661017	1
11.04.03 mRNA processing (splicing, 5^-, 3^-end processing)	11	1.43	NCU00604T0 NCU02837T0 NCU10810T0 NCU06856T0 NCU06260T0 NCU09159T0 NCU04410T0 NCU06318T0 NCU06369T0 NCU11050T0 NCU06678T0	305	2.82	0.507092	1
11.04.03.01 splicing	5	0.65	NCU02837T0 NCU10810T0 NCU09159T0 NCU06318T0 NCU06369T0	239	2.21	0.294118	1
11.04.03.01.10 regulation of splicing	1	0.13	NCU06318T0	12	0.11	1.18182	0.586115
11.04.03.03 5^-end processing	1	0.13	NCU06260T0	11	0.1	1.3	0.554525
11.04.03.05 3^-end processing	2	0.26	NCU00604T0 NCU11050T0	30	0.27	0.962963	1
11.04.03.11 control of mRNA stability	2	0.26	NCU09159T0 NCU11050T0	27	0.24	1.08333	0.579633
11.04.05 RNA topology	1	0.13	NCU09159T0	8	0.07	1.85714	0.444562
11.06 RNA modification	1	0.13	NCU00604T0	77	0.71	0.183099	1
12 PROTEIN SYNTHESIS	7	0.91	NCU02490T0 NCU02491T0 NCU09241T0 NCU01501T0 NCU09513T0 NCU05160T0 NCU01070T0	475	4.39	0.207289	1
12.01 ribosome biogenesis	1	0.13	NCU05160T0	284	2.62	0.0496183	1
12.04 translation	5	0.65	NCU02491T0 NCU09241T0 NCU01501T0 NCU09513T0 NCU01070T0	245	2.26	0.287611	1
12.04.03 translation termination	1	0.13	NCU01501T0	7	0.06	2.16667	0.402185
12.07 translational control	2	0.26	NCU02490T0 NCU01501T0	91	0.84	0.309524	1
14 PROTEIN FATE (folding, modification, destination)	155	20.2	NCU00568T0 NCU00598T0 NCU00651T0 NCU00669T0 NCU00673T0 NCU00725T0 NCU00813T0 NCU00965T0 NCU00968T0 NCU01878T0 NCU01912T0 NCU01928T0 NCU01955T0 NCU01997T0 NCU02074T0 NCU02490T0 NCU02491T0 NCU02515T0 NCU02541T0 NCU02556T0 NCU02636T0 NCU02681T0 NCU02701T0 NCU02814T0 NCU02885T0 NCU02956T0 NCU03064T0 NCU03134T0 NCU03213T0 NCU03219T0 NCU03317T0 NCU08346T0 NCU08379T0 NCU09216T0 NCU09223T0 NCU09265T0 NCU…	1483	13.7	1.47445	1.48548e-07
14.01 protein folding and stabilization	19	2.48	NCU00598T0 NCU00813T0 NCU01997T0 NCU02074T0 NCU02490T0 NCU02491T0 NCU09223T0 NCU09265T0 NCU03335T0 NCU09471T0 NCU09485T0 NCU06242T0 NCU01200T0 NCU11102T0 NCU03982T0 NCU02349T0 NCU02413T0 NCU02424T0 NCU02455T0	136	1.25	1.984	0.00330115
14.04 protein targeting, sorting and translocation	37	4.83	NCU00968T0 NCU01878T0 NCU01928T0 NCU01955T0 NCU02681T0 NCU03064T0 NCU08379T0 NCU11187T0 NCU01545T0 NCU06771T0 NCU08489T0 NCU09485T0 NCU00169T0 NCU06242T0 NCU07530T0 NCU05160T0 NCU06333T0 NCU07319T0 NCU08271T0 NCU01069T0 NCU03800T0 NCU04100T0 NCU04119T0 NCU04127T0 NCU04639T0 NCU06704T0 NCU06708T0 NCU07746T0 NCU08897T0 NCU11102T0 NCU03982T0 NCU04003T0 NCU04015T0 NCU04063T0 NCU05959T0 NCU02421T0 NCU…	348	3.21	1.50467	0.00838008
14.07 protein modification	94	12.2	NCU00598T0 NCU00669T0 NCU00673T0 NCU00813T0 NCU00965T0 NCU01912T0 NCU01955T0 NCU01997T0 NCU02074T0 NCU02515T0 NCU02541T0 NCU02556T0 NCU02636T0 NCU02701T0 NCU02814T0 NCU02885T0 NCU03134T0 NCU03213T0 NCU03219T0 NCU03317T0 NCU08346T0 NCU09216T0 NCU09223T0 NCU09332T0 NCU10497T0 NCU10789T0 NCU11248T0 NCU11249T0 NCU01545T0 NCU01648T0 NCU01803T0 NCU01833T0 NCU03460T0 NCU03503T0 NCU03571T0 NCU06738T0 NCU…	874	8.08	1.5099	2.0496e-05
14.07.01 modification with fatty acids (e.g. myristylation, palmitylation, farnesylation)	6	0.78	NCU11399T0 NCU06386T0 NCU07965T0 NCU11102T0 NCU03929T0 NCU06057T0	52	0.48	1.625	0.160077
14.07.02 modification with sugar residues (e.g. glycosylation, deglycosylation)	25	3.26	NCU00669T0 NCU01912T0 NCU02541T0 NCU03134T0 NCU03213T0 NCU03317T0 NCU09216T0 NCU09332T0 NCU10497T0 NCU11248T0 NCU01648T0 NCU03460T0 NCU03503T0 NCU06779T0 NCU06386T0 NCU07965T0 NCU10762T0 NCU16845T0 NCU06698T0 NCU11102T0 NCU03995T0 NCU05606T0 NCU02349T0 NCU02421T0 NCU06166T0	84	0.77	4.23377	3.43205e-10
14.07.02.01 O-directed glycosylation, deglycosylation	7	0.91	NCU01912T0 NCU03213T0 NCU09332T0 NCU01648T0 NCU06386T0 NCU07965T0 NCU06166T0	17	0.15	6.06667	9.02728e-05
14.07.02.02 N-directed glycosylation, deglycosylation	16	2.08	NCU00669T0 NCU02541T0 NCU03213T0 NCU03317T0 NCU09216T0 NCU10497T0 NCU11248T0 NCU03503T0 NCU06386T0 NCU07965T0 NCU10762T0 NCU16845T0 NCU11102T0 NCU03995T0 NCU05606T0 NCU06166T0	42	0.38	5.47368	1.00118e-08
14.07.03 modification by phosphorylation, dephosphorylation, autophosphorylation	20	2.61	NCU01997T0 NCU02556T0 NCU02814T0 NCU02885T0 NCU03213T0 NCU08346T0 NCU01833T0 NCU03571T0 NCU00088T0 NCU00188T0 NCU00230T0 NCU06202T0 NCU06230T0 NCU06260T0 NCU08779T0 NCU04990T0 NCU06969T0 NCU01181T0 NCU03792T0 NCU05638T0	295	2.72	0.959559	1
14.07.04 modification by acetylation, deacetylation	5	0.65	NCU02556T0 NCU06738T0 NCU00388T0 NCU04389T0 NCU04737T0	74	0.68	0.955882	1
14.07.05 modification by ubiquitination, deubiquitination	15	1.95	NCU01955T0 NCU02636T0 NCU10789T0 NCU01803T0 NCU06856T0 NCU06250T0 NCU06437T0 NCU05160T0 NCU01188T0 NCU01268T0 NCU04633T0 NCU04014T0 NCU05995T0 NCU02422T0 NCU05777T0	165	1.52	1.28289	0.191593
14.07.07 modification by ubiquitin-related proteins	1	0.13	NCU06250T0	56	0.51	0.254902	1
14.07.09 posttranslational modification of amino acids (e.g. hydroxylation, methylation)	5	0.65	NCU11249T0 NCU01803T0 NCU09760T0 NCU08852T0 NCU04737T0	55	0.5	1.3	0.349962
14.07.11 protein processing (proteolytic)	20	2.61	NCU00965T0 NCU01955T0 NCU02515T0 NCU02701T0 NCU03219T0 NCU01545T0 NCU00188T0 NCU00481T0 NCU11313T0 NCU04519T0 NCU06332T0 NCU01318T0 NCU03637T0 NCU03819T0 NCU04192T0 NCU04316T0 NCU06677T0 NCU07063T0 NCU02391T0 NCU02422T0	124	1.14	2.28947	0.000423433
14.07.11.01 autoproteolytic processing	7	0.91	NCU01955T0 NCU01545T0 NCU00188T0 NCU01318T0 NCU03819T0 NCU02391T0 NCU02422T0	26	0.24	3.79167	0.00174017
14.10 assembly of protein complexes	18	2.34	NCU00725T0 NCU02636T0 NCU09265T0 NCU10789T0 NCU06738T0 NCU00064T0 NCU00493T0 NCU06202T0 NCU05160T0 NCU06401T0 NCU01188T0 NCU01268T0 NCU03819T0 NCU04633T0 NCU03921T0 NCU03982T0 NCU03995T0 NCU05995T0	275	2.54	0.92126	1
14.13 protein/peptide degradation	47	6.13	NCU00568T0 NCU00651T0 NCU00673T0 NCU01928T0 NCU01955T0 NCU02515T0 NCU02636T0 NCU02701T0 NCU02956T0 NCU03219T0 NCU09882T0 NCU10789T0 NCU11249T0 NCU01545T0 NCU01640T0 NCU01803T0 NCU03355T0 NCU06856T0 NCU00146T0 NCU00154T0 NCU00188T0 NCU00249T0 NCU00481T0 NCU06250T0 NCU06437T0 NCU05160T0 NCU06332T0 NCU06369T0 NCU06400T0 NCU16822T0 NCU01188T0 NCU01268T0 NCU01296T0 NCU01318T0 NCU03637T0 NCU04192T0 NCU…	408	3.77	1.62599	0.0006085
14.13.01 cytoplasmic and nuclear protein degradation	34	4.43	NCU00651T0 NCU00673T0 NCU01928T0 NCU02636T0 NCU02701T0 NCU02956T0 NCU03219T0 NCU10789T0 NCU01640T0 NCU01803T0 NCU03355T0 NCU06856T0 NCU00146T0 NCU00154T0 NCU00249T0 NCU06250T0 NCU06437T0 NCU05160T0 NCU06369T0 NCU01188T0 NCU01268T0 NCU01296T0 NCU01318T0 NCU03637T0 NCU04192T0 NCU04274T0 NCU04316T0 NCU04633T0 NCU04014T0 NCU04063T0 NCU05980T0 NCU05995T0 NCU07063T0 NCU05777T0	284	2.62	1.69084	0.00176048
14.13.01.01 proteasomal degradation (ubiquitin/proteasomal pathway)	20	2.61	NCU00651T0 NCU01928T0 NCU02636T0 NCU10789T0 NCU01640T0 NCU01803T0 NCU06856T0 NCU00146T0 NCU06250T0 NCU06437T0 NCU05160T0 NCU01188T0 NCU01268T0 NCU01296T0 NCU01318T0 NCU04274T0 NCU04633T0 NCU04014T0 NCU04063T0 NCU05777T0	197	1.82	1.43407	0.0655369
14.13.04 lysosomal and vacuolar protein degradation	9	1.17	NCU00673T0 NCU01955T0 NCU02515T0 NCU01545T0 NCU00188T0 NCU04192T0 NCU04316T0 NCU05980T0 NCU09710T0	30	0.27	4.33333	0.000158107
14.13.04.02 vacuolar protein degradation	5	0.65	NCU00673T0 NCU01955T0 NCU02515T0 NCU04192T0 NCU05980T0	11	0.1	6.5	0.000567433
16 PROTEIN WITH BINDING FUNCTION OR COFACTOR REQUIREMENT (structural or catalytic)	211	27.5	NCU00600T0 NCU00651T0 NCU00725T0 NCU00813T0 NCU00965T0 NCU00984T0 NCU01955T0 NCU01992T0 NCU02111T0 NCU02122T0 NCU02179T0 NCU02463T0 NCU02490T0 NCU02515T0 NCU02541T0 NCU02544T0 NCU02556T0 NCU02582T0 NCU02636T0 NCU02701T0 NCU02702T0 NCU02724T0 NCU02814T0 NCU02837T0 NCU02850T0 NCU02913T0 NCU03043T0 NCU03134T0 NCU03219T0 NCU03243T0 NCU03263T0 NCU03305T0 NCU07366T0 NCU07379T0 NCU07498T0 NCU08346T0 NCU…	2973	27.4	1.00365	0.501501
16.01 protein binding	125	16.3	NCU00600T0 NCU00651T0 NCU00725T0 NCU00965T0 NCU01955T0 NCU01992T0 NCU02111T0 NCU02122T0 NCU02463T0 NCU02490T0 NCU02515T0 NCU02541T0 NCU02556T0 NCU02636T0 NCU02814T0 NCU02850T0 NCU03219T0 NCU08346T0 NCU08607T0 NCU09216T0 NCU09223T0 NCU09265T0 NCU09317T0 NCU10006T0 NCU10497T0 NCU10789T0 NCU10852T0 NCU11187T0 NCU11248T0 NCU16423T0 NCU01545T0 NCU01629T0 NCU03335T0 NCU03388T0 NCU06738T0 NCU06856T0 NCU…	1670	15.4	1.05844	0.258273
16.02 peptide binding	2	0.26	NCU06771T0 NCU01200T0	10	0.09	2.88889	0.154641
16.03 nucleic acid binding	39	5.09	NCU02490T0 NCU02541T0 NCU02724T0 NCU02837T0 NCU02913T0 NCU03043T0 NCU07379T0 NCU07498T0 NCU08634T0 NCU09317T0 NCU09333T0 NCU10006T0 NCU10810T0 NCU11187T0 NCU01629T0 NCU01793T0 NCU10809T0 NCU00388T0 NCU06264T0 NCU09159T0 NCU06318T0 NCU06369T0 NCU07925T0 NCU08807T0 NCU11050T0 NCU01386T0 NCU01422T0 NCU03649T0 NCU03792T0 NCU06678T0 NCU08852T0 NCU08938T0 NCU03897T0 NCU03967T0 NCU04050T0 NCU02203T0 NCU…	824	7.62	0.667979	1
16.03.01 DNA binding	27	3.52	NCU02490T0 NCU02724T0 NCU02913T0 NCU03043T0 NCU07379T0 NCU07498T0 NCU08634T0 NCU09333T0 NCU10006T0 NCU01629T0 NCU10809T0 NCU00388T0 NCU06264T0 NCU09159T0 NCU07925T0 NCU08807T0 NCU01386T0 NCU01422T0 NCU03649T0 NCU06678T0 NCU08852T0 NCU08938T0 NCU03967T0 NCU04050T0 NCU02307T0 NCU02413T0 NCU06095T0	464	4.29	0.820513	1
16.03.03 RNA binding	13	1.69	NCU02541T0 NCU02837T0 NCU09317T0 NCU10810T0 NCU11187T0 NCU01793T0 NCU09159T0 NCU06318T0 NCU06369T0 NCU11050T0 NCU03792T0 NCU06678T0 NCU03897T0	343	3.17	0.533123	1
16.05 polysaccharide binding	3	0.39	NCU00984T0 NCU09664T0 NCU04168T0	30	0.27	1.44444	0.358344
16.06 motor protein binding	1	0.13	NCU03992T0	24	0.22	0.590909	1
16.07 structural protein binding	3	0.39	NCU06738T0 NCU03819T0 NCU04063T0	66	0.61	0.639344	1
16.09 lipid binding	11	1.43	NCU00725T0 NCU03263T0 NCU04421T0 NCU05160T0 NCU06342T0 NCU07590T0 NCU10400T0 NCU01068T0 NCU04610T0 NCU09847T0 NCU03897T0	76	0.7	2.04286	0.0175383
16.11 amino acid/amino acid derivatives binding	1	0.13	NCU09710T0	4	0.03	4.33333	0.254681
16.13 C-compound binding	9	1.17	NCU02490T0 NCU02582T0 NCU07366T0 NCU09265T0 NCU09321T0 NCU10789T0 NCU05454T0 NCU06242T0 NCU10732T0	36	0.33	3.54545	0.000708388
16.13.01 sugar binding	7	0.91	NCU02490T0 NCU02582T0 NCU07366T0 NCU09265T0 NCU09321T0 NCU10789T0 NCU06242T0	22	0.2	4.55	0.000578812
16.17 metal binding	63	8.22	NCU00651T0 NCU00813T0 NCU00984T0 NCU02515T0 NCU02701T0 NCU02814T0 NCU02850T0 NCU03043T0 NCU03134T0 NCU03219T0 NCU03243T0 NCU03263T0 NCU03305T0 NCU09199T0 NCU09265T0 NCU09332T0 NCU09333T0 NCU10006T0 NCU01629T0 NCU01648T0 NCU03355T0 NCU05454T0 NCU09760T0 NCU00010T0 NCU00024T0 NCU00088T0 NCU00154T0 NCU00481T0 NCU06242T0 NCU06264T0 NCU06437T0 NCU09159T0 NCU11181T0 NCU04421T0 NCU04898T0 NCU05160T0 NCU…	713	6.59	1.24734	0.038113
16.17.01 calcium binding	18	2.34	NCU00813T0 NCU00984T0 NCU03134T0 NCU03219T0 NCU03263T0 NCU03305T0 NCU09265T0 NCU03355T0 NCU05454T0 NCU06242T0 NCU04421T0 NCU03888T0 NCU03989T0 NCU03992T0 NCU04736T0 NCU05606T0 NCU05638T0 NCU02455T0	88	0.81	2.88889	3.57863e-05
16.17.07 magnesium binding	12	1.56	NCU02814T0 NCU03243T0 NCU03305T0 NCU09332T0 NCU01648T0 NCU00088T0 NCU09159T0 NCU11181T0 NCU04898T0 NCU03818T0 NCU04019T0 NCU05638T0	120	1.1	1.41818	0.142259
16.17.09 heavy metal binding (Cu, Fe, Zn)	32	4.17	NCU00651T0 NCU02701T0 NCU02850T0 NCU03043T0 NCU09199T0 NCU09333T0 NCU10006T0 NCU01629T0 NCU09760T0 NCU00010T0 NCU00024T0 NCU00154T0 NCU00481T0 NCU06264T0 NCU06437T0 NCU09159T0 NCU05160T0 NCU05314T0 NCU06380T0 NCU06586T0 NCU07590T0 NCU08807T0 NCU10039T0 NCU11050T0 NCU03637T0 NCU04633T0 NCU06678T0 NCU08852T0 NCU11102T0 NCU04737T0 NCU02203T0 NCU05777T0	460	4.25	0.981176	1
16.19 nucleotide/nucleoside/nucleobase binding	49	6.39	NCU00600T0 NCU02111T0 NCU02544T0 NCU02636T0 NCU02702T0 NCU02814T0 NCU02837T0 NCU03305T0 NCU08346T0 NCU09241T0 NCU10789T0 NCU11187T0 NCU03571T0 NCU09471T0 NCU09485T0 NCU10809T0 NCU00010T0 NCU00188T0 NCU00230T0 NCU00290T0 NCU05693T0 NCU06202T0 NCU06230T0 NCU06264T0 NCU06437T0 NCU07546T0 NCU07556T0 NCU09159T0 NCU09513T0 NCU11181T0 NCU04410T0 NCU04898T0 NCU05160T0 NCU06318T0 NCU06404T0 NCU07590T0 NCU…	863	7.98	0.800752	1
16.19.03 ATP binding	39	5.09	NCU02111T0 NCU02544T0 NCU02636T0 NCU02702T0 NCU02814T0 NCU03305T0 NCU08346T0 NCU10789T0 NCU03571T0 NCU09471T0 NCU09485T0 NCU10809T0 NCU00010T0 NCU00188T0 NCU00230T0 NCU00290T0 NCU06202T0 NCU06230T0 NCU06264T0 NCU06437T0 NCU07546T0 NCU07556T0 NCU09159T0 NCU04410T0 NCU04898T0 NCU05160T0 NCU06318T0 NCU06404T0 NCU01181T0 NCU01188T0 NCU01268T0 NCU03591T0 NCU03818T0 NCU04161T0 NCU04633T0 NCU03921T0 NCU…	635	5.87	0.867121	1
16.19.05 GTP binding	9	1.17	NCU00600T0 NCU09241T0 NCU11187T0 NCU05693T0 NCU09159T0 NCU09513T0 NCU11181T0 NCU06404T0 NCU08271T0	140	1.29	0.906977	1
16.21 complex cofactor/cosubstrate/vitamine binding	12	1.56	NCU02179T0 NCU05454T0 NCU00403T0 NCU08998T0 NCU04452T0 NCU08291T0 NCU01147T0 NCU01181T0 NCU01275T0 NCU03697T0 NCU07741T0 NCU05133T0	344	3.18	0.490566	1
16.21.05 FAD/FMN binding	6	0.78	NCU02179T0 NCU05454T0 NCU04452T0 NCU01181T0 NCU01275T0 NCU03697T0	93	0.86	0.906977	1
16.21.07 NAD/NADP binding	4	0.52	NCU02179T0 NCU00403T0 NCU03697T0 NCU05133T0	162	1.49	0.348993	1
16.21.08 Fe/S binding	1	0.13	NCU08291T0	43	0.39	0.333333	1
16.21.17 pyridoxal phosphate binding	2	0.26	NCU08998T0 NCU01147T0	44	0.4	0.65	1
18 REGULATION OF METABOLISM AND PROTEIN FUNCTION	37	4.83	NCU00984T0 NCU02134T0 NCU02490T0 NCU02556T0 NCU02814T0 NCU07495T0 NCU08346T0 NCU09085T0 NCU09223T0 NCU09322T0 NCU10006T0 NCU01803T0 NCU03571T0 NCU06738T0 NCU00188T0 NCU00230T0 NCU06202T0 NCU06260T0 NCU08779T0 NCU04421T0 NCU05276T0 NCU06380T0 NCU07293T0 NCU08023T0 NCU01181T0 NCU01318T0 NCU01422T0 NCU03661T0 NCU04316T0 NCU03888T0 NCU03967T0 NCU04847T0 NCU05606T0 NCU05638T0 NCU02413T0 NCU02424T0 NCU…	588	5.43	0.889503	1
18.01 regulation by	14	1.82	NCU02814T0 NCU08346T0 NCU09223T0 NCU03571T0 NCU06738T0 NCU00188T0 NCU00230T0 NCU06202T0 NCU06260T0 NCU08779T0 NCU01181T0 NCU01422T0 NCU05638T0 NCU02413T0	287	2.65	0.686792	1
18.01.01 regulation by modification	10	1.3	NCU02814T0 NCU08346T0 NCU03571T0 NCU00188T0 NCU00230T0 NCU06202T0 NCU06260T0 NCU08779T0 NCU01181T0 NCU05638T0	171	1.58	0.822785	1
18.01.07 regulation by binding / dissociation	4	0.52	NCU09223T0 NCU06738T0 NCU01422T0 NCU02413T0	122	1.12	0.464286	1
18.02 regulation of protein activity	36	4.69	NCU00984T0 NCU02134T0 NCU02490T0 NCU02556T0 NCU02814T0 NCU07495T0 NCU08346T0 NCU09085T0 NCU09322T0 NCU10006T0 NCU01803T0 NCU03571T0 NCU06738T0 NCU00188T0 NCU00230T0 NCU06202T0 NCU06260T0 NCU08779T0 NCU04421T0 NCU05276T0 NCU06380T0 NCU07293T0 NCU08023T0 NCU01181T0 NCU01318T0 NCU01422T0 NCU03661T0 NCU04316T0 NCU03888T0 NCU03967T0 NCU04847T0 NCU05606T0 NCU05638T0 NCU02413T0 NCU02424T0 NCU05780T0	574	5.3	0.884906	1
18.02.01 enzymatic activity regulation / enzyme regulator	21	2.74	NCU00984T0 NCU02490T0 NCU02814T0 NCU07495T0 NCU08346T0 NCU09085T0 NCU09322T0 NCU10006T0 NCU01803T0 NCU06738T0 NCU08779T0 NCU04421T0 NCU05276T0 NCU06380T0 NCU07293T0 NCU01318T0 NCU03661T0 NCU04316T0 NCU03967T0 NCU04847T0 NCU02424T0	369	3.41	0.803519	1
18.02.01.01 enzyme activator	6	0.78	NCU02490T0 NCU08346T0 NCU09322T0 NCU01318T0 NCU03661T0 NCU04316T0	181	1.67	0.467066	1
18.02.01.01.01 GTPase activator (GAP)	2	0.26	NCU01318T0 NCU03661T0	64	0.59	0.440678	1
18.02.01.01.05 kinase activator	1	0.13	NCU08346T0	33	0.3	0.433333	1
18.02.01.02 enzyme inhibitor	9	1.17	NCU00984T0 NCU02490T0 NCU07495T0 NCU08346T0 NCU06738T0 NCU08779T0 NCU04421T0 NCU06380T0 NCU02424T0	70	0.64	1.82812	0.0577697
18.02.01.02.03 protease inhibitor	2	0.26	NCU00984T0 NCU02490T0	9	0.08	3.25	0.129548
18.02.01.02.05 kinase inhibitior	4	0.52	NCU07495T0 NCU08346T0 NCU06738T0 NCU02424T0	29	0.26	2	0.145925
18.02.03 guanyl-nucleotide exchange factor (GEF)	2	0.26	NCU08023T0 NCU03888T0	38	0.35	0.742857	1
18.02.05 regulator of G-protein signalling	1	0.13	NCU06738T0	33	0.3	0.433333	1
18.02.09 regulator of transcription factor	5	0.65	NCU02134T0 NCU02556T0 NCU01422T0 NCU02413T0 NCU05780T0	96	0.88	0.738636	1
20 CELLULAR TRANSPORT, TRANSPORT FACILITIES AND TRANSPORT ROUTES	166	21.6	NCU00579T0 NCU00598T0 NCU00600T0 NCU00624T0 NCU00725T0 NCU00782T0 NCU00813T0 NCU00821T0 NCU00916T0 NCU01878T0 NCU01883T0 NCU01928T0 NCU01955T0 NCU01992T0 NCU01997T0 NCU02074T0 NCU02111T0 NCU02122T0 NCU02179T0 NCU02490T0 NCU02541T0 NCU02544T0 NCU02582T0 NCU02653T0 NCU02681T0 NCU02814T0 NCU03024T0 NCU03029T0 NCU03064T0 NCU03171T0 NCU03305T0 NCU03312T0 NCU03319T0 NCU08379T0 NCU08607T0 NCU08641T0 NCU…	1520	14	1.54286	1.86004e-09
20.01 transported compounds (substrates)	114	14.8	NCU00579T0 NCU00598T0 NCU00624T0 NCU00782T0 NCU00813T0 NCU00821T0 NCU00916T0 NCU01928T0 NCU01955T0 NCU01992T0 NCU02074T0 NCU02122T0 NCU02179T0 NCU02582T0 NCU02653T0 NCU02681T0 NCU03024T0 NCU03029T0 NCU03171T0 NCU03305T0 NCU03312T0 NCU08379T0 NCU09101T0 NCU09223T0 NCU09317T0 NCU09321T0 NCU10497T0 NCU11187T0 NCU16370T0 NCU01793T0 NCU01815T0 NCU03368T0 NCU05454T0 NCU06771T0 NCU06856T0 NCU08408T0 NCU…	1105	10.2	1.45098	1.68653e-05
20.01.01 ion transport	22	2.87	NCU00916T0 NCU02122T0 NCU03305T0 NCU03312T0 NCU03368T0 NCU08489T0 NCU08743T0 NCU09760T0 NCU00010T0 NCU00121T0 NCU07530T0 NCU07879T0 NCU04898T0 NCU06380T0 NCU07711T0 NCU07966T0 NCU03783T0 NCU03818T0 NCU03989T0 NCU04736T0 NCU10732T0 NCU09564T0	214	1.97	1.45685	0.0495913
20.01.01.01 cation transport (H+, Na+, K+, Ca2+ , NH4+, etc.)	17	2.21	NCU00916T0 NCU03305T0 NCU03312T0 NCU03368T0 NCU08489T0 NCU09760T0 NCU00010T0 NCU07530T0 NCU07879T0 NCU04898T0 NCU06380T0 NCU07711T0 NCU07966T0 NCU03783T0 NCU03818T0 NCU03989T0 NCU04736T0	176	1.62	1.3642	0.118659
20.01.01.01.01 heavy metal ion transport (Cu+, Fe3+, etc.)	7	0.91	NCU03312T0 NCU03368T0 NCU08489T0 NCU00010T0 NCU07530T0 NCU07879T0 NCU06380T0	56	0.51	1.78431	0.0989886
20.01.01.07 anion transport	4	0.52	NCU02122T0 NCU08743T0 NCU00121T0 NCU09564T0	44	0.4	1.3	0.379862
20.01.01.07.07 phosphate transport	2	0.26	NCU08743T0 NCU09564T0	14	0.12	2.16667	0.260913
20.01.01.07.09 chloride transport	2	0.26	NCU02122T0 NCU00121T0	7	0.06	4.33333	0.0829449
20.01.03 C-compound and carbohydrate transport	13	1.69	NCU00821T0 NCU02582T0 NCU09321T0 NCU10497T0 NCU16370T0 NCU16534T0 NCU10721T0 NCU04990T0 NCU01231T0 NCU03591T0 NCU04161T0 NCU03989T0 NCU10732T0	165	1.52	1.11184	0.386752
20.01.03.01 sugar transport	4	0.52	NCU02582T0 NCU09321T0 NCU10721T0 NCU04990T0	28	0.25	2.08	0.132783
20.01.03.03 C4-dicarboxylate transport (e.g. malate, succinate, fumarate)	1	0.13	NCU01231T0	11	0.1	1.3	0.554525
20.01.07 amino acid/amino acid derivatives transport	5	0.65	NCU03029T0 NCU08408T0 NCU01231T0 NCU03783T0 NCU07129T0	52	0.48	1.35417	0.307076
20.01.09 peptide transport	4	0.52	NCU03171T0 NCU08445T0 NCU10763T0 NCU07894T0	19	0.17	3.05882	0.0412237
20.01.10 protein transport	46	6	NCU00624T0 NCU01928T0 NCU01955T0 NCU01992T0 NCU02681T0 NCU03024T0 NCU08379T0 NCU11187T0 NCU06771T0 NCU06856T0 NCU08408T0 NCU08445T0 NCU09485T0 NCU00146T0 NCU00169T0 NCU00493T0 NCU06242T0 NCU11181T0 NCU05160T0 NCU06333T0 NCU06404T0 NCU07319T0 NCU07925T0 NCU08271T0 NCU01296T0 NCU01318T0 NCU01342T0 NCU03800T0 NCU03818T0 NCU04119T0 NCU04127T0 NCU04252T0 NCU04316T0 NCU04639T0 NCU06708T0 NCU08897T0 NCU…	267	2.46	2.43902	1.29667e-08
20.01.11 amine / polyamine transport	1	0.13	NCU03029T0	18	0.16	0.8125	1
20.01.13 lipid/fatty acid transport	11	1.43	NCU00579T0 NCU00813T0 NCU09223T0 NCU03591T0 NCU03818T0 NCU04218T0 NCU04610T0 NCU03897T0 NCU03929T0 NCU04090T0 NCU07129T0	81	0.74	1.93243	0.0270216
20.01.15 electron transport	15	1.95	NCU00598T0 NCU02074T0 NCU02179T0 NCU09223T0 NCU01815T0 NCU05454T0 NCU04452T0 NCU04936T0 NCU01181T0 NCU01275T0 NCU03697T0 NCU03783T0 NCU04771T0 NCU02422T0 NCU09710T0	255	2.35	0.829787	1
20.01.17 nucleotide/nucleoside/nucleobase transport	1	0.13	NCU03989T0	23	0.21	0.619048	1
20.01.21 RNA transport	5	0.65	NCU09317T0 NCU01793T0 NCU04274T0 NCU03897T0 NCU04063T0	84	0.77	0.844156	1
20.01.23 allantoin and allantoate transport	3	0.39	NCU00782T0 NCU02653T0 NCU09698T0	23	0.21	1.85714	0.22037
20.01.25 vitamine/cofactor transport	3	0.39	NCU00782T0 NCU09101T0 NCU09698T0	36	0.33	1.18182	0.474345
20.01.26 neurotransmitter transport	2	0.26	NCU03792T0 NCU04119T0	28	0.25	1.04	0.599717
20.01.27 drug/toxin transport	6	0.78	NCU07546T0 NCU03591T0 NCU03818T0 NCU04161T0 NCU06860T0 NCU09458T0	100	0.92	0.847826	1
20.03 transport facilities	54	7.04	NCU00782T0 NCU00821T0 NCU00916T0 NCU01955T0 NCU01997T0 NCU02122T0 NCU02544T0 NCU02582T0 NCU02653T0 NCU02681T0 NCU03171T0 NCU03305T0 NCU08379T0 NCU08641T0 NCU09317T0 NCU09321T0 NCU10497T0 NCU16370T0 NCU01815T0 NCU03368T0 NCU16534T0 NCU00010T0 NCU00121T0 NCU00169T0 NCU00290T0 NCU07546T0 NCU10763T0 NCU04898T0 NCU06333T0 NCU07711T0 NCU07894T0 NCU07966T0 NCU01231T0 NCU03591T0 NCU03776T0 NCU03783T0 NCU…	494	4.56	1.54386	0.000869938
20.03.01 channel / pore class transport	3	0.39	NCU09317T0 NCU00121T0 NCU04063T0	50	0.46	0.847826	1
20.03.01.01 ion channels	1	0.13	NCU00121T0	31	0.28	0.464286	1
20.03.01.05 nuclear pore forming protein	2	0.26	NCU09317T0 NCU04063T0	10	0.09	2.88889	0.154641
20.03.02 carrier (electrochemical potential-driven transport)	7	0.91	NCU00916T0 NCU02122T0 NCU09321T0 NCU07711T0 NCU03783T0 NCU06860T0 NCU09564T0	81	0.74	1.22973	0.349863
20.03.02.02 symporter	3	0.39	NCU09321T0 NCU03783T0 NCU09564T0	33	0.3	1.3	0.417283
20.03.02.02.01 proton driven symporter	2	0.26	NCU09321T0 NCU03783T0	23	0.21	1.2381	0.492075
20.03.02.02.02 sodium driven symporter	1	0.13	NCU09564T0	5	0.04	3.25	0.307499
20.03.02.03 antiporter	4	0.52	NCU00916T0 NCU02122T0 NCU07711T0 NCU06860T0	50	0.46	1.13043	0.476911
20.03.02.03.01 proton driven antiporter	3	0.39	NCU00916T0 NCU07711T0 NCU06860T0	25	0.23	1.69565	0.259112
20.03.22 transport ATPases	10	1.3	NCU03305T0 NCU08641T0 NCU07546T0 NCU04898T0 NCU07966T0 NCU03818T0 NCU04161T0 NCU04218T0 NCU03921T0 NCU04736T0	80	0.73	1.78082	0.0552676
20.03.25 ABC transporters	9	1.17	NCU01997T0 NCU02544T0 NCU00010T0 NCU00290T0 NCU07546T0 NCU03591T0 NCU03776T0 NCU04161T0 NCU09458T0	62	0.57	2.05263	0.0295811
20.09 transport routes	116	15.1	NCU00600T0 NCU00624T0 NCU00725T0 NCU00782T0 NCU00821T0 NCU00916T0 NCU01878T0 NCU01883T0 NCU01928T0 NCU01955T0 NCU01992T0 NCU02111T0 NCU02122T0 NCU02490T0 NCU02541T0 NCU02582T0 NCU02653T0 NCU02681T0 NCU02814T0 NCU03024T0 NCU03064T0 NCU03312T0 NCU03319T0 NCU08379T0 NCU08607T0 NCU08641T0 NCU09101T0 NCU09317T0 NCU11187T0 NCU11236T0 NCU11237T0 NCU16370T0 NCU01545T0 NCU01741T0 NCU03571T0 NCU06738T0 NCU…	998	9.22	1.63774	3.10503e-08
20.09.01 nuclear transport	6	0.78	NCU03064T0 NCU09317T0 NCU05160T0 NCU04274T0 NCU06678T0 NCU04063T0	94	0.86	0.906977	1
20.09.04 mitochondrial transport	8	1.04	NCU08489T0 NCU00010T0 NCU07530T0 NCU07879T0 NCU10721T0 NCU03989T0 NCU07129T0 NCU10732T0	122	1.12	0.928571	1
20.09.05 non-vesicular ER transport	8	1.04	NCU02681T0 NCU08379T0 NCU11187T0 NCU00169T0 NCU06333T0 NCU04127T0 NCU08897T0 NCU03982T0	10	0.09	11.5556	2.42531e-08
20.09.07 vesicular transport (Golgi network, etc.)	54	7.04	NCU00624T0 NCU00725T0 NCU01878T0 NCU01992T0 NCU02814T0 NCU03024T0 NCU03319T0 NCU08607T0 NCU09101T0 NCU11236T0 NCU11237T0 NCU01741T0 NCU06738T0 NCU06771T0 NCU08445T0 NCU09472T0 NCU10036T0 NCU00146T0 NCU00162T0 NCU00493T0 NCU06242T0 NCU11181T0 NCU04943T0 NCU05160T0 NCU06404T0 NCU07319T0 NCU07939T0 NCU08023T0 NCU08271T0 NCU01068T0 NCU01069T0 NCU01296T0 NCU01318T0 NCU01330T0 NCU01342T0 NCU03661T0 NCU…	294	2.71	2.59779	5.72357e-11
20.09.07.03 ER to Golgi transport	30	3.91	NCU00624T0 NCU01992T0 NCU03319T0 NCU08607T0 NCU11237T0 NCU01741T0 NCU06738T0 NCU06771T0 NCU08445T0 NCU10036T0 NCU00162T0 NCU00493T0 NCU06242T0 NCU11181T0 NCU04943T0 NCU07319T0 NCU07939T0 NCU08023T0 NCU01318T0 NCU01342T0 NCU03800T0 NCU04252T0 NCU04293T0 NCU06708T0 NCU04003T0 NCU04063T0 NCU05514T0 NCU02270T0 NCU02391T0 NCU06868T0	77	0.71	5.50704	1.60868e-15
20.09.07.05 intra Golgi transport	7	0.91	NCU04943T0 NCU08023T0 NCU04100T0 NCU06708T0 NCU04015T0 NCU05959T0 NCU02421T0	33	0.3	3.03333	0.00732993
20.09.07.07 retrograde transport	3	0.39	NCU00146T0 NCU05160T0 NCU01296T0	9	0.08	4.875	0.0215362
20.09.07.25 vesicle formation	8	1.04	NCU01992T0 NCU00493T0 NCU07319T0 NCU01068T0 NCU01318T0 NCU04063T0 NCU02391T0 NCU06868T0	28	0.25	4.16	0.000531028
20.09.07.26 vesicle docking	1	0.13	NCU04252T0	3	0.02	6.5	0.197839
20.09.07.27 vesicle fusion	7	0.91	NCU01741T0 NCU04943T0 NCU08271T0 NCU04119T0 NCU04252T0 NCU06708T0 NCU05959T0	39	0.36	2.52778	0.0182689
20.09.07.29 vesicle recycling	1	0.13	NCU03792T0	7	0.06	2.16667	0.402185
20.09.13 vacuolar/lysosomal transport	19	2.48	NCU00916T0 NCU01878T0 NCU01955T0 NCU01545T0 NCU00010T0 NCU00188T0 NCU05276T0 NCU07711T0 NCU08271T0 NCU03661T0 NCU03783T0 NCU03819T0 NCU04100T0 NCU04119T0 NCU04015T0 NCU04090T0 NCU04736T0 NCU05514T0 NCU02422T0	170	1.57	1.57962	0.031865
20.09.14 cytoskeleton-dependent transport	4	0.52	NCU02111T0 NCU01545T0 NCU01069T0 NCU04637T0	61	0.56	0.928571	1
20.09.16 cellular export and secretion	25	3.26	NCU00600T0 NCU01928T0 NCU02111T0 NCU02490T0 NCU02541T0 NCU03312T0 NCU08641T0 NCU07546T0 NCU07879T0 NCU11181T0 NCU04421T0 NCU06342T0 NCU10400T0 NCU01330T0 NCU03591T0 NCU03800T0 NCU04119T0 NCU04252T0 NCU04639T0 NCU06704T0 NCU08897T0 NCU03992T0 NCU04003T0 NCU06860T0 NCU09458T0	208	1.92	1.69792	0.00642432
20.09.16.01 Type I protein secretion system (ABC-type transport systems)	2	0.26	NCU07546T0 NCU09458T0	21	0.19	1.36842	0.444178
20.09.16.09 vesicular cellular export	7	0.91	NCU00600T0 NCU02111T0 NCU06342T0 NCU10400T0 NCU01330T0 NCU04119T0 NCU04252T0	52	0.48	1.89583	0.0724573
20.09.16.09.03 exocytosis	6	0.78	NCU00600T0 NCU02111T0 NCU06342T0 NCU10400T0 NCU01330T0 NCU04252T0	45	0.41	1.90244	0.0959587
20.09.18 cellular import	34	4.43	NCU00725T0 NCU00782T0 NCU00821T0 NCU01883T0 NCU02111T0 NCU02122T0 NCU02582T0 NCU02653T0 NCU03312T0 NCU16370T0 NCU03571T0 NCU08489T0 NCU00121T0 NCU06202T0 NCU07530T0 NCU04421T0 NCU06342T0 NCU08271T0 NCU10400T0 NCU01068T0 NCU01069T0 NCU01330T0 NCU03792T0 NCU04100T0 NCU04112T0 NCU04119T0 NCU04637T0 NCU09698T0 NCU03888T0 NCU03992T0 NCU04015T0 NCU04090T0 NCU07129T0 NCU09564T0	300	2.77	1.59928	0.0042967
20.09.18.07 non-vesicular cellular import	9	1.17	NCU00782T0 NCU02122T0 NCU02582T0 NCU02653T0 NCU16370T0 NCU08489T0 NCU07530T0 NCU09698T0 NCU07129T0	105	0.97	1.20619	0.326196
20.09.18.09 vesicular cellular import	21	2.74	NCU00725T0 NCU01883T0 NCU02111T0 NCU03571T0 NCU00121T0 NCU06202T0 NCU04421T0 NCU06342T0 NCU08271T0 NCU10400T0 NCU01068T0 NCU01069T0 NCU01330T0 NCU03792T0 NCU04100T0 NCU04119T0 NCU04637T0 NCU03888T0 NCU03992T0 NCU04015T0 NCU04090T0	125	1.15	2.38261	0.000171634
20.09.18.09.01 endocytosis	21	2.74	NCU00725T0 NCU01883T0 NCU02111T0 NCU03571T0 NCU00121T0 NCU06202T0 NCU04421T0 NCU06342T0 NCU08271T0 NCU10400T0 NCU01068T0 NCU01069T0 NCU01330T0 NCU03792T0 NCU04100T0 NCU04119T0 NCU04637T0 NCU03888T0 NCU03992T0 NCU04015T0 NCU04090T0	125	1.15	2.38261	0.000171634
20.09.18.09.01.01 receptor-mediated endocytosis	2	0.26	NCU06342T0 NCU10400T0	14	0.12	2.16667	0.260913
30 CELLULAR COMMUNICATION/SIGNAL TRANSDUCTION MECHANISM	50	6.52	NCU00600T0 NCU00984T0 NCU01856T0 NCU02175T0 NCU02463T0 NCU02814T0 NCU02885T0 NCU03243T0 NCU03263T0 NCU03316T0 NCU07434T0 NCU08346T0 NCU10789T0 NCU11187T0 NCU01833T0 NCU03355T0 NCU03571T0 NCU05454T0 NCU06738T0 NCU00188T0 NCU00230T0 NCU00481T0 NCU06202T0 NCU06230T0 NCU11181T0 NCU04990T0 NCU05160T0 NCU06342T0 NCU06404T0 NCU06969T0 NCU08023T0 NCU08271T0 NCU08807T0 NCU10400T0 NCU01330T0 NCU03661T0 NCU…	652	6.02	1.08306	0.296029
30.01 cellular signalling	44	5.74	NCU00600T0 NCU01856T0 NCU02175T0 NCU02463T0 NCU02814T0 NCU02885T0 NCU03243T0 NCU03263T0 NCU07434T0 NCU08346T0 NCU11187T0 NCU01833T0 NCU03355T0 NCU03571T0 NCU05454T0 NCU06738T0 NCU00188T0 NCU00230T0 NCU00481T0 NCU06202T0 NCU06230T0 NCU11181T0 NCU04990T0 NCU05160T0 NCU06342T0 NCU06404T0 NCU06969T0 NCU08023T0 NCU08271T0 NCU10400T0 NCU01330T0 NCU03661T0 NCU03792T0 NCU03819T0 NCU04101T0 NCU04610T0 NCU…	574	5.3	1.08302	0.311768
30.01.05 enzyme mediated signal transduction	20	2.61	NCU00600T0 NCU02814T0 NCU02885T0 NCU08346T0 NCU11187T0 NCU03571T0 NCU06738T0 NCU00188T0 NCU00230T0 NCU06202T0 NCU11181T0 NCU06404T0 NCU08023T0 NCU08271T0 NCU04101T0 NCU03888T0 NCU04014T0 NCU05638T0 NCU02413T0 NCU02424T0	355	3.28	0.795732	1
30.01.05.01 protein kinase	8	1.04	NCU02814T0 NCU02885T0 NCU08346T0 NCU03571T0 NCU00188T0 NCU00230T0 NCU06202T0 NCU05638T0	171	1.58	0.658228	1
30.01.05.01.03 MAPKKK cascade	2	0.26	NCU02885T0 NCU03571T0	36	0.33	0.787879	1
30.01.05.01.05 tyrosine kinase	1	0.13	NCU00230T0	19	0.17	0.764706	1
30.01.05.01.06 serine/threonine kinase	7	0.91	NCU02814T0 NCU08346T0 NCU03571T0 NCU00188T0 NCU00230T0 NCU06202T0 NCU05638T0	91	0.84	1.08333	0.467868
30.01.05.05 G-protein mediated signal transduction	10	1.3	NCU00600T0 NCU11187T0 NCU06738T0 NCU11181T0 NCU06404T0 NCU08023T0 NCU08271T0 NCU04101T0 NCU03888T0 NCU04014T0	155	1.43	0.909091	1
30.01.05.05.01 small GTPase mediated signal transduction	8	1.04	NCU00600T0 NCU06738T0 NCU11181T0 NCU06404T0 NCU08023T0 NCU08271T0 NCU03888T0 NCU04014T0	126	1.16	0.896552	1
30.01.05.07 two-component signal transduction system (e.g. phosphorelay)	1	0.13	NCU02413T0	2	0.01	13	0.136669
30.01.09 second messenger mediated signal transduction	13	1.69	NCU02175T0 NCU02814T0 NCU03243T0 NCU03263T0 NCU03571T0 NCU06342T0 NCU06969T0 NCU10400T0 NCU01330T0 NCU03792T0 NCU03819T0 NCU04610T0 NCU09692T0	112	1.03	1.64078	0.0528819
30.01.09.03 Ca2+ mediated signal transduction	3	0.39	NCU02175T0 NCU02814T0 NCU03263T0	43	0.39	1	1
30.01.09.09 fatty acid derivatives mediated signal transduction	4	0.52	NCU03243T0 NCU06342T0 NCU10400T0 NCU04610T0	11	0.1	5.2	0.00551248
30.01.09.11 polyphosphoinositol mediated signal transduction	7	0.91	NCU02175T0 NCU03243T0 NCU03571T0 NCU06969T0 NCU01330T0 NCU03792T0 NCU03819T0	36	0.33	2.75758	0.0119121
30.05 transmembrane signal transduction	12	1.56	NCU00984T0 NCU02814T0 NCU03316T0 NCU10789T0 NCU01833T0 NCU05454T0 NCU06342T0 NCU08807T0 NCU10400T0 NCU03967T0 NCU04048T0 NCU04090T0	180	1.66	0.939759	1
30.05.01 receptor enzyme mediated signalling	2	0.26	NCU01833T0 NCU05454T0	68	0.62	0.419355	1
30.05.01.10 two-component signal transduction system (sensor kinase component)	1	0.13	NCU01833T0	15	0.13	1	1
30.05.01.12 transmembrane receptor protein tyrosine kinase signalling pathways	1	0.13	NCU05454T0	16	0.14	0.928571	1
30.05.01.12.05 insulin receptor signalling pathway	1	0.13	NCU05454T0	1	0	0	0.0708407
30.05.02 non-enzymatic receptor mediated signalling	6	0.78	NCU00984T0 NCU10789T0 NCU06342T0 NCU08807T0 NCU10400T0 NCU04090T0	74	0.68	1.14706	0.42807
30.05.02.14 Notch-receptor signalling pathway	1	0.13	NCU10789T0	14	0.12	1.08333	0.64274
30.05.02.16 hedgehog-dependent signalling pathway	1	0.13	NCU04090T0	6	0.05	2.6	0.356579
30.05.02.24 G-protein coupled receptor signalling pathway	3	0.39	NCU06342T0 NCU08807T0 NCU10400T0	25	0.23	1.69565	0.259112
30.05.02.24.03 dopamine receptor signalling pathway	1	0.13	NCU08807T0	1	0	0	0.0708407
30.05.02.26 integrin receptor signalling pathway	1	0.13	NCU00984T0	13	0.12	1.08333	0.615467
30.07 regulation of signal transduction	1	0.13	NCU08023T0	32	0.29	0.448276	1
32 CELL RESCUE, DEFENSE AND VIRULENCE	88	11.4	NCU00598T0 NCU00631T0 NCU00673T0 NCU00813T0 NCU00814T0 NCU00865T0 NCU00955T0 NCU01856T0 NCU01883T0 NCU02074T0 NCU02111T0 NCU02142T0 NCU02491T0 NCU02814T0 NCU02850T0 NCU02885T0 NCU02956T0 NCU03213T0 NCU03243T0 NCU03305T0 NCU03312T0 NCU07473T0 NCU07495T0 NCU07498T0 NCU08346T0 NCU09253T0 NCU09265T0 NCU09322T0 NCU09976T0 NCU16423T0 NCU03335T0 NCU03368T0 NCU03571T0 NCU08429T0 NCU08431T0 NCU09471T0 NCU…	1077	9.96	1.14458	0.082291
32.01 stress response	57	7.44	NCU00598T0 NCU00631T0 NCU00673T0 NCU00813T0 NCU00814T0 NCU01856T0 NCU01883T0 NCU02074T0 NCU02111T0 NCU02491T0 NCU02814T0 NCU02885T0 NCU03213T0 NCU03243T0 NCU03305T0 NCU07495T0 NCU07498T0 NCU08346T0 NCU09265T0 NCU09322T0 NCU16423T0 NCU03335T0 NCU03571T0 NCU09471T0 NCU09485T0 NCU00146T0 NCU00188T0 NCU06264T0 NCU04410T0 NCU05160T0 NCU07966T0 NCU08273T0 NCU08674T0 NCU08807T0 NCU01069T0 NCU01296T0 NCU…	656	6.06	1.22772	0.0607205
32.01.01 oxidative stress response	4	0.52	NCU00598T0 NCU09485T0 NCU03905T0 NCU02413T0	94	0.86	0.604651	1
32.01.03 osmotic and salt stress response	10	1.3	NCU02111T0 NCU03243T0 NCU09322T0 NCU03571T0 NCU08273T0 NCU01069T0 NCU04637T0 NCU03944T0 NCU03992T0 NCU02413T0	82	0.75	1.73333	0.0634062
32.01.04 pH stress response	1	0.13	NCU07966T0	9	0.08	1.625	0.483938
32.01.05 heat shock response	4	0.52	NCU07495T0 NCU09485T0 NCU03982T0 NCU05638T0	49	0.45	1.15556	0.461072
32.01.07 unfolded protein response (e.g. ER quality control)	14	1.82	NCU01856T0 NCU02074T0 NCU09265T0 NCU09471T0 NCU09485T0 NCU00146T0 NCU04410T0 NCU05160T0 NCU01296T0 NCU04633T0 NCU11102T0 NCU03982T0 NCU02413T0 NCU02424T0	82	0.75	2.42667	0.0017105
32.01.09 DNA damage response	11	1.43	NCU00631T0 NCU02814T0 NCU07498T0 NCU08346T0 NCU16423T0 NCU06264T0 NCU08807T0 NCU03649T0 NCU03650T0 NCU08852T0 NCU08938T0	138	1.27	1.12598	0.38761
32.01.11 nutrient starvation response	5	0.65	NCU00673T0 NCU01883T0 NCU00188T0 NCU04637T0 NCU04050T0	43	0.39	1.66667	0.18603
32.01.13 electromagnetic waves stress response (e.g. UV, X-ray)	2	0.26	NCU07498T0 NCU08346T0	19	0.17	1.52941	0.393869
32.05 disease, virulence and defense	25	3.26	NCU00865T0 NCU02142T0 NCU02956T0 NCU03312T0 NCU07473T0 NCU09976T0 NCU08429T0 NCU08431T0 NCU09491T0 NCU00010T0 NCU00249T0 NCU00281T0 NCU05693T0 NCU07546T0 NCU04870T0 NCU03776T0 NCU04161T0 NCU07769T0 NCU07787T0 NCU08938T0 NCU03905T0 NCU09791T0 NCU02282T0 NCU06860T0 NCU09458T0	301	2.78	1.17266	0.230025
32.05.01 resistance proteins	12	1.56	NCU02142T0 NCU03312T0 NCU00010T0 NCU05693T0 NCU07546T0 NCU03776T0 NCU04161T0 NCU08938T0 NCU03905T0 NCU02282T0 NCU06860T0 NCU09458T0	112	1.03	1.51456	0.098147
32.05.01.01 antibiotic resistance	1	0.13	NCU02282T0	8	0.07	1.85714	0.444562
32.05.01.03 chemical agent resistance	6	0.78	NCU02142T0 NCU03312T0 NCU00010T0 NCU04161T0 NCU08938T0 NCU03905T0	39	0.36	2.16667	0.0546321
32.05.01.03.03 inorganic chemical agent resistance (e.g. heavy metals)	2	0.26	NCU03312T0 NCU00010T0	11	0.1	2.6	0.180551
32.05.03 defense related proteins	1	0.13	NCU05693T0	42	0.38	0.342105	1
32.05.05 virulence, disease factors	11	1.43	NCU02956T0 NCU07473T0 NCU09976T0 NCU08429T0 NCU08431T0 NCU09491T0 NCU00249T0 NCU00281T0 NCU04870T0 NCU07769T0 NCU09791T0	131	1.21	1.18182	0.323752
32.07 detoxification	15	1.95	NCU00598T0 NCU00955T0 NCU02850T0 NCU03312T0 NCU09253T0 NCU03368T0 NCU00010T0 NCU07546T0 NCU01320T0 NCU03646T0 NCU03697T0 NCU04218T0 NCU05780T0 NCU06860T0 NCU09458T0	262	2.42	0.805785	1
32.07.01 detoxification involving cytochrome P450	1	0.13	NCU03697T0	30	0.27	0.481481	1
32.07.05 detoxification by export	5	0.65	NCU03312T0 NCU00010T0 NCU07546T0 NCU06860T0 NCU09458T0	69	0.63	1.03175	0.545994
32.07.07 oxygen and radical detoxification	3	0.39	NCU00598T0 NCU01320T0 NCU05780T0	57	0.52	0.75	1
32.07.07.03 glutathione conjugation reaction	2	0.26	NCU01320T0 NCU05780T0	13	0.12	2.16667	0.233885
32.10 degradation / modification of foreign (exogenous) compounds	3	0.39	NCU03646T0 NCU04170T0 NCU09791T0	41	0.37	1.05405	0.563143
32.10.07 degradation / modification of foreign (exogenous) polysaccharides	3	0.39	NCU03646T0 NCU04170T0 NCU09791T0	26	0.24	1.625	0.278811
34 INTERACTION WITH THE ENVIRONMENT	50	6.52	NCU00600T0 NCU00916T0 NCU02111T0 NCU02122T0 NCU02582T0 NCU02814T0 NCU02885T0 NCU03243T0 NCU03305T0 NCU03312T0 NCU03316T0 NCU07495T0 NCU07498T0 NCU08346T0 NCU09253T0 NCU09265T0 NCU09321T0 NCU10852T0 NCU01833T0 NCU03368T0 NCU03571T0 NCU06738T0 NCU08408T0 NCU08489T0 NCU09485T0 NCU09760T0 NCU00010T0 NCU00121T0 NCU05693T0 NCU07530T0 NCU07546T0 NCU07879T0 NCU04421T0 NCU04898T0 NCU06369T0 NCU06380T0 NCU…	631	5.83	1.11835	0.218907
34.01 homeostasis	23	3	NCU00916T0 NCU02122T0 NCU03305T0 NCU03312T0 NCU09253T0 NCU09265T0 NCU10852T0 NCU03368T0 NCU08408T0 NCU08489T0 NCU00010T0 NCU00121T0 NCU07530T0 NCU07879T0 NCU04421T0 NCU04898T0 NCU06380T0 NCU07711T0 NCU07966T0 NCU08291T0 NCU04090T0 NCU04736T0 NCU09564T0	266	2.46	1.21951	0.185973
34.01.01 homeostasis of cations	20	2.61	NCU00916T0 NCU03305T0 NCU03312T0 NCU09253T0 NCU09265T0 NCU10852T0 NCU03368T0 NCU08408T0 NCU08489T0 NCU00010T0 NCU07530T0 NCU07879T0 NCU04421T0 NCU04898T0 NCU06380T0 NCU07711T0 NCU07966T0 NCU08291T0 NCU04736T0 NCU09564T0	222	2.05	1.27317	0.158779
34.01.01.01 homeostasis of metal ions (Na, K, Ca etc.)	17	2.21	NCU00916T0 NCU03305T0 NCU03312T0 NCU09253T0 NCU09265T0 NCU10852T0 NCU08489T0 NCU00010T0 NCU07530T0 NCU07879T0 NCU04421T0 NCU04898T0 NCU06380T0 NCU07711T0 NCU07966T0 NCU08291T0 NCU04736T0	144	1.33	1.66165	0.0258133
34.01.01.03 homeostasis of protons	3	0.39	NCU00916T0 NCU08408T0 NCU07711T0	59	0.54	0.722222	1
34.01.03 homeostasis of anions	3	0.39	NCU02122T0 NCU00121T0 NCU09564T0	27	0.24	1.625	0.298643
34.01.03.03 homeostasis of phosphate	1	0.13	NCU09564T0	9	0.08	1.625	0.483938
34.01.03.05 homeostasis of chloride	2	0.26	NCU02122T0 NCU00121T0	10	0.09	2.88889	0.154641
34.01.07 cholesterol homeostasis	1	0.13	NCU04090T0	2	0.01	13	0.136669
34.03 membrane excitability	2	0.26	NCU01068T0 NCU03792T0	34	0.31	0.83871	1
34.03.01 synaptic transmission	2	0.26	NCU01068T0 NCU03792T0	29	0.26	1	1
34.05 cell motility	4	0.52	NCU02111T0 NCU02814T0 NCU09760T0 NCU07925T0	88	0.81	0.641975	1
34.05.01 cell migration	3	0.39	NCU02814T0 NCU09760T0 NCU07925T0	37	0.34	1.14706	0.492797
34.05.02 motor activity	1	0.13	NCU02111T0	22	0.2	0.65	1
34.07 cell adhesion	1	0.13	NCU00600T0	38	0.35	0.371429	1
34.07.02 cell-matrix adhesion	1	0.13	NCU00600T0	10	0.09	1.44444	0.520527
34.11 cellular sensing and response to external stimulus	22	2.87	NCU02111T0 NCU02582T0 NCU02885T0 NCU03243T0 NCU03316T0 NCU07495T0 NCU07498T0 NCU08346T0 NCU09321T0 NCU10852T0 NCU01833T0 NCU03571T0 NCU06738T0 NCU09485T0 NCU05693T0 NCU07546T0 NCU06369T0 NCU03591T0 NCU04161T0 NCU03967T0 NCU07129T0 NCU05780T0	275	2.54	1.12992	0.306651
34.11.01 photoperception and response	4	0.52	NCU07498T0 NCU08346T0 NCU06369T0 NCU03967T0	31	0.28	1.85714	0.173615
34.11.03 chemoperception and response	11	1.43	NCU02111T0 NCU02885T0 NCU03243T0 NCU03316T0 NCU01833T0 NCU03571T0 NCU07546T0 NCU03591T0 NCU04161T0 NCU07129T0 NCU05780T0	114	1.05	1.3619	0.183345
34.11.03.11 pH response	1	0.13	NCU03316T0	18	0.16	0.8125	1
34.11.03.13 osmosensing and response	6	0.78	NCU02111T0 NCU02885T0 NCU03243T0 NCU01833T0 NCU03571T0 NCU07129T0	57	0.52	1.5	0.214633
34.11.09 temperature perception and response	2	0.26	NCU07495T0 NCU09485T0	29	0.26	1	1
34.11.10 response to biotic stimulus	1	0.13	NCU05693T0	14	0.12	1.08333	0.64274
34.11.11 rhythm (e.g. circadian, ultradian)	1	0.13	NCU03967T0	26	0.24	0.541667	1
34.11.12 perception of nutrients and nutritional adaptation	2	0.26	NCU02582T0 NCU06738T0	62	0.57	0.45614	1
36 SYSTEMIC INTERACTION WITH THE ENVIRONMENT	1	0.13	NCU01833T0	15	0.13	1	1
36.20 plant / fungal specific systemic sensing and response	1	0.13	NCU01833T0	15	0.13	1	1
36.20.18 plant hormonal regulation	1	0.13	NCU01833T0	15	0.13	1	1
40 CELL FATE	53	6.91	NCU00600T0 NCU01883T0 NCU02175T0 NCU02463T0 NCU02478T0 NCU02814T0 NCU02885T0 NCU03043T0 NCU09216T0 NCU09253T0 NCU09322T0 NCU09882T0 NCU01501T0 NCU01640T0 NCU01833T0 NCU06738T0 NCU09760T0 NCU00024T0 NCU00064T0 NCU00146T0 NCU06250T0 NCU11399T0 NCU04421T0 NCU05160T0 NCU05313T0 NCU05314T0 NCU06969T0 NCU08023T0 NCU01068T0 NCU01069T0 NCU01296T0 NCU03770T0 NCU04112T0 NCU04262T0 NCU04633T0 NCU04637T0 NCU…	555	5.13	1.34698	0.0152339
40.01 cell growth / morphogenesis	41	5.35	NCU00600T0 NCU01883T0 NCU02175T0 NCU02478T0 NCU02885T0 NCU03043T0 NCU09253T0 NCU09322T0 NCU09882T0 NCU01640T0 NCU01833T0 NCU06738T0 NCU09760T0 NCU00024T0 NCU00064T0 NCU00146T0 NCU11399T0 NCU05314T0 NCU06969T0 NCU08023T0 NCU01069T0 NCU01296T0 NCU03770T0 NCU04112T0 NCU04262T0 NCU04637T0 NCU06678T0 NCU08907T0 NCU09692T0 NCU09847T0 NCU03888T0 NCU03914T0 NCU03944T0 NCU03967T0 NCU03992T0 NCU04048T0 NCU…	392	3.62	1.4779	0.0075194
40.01.03 directional cell growth (morphogenesis)	14	1.82	NCU02885T0 NCU01833T0 NCU09760T0 NCU00146T0 NCU11399T0 NCU05314T0 NCU08023T0 NCU01069T0 NCU01296T0 NCU03770T0 NCU04262T0 NCU03967T0 NCU03992T0 NCU08127T0	106	0.98	1.85714	0.0171804
40.01.03.01 regulation of directional cell growth	2	0.26	NCU00146T0 NCU01296T0	18	0.16	1.625	0.367939
40.01.03.03 guidance of longitudinal cell extension (e.g. pollen tube guidance, axonal pathfinding)	1	0.13	NCU09760T0	17	0.15	0.866667	1
40.01.05 growth regulators / regulation of cell size	1	0.13	NCU09847T0	38	0.35	0.371429	1
40.02.03 activity of intercellular mediators	1	0.13	NCU04048T0	8	0.07	1.85714	0.444562
40.02.03.05 growth factors	1	0.13	NCU04048T0	4	0.03	4.33333	0.254681
40.10 cell death	15	1.95	NCU00600T0 NCU02463T0 NCU02814T0 NCU09216T0 NCU09882T0 NCU01501T0 NCU00024T0 NCU06250T0 NCU04421T0 NCU05160T0 NCU05313T0 NCU01068T0 NCU04633T0 NCU04737T0 NCU05638T0	170	1.57	1.24204	0.223687
40.10.02 apoptosis (type I programmed cell death)	15	1.95	NCU00600T0 NCU02463T0 NCU02814T0 NCU09216T0 NCU09882T0 NCU01501T0 NCU00024T0 NCU06250T0 NCU04421T0 NCU05160T0 NCU05313T0 NCU01068T0 NCU04633T0 NCU04737T0 NCU05638T0	157	1.45	1.34483	0.145322
40.10.02.01 anti-apoptosis	4	0.52	NCU02463T0 NCU09216T0 NCU04421T0 NCU04633T0	30	0.27	1.92593	0.159548
40.10.02.02 apoptotic program	5	0.65	NCU09882T0 NCU06250T0 NCU05160T0 NCU05313T0 NCU01068T0	23	0.21	3.09524	0.0203225
40.10.02.02.01 apoptotic mitochondrial changes	1	0.13	NCU05313T0	7	0.06	2.16667	0.402185
40.10.02.02.02 caspase activation	2	0.26	NCU09882T0 NCU05160T0	9	0.08	3.25	0.129548
40.10.02.02.05 repression of survival gene products	1	0.13	NCU06250T0	1	0	0	0.0708407
40.10.02.04 regulation of apoptosis	1	0.13	NCU05160T0	18	0.16	0.8125	1
40.20 cell aging	2	0.26	NCU06678T0 NCU04737T0	38	0.35	0.742857	1
41 DEVELOPMENT (Systemic)	5	0.65	NCU00631T0 NCU03650T0 NCU09847T0 NCU03982T0 NCU02307T0	89	0.82	0.792683	1
41.01 fungal/microorganismic development	5	0.65	NCU00631T0 NCU03650T0 NCU09847T0 NCU03982T0 NCU02307T0	89	0.82	0.792683	1
41.01.01 mating (fertilization)	3	0.39	NCU00631T0 NCU03650T0 NCU03982T0	39	0.36	1.08333	0.528701
41.01.03 tissue pattern formation	2	0.26	NCU09847T0 NCU02307T0	14	0.12	2.16667	0.260913
41.01.03.01 fruit body development (sexually or asexually derived spores)	1	0.13	NCU02307T0	11	0.1	1.3	0.554525
41.01.03.03 mycelium development (hyphae, vegetative thallus)	1	0.13	NCU09847T0	2	0.01	13	0.136669
42 BIOGENESIS OF CELLULAR COMPONENTS	88	11.4	NCU00598T0 NCU00600T0 NCU00725T0 NCU01878T0 NCU01883T0 NCU01912T0 NCU01992T0 NCU02111T0 NCU02134T0 NCU02175T0 NCU02179T0 NCU02478T0 NCU02582T0 NCU02636T0 NCU02885T0 NCU03043T0 NCU07366T0 NCU07473T0 NCU08634T0 NCU09322T0 NCU09332T0 NCU09882T0 NCU10006T0 NCU10852T0 NCU01629T0 NCU01640T0 NCU01833T0 NCU03460T0 NCU03571T0 NCU05454T0 NCU06738T0 NCU06779T0 NCU09472T0 NCU09760T0 NCU10809T0 NCU00064T0 NCU…	1167	10.7	1.06542	0.276844
42.01 cell wall	28	3.65	NCU01912T0 NCU02111T0 NCU02175T0 NCU02478T0 NCU02582T0 NCU02885T0 NCU07366T0 NCU09322T0 NCU09332T0 NCU01833T0 NCU03460T0 NCU03571T0 NCU06779T0 NCU11399T0 NCU04936T0 NCU06332T0 NCU08820T0 NCU01330T0 NCU03770T0 NCU03792T0 NCU04168T0 NCU04203T0 NCU04262T0 NCU03914T0 NCU02282T0 NCU04554T0 NCU06166T0 NCU08127T0	262	2.42	1.50826	0.018849
42.02 eukaryotic plasma membrane	2	0.26	NCU07473T0 NCU00281T0	24	0.22	1.18182	0.515027
42.04 cytoskeleton/structural proteins	21	2.74	NCU00600T0 NCU00725T0 NCU01883T0 NCU02111T0 NCU09322T0 NCU09882T0 NCU01640T0 NCU09472T0 NCU09760T0 NCU00064T0 NCU06202T0 NCU01069T0 NCU01330T0 NCU04637T0 NCU06678T0 NCU03888T0 NCU03944T0 NCU03992T0 NCU05514T0 NCU05638T0 NCU02282T0	316	2.92	0.938356	1
42.04.03 actin cytoskeleton	9	1.17	NCU00600T0 NCU00725T0 NCU01883T0 NCU09472T0 NCU06202T0 NCU01069T0 NCU03888T0 NCU03944T0 NCU03992T0	137	1.26	0.928571	1
42.04.05 microtubule cytoskeleton	1	0.13	NCU06678T0	74	0.68	0.191176	1
42.05 centrosome	1	0.13	NCU07925T0	10	0.09	1.44444	0.520527
42.08 Golgi	2	0.26	NCU05959T0 NCU12114T0	16	0.14	1.85714	0.314892
42.09 intracellular transport vesicles	7	0.91	NCU01992T0 NCU00493T0 NCU07319T0 NCU01318T0 NCU04063T0 NCU02391T0 NCU06868T0	32	0.29	3.13793	0.00614206
42.10 nucleus	18	2.34	NCU02134T0 NCU03043T0 NCU08634T0 NCU10006T0 NCU01629T0 NCU06738T0 NCU09760T0 NCU10809T0 NCU06331T0 NCU07925T0 NCU08807T0 NCU01422T0 NCU03637T0 NCU06678T0 NCU03982T0 NCU04063T0 NCU02413T0 NCU06095T0	333	3.07	0.762215	1
42.10.03 organization of chromosome structure	14	1.82	NCU02134T0 NCU03043T0 NCU08634T0 NCU10006T0 NCU01629T0 NCU06738T0 NCU09760T0 NCU10809T0 NCU07925T0 NCU08807T0 NCU01422T0 NCU06678T0 NCU02413T0 NCU06095T0	288	2.66	0.684211	1
42.10.05 nuclear membrane	2	0.26	NCU03637T0 NCU04063T0	21	0.19	1.36842	0.444178
42.16 mitochondrion	7	0.91	NCU02179T0 NCU05454T0 NCU05160T0 NCU05313T0 NCU06369T0 NCU04100T0 NCU03921T0	167	1.54	0.590909	1
42.19 peroxisome	3	0.39	NCU02636T0 NCU04100T0 NCU04771T0	35	0.32	1.21875	0.45559
42.22 endosome	1	0.13	NCU01878T0	4	0.03	4.33333	0.254681
42.25 vacuole or lysosome	6	0.78	NCU00598T0 NCU10852T0 NCU03661T0 NCU04100T0 NCU04119T0 NCU02422T0	55	0.5	1.56	0.192066
42.27 extracellular / secretion proteins	2	0.26	NCU09332T0 NCU09791T0	26	0.24	1.08333	0.558819
42.27.01 extracellular matrix	1	0.13	NCU09332T0	4	0.03	4.33333	0.254681
42.29 bud / growth tip	1	0.13	NCU06230T0	35	0.32	0.40625	1
43 CELL TYPE DIFFERENTIATION	52	6.78	NCU00600T0 NCU00673T0 NCU00725T0 NCU01883T0 NCU02111T0 NCU02175T0 NCU02885T0 NCU03171T0 NCU09322T0 NCU09882T0 NCU01640T0 NCU01833T0 NCU03493T0 NCU03507T0 NCU08705T0 NCU09629T0 NCU16503T0 NCU00035T0 NCU00064T0 NCU00188T0 NCU06202T0 NCU06230T0 NCU06264T0 NCU07840T0 NCU10763T0 NCU11399T0 NCU06331T0 NCU06342T0 NCU06583T0 NCU06969T0 NCU07894T0 NCU10400T0 NCU01069T0 NCU03637T0 NCU03770T0 NCU03773T0 NCU…	594	5.49	1.23497	0.0637691
43.01 fungal/microorganismic cell type differentiation	52	6.78	NCU00600T0 NCU00673T0 NCU00725T0 NCU01883T0 NCU02111T0 NCU02175T0 NCU02885T0 NCU03171T0 NCU09322T0 NCU09882T0 NCU01640T0 NCU01833T0 NCU03493T0 NCU03507T0 NCU08705T0 NCU09629T0 NCU16503T0 NCU00035T0 NCU00064T0 NCU00188T0 NCU06202T0 NCU06230T0 NCU06264T0 NCU07840T0 NCU10763T0 NCU11399T0 NCU06331T0 NCU06342T0 NCU06583T0 NCU06969T0 NCU07894T0 NCU10400T0 NCU01069T0 NCU03637T0 NCU03770T0 NCU03773T0 NCU…	594	5.49	1.23497	0.0637691
43.01.03 fungal and other eukaryotic cell type differentiation	52	6.78	NCU00600T0 NCU00673T0 NCU00725T0 NCU01883T0 NCU02111T0 NCU02175T0 NCU02885T0 NCU03171T0 NCU09322T0 NCU09882T0 NCU01640T0 NCU01833T0 NCU03493T0 NCU03507T0 NCU08705T0 NCU09629T0 NCU16503T0 NCU00035T0 NCU00064T0 NCU00188T0 NCU06202T0 NCU06230T0 NCU06264T0 NCU07840T0 NCU10763T0 NCU11399T0 NCU06331T0 NCU06342T0 NCU06583T0 NCU06969T0 NCU07894T0 NCU10400T0 NCU01069T0 NCU03637T0 NCU03770T0 NCU03773T0 NCU…	594	5.49	1.23497	0.0637691
43.01.03.05 budding, cell polarity and filament formation	24	3.13	NCU00600T0 NCU00725T0 NCU01883T0 NCU02111T0 NCU02175T0 NCU02885T0 NCU09322T0 NCU09882T0 NCU01640T0 NCU00064T0 NCU06202T0 NCU06230T0 NCU11399T0 NCU01069T0 NCU03770T0 NCU04112T0 NCU04262T0 NCU04637T0 NCU06678T0 NCU03888T0 NCU03944T0 NCU03992T0 NCU05514T0 NCU08127T0	319	2.95	1.06102	0.409688
43.01.03.06 hyphae formation	1	0.13	NCU01833T0	20	0.18	0.722222	1
43.01.03.07 development of conidia	1	0.13	NCU02885T0	13	0.12	1.08333	0.615467
43.01.03.09 development of asco- basidio- or zygospore	18	2.34	NCU00673T0 NCU03171T0 NCU09322T0 NCU01833T0 NCU00035T0 NCU00188T0 NCU06264T0 NCU10763T0 NCU06331T0 NCU06342T0 NCU06969T0 NCU07894T0 NCU10400T0 NCU04264T0 NCU03914T0 NCU04063T0 NCU05995T0 NCU04554T0	181	1.67	1.4012	0.0902539
99 UNCLASSIFIED PROTEINS	308	40.2	NCU00499T0 NCU00515T0 NCU00589T0 NCU00619T0 NCU00627T0 NCU00684T0 NCU00699T0 NCU00716T0 NCU00774T0 NCU00787T0 NCU00802T0 NCU00855T0 NCU00868T0 NCU00869T0 NCU00870T0 NCU00918T0 NCU00953T0 NCU00992T0 NCU00995T0 NCU01862T0 NCU01865T0 NCU01879T0 NCU01886T0 NCU01898T0 NCU01924T0 NCU01927T0 NCU01947T0 NCU01958T0 NCU02120T0 NCU02138T0 NCU02147T0 NCU02153T0 NCU02164T0 NCU02512T0 NCU02547T0 NCU02599T0 NCU…	5032	46.5	0.864516	0.99989

## Sheet: p3
Locus (Broad V7)	Gene Symbol	Gene Product Names	FGSC Accession Number	ER Stress Susceptibility	Functional Categories (major)	Functional Categories (minor)	Tag	log2(WT_DTTMES_DC/WT_NC_DC) [RPKM]	log2(WT_TMMES_DC/WT_NC_DC)[RPKM]	log2(WT_DTTAES_DC/WT_NC_DC)[RPKM]	log2(WT_TMAES_DC/WT_NC_DC)[RPKM]	MEDIAN_log2_fold_change	STDEV	Pfam To N.crassa Gene (Broad V7)	Best S.cerevisiae homolog	S.cerevisiae Gene Symbol	Identity(%)	E-value	S.cerevisiae Gene Product Description	Best A.fumigatus homolog	A.fumigatus Gene Symbol	Identity(%)	E-value	A.fumigatus Gene Product Description	Best A.thaliana homolog	A.thaliana Gene Symbol	Identity(%)	E-value	A.thaliana Gene Product Description	Best D.melanogaster homolog	D.melanogaster Gene Symbol	Identity(%)	E-value	D.melanogaster Gene Product Description	Best H.sapiens homolog	H.sapiens Gene Symbol	Identity(%)	E-value	H.sapiens Gene Product Description
NCU04316	###	pheromone processing carboxypeptidase Kex1	FGSC16682	★★★★☆	APOPTOSIS	#####	ERCT	2.16933	1.86426	2.33359	2.54593	2.25146	0.287505	PF00450.17[Serine carboxypeptidase]	YGL203C	KEX1	38.01	1e-98	Cell death protease essential for hypochlorite-induced apoptosis; involved in the processing of killer toxin and alpha factor precursor; cleaves Lys and Arg residues from the C-terminus of peptides and proteins	Afu1g08940	kexA	57.73	0	Putative pheromone processing carboxypeptidase; predicted signal sequence for secretion	AT3G45010.1	scpl48	30.62	2e-55	serine carboxypeptidase-like 48	FBpp0291533	CG4572-PD	26.07	1e-32	This gene is referred to in FlyBase by the symbol Dmel\CG4572 (FBgn0038738). It is a protein_coding_gene from Drosophila melanogaster. It has 3 annotated transcripts and 3 annotated polypeptides. Gene sequence location is 3R:15688239..15690115. It has the cytological map location 92B3-92B4. Protein features are: Peptidase S10, serine carboxypeptidase; Peptidase S10, serine carboxypeptidase, activ…	ENSP00000387164	CPVL	29.89	3e-46	carboxypeptidase, vitellogenic-like
NCU03355	###	calpain-5	FGSC12071	★☆☆☆☆	APOPTOSIS	#####	AST	#####	#####	2.30069	2.76836	2.53452	0.330696	PF00648.16[Calpain family cysteine protease]	#####	#####	#####	#####	#####	Afu6g07970	#####	38.83	1e-173	Putative calpain-like protein; calcium-dependent cysteine-type endopeptidase	AT1G55350.4	DEK1,ATDEK1	33.66	4e-35	calpain-type cysteine protease family	FBpp0085715	CalpA-PA	29.04	9e-41	The gene Calpain-A is referred to in FlyBase by the symbol Dmel\CalpA (CG7563, FBgn0012051). It is a protein_coding_gene from Drosophila melanogaster. It has 4 annotated transcripts and 4 annotated polypeptides. Gene sequence location is 2R:15312618..15318069. It has the cytological map location 56D5. Protein features are: Cysteine peptidase, cysteine active site; EF-Hand 1, calcium-binding site;…	ENSP00000355838	CAPN8	29.98	2e-40	calpain 8
NCU05313	###	mitochondria fission 1 protein	FGSC13571	★☆☆☆☆	APOPTOSIS	#####	AST	#####	#####	1.28893	1.14877	1.21885	0.0991014	#####	YIL065C	FIS1	44.59	2e-41	Protein involved in mitochondrial membrane fission and peroxisome abundance; required for localization of Dnm1p and Mdv1p during mitochondrial division; mediates ethanol-induced apoptosis and ethanol-induced mitochondrial fragmentation	Afu2g13320	#####	72.03	4e-75	Ortholog(s) have role in chronological cell aging, mitochondrial fission, peroxisome fission and mitochondrial outer membrane, peroxisome localization	AT3G57090.1	BIGYIN,FIS1A	35.09	5e-16	Tetratricopeptide repeat (TPR)-like superfamily protein	FBpp0271718	Fis1-PE	36.36	9e-17	This gene is referred to in FlyBase by the symbol Dmel\Fis1 (CG17510, FBgn0039969). It is a protein_coding_gene from Drosophila melanogaster. It has 5 annotated transcripts and 5 annotated polypeptides. Gene sequence location is 2R:1491092..1492339. It has the cytological map location 41F5. Protein features are: Fis1, C-terminal tetratricopeptide repeat; Fis1, N-terminal tetratricopeptide repeat;…	ENSP00000223136	FIS1	43.2	9e-25	fission 1 (mitochondrial outer membrane) homolog (S. cerevisiae)
NCU09882	###	metacaspase-1A	FGSC11266	★☆☆☆☆	APOPTOSIS	#####	ERCT	1.72989	1.79967	1.82439	2.33963	1.81203	0.28036	PF00656.17[Caspase domain]	YOR197W	MCA1	61.56	3e-123	Putative cysteine protease similar to mammalian caspases; involved in regulation of apoptosis upon H2O2 treatment; contributes to clearance of insoluble protein aggregates during normal growth; may be involved in cell cycle progression	Afu1g06700	casA	73.33	6e-171	Predicted metacaspase, an aspartate-specific cysteine protease involved in apoptosis; mutants show growth defects under conditions of ER stress	AT4G25110.1	AtMC2,MC2	33.75	2e-53	metacaspase 2	#####	#####	#####	#####	#####	#####	#####	#####	#####	#####
NCU02463	###	bax Inhibitor family protein	FGSC16101	☆☆☆☆☆	APOPTOSIS	#####	ERCT	1.58262	1.25038	2.09314	2.52739	1.83788	0.562226	PF01027.15[Inhibitor of apoptosis-promoting Bax1]	YNL305C	BXI1	32.47	1e-41	Protein involved in apoptosis; variously described as containing a BCL-2 homology (BH3) domain or as a member of the BAX inhibitor family; reported to promote apoptosis under some conditions and to inhibit it in others; localizes to ER and vacuole; may link the unfolded protein response to apoptosis via regulation of calcium-mediated signaling; translocates to mitochondria under apoptosis-inducin…	Afu5g09310	#####	63.07	4e-124	Bax Inhibitor family protein; transcript up-regulated in conidia exposed to neutrophils	AT4G15470.1	#####	37.11	6e-35	Bax inhibitor-1 family protein	FBpp0301213	Nmda1-PH	37.05	3e-34	The gene N-methyl-D-aspartate receptor-associated protein is referred to in FlyBase by the symbol Dmel\Nmda1 (CG3798, FBgn0013305). It is a protein_coding_gene from Drosophila melanogaster. It has 9 annotated transcripts and 9 annotated polypeptides. Gene sequence location is 2R:8764599..8767735. It has the cytological map location 49D6-49D7. Protein features are: Bax inhibitor 1-related. Its mol…	ENSP00000350965	TMBIM4	41.35	3e-47	transmembrane BAX inhibitor motif containing 4
NCU03219	###	kex2 protease	#####	#####	APOPTOSIS	#####	ERCT	2.73276	2.63448	2.77389	2.54355	2.68362	0.103246	PF00082.17[Subtilase family]; PF01483.15[Proprotein convertase P-domain]	YNL238W	KEX2	43.72	7e-177	Subtilisin-like protease (proprotein convertase), a calcium-dependent serine protease involved in the activation of proproteins of the secretory pathway	Afu4g12970	kexB	54.96	0	Pheromone processing endoprotease; predicted signal sequence for secretion	#####	#####	#####	#####	#####	FBpp0084420	amon-PA	38.06	3e-110	The gene amontillado is referred to in FlyBase by the symbol Dmel\amon (CG6438, FBgn0023179). It is a protein_coding_gene from Drosophila melanogaster. It has one annotated transcript and one annotated polypeptide. Gene sequence location is 3R:22523419..22539881. It has the cytological map location 97C4-97C5. Protein features are: Galactose-binding domain-like; Peptidase S8, subtilisin, Asp-activ…	ENSP00000325917	PCSK7	41.43	3e-124	proprotein convertase subtilisin/kexin type 7
NCU06999	###	YSP2 family protein	#####	#####	APOPTOSIS	#####	MST	1.49742	1.81057	#####	#####	1.65399	0.221433	PF02893.15[GRAM domain]	YDR326C	YSP2	34.97	2e-74	Protein involved in programmed cell death; mutant shows resistance to cell death induced by amiodarone or intracellular acidification	Afu5g07100	#####	43.19	0	Ortholog(s) have role in apoptotic process and mitochondrion localization	AT1G02120.1	VAD1	39.25	8e-19	GRAM domain family protein	FBpp0297429	CG34394-PE	50	6e-31	This gene is referred to in FlyBase by the symbol Dmel\CG34394 (FBgn0085423). It is a protein_coding_gene from Drosophila melanogaster. It has 6 annotated transcripts and 6 annotated polypeptides. Gene sequence location is 2L:3358640..3373372. It has the cytological map location 23E5-23E6. Protein features are: GRAM domain. Its molecular function is unknown. The biological processes in which it i…	ENSP00000470220	GRAMD1A	25	5e-33	GRAM domain containing 1A
NCU04990	###	protein serine/threonine kinase	FGSC18049	★★★☆☆	CELL CYCLE AND DNA PROCESSING	Cell cycle related	ERCT	2.11126	1.78264	2.06489	2.82997	2.08808	0.446149	PF07714.12[Protein tyrosine kinase]; PF00069.20[Protein kinase domain]	YDR247W	VHS1	31.08	2e-48	Cytoplasmic serine/threonine protein kinase; identified as a high-copy suppressor of the synthetic lethality of a sis2 sit4 double mutant, suggesting a role in G1/S phase progression; homolog of Sks1p	Afu3g10530	#####	65.28	2e-126	Putative protein serine/threonine kinase; transcript up-regulated in conidia exposed to neutrophils	AT2G31500.1	CPK24	34.21	1e-37	calcium-dependent protein kinase 24	FBpp0292993	Sik3-PA	28.21	2e-31	The gene Salt-inducible kinase 3 is referred to in FlyBase by the symbol Dmel\Sik3 (CG42856, FBgn0262103). It is a protein_coding_gene from Drosophila melanogaster. It has 6 annotated transcripts and 6 annotated polypeptides. Gene sequence location is 2R:14575637..14593310. It has the cytological map location 55E8-55E9. Protein features are: Kinase associated domain 1 (KA1); Protein kinase domain…	ENSP00000296088	SNRK	34.34	8e-31	SNF related kinase
NCU09760	###	hypothetical protein	FGSC12338	★★★☆☆	CELL CYCLE AND DNA PROCESSING	Cell cycle related	MST	2.41534	2.48891	#####	#####	2.45212	0.0520208	PF00023.25[Ankyrin repeat]; PF12796.2[Ankyrin repeats (3 copies)]; PF05729.7[NACHT domain]; PF13606.1[Ankyrin repeat]; PF13191.1[AAA ATPase domain]; PF13637.1[Ankyrin repeats (many copies)]	YIL112W	HOS4	38.53	8e-10	Subunit of the Set3 complex, which is a meiotic-specific repressor of sporulation specific genes that contains deacetylase activity; potential Cdc28p substrate	Afu2g00960	#####	23.97	2e-36	NACHT domain protein	AT3G04710.2	TPR10	32.41	2e-15	ankyrin repeat family protein	FBpp0307131	CG3104-PC	27.71	4e-20	This gene is referred to in FlyBase by the symbol Dmel\CG3104 (FBgn0031473). It is a protein_coding_gene from Drosophila melanogaster. It has 3 annotated transcripts and 3 annotated polypeptides. Gene sequence location is 2L:2848989..2855778. It has the cytological map location 23B5. Protein features are: Ankyrin repeat; Ankyrin repeat-containing domain. Its molecular function is unknown. The bio…	ENSP00000442901	RIPK4	34.35	2e-20	receptor-interacting serine-threonine kinase 4
NCU04847	###	cyclin	FGSC16836	★★★☆☆	CELL CYCLE AND DNA PROCESSING	Cell cycle related	ERCT	2.70977	1.33867	2.72272	3.48472	2.71625	0.893605	PF00134.18[Cyclin, N-terminal domain]; PF08613.6[Cyclin]	YDL179W	PCL9	42.02	5e-36	Cyclin, forms a functional kinase complex with Pho85p cyclin-dependent kinase (Cdk), expressed in late M/early G1 phase, activated by Swi5p	Afu1g04750	pcl1	55.61	3e-59	Putative G1/S cyclin	#####	#####	#####	#####	#####	#####	#####	#####	#####	#####	#####	#####	#####	#####	#####
NCU04737	###	NAD sirtuin-1	FGSC12404	★★☆☆☆	CELL CYCLE AND DNA PROCESSING	Cell cycle related	AST	#####	#####	1.34173	1.38096	1.36135	0.0277345	PF02146.12[Sir2 family]	YOL068C	HST1	48.39	3e-98	NAD(+)-dependent histone deacetylase; essential subunit of the Sum1p/Rfm1p/Hst1p complex required for ORC-dependent silencing and mitotic repression; non-essential subunit of the Set3C deacetylase complex; involved in telomere maintenance	Afu4g12120	#####	56.49	0	Ortholog(s) have NAD-dependent histone deacetylase activity (H4-K16 specific), NAD-independent histone deacetylase activity and role in chromatin silencing, histone deacetylation, negative regulation of mitotic recombination	AT5G09230.5	SRT2	27.17	3e-14	sirtuin 2	FBpp0080015	Sir2-PA	38.99	1e-77	The gene Sir2 is referred to in FlyBase by the symbol Dmel\Sir2 (CG5216, FBgn0024291). It is a protein_coding_gene from Drosophila melanogaster. It has one annotated transcript and one annotated polypeptide. Gene sequence location is 2L:13165564..13169551. It has the cytological map location 34A7. Protein features are: Sirtuin family; Sirtuin family, catalytic core domain; Sirtuin family, catalyt…	ENSP00000212015	SIRT1	46.22	1e-49	sirtuin 1
NCU02932	###	hypothetical protein	FGSC13956	★☆☆☆☆	CELL CYCLE AND DNA PROCESSING	Cell cycle related	MST	1.87956	2.36209	#####	#####	2.12082	0.3412	PF04667.12[cAMP-regulated phosphoprotein/endosulfine conserved region]	YHR132W-A	IGO2	29.01	2e-07	Protein required for initiation of G0 program; prevents degradation of nutrient-regulated mRNAs via the 5'-3' mRNA decay pathway; phosphorylated by Rim15p; GFP protein localizes to the cytoplasm and nucleus; similar to Igo1p	Afu1g08960	#####	35.34	7e-15	Ortholog of A. nidulans FGSC A4 : AN1383, A. niger CBS 513.88 : An08g00450, A. oryzae RIB40 : AO090005001630, A. niger ATCC 1015 : 208484-mRNA and Aspergillus wentii : Aspwe1_0048794	#####	#####	#####	#####	#####	#####	#####	#####	#####	#####	#####	#####	#####	#####	#####
NCU00388	###	protein hos4	FGSC12744	☆☆☆☆☆	CELL CYCLE AND DNA PROCESSING	Cell cycle related	AST	#####	#####	1.64438	1.46261	1.55349	0.128529	PF00023.25[Ankyrin repeat]; PF12796.2[Ankyrin repeats (3 copies)]; PF13857.1[Ankyrin repeats (many copies)]; PF13606.1[Ankyrin repeat]; PF13637.1[Ankyrin repeats (many copies)]	YIL112W	HOS4	29.44	8e-24	Subunit of the Set3 complex, which is a meiotic-specific repressor of sporulation specific genes that contains deacetylase activity; potential Cdc28p substrate	Afu1g05490	#####	45.19	8e-89	Ortholog of A. nidulans FGSC A4 : AN4072, A. niger CBS 513.88 : An18g04300, A. oryzae RIB40 : AO090009000396, A. niger ATCC 1015 : 56801-mRNA and Aspergillus wentii : Aspwe1_0169302	#####	#####	#####	#####	#####	#####	#####	#####	#####	#####	#####	#####	#####	#####	#####
NCU01865	###	hypothetical protein	FGSC13862	☆☆☆☆☆	CELL CYCLE AND DNA PROCESSING	Cell cycle related	AST	#####	#####	2.53457	2.789	2.66178	0.179915	PF00646.28[F-box domain]; PF12937.2[F-box-like]	YIL046W	MET30	21.84	2e-07	F-box protein containing five copies of the WD40 motif, controls cell cycle function, sulfur metabolism, and methionine biosynthesis as part of the ubiquitin ligase complex; interacts with and regulates Met4p, localizes within the nucleus	Afu1g07625	#####	28.66	5e-58	Ortholog of A. fumigatus A1163 : AFUB_007950	#####	#####	#####	#####	#####	#####	#####	#####	#####	#####	ENSP00000384823	FBXO11	42.37	1e-05	F-box protein 11
NCU02814	prd-4	serine/threonine-protein kinase chk2	FGSC11170	☆☆☆☆☆	CELL CYCLE AND DNA PROCESSING	Cell cycle related	MST	1.319	1.26914	#####	#####	1.29407	0.0352536	PF07714.12[Protein tyrosine kinase]; PF00069.20[Protein kinase domain]; PF00498.21[FHA domain]	YDL101C	DUN1	38.71	2e-87	Cell-cycle checkpoint serine-threonine kinase required for DNA damage-induced transcription of certain target genes, phosphorylation of Rad55p and Sml1p, and transient G2/M arrest after DNA damage; also regulates postreplicative DNA repair	Afu7g03750	#####	53.39	0	Putative cell-cycle checkpoint protein kinase; transcript induced by exposure to human airway epithelial cells	AT1G12580.1	PEPKR1	37.73	9e-58	phosphoenolpyruvate carboxylase-related kinase 1	FBpp0080862	lok-PC	39.27	1e-71	The gene loki is referred to in FlyBase by the symbol Dmel\lok (CG10895, FBgn0019686). It is a protein_coding_gene from Drosophila melanogaster. It has 4 annotated transcripts and 4 annotated polypeptides. Gene sequence location is 2L:20061422..20064381. It has the cytological map location 38B2. Protein features are: Forkhead-associated (FHA) domain; Protein kinase domain; Protein kinase, ATP bin…	ENSP00000386087	CHEK2	40.11	7e-84	checkpoint kinase 2
NCU06583	###	cyclin-dependent kinase	FGSC17958	☆☆☆☆☆	CELL CYCLE AND DNA PROCESSING	Cell cycle related	MST	1.69905	1.90409	#####	#####	1.80157	0.144985	PF06985.6[Heterokaryon incompatibility protein (HET)]; PF07714.12[Protein tyrosine kinase]; PF00069.20[Protein kinase domain]	YBR274W	CHK1	23.85	2e-09	Serine/threonine kinase and DNA damage checkpoint effector, mediates cell cycle arrest via phosphorylation of Pds1p; phosphorylated by checkpoint signal transducer Mec1p; homolog of S. pombe and mammalian Chk1 checkpoint kinase	Afu2g14650	#####	27.42	7e-24	Has domain(s) with predicted ATP binding, protein kinase activity, transferase activity, transferring phosphorus-containing groups activity and role in protein phosphorylation	AT2G38620.1	CDKB1;2	27.05	4e-10	cyclin-dependent kinase B1;2	FBpp0070225	png-PA	24.73	5e-10	The gene pan gu is referred to in FlyBase by the symbol Dmel\png (CG11420, FBgn0000826). It is a protein_coding_gene from Drosophila melanogaster. It has one annotated transcript and one annotated polypeptide. Gene sequence location is X:1250521..1251634. It has the cytological map location 1F4. Protein features are: Protein kinase domain; Protein kinase-like domain; Serine/threonine-protein kina…	ENSP00000257904	CDK4	26.84	2e-12	cyclin-dependent kinase 4
NCU08346	###	serine/threonine protein kinase	FGSC11164	☆☆☆☆☆	CELL CYCLE AND DNA PROCESSING	Cell cycle related	AST	#####	#####	2.75532	1.34304	2.04918	0.998626	PF07714.12[Protein tyrosine kinase]; PF00069.20[Protein kinase domain]	YBR274W	CHK1	31.41	4e-84	Serine/threonine kinase and DNA damage checkpoint effector, mediates cell cycle arrest via phosphorylation of Pds1p; phosphorylated by checkpoint signal transducer Mec1p; homolog of S. pombe and mammalian Chk1 checkpoint kinase	Afu6g13160	#####	46.48	2e-172	Serine/threonine protein kinase; transcript induced by exposure to human airway epithelial cells	AT4G18700.1	CIPK12,SnRK3.9,ATWL4,WL4	37.05	1e-47	CBL-interacting protein kinase 12	FBpp0080443	grp-PA	36	1e-51	The gene grapes is referred to in FlyBase by the symbol Dmel\grp (CG17161, FBgn0261278). It is a protein_coding_gene from Drosophila melanogaster. It has 5 annotated transcripts and 5 annotated polypeptides. Gene sequence location is 2L:16680054..16699926. It has the cytological map location 36A10-36A11. Protein features are: Protein kinase domain; Protein kinase, ATP binding site; Protein kinase…	ENSP00000278916	CHEK1	27.49	3e-51	checkpoint kinase 1
NCU05726	###	mucin	#####	#####	CELL CYCLE AND DNA PROCESSING	Cell cycle related	MST	1.22487	1.35991	#####	#####	1.29239	0.0954886	PF00134.18[Cyclin, N-terminal domain]; PF08613.6[Cyclin]	YGL215W	CLG1	25.42	2e-09	Cyclin-like protein that interacts with Pho85p; has sequence similarity to G1 cyclins PCL1 and PCL2	Afu3g10040	#####	30.8	2e-20	Has domain(s) with predicted protein kinase binding activity and role in regulation of cyclin-dependent protein serine/threonine kinase activity	AT3G60550.1	CYCP3;2	25.69	2e-06	cyclin p3;2	#####	#####	#####	#####	#####	#####	#####	#####	#####	#####
NCU03649	###	hypothetical protein	FGSC12527	★★★★☆	CELL CYCLE AND DNA PROCESSING	DNA Processing	AST	#####	#####	2.03681	1.96082	1.99882	0.0537344	#####	YJR052W	RAD7	22.79	2e-19	Protein that recognizes and binds damaged DNA in an ATP-dependent manner (with Rad16p) during nucleotide excision repair; subunit of Nucleotide Excision Repair Factor 4 (NEF4) and the Elongin-Cullin-Socs (ECS) ligase complex	Afu7g03830	rad7	40.5	5e-144	DNA repair protein	AT2G06040.1	#####	22.91	2e-09	unknown protein	FBpp0309766	ppa-PC	23.67	1e-05	The gene partner of paired is referred to in FlyBase by the symbol Dmel\ppa (CG9952, FBgn0020257). It is a protein_coding_gene from Drosophila melanogaster. It has 3 annotated transcripts and 3 annotated polypeptides. Gene sequence location is 2R:18572500..18576492. It has the cytological map location 59A1-59A2. Protein features are: F-box domain. Its molecular function is unknown. It is involved…	ENSP00000423630	FBXL7	25.11	2e-07	F-box and leucine-rich repeat protein 7
NCU10809	###	hypothetical protein	FGSC15249	★★★★☆	CELL CYCLE AND DNA PROCESSING	DNA Processing	MST	2.06673	2.18875	#####	#####	2.12774	0.0862781	PF00270.24[DEAD/DEAH box helicase]; PF00176.18[SNF2 family N-terminal domain]; PF04851.10[Type III restriction enzyme, res subunit]; PF00271.26[Helicase conserved C-terminal domain]	YBR114W	RAD16	26.82	7e-58	Protein that recognizes and binds damaged DNA in an ATP-dependent manner (with Rad7p) during nucleotide excision repair; subunit of Nucleotide Excision Repair Factor 4 (NEF4) and the Elongin-Cullin-Socs (ECS) ligase complex	Afu5g06590	#####	28.5	5e-56	Has domain(s) with predicted ATP binding, DNA binding, helicase activity, hydrolase activity, acting on acid anhydrides, in phosphorus-containing anhydrides and nucleic acid binding, more	AT5G22750.1	RAD5	31.54	1e-71	DNA/RNA helicase protein	FBpp0081255	lds-PA	26.6	4e-51	The gene lodestar is referred to in FlyBase by the symbol Dmel\lds (CG2684, FBgn0002542). It is a protein_coding_gene from Drosophila melanogaster. It has one annotated transcript and one annotated polypeptide. Gene sequence location is 3R:3746153..3750213. It has the cytological map location 84E5. Protein features are: Helicase, C-terminal; Helicase, superfamily 1/2, ATP-binding domain; P-loop c…	ENSP00000420429	HLTF	28.54	9e-58	helicase-like transcription factor
NCU03650	###	DNA repair protein RAD16	FGSC12367	★★★☆☆	CELL CYCLE AND DNA PROCESSING	DNA Processing	AST	#####	#####	1.68969	1.89574	1.79271	0.145703	PF00176.18[SNF2 family N-terminal domain]; PF04851.10[Type III restriction enzyme, res subunit]; PF00271.26[Helicase conserved C-terminal domain]; PF00097.20[Zinc finger, C3HC4 type (RING finger)]	YBR114W	RAD16	53.85	0	Protein that recognizes and binds damaged DNA in an ATP-dependent manner (with Rad7p) during nucleotide excision repair; subunit of Nucleotide Excision Repair Factor 4 (NEF4) and the Elongin-Cullin-Socs (ECS) ligase complex	Afu7g03820	#####	66.32	0	Has domain(s) with predicted ATP binding, DNA binding, helicase activity, metal ion binding, nucleic acid binding, zinc ion binding activity	AT1G05120.1	#####	42.97	3e-133	Helicase protein with RING/U-box domain	FBpp0081255	lds-PA	25.21	8e-47	The gene lodestar is referred to in FlyBase by the symbol Dmel\lds (CG2684, FBgn0002542). It is a protein_coding_gene from Drosophila melanogaster. It has one annotated transcript and one annotated polypeptide. Gene sequence location is 3R:3746153..3750213. It has the cytological map location 84E5. Protein features are: Helicase, C-terminal; Helicase, superfamily 1/2, ATP-binding domain; P-loop c…	ENSP00000420429	HLTF	30.96	2e-67	helicase-like transcription factor
NCU08938	###	DNA-3-methyladenine glycosylase	FGSC18429	★★★☆☆	CELL CYCLE AND DNA PROCESSING	DNA Processing	AST	#####	#####	2.0939	2.41617	2.25504	0.227877	PF00730.20[HhH-GPD superfamily base excision DNA repair protein]	YER142C	MAG1	29.81	2e-24	3-methyl-adenine DNA glycosylase involved in protecting DNA against alkylating agents; initiates base excision repair by removing damaged bases to create abasic sites that are subsequently repaired	Afu4g06800	alkA	58.04	6e-115	Ortholog(s) have alkylbase DNA N-glycosylase activity and role in DNA dealkylation involved in DNA repair, base-excision repair, AP site formation	AT3G50880.1	#####	32.38	3e-34	DNA glycosylase superfamily protein	#####	#####	#####	#####	#####	#####	#####	#####	#####	#####
NCU06264	mus-53	mutagen sensitive-53	FGSC13434	★★☆☆☆	CELL CYCLE AND DNA PROCESSING	DNA Processing	AST	#####	#####	3.56378	2.50556	3.03467	0.74828	PF04679.10[ATP dependent DNA ligase C terminal region]; TIGR00574[dnl1: DNA ligase I, ATP-dependent (dnl1)]; PF00533.21[BRCA1 C Terminus (BRCT) domain]; PF04675.9[DNA ligase N terminus]; PF01068.16[ATP dependent DNA ligase domain]	YOR005C	DNL4	27.94	3e-109	DNA ligase required for nonhomologous end-joining (NHEJ), forms stable heterodimer with required cofactor Lif1p, interacts with Nej1p; involved in meiosis, not essential for vegetative growth	Afu5g12050	#####	52.58	0	Ortholog(s) have role in DNA recombination	AT5G57160.1	ATLIG4,LIG4	26.56	7e-77	DNA ligase IV	FBpp0073678	Lig4-PA	25.36	9e-67	The gene Ligase4 is referred to in FlyBase by the symbol Dmel\Lig4 (CG12176, FBgn0030506). It is a protein_coding_gene from Drosophila melanogaster. It has one annotated transcript and one annotated polypeptide. Gene sequence location is X:13558617..13561844. It has the cytological map location 12B2. Protein features are: BRCT domain; DNA ligase, ATP-dependent; DNA ligase, ATP-dependent, C-termin…	ENSP00000402030	LIG4	29.26	8e-114	ligase IV, DNA, ATP-dependent
NCU02913	###	DNA repair protein RAD5	FGSC16323	☆☆☆☆☆	CELL CYCLE AND DNA PROCESSING	DNA Processing	MST	1.58553	2.12676	#####	#####	1.85614	0.382711	PF00176.18[SNF2 family N-terminal domain]; PF04851.10[Type III restriction enzyme, res subunit]; PF00271.26[Helicase conserved C-terminal domain]	YLR032W	RAD5	27.45	6e-63	DNA helicase proposed to promote replication fork regression during postreplication repair by template switching; RING finger containing ubiquitin ligase; stimulates the synthesis of free and PCNA-bound polyubiquitin chains by Ubc13p-Mms2p	Afu2g13360	#####	30.97	8e-84	Has domain(s) with predicted ATP binding, DNA binding, helicase activity, nucleic acid binding activity	AT5G05130.1	#####	30.61	7e-83	DNA/RNA helicase protein	FBpp0081255	lds-PA	30	6e-71	The gene lodestar is referred to in FlyBase by the symbol Dmel\lds (CG2684, FBgn0002542). It is a protein_coding_gene from Drosophila melanogaster. It has one annotated transcript and one annotated polypeptide. Gene sequence location is 3R:3746153..3750213. It has the cytological map location 84E5. Protein features are: Helicase, C-terminal; Helicase, superfamily 1/2, ATP-binding domain; P-loop c…	ENSP00000420745	HLTF	30.52	2e-62	helicase-like transcription factor
NCU03064	###	RSC complex subunit Rsc7	FGSC19756	☆☆☆☆☆	CELL CYCLE AND DNA PROCESSING	DNA Processing	ERCT	1.48299	1.48465	1.15636	1.3888	1.43589	0.154526	PF08624.5[Chromatin remodelling complex Rsc7/Swp82 subunit]	YMR091C	NPL6	48.09	2e-38	Component of the RSC chromatin remodeling complex; interacts with Rsc3p, Rsc30p, Ldb7p, and Htl1p to form a module important for a broad range of RSC functions; involved in nuclear protein import and maintenance of proper telomere length	Afu1g10600	#####	45.8	1e-121	Ortholog of A. nidulans FGSC A4 : AN1219, A. niger CBS 513.88 : An08g02600, A. oryzae RIB40 : AO090038000362, A. niger ATCC 1015 : 130459-mRNA and Aspergillus wentii : Aspwe1_0095261	#####	#####	#####	#####	#####	#####	#####	#####	#####	#####	#####	#####	#####	#####	#####
NCU07498	###	DNA repair protein RAD2	FGSC12063	☆☆☆☆☆	CELL CYCLE AND DNA PROCESSING	DNA Processing	AST	#####	#####	2.19628	1.25061	1.72345	0.668688	TIGR00600[rad2: DNA excision repair protein (rad2)]; PF00867.13[XPG I-region]; PF00752.12[XPG N-terminal domain]	YGR258C	RAD2	44.03	1e-79	Single-stranded DNA endonuclease, cleaves single-stranded DNA during nucleotide excision repair to excise damaged DNA; subunit of Nucleotide Excision Repair Factor 3 (NEF3); homolog of human XPG protein	Afu6g07500	#####	62.39	2e-131	Has domain(s) with predicted DNA binding, catalytic activity, endonuclease activity, nuclease activity, single-stranded DNA binding activity, role in DNA repair, nucleotide-excision repair and nucleus localization	AT3G28030.1	UVH3,UVR1	35.52	3e-67	5'-3' exonuclease family protein	FBpp0099906	mus201-PC	38.69	5e-59	The gene mutagen-sensitive 201 is referred to in FlyBase by the symbol Dmel\mus201 (CG10890, FBgn0002887). It is a protein_coding_gene from Drosophila melanogaster. It has 2 annotated transcripts and 2 annotated polypeptides. Gene sequence location is 2L:8437405..8442342. It has the cytological map location 29C4-29C5. Protein features are: 5'-3' exonuclease, C-terminal domain; Helix-hairpin-helix…	ENSP00000347978	ERCC5	47.62	1e-64	excision repair cross-complementing rodent repair deficiency, complementation group 5
NCU16422	###	hypothetical protein	#####	#####	CELL CYCLE AND DNA PROCESSING	DNA Processing	ERCT	1.37225	1.68608	1.60072	1.13806	1.48648	0.246173	#####	#####	#####	#####	#####	#####	Afu4g12670	#####	57.33	5e-21	Has domain(s) with predicted role in DNA repair and nucleus localization	#####	#####	#####	#####	#####	#####	#####	#####	#####	#####	#####	#####	#####	#####	#####
NCU16423	###	hypothetical protein	#####	#####	CELL CYCLE AND DNA PROCESSING	DNA Processing	ERCT	1.83502	1.72355	1.92106	1.36856	1.77929	0.242847	PF02144.11[Repair protein Rad1/Rec1/Rad17]	YOR368W	RAD17	24.71	5e-06	Checkpoint protein, involved in the activation of the DNA damage and meiotic pachytene checkpoints; with Mec3p and Ddc1p, forms a clamp that is loaded onto partial duplex DNA; homolog of human and S. pombe Rad1 and U. maydis Rec1 proteins	Afu4g12670	#####	37.53	8e-64	Has domain(s) with predicted role in DNA repair and nucleus localization	#####	#####	#####	#####	#####	#####	#####	#####	#####	#####	ENSP00000340879	RAD1	25.6	5e-21	RAD1 homolog (S. pombe)
NCU00399	###	cell wall protein PhiA	FGSC17647	★★☆☆☆	CELL WALL REMODELING	Cell wall protein	AST	#####	#####	2.09667	2.28098	2.18883	0.130326	#####	#####	#####	#####	#####	#####	Afu3g03060	aspf34	45.83	4e-43	Allergen Asp f 34; putative phiA family cell wall protein; induced calcium; repressed by exposure to artemisinin	#####	#####	#####	#####	#####	#####	#####	#####	#####	#####	#####	#####	#####	#####	#####
NCU00716	ncw-5	non-anchored cell wall protein 5	FGSC17055	☆☆☆☆☆	CELL WALL REMODELING	Cell wall protein	MST	2.91057	4.46358	#####	#####	3.68708	1.09814	#####	#####	#####	#####	#####	#####	#####	#####	#####	#####	#####	#####	#####	#####	#####	#####	#####	#####	#####	#####	#####	#####	#####	#####	#####	#####
NCU07817	ncw-3	non-anchored cell wall protein 3	FGSC11688	☆☆☆☆☆	CELL WALL REMODELING	Cell wall protein	MST	1.95244	2.42617	#####	#####	2.18931	0.334978	PF10645.4[Carbohydrate binding]	#####	#####	#####	#####	#####	Afu1g01980	#####	35.23	9e-18	Ortholog of N. fischeri NRRL 181 : NFIA_022670, A. clavatus NRRL 1 : ACLA_032530 and A. fumigatus A1163 : AFUB_002360	#####	#####	#####	#####	#####	#####	#####	#####	#####	#####	#####	#####	#####	#####	#####
NCU04554	###	endochitinase 1	FGSC12967	★★★☆☆	CELL WALL REMODELING	Chitin and chitosan metabolism	ERCT	1.71147	1.51934	1.70771	2.5302	1.70959	0.451022	PF00704.23[Glycosyl hydrolases family 18]	YDR371W	CTS2	33.08	7e-64	Putative chitinase, functionally complements A. gossypii cts2 mutant sporulation defect	Afu8g01410	chiB1	56.04	1e-178	Putative chitinase with a predicted role in the degradation and recycling of fungal chitin during autolysis; N-terminal signal peptide that targets to the secretory pathway	AT4G19810.1	#####	29.97	1e-28	Glycosyl hydrolase family protein with chitinase insertion domain	FBpp0072985	Cht7-PA	33.15	7e-49	The gene Cht7 is referred to in FlyBase by the symbol Dmel\Cht7 (CG1869, FBgn0035398). It is a protein_coding_gene from Drosophila melanogaster. It has one annotated transcript and one annotated polypeptide. Gene sequence location is 3L:3090985..3106958. It has the cytological map location 63B1. Protein features are: Chitin binding domain; Chitinase II; Glycoside hydrolase, catalytic domain; Glyc…	ENSP00000423778	CHIT1	31.88	1e-44	chitinase 1 (chitotriosidase)
NCU00247	###	hypothetical protein	FGSC12698	★☆☆☆☆	CELL WALL REMODELING	Chitin and chitosan metabolism	AST	#####	#####	3.92329	3.73759	3.83044	0.131311	PF12273.3[Chitin synthesis regulation, resistance to Congo red]	#####	#####	#####	#####	#####	#####	#####	#####	#####	#####	#####	#####	#####	#####	#####	#####	#####	#####	#####	#####	#####	#####	#####	#####	#####
NCU02909	###	chitosanase	FGSC16321	☆☆☆☆☆	CELL WALL REMODELING	Chitin and chitosan metabolism	ERCT	2.62593	2.2816	1.83911	3.16284	2.45376	0.559062	PF07335.6[Fungal chitosanase of glycosyl hydrolase group 75]	#####	#####	#####	#####	#####	Afu6g00500	#####	44.4	5e-62	Putative chitosanase; transcript levels decrease during conidial germination; transcript induced by voriconazole	#####	#####	#####	#####	#####	#####	#####	#####	#####	#####	#####	#####	#####	#####	#####
NCU08621	###	hypothetical protein	FGSC19071	☆☆☆☆☆	CELL WALL REMODELING	Chitin and chitosan metabolism	AST	#####	#####	1.91059	1.90145	1.90602	0.00645914	PF12273.3[Chitin synthesis regulation, resistance to Congo red]	#####	#####	#####	#####	#####	#####	#####	#####	#####	#####	#####	#####	#####	#####	#####	#####	#####	#####	#####	#####	#####	#####	#####	#####	#####
NCU09322	###	chitin synthase activator	FGSC21134	☆☆☆☆☆	CELL WALL REMODELING	Chitin and chitosan metabolism	AST	#####	#####	1.19339	2.22396	1.70868	0.728726	PF08238.7[Sel1 repeat]	YBL061C	SKT5	44.38	5e-87	Activator of Chs3p (chitin synthase III), recruits Chs3p to the bud neck via interaction with Bni4p; has similarity to Shc1p, which activates Chs3p during sporulation	Afu8g05620	chs3	56.58	0	Ortholog(s) have enzyme activator activity, role in fungal-type cell wall chitin biosynthetic process and cellular bud neck, cellular bud neck septin ring, incipient cellular bud site localization	AT1G18260.1	#####	30.12	2e-16	HCP-like superfamily protein	FBpp0302807	Hrd3-PB	27.46	1e-08	This gene is referred to in FlyBase by the symbol Dmel\Hrd3 (CG10221, FBgn0028475). It is a protein_coding_gene from Drosophila melanogaster. It has 2 annotated transcripts and 2 annotated polypeptides. Gene sequence location is 3R:19580345..19584279. It has the cytological map location 95B1. Protein features are: Sel1-like; Tetratricopeptide-like helical. Its molecular function is unknown. The b…	ENSP00000194118	KIAA0141	29.17	1e-12	KIAA0141
NCU10852	###	beta-hexosaminidase	FGSC21801	☆☆☆☆☆	CELL WALL REMODELING	Chitin and chitosan metabolism	ERCT	1.62938	1.6574	2.76129	2.30616	1.98178	0.546703	PF02838.10[Glycosyl hydrolase family 20, domain 2]; PF00728.17[Glycosyl hydrolase family 20, catalytic domain]	#####	#####	#####	#####	#####	Afu8g05020	nagA	33.27	8e-78	Putative secreted N-acetylhexosaminidase; highly expressed in biofilm	AT1G05590.1	HEXO2,ATHEX3	34.67	1e-77	beta-hexosaminidase 2	FBpp0308698	fdl-PD	34.49	2e-73	The gene fused lobes is referred to in FlyBase by the symbol Dmel\fdl (CG8824, FBgn0045063). It is a protein_coding_gene from Drosophila melanogaster. It has 4 annotated transcripts and 4 annotated polypeptides. Gene sequence location is 2R:8374956..8394838. It has the cytological map location 49A9-49A10. Protein features are: Beta-hexosaminidase subunit alpha/beta; Glycoside hydrolase family 20,…	ENSP00000261416	HEXB	30.57	3e-54	hexosaminidase B (beta polypeptide)
NCU00064	###	hypothetical protein	#####	#####	CELL WALL REMODELING	Chitin and chitosan metabolism	MST	1.1207	1.35893	#####	#####	1.23981	0.168457	#####	YNL233W	BNI4	31.11	1e-17	Targeting subunit for Glc7p protein phosphatase, localized to the bud neck, required for localization of chitin synthase III to the bud neck via interaction with the chitin synthase III regulatory subunit Skt5p	Afu1g16680	#####	50.11	1e-110	Ortholog of A. nidulans FGSC A4 : AN0979, A. niger CBS 513.88 : An01g10380, A. oryzae RIB40 : AO090005001032, A. niger ATCC 1015 : 35723-mRNA and Aspergillus wentii : Aspwe1_0109980	#####	#####	#####	#####	#####	#####	#####	#####	#####	#####	#####	#####	#####	#####	#####
NCU07366	###	glucosamine-fructose-6-phosphate aminotransferase	#####	#####	CELL WALL REMODELING	Chitin and chitosan metabolism	AST	#####	#####	2.36788	1.93528	2.15158	0.305894	PF01380.17[SIS domain]; PF00310.16[Glutamine amidotransferases class-II]; PF13537.1[Glutamine amidotransferase domain]; PF13230.1[Glutamine amidotransferases class-II]; TIGR01135[glmS: glutamine-fructose-6-phosphate transaminase (isomerizing)]; PF13522.1[Glutamine amidotransferase domain]	YKL104C	GFA1	63.51	0	Glutamine-fructose-6-phosphate amidotransferase, catalyzes the formation of glucosamine-6-P and glutamate from fructose-6-P and glutamine in the first step of chitin biosynthesis	Afu6g06340	gfa1	83.88	0	Ortholog(s) have glutamine-fructose-6-phosphate transaminase (isomerizing) activity and role in fungal-type cell wall chitin biosynthetic process	AT3G24090.1	#####	49.03	0	glutamine-fructose-6-phosphate transaminase (isomerizing)s;sugar binding;transaminases	FBpp0112410	Gfat1-PA	53.26	0	The gene Glutamine:fructose-6-phosphate aminotransferase 1 is referred to in FlyBase by the symbol Dmel\Gfat1 (CG12449, FBgn0027341). It is a protein_coding_gene from Drosophila melanogaster. It has 9 annotated transcripts and 9 annotated polypeptides. Gene sequence location is 3RHet:2470208..2481648. It has the cytological map location 81F. Protein features are: Class II glutamine amidotransfera…	ENSP00000349860	GFPT1	56.24	0	glutamine--fructose-6-phosphate transaminase 1
NCU03770	###	cell wall glycosyl hydrolase Dfg5	FGSC21268	☆☆☆☆☆	CELL WALL REMODELING	Fungal-type cell wall organization	AST	#####	#####	1.54734	1.6883	1.61782	0.0996708	PF03663.9[Glycosyl hydrolase family 76]	YKL046C	DCW1	41.22	2e-113	Putative mannosidase, GPI-anchored membrane protein required for cell wall biosynthesis in bud formation;homologous to Dfg5p	Afu4g00620	#####	46.15	5e-130	Ortholog(s) have role in budding cell bud growth, fungal-type cell wall biogenesis, pseudohyphal growth and endoplasmic reticulum localization	#####	#####	#####	#####	#####	#####	#####	#####	#####	#####	#####	#####	#####	#####	#####
NCU04168	###	hypothetical protein	FGSC22439	☆☆☆☆☆	CELL WALL REMODELING	Fungal-type cell wall organization	MST	2.78107	2.38328	#####	#####	2.58217	0.281282	PF00722.16[Glycosyl hydrolases family 16]	#####	#####	#####	#####	#####	#####	#####	#####	#####	#####	#####	#####	#####	#####	#####	FBpp0074817	GNBP1-PA	32.96	6e-35	The gene Gram-negative bacteria binding protein 1 is referred to in FlyBase by the symbol Dmel\GNBP1 (CG6895, FBgn0040323). It is a protein_coding_gene from Drosophila melanogaster. It has one annotated transcript and one annotated polypeptide. Gene sequence location is 3L:18668900..18670976. It has the cytological map location 75D6. Protein features are: Concanavalin A-like lectin/glucanase, sub…	#####	#####	#####	#####	#####
NCU04262	###	mannan endo-1,6 -alpha-mannosidase dcw1	FGSC20539	☆☆☆☆☆	CELL WALL REMODELING	Fungal-type cell wall organization	MST	1.80687	1.40435	#####	#####	1.60561	0.284626	PF03663.9[Glycosyl hydrolase family 76]	YKL046C	DCW1	45.2	3e-125	Putative mannosidase, GPI-anchored membrane protein required for cell wall biosynthesis in bud formation;homologous to Dfg5p	Afu4g00620	#####	48.96	8e-133	Ortholog(s) have role in budding cell bud growth, fungal-type cell wall biogenesis, pseudohyphal growth and endoplasmic reticulum localization	#####	#####	#####	#####	#####	#####	#####	#####	#####	#####	#####	#####	#####	#####	#####
NCU08127	###	mannan endo-1,6 -alpha-mannosidase dcw1	FGSC19642	☆☆☆☆☆	CELL WALL REMODELING	Fungal-type cell wall organization	MST	1.69696	1.20841	#####	#####	1.45269	0.345458	PF03663.9[Glycosyl hydrolase family 76]	YKL046C	DCW1	41.57	3e-111	Putative mannosidase, GPI-anchored membrane protein required for cell wall biosynthesis in bud formation;homologous to Dfg5p	Afu3g00700	#####	44.78	1e-114	Has domain(s) with predicted catalytic activity	#####	#####	#####	#####	#####	#####	#####	#####	#####	#####	#####	#####	#####	#####	#####
NCU00061	###	hypothetical protein	#####	#####	CELL WALL REMODELING	Fungal-type cell wall organization	MST	1.59473	1.96029	#####	#####	1.77751	0.258497	PF00722.16[Glycosyl hydrolases family 16]	YLR213C	CRR1	25	9e-06	Putative glycoside hydrolase of the spore wall envelope; required for normal spore wall assembly, possibly for cross-linking between the glucan and chitosan layers; expressed during sporulation	Afu5g14030	eng8	30.26	6e-30	Ortholog of A. nidulans FGSC A4 : AN2690, A. niger CBS 513.88 : An14g05490, A. oryzae RIB40 : AO090113000118, A. niger ATCC 1015 : 134363-mRNA and Aspergillus wentii : Aspwe1_0453526	#####	#####	#####	#####	#####	#####	#####	#####	#####	#####	#####	#####	#####	#####	#####
NCU00249	###	aspartic proteinase yapsin-3	#####	#####	CELL WALL REMODELING	Fungal-type cell wall organization	AST	#####	#####	3.33944	1.39818	2.36881	1.37268	PF00026.18[Eukaryotic aspartyl protease]	YLR121C	YPS3	27.96	5e-28	Aspartic protease, member of the yapsin family of proteases involved in cell wall growth and maintenance; attached to the plasma membrane via a glycosylphosphatidylinositol (GPI) anchor	Afu6g05350	opsB	25.9	3e-20	Putative aspartic-type endopeptidase; transcript induced by voriconazole; predicted signal sequence for secretion	AT4G04460.2	#####	25	3e-08	Saposin-like aspartyl protease family protein	FBpp0077597	CG31661-PA	19.1	1e-05	This gene is referred to in FlyBase by the symbol Dmel\CG31661 (FBgn0051661). It is a protein_coding_gene from Drosophila melanogaster. It has one annotated transcript and one annotated polypeptide. Gene sequence location is 2L:1497243..1498583. It has the cytological map location 22A2. Protein features are: Aspartic peptidase; Peptidase A1. Its molecular function is described by: aspartic-type e…	ENSP00000362116	PGC	22.68	9e-09	progastricsin (pepsinogen C)
NCU02956	###	aspartic-type endopeptidase	#####	#####	CELL WALL REMODELING	Fungal-type cell wall organization	AST	#####	#####	2.21485	3.57221	2.89353	0.959796	PF00026.18[Eukaryotic aspartyl protease]	YLR121C	YPS3	32.18	3e-50	Aspartic protease, member of the yapsin family of proteases involved in cell wall growth and maintenance; attached to the plasma membrane via a glycosylphosphatidylinositol (GPI) anchor	Afu6g05350	opsB	42.44	2e-87	Putative aspartic-type endopeptidase; transcript induced by voriconazole; predicted signal sequence for secretion	AT1G69100.1	#####	24.79	3e-16	Eukaryotic aspartyl protease family protein	FBpp0082878	CG17283-PA	28.17	2e-23	This gene is referred to in FlyBase by the symbol Dmel\CG17283 (FBgn0038505). It is a protein_coding_gene from Drosophila melanogaster. It has one annotated transcript and one annotated polypeptide. Gene sequence location is 3R:13233598..13235182. It has the cytological map location 90A6. Protein features are: Aspartic peptidase; Peptidase A1; Peptidase aspartic, active site. Its molecular functi…	ENSP00000362116	PGC	29.05	3e-21	progastricsin (pepsinogen C)
NCU01080	###	Glucan endo 1,3 -beta-glucosidase	FGSC16549	☆☆☆☆☆	CELL WALL REMODELING	Glucan assembly	AST	#####	#####	2.73831	2.52951	2.63391	0.14764	#####	#####	#####	#####	#####	#####	#####	#####	#####	#####	#####	#####	#####	#####	#####	#####	#####	#####	#####	#####	#####	#####	#####	#####	#####	#####
NCU03914	###	glucan 1,3-beta-glucosidase	FGSC16594	☆☆☆☆☆	CELL WALL REMODELING	Glucan assembly	AST	#####	#####	1.97403	1.42389	1.69896	0.389013	PF00150.13[Cellulase (glycosyl hydrolase family 5)]	YLR300W	EXG1	34.39	3e-59	Major exo-1,3-beta-glucanase of the cell wall, involved in cell wall beta-glucan assembly; exists as three differentially glycosylated isoenzymes	Afu6g09250	exg2	52.56	0	Ortholog(s) have glucan exo-1,3-beta-glucosidase activity and role in glucan catabolic process	#####	#####	#####	#####	#####	#####	#####	#####	#####	#####	#####	#####	#####	#####	#####
NCU02349	###	UDP-glucose:glycoprotein glucosyltransferase	#####	#####	CELL WALL REMODELING	Glucan assembly	MST	1.89188	1.78046	#####	#####	1.83617	0.0787851	PF06427.6[UDP-glucose:Glycoprotein Glucosyltransferase]	YOR336W	KRE5	25.16	1e-27	Protein required for beta-1,6 glucan biosynthesis; mutations result in aberrant morphology and severe growth defects	Afu2g02360	#####	51.71	0	Has domain(s) with predicted UDP-glucose:glycoprotein glucosyltransferase activity and role in protein glycosylation	AT1G71220.1	EBS1,UGGT,PSL2	31.57	0	UDP-glucose:glycoprotein glucosyltransferases;transferases, transferring hexosyl groups;transferases, transferring glycosyl groups	FBpp0074831	Ugt-PA	33.42	0	The gene UDP-glucose-glycoprotein glucosyltransferase is referred to in FlyBase by the symbol Dmel\Ugt (CG6850, FBgn0014075). It is a protein_coding_gene from Drosophila melanogaster. It has one annotated transcript and one annotated polypeptide. Gene sequence location is 3L:18865847..18871345. It has the cytological map location 75E3. Protein features are: Glycosyl transferase, family 8; UDP-glu…	ENSP00000365158	UGGT1	32.74	0	UDP-glucose glycoprotein glucosyltransferase 1
NCU02478	###	alpha-1,3-glucan synthase Ags2	#####	#####	CELL WALL REMODELING	Glucan assembly	AST	#####	#####	2.54677	1.68144	2.1141	0.611876	PF00534.15[Glycosyl transferases group 1]; PF00128.19[Alpha amylase, catalytic domain]; PF08323.6[Starch synthase catalytic domain]	YJL216C	IMA5	30	6e-06	Alpha-glucosidase with specificity for isomaltose, maltose, and palatinose; member of the IMA isomaltase family; not required for isomaltose utilization, but Ima5p overexpression allows the ima1 null mutant to grow on isomaltose	Afu2g11270	ags2	52.35	0	Putative alpha(1-3) glucan synthase; mutants do not display modification of alpha(1-3) glucan synthesis; transcript downregulated in response to voriconazole; predicted gene pair with AFUA_3G00910 (ags1)	AT3G01180.1	AtSS2,SS2	23.42	9e-09	starch synthase 2	#####	#####	#####	#####	#####	#####	#####	#####	#####	#####
NCU04726	###	beta-N-acetylglucosaminidase	FGSC22042	★★★☆☆	METABOLISM	C-compound and carbohydrate metabolism	MST	1.73939	1.61152	#####	#####	1.67546	0.0904213	PF00933.16[Glycosyl hydrolase family 3 N terminal domain]	#####	#####	#####	#####	#####	Afu8g04060	#####	45.45	0	Has domain(s) with predicted hydrolase activity, hydrolyzing O-glycosyl compounds activity and role in carbohydrate metabolic process	AT3G47040.1	#####	23.21	9e-11	Glycosyl hydrolase family protein	#####	#####	#####	#####	#####	#####	#####	#####	#####	#####
NCU04936	###	UDP-glucose 6-dehydrogenase	FGSC14874	★★★☆☆	METABOLISM	C-compound and carbohydrate metabolism	AST	#####	#####	1.45957	1.35096	1.40527	0.0768004	PF03721.9[UDP-glucose/GDP-mannose dehydrogenase family, NAD binding domain]; PF03720.10[UDP-glucose/GDP-mannose dehydrogenase family, UDP binding domain]; TIGR03026[NDP-sugDHase: nucleotide sugar dehydrogenase]; PF00984.14[UDP-glucose/GDP-mannose dehydrogenase family, central domain]	#####	#####	#####	#####	#####	Afu1g17020	ugd1	48.2	7e-178	UDP-glucose dehydrogenase; plays a role in the conversion of UDP-glucose into UDP-glucuronic acid	AT3G29360.2	#####	45.17	6e-139	UDP-glucose 6-dehydrogenase family protein	FBpp0076647	sgl-PA	47.11	1e-146	The gene sugarless is referred to in FlyBase by the symbol Dmel\sgl (CG10072, FBgn0261445). It is a protein_coding_gene from Drosophila melanogaster. It has one annotated transcript and one annotated polypeptide. Gene sequence location is 3L:6952654..6957858. It has the cytological map location 65D4-65D5. Protein features are: 6-phosphogluconate dehydrogenase, C-terminal-like; NAD(P)-binding doma…	ENSP00000421757	UGDH	48.2	1e-142	UDP-glucose 6-dehydrogenase
NCU04167	###	hypothetical protein	FGSC21548	☆☆☆☆☆	METABOLISM	C-compound and carbohydrate metabolism	MST	3.05144	2.0626	#####	#####	2.55702	0.699215	PF13632.1[Glycosyl transferase family group 2]	#####	#####	#####	#####	#####	#####	#####	#####	#####	#####	#####	#####	#####	#####	#####	#####	#####	#####	#####	#####	#####	#####	#####	#####	#####
NCU04223	###	hypothetical protein	FGSC19104	☆☆☆☆☆	METABOLISM	C-compound and carbohydrate metabolism	MST	1.39532	1.93394	#####	#####	1.66463	0.380866	PF13641.1[Glycosyltransferase like family 2]; PF13506.1[Glycosyl transferase family 21]; PF00535.21[Glycosyl transferase family 2]; PF13632.1[Glycosyl transferase family group 2]	#####	#####	#####	#####	#####	#####	#####	#####	#####	#####	#####	#####	#####	#####	#####	#####	#####	#####	#####	#####	#####	#####	#####	#####	#####
NCU02702	###	glucokinase	#####	#####	METABOLISM	C-compound and carbohydrate metabolism	MST	1.17668	1.50775	#####	#####	1.34221	0.234103	PF01202.17[Shikimate kinase]; PF13671.1[AAA domain]; PF13238.1[AAA domain]; PF03215.10[Rad17 cell cycle checkpoint protein]; TIGR01313[therm_gnt_kin: carbohydrate kinase, thermoresistant glucokinase family]; PF13207.1[AAA domain]	YDR248C	YDR248C	41.61	3e-36	Putative gluconokinase; sequence similarity to bacterial and human gluconokinase; green fluorescent protein (GFP)-fusion protein localizes to the cytoplasm; upregulated by deletion of the RNAP-II associated factor, PAF1	Afu1g00530	#####	53.51	2e-61	Thermoresistant gluconokinase family protein; predicted gene pair with AFUA_4G12050	AT2G16790.2	#####	27.81	2e-24	P-loop containing nucleoside triphosphate hydrolases superfamily protein	#####	#####	#####	#####	#####	ENSP00000365601	IDNK	38.15	3e-30	idnK, gluconokinase homolog (E. coli)
NCU09832	###	hypothetical protein	#####	#####	METABOLISM	C-compound and carbohydrate metabolism	MST	2.16627	1.38596	#####	#####	1.77612	0.551763	PF01755.12[Glycosyltransferase family 25 (LPS biosynthesis protein)]	#####	#####	#####	#####	#####	Afu8g00650	#####	26.02	2e-19	Ortholog of A. nidulans FGSC A4 : AN2923, AN10601, A. fumigatus Af293 : Afu2g17770, A. niger CBS 513.88 : An11g02090, An01g01000 and A. oryzae RIB40 : AO090020000174, AO090103000301	#####	#####	#####	#####	#####	FBpp0078732	CG31915-PA	24.08	3e-09	This gene is referred to in FlyBase by the symbol Dmel\CG31915 (FBgn0051915). It is a protein_coding_gene from Drosophila melanogaster. It has one annotated transcript and one annotated polypeptide. Gene sequence location is 2L:5528123..5530682. It has the cytological map location 25E5. Protein features are: Glycosyl transferase, family 25. Its molecular function is described by: procollagen-lysi…	#####	#####	#####	#####	#####
NCU08779	###	hypothetical protein	FGSC12456	★★★☆☆	METABOLISM	C-compound and carbohydrate metabolism/Glycogen metabolism	MST	1.30132	1.28588	#####	#####	1.2936	0.0109176	PF03370.8[Putative phosphatase regulatory subunit]	YER054C	GIP2	36.36	3e-12	Putative regulatory subunit of the protein phosphatase Glc7p, involved in glycogen metabolism; contains a conserved motif (GVNK motif) that is also found in Gac1p, Pig1p, and Pig2p	Afu2g13850	#####	40.92	1e-107	Ortholog of A. nidulans FGSC A4 : AN2425, A. niger CBS 513.88 : An02g05260, A. oryzae RIB40 : AO090026000188, A. niger ATCC 1015 : 206783-mRNA and Aspergillus wentii : Aspwe1_0054675	#####	#####	#####	#####	#####	FBpp0304465	Gbs-76A-PC	33.33	2e-11	The gene Glycogen binding subunit 76A is referred to in FlyBase by the symbol Dmel\Gbs-76A (CG9619, FBgn0036862). It is a protein_coding_gene from Drosophila melanogaster. It has 3 annotated transcripts and 3 annotated polypeptides. Gene sequence location is 3L:19275028..19285624. It has the cytological map location 76A3-76A5. Protein features are: Putative phosphatase regulatory subunit. Its mol…	ENSP00000238994	PPP1R3C	41.11	6e-13	protein phosphatase 1, regulatory subunit 3C
NCU05873	###	alpha-amylase	FGSC14078	★☆☆☆☆	METABOLISM	C-compound and carbohydrate metabolism/Glycogen metabolism	AST	#####	#####	1.65388	2.80777	2.23083	0.815923	PF00128.19[Alpha amylase, catalytic domain]	#####	#####	#####	#####	#####	Afu1g15150	#####	45.62	1e-150	Ortholog(s) have hydrolase activity, hydrolyzing O-glycosyl compounds activity and role in carbohydrate metabolic process	AT1G69830.1	ATAMY3,AMY3	23.6	1e-10	alpha-amylase-like 3	#####	#####	#####	#####	#####	#####	#####	#####	#####	#####
NCU06698	gnn	glycogenin	FGSC12302	☆☆☆☆☆	METABOLISM	C-compound and carbohydrate metabolism/Glycogen metabolism	AST	#####	#####	1.36328	1.51129	1.43729	0.104661	PF01501.15[Glycosyl transferase family 8]	YJL137C	GLG2	31.87	1e-35	Self-glucosylating initiator of glycogen synthesis, also glucosylates n-dodecyl-beta-D-maltoside; similar to mammalian glycogenin	Afu1g05580	#####	66.94	2e-118	Has domain(s) with predicted transferase activity, transferring glycosyl groups activity	AT1G54940.1	PGSIP4	28.28	4e-19	plant glycogenin-like starch initiation protein 4	FBpp0308236	Glycogenin-PG	41.13	4e-57	The gene Glycogenin is referred to in FlyBase by the symbol Dmel\Glycogenin (CG44244, FBgn0265191). It is a protein_coding_gene from Drosophila melanogaster. It has 6 annotated transcripts and 6 annotated polypeptides. Gene sequence location is 2R:17087988..17098326. It has the cytological map location 57D1. Protein features are: Glycosyl transferase, family 8. Its molecular function is described…	ENSP00000341273	GYG2	39.77	5e-51	glycogenin 2
NCU03328	gh61-6	endoglucanase II	FGSC16589	☆☆☆☆☆	METABOLISM	C-compound and carbohydrate metabolism/Lignocellulosic biomass degradation / Cellulase	MST	1.15178	1.77513	#####	#####	1.46345	0.440773	PF03443.9[Glycosyl hydrolase family 61]	#####	#####	#####	#####	#####	Afu6g09540	#####	37.3	6e-39	Putative endo-1,4 beta-glucanase, a predicted secreted hydrolase with a fungal cellulose binding domain	#####	#####	#####	#####	#####	#####	#####	#####	#####	#####	#####	#####	#####	#####	#####
NCU09791	###	beta-1,3-exoglucanase	#####	#####	METABOLISM	C-compound and carbohydrate metabolism/Lignocellulosic biomass degradation / Cellulase	MST	1.51507	1.09607	#####	#####	1.30557	0.296281	PF12708.2[Pectate lyase superfamily protein]	#####	#####	#####	#####	#####	Afu6g11980	exg5	50.78	0	Ortholog of A. nidulans FGSC A4 : AN0779, AN4825, A. fumigatus Af293 : Afu1g14450/exgO, Afu6g13270, A. niger CBS 513.88 : An01g12450/exsG and A. oryzae RIB40 : AO090011000362	#####	#####	#####	#####	#####	#####	#####	#####	#####	#####	#####	#####	#####	#####	#####
NCU04885	###	alpha-xylosidase	FGSC19152	☆☆☆☆☆	METABOLISM	C-compound and carbohydrate metabolism/Lignocellulosic biomass degradation / Hemicellulase	MST	1.72018	1.56339	#####	#####	1.64178	0.110872	PF01055.21[Glycosyl hydrolases family 31]	YBR229C	ROT2	29.52	8e-20	Glucosidase II catalytic subunit required for normal cell wall synthesis; mutations in rot2 suppress tor2 mutations, and are synthetically lethal with rot1 mutations	Afu2g05400	#####	23.99	1e-29	Ortholog(s) have hydrolase activity, hydrolyzing O-glycosyl compounds activity and role in xyloglucan metabolic process	AT3G23640.2	HGL1	26.96	8e-22	heteroglycan glucosidase 1	FBpp0070058	CG14476-PC	21.72	1e-17	This gene is referred to in FlyBase by the symbol Dmel\CG14476 (FBgn0027588). It is a protein_coding_gene from Drosophila melanogaster. It has 5 annotated transcripts and 5 annotated polypeptides. Gene sequence location is X:21471627..21476291. It has the cytological map location 20A4. Protein features are: Galactose mutarotase-like domain; Glycoside hydrolase family 31, N-terminal domain; Glycos…	ENSP00000326227	GANC	24.18	2e-25	glucosidase, alpha; neutral C
NCU07326	###	hypothetical protein	FGSC19534	☆☆☆☆☆	METABOLISM	C-compound and carbohydrate metabolism/Lignocellulosic biomass degradation / Hemicellulase	MST	2.15041	2.38329	#####	#####	2.26685	0.164668	PF00251.15[Glycosyl hydrolases family 32 N-terminal domain]	#####	#####	#####	#####	#####	Afu2g00650	#####	32.65	4e-42	Putative secreted arabinosidase	#####	#####	#####	#####	#####	#####	#####	#####	#####	#####	#####	#####	#####	#####	#####
NCU09041	###	L-xylulose reductase	FGSC18458	☆☆☆☆☆	METABOLISM	C-compound and carbohydrate metabolism/Lignocellulosic biomass degradation / Hemicellulase	MST	1.1742	2.13495	#####	#####	1.65458	0.679353	PF13561.1[Enoyl-(Acyl carrier protein) reductase]; PF08659.5[KR domain]; PF00106.20[short chain dehydrogenase]	YNL202W	SPS19	30.26	1e-21	Peroxisomal 2,4-dienoyl-CoA reductase, auxiliary enzyme of fatty acid beta-oxidation; homodimeric enzyme required for growth and sporulation on petroselineate medium; expression induced during late sporulation and in the presence of oleate	Afu2g15430	#####	79.85	4e-152	Sorbitol/xylulose reductase	AT1G24360.1	#####	33.86	2e-30	NAD(P)-binding Rossmann-fold superfamily protein	FBpp0070179	CG3699-PA	35.02	5e-31	This gene is referred to in FlyBase by the symbol Dmel\CG3699 (FBgn0040349). It is a protein_coding_gene from Drosophila melanogaster. It has one annotated transcript and one annotated polypeptide. Gene sequence location is X:840695..841533. It has the cytological map location 1D2-1D3. Protein features are: Glucose/ribitol dehydrogenase; NAD(P)-binding domain; Short-chain dehydrogenase/reductase …	ENSP00000326219	DHRS4	30.47	1e-24	dehydrogenase/reductase (SDR family) member 4
NCU04870	ce1-1	acetyl xylan esterase	#####	#####	METABOLISM	C-compound and carbohydrate metabolism/Lignocellulosic biomass degradation / Hemicellulase	MST	1.4028	1.92868	#####	#####	1.66574	0.37185	PF10503.4[Esterase PHB depolymerase]; PF00326.16[Prolyl oligopeptidase family]; TIGR01840[esterase_phb: esterase, PHB depolymerase family]	#####	#####	#####	#####	#####	Afu8g06570	#####	62.74	5e-139	Putative acetylxylan esterase, a predicted secreted hydrolase with a fungal cellulose binding domain	#####	#####	#####	#####	#####	#####	#####	#####	#####	#####	#####	#####	#####	#####	#####
NCU08785	###	fungal cellulose binding domain-containing protein	#####	#####	METABOLISM	C-compound and carbohydrate metabolism/Lignocellulosic biomass degradation / Hemicellulase	MST	2.25326	2.53809	#####	#####	2.39567	0.20141	PF12695.2[Alpha/beta hydrolase family]; PF02230.11[Phospholipase/Carboxylesterase]	#####	#####	#####	#####	#####	Afu2g14530	#####	47.1	1e-73	Ortholog(s) have feruloyl esterase activity and role in xylan catabolic process	#####	#####	#####	#####	#####	#####	#####	#####	#####	#####	#####	#####	#####	#####	#####
NCU09491	fea-1	feruloyl esterase B	#####	#####	METABOLISM	C-compound and carbohydrate metabolism/Lignocellulosic biomass degradation / Hemicellulase	MST	5.12619	6.21612	#####	#####	5.67116	0.770698	PF10503.4[Esterase PHB depolymerase]; PF12695.2[Alpha/beta hydrolase family]; PF00326.16[Prolyl oligopeptidase family]; TIGR01840[esterase_phb: esterase, PHB depolymerase family]	#####	#####	#####	#####	#####	Afu8g06570	#####	48	2e-82	Putative acetylxylan esterase, a predicted secreted hydrolase with a fungal cellulose binding domain	#####	#####	#####	#####	#####	#####	#####	#####	#####	#####	#####	#####	#####	#####	#####
NCU09664	ce5-3	acetylxylan esterase	#####	#####	METABOLISM	C-compound and carbohydrate metabolism/Lignocellulosic biomass degradation / Hemicellulase	MST	3.30082	3.18185	#####	#####	3.24133	0.0841266	PF08237.6[PE-PPE domain]; PF01083.17[Cutinase]	#####	#####	#####	#####	#####	Afu3g00420	#####	63.88	6e-92	Putative acetylxylan esterase, a predicted secreted hydrolase that contains a fungal cellulose binding domain; expression induced in biofilm	#####	#####	#####	#####	#####	#####	#####	#####	#####	#####	#####	#####	#####	#####	#####
NCU09976	ce12-1	rhamnogalacturonan acetylesterase	FGSC18805	☆☆☆☆☆	METABOLISM	C-compound and carbohydrate metabolism/Lignocellulosic biomass degradation / Pectase	MST	1.30545	1.23843	#####	#####	1.27194	0.0473921	PF00657.17[GDSL-like Lipase/Acylhydrolase]; PF13472.1[GDSL-like Lipase/Acylhydrolase family]	#####	#####	#####	#####	#####	Afu3g14510	#####	48.75	8e-63	Ortholog(s) have rhamnogalacturonan acetylesterase activity and role in pectin catabolic process	#####	#####	#####	#####	#####	#####	#####	#####	#####	#####	#####	#####	#####	#####	#####
NCU05133	###	udp-glucose 4-epimerase	FGSC13353	★★★☆☆	METABOLISM	C-compound and carbohydrate metabolism/Lignocellulosic biomass degradation /Xylose, arabinose, and galactose metabolism	MST	1.22645	1.77047	#####	#####	1.49846	0.384676	PF13950.1[UDP-glucose 4-epimerase C-term subunit]; PF01370.16[NAD dependent epimerase/dehydratase family]; PF01073.14[3-beta hydroxysteroid dehydrogenase/isomerase family]; PF02719.10[Polysaccharide biosynthesis protein]; PF07993.7[Male sterility protein]	YBR019C	GAL10	38.19	1e-81	UDP-glucose-4-epimerase, catalyzes the interconversion of UDP-galactose and UDP-D-glucose in galactose metabolism; also catalyzes the conversion of alpha-D-glucose or alpha-D-galactose to their beta-anomers	Afu3g07910	#####	49.36	3e-132	Putative UDP-glucose 4-epimerase; transcript induced by voriconazole	AT4G10960.1	UGE5	43.42	1e-98	UDP-D-glucose/UDP-D-galactose 4-epimerase 5	FBpp0297771	Gale-PB	41.15	9e-90	The gene UDP-galactose 4'-epimerase is referred to in FlyBase by the symbol Dmel\Gale (CG12030, FBgn0035147). It is a protein_coding_gene from Drosophila melanogaster. It has 2 annotated transcripts and 2 annotated polypeptides. Gene sequence location is 3L:648555..651311. It has the cytological map location 61C8. Protein features are: NAD(P)-binding domain; NAD-dependent epimerase/dehydratase; N…	ENSP00000363621	GALE	39.01	6e-85	UDP-galactose-4-epimerase
NCU08398	###	aldose 1-epimerase	FGSC20310	★☆☆☆☆	METABOLISM	C-compound and carbohydrate metabolism/Lignocellulosic biomass degradation /Xylose, arabinose, and galactose metabolism	MST	1.50736	1.98005	#####	#####	1.7437	0.334246	PF01263.15[Aldose 1-epimerase]	YNR071C	YNR071C	27.2	1e-16	Putative protein of unknown function	Afu3g13240	#####	34.6	1e-54	Aldose 1-epimerase	AT3G47800.1	#####	31.93	7e-40	Galactose mutarotase-like superfamily protein	FBpp0076771	CG10467-PA	29.12	5e-34	This gene is referred to in FlyBase by the symbol Dmel\CG10467 (FBgn0035679). It is a protein_coding_gene from Drosophila melanogaster. It has one annotated transcript and one annotated polypeptide. Gene sequence location is 3L:6086304..6087847. It has the cytological map location 65A6. Protein features are: Aldose 1-/Glucose-6-phosphate 1-epimerase; Aldose 1-epimerase; Aldose 1-epimerase, conser…	ENSP00000272252	GALM	29.67	9e-36	galactose mutarotase (aldose 1-epimerase)
NCU00403	###	dTDP-D-glucose 4,6-dehydratase	FGSC16234	☆☆☆☆☆	METABOLISM	C-compound and carbohydrate metabolism/Lignocellulosic biomass degradation /Xylose, arabinose, and galactose metabolism	AST	#####	#####	1.45576	1.59583	1.5258	0.099043	TIGR01181[dTDP_gluc_dehyt: dTDP-glucose 4,6-dehydratase]; PF01370.16[NAD dependent epimerase/dehydratase family]; PF01073.14[3-beta hydroxysteroid dehydrogenase/isomerase family]; PF02719.10[Polysaccharide biosynthesis protein]; PF07993.7[Male sterility protein]; PF04321.12[RmlD substrate binding domain]; PF13460.1[NADH(P)-binding]	YBR019C	GAL10	29.23	7e-19	UDP-glucose-4-epimerase, catalyzes the interconversion of UDP-galactose and UDP-D-glucose in galactose metabolism; also catalyzes the conversion of alpha-D-glucose or alpha-D-galactose to their beta-anomers	Afu5g10780	#####	29.34	6e-11	UDP-glucose 4-epimerase; hypoxia induced protein	AT1G78570.1	RHM1,ROL1,ATRHM1	46.8	5e-108	rhamnose biosynthesis 1	FBpp0076413	CG7979-PA	25.77	7e-19	This gene is referred to in FlyBase by the symbol Dmel\CG7979 (FBgn0035848). It is a protein_coding_gene from Drosophila melanogaster. It has one annotated transcript and one annotated polypeptide. Gene sequence location is 3L:8174023..8176469. It has the cytological map location 66B11. Protein features are: NAD(P)-binding domain; NAD-dependent epimerase/dehydratase. Its molecular function is des…	ENSP00000261296	TGDS	45.43	1e-101	TDP-glucose 4,6-dehydratase
NCU02550	###	probable galactinol--sucrose galactosyltransferase 6	FGSC16224	☆☆☆☆☆	METABOLISM	C-compound and carbohydrate metabolism/Lignocellulosic biomass degradation /Xylose, arabinose, and galactose metabolism	ERCT	2.89495	2.9065	2.74372	2.66714	2.81933	0.117105	PF01055.21[Glycosyl hydrolases family 31]; PF05691.7[Raffinose synthase or seed inhibition protein Sip1]	#####	#####	#####	#####	#####	Afu4g08250	#####	41.13	0	Has domain(s) with predicted catalytic activity	AT5G20250.3	DIN10	29.5	5e-42	Raffinose synthase family protein	#####	#####	#####	#####	#####	#####	#####	#####	#####	#####
NCU06123	###	phosphoketolase	FGSC13749	☆☆☆☆☆	METABOLISM	C-compound and carbohydrate metabolism/Lignocellulosic biomass degradation /Xylose, arabinose, and galactose metabolism	MST	1.24722	1.24976	#####	#####	1.24849	0.00179302	PF09363.5[XFP C-terminal domain]; PF03894.10[D-xylulose 5-phosphate/D-fructose 6-phosphate phosphoketolase]; PF09364.5[XFP N-terminal domain]	#####	#####	#####	#####	#####	Afu3g00370	#####	73.03	0	Putative phosphoketolase; calcium downregulated	#####	#####	#####	#####	#####	#####	#####	#####	#####	#####	#####	#####	#####	#####	#####
NCU04019	###	nicotinamide mononucleotide adenylyl transferase	#####	#####	METABOLISM	Cofactors, vitamins, and prosthetic groups metabolism	AST	#####	#####	1.48413	1.73526	1.6097	0.177569	PF01467.21[Cytidylyltransferase]; TIGR00482[TIGR00482: nicotinate (nicotinamide) nucleotide adenylyltransferase]	YLR328W	NMA1	51.76	7e-88	Nicotinic acid mononucleotide adenylyltransferase, involved in pathways of NAD biosynthesis, including the de novo, NAD(+) salvage, and nicotinamide riboside salvage pathways	Afu6g08870	#####	58.36	2e-112	Has domain(s) with predicted nucleotidyltransferase activity and role in NAD biosynthetic process, biosynthetic process	AT5G55810.1	AtNMNAT,NMNAT	37.55	1e-48	nicotinate/nicotinamide mononucleotide adenyltransferase	FBpp0307941	Nmnat-PC	32.51	2e-36	The gene Nicotinamide mononucleotide adenylyltransferase is referred to in FlyBase by the symbol Dmel\Nmnat (CG13645, FBgn0039254). It is a protein_coding_gene from Drosophila melanogaster. It has 3 annotated transcripts and 3 annotated polypeptides. Gene sequence location is 3R:20770959..20773122. It has the cytological map location 96B11. Protein features are: Cytidyltransferase-like domain; Pr…	ENSP00000435134	NMNAT1	37.4	7e-53	nicotinamide nucleotide adenylyltransferase 1
NCU08291	###	ferrochelatase	#####	#####	METABOLISM	Cofactors, vitamins, and prosthetic groups metabolism	AST	#####	#####	1.97545	1.45621	1.71583	0.367159	TIGR00109[hemH: ferrochelatase]; PF00762.14[Ferrochelatase]	YOR176W	HEM15	56.79	3e-140	Ferrochelatase, a mitochondrial inner membrane protein, catalyzes the insertion of ferrous iron into protoporphyrin IX, the eighth and final step in the heme biosynthetic pathway	Afu5g07750	#####	72.27	0	Putative ferrochelatase precursor	AT2G30390.1	FC2,FC-II,ATFC-II	37.46	3e-58	ferrochelatase 2	#####	#####	#####	#####	#####	ENSP00000262093	FECH	54.43	1e-134	ferrochelatase
NCU09390	###	tetrahydroxynaphthalene reductase	FGSC17987	★★★☆☆	METABOLISM	Lipid metabolism/Fatty acid	MST	2.05595	2.35177	#####	#####	2.20386	0.209177	PF13561.1[Enoyl-(Acyl carrier protein) reductase]; PF08659.5[KR domain]; PF00106.20[short chain dehydrogenase]	YNL202W	SPS19	28.52	4e-19	Peroxisomal 2,4-dienoyl-CoA reductase, auxiliary enzyme of fatty acid beta-oxidation; homodimeric enzyme required for growth and sporulation on petroselineate medium; expression induced during late sporulation and in the presence of oleate	Afu2g17560	arp2	52.63	6e-76	1,3,6,8-tetrahydroxynaphthalene reductase involved in conidial pigment biosynthesis; conidia-enriched protein	AT4G13180.1	#####	39.55	4e-50	NAD(P)-binding Rossmann-fold superfamily protein	FBpp0078385	CG31548-PA	29.46	3e-29	This gene is referred to in FlyBase by the symbol Dmel\CG31548 (FBgn0051548). It is a protein_coding_gene from Drosophila melanogaster. It has one annotated transcript and one annotated polypeptide. Gene sequence location is 3R:1461623..1462574. It has the cytological map location 83B7. Protein features are: Glucose/ribitol dehydrogenase; NAD(P)-binding domain; Short-chain dehydrogenase/reductase…	ENSP00000326219	DHRS4	31.27	2e-25	dehydrogenase/reductase (SDR family) member 4
NCU01181	###	acyl-CoA dehydrogenase family member 11	FGSC11287	☆☆☆☆☆	METABOLISM	Lipid metabolism/Fatty acid	AST	#####	#####	1.42035	1.13204	1.27619	0.203867	PF00441.19[Acyl-CoA dehydrogenase, C-terminal domain]; PF08028.6[Acyl-CoA dehydrogenase, C-terminal domain]; PF02770.14[Acyl-CoA dehydrogenase, middle domain]; PF02771.11[Acyl-CoA dehydrogenase, N-terminal domain]	#####	#####	#####	#####	#####	Afu5g06500	#####	72.62	0	Acyl-CoA dehydrogenase family protein with a predicted role in fatty acid beta oxidation; induced by exposure to artemisinin	AT3G06810.1	IBR3	50.61	5e-132	acyl-CoA dehydrogenase-related	FBpp0074843	CG3902-PA	29.66	9e-29	This gene is referred to in FlyBase by the symbol Dmel\CG3902 (FBgn0036824). It is a protein_coding_gene from Drosophila melanogaster. It has one annotated transcript and one annotated polypeptide. Gene sequence location is 3L:18886220..18891393. It has the cytological map location 75E4. Protein features are: Acyl-CoA dehydrogenase, N-terminal; Acyl-CoA dehydrogenase, conserved site; Acyl-CoA deh…	ENSP00000325137	ACAD10	53.47	2e-129	acyl-CoA dehydrogenase family, member 10
NCU03929	###	acyl-CoA synthetase	FGSC13325	☆☆☆☆☆	METABOLISM	Lipid metabolism/Fatty acid	AST	#####	#####	1.29267	1.81763	1.55515	0.371205	PF00501.23[AMP-binding enzyme]	YOR317W	FAA1	42.92	0	Long chain fatty acyl-CoA synthetase, activates imported fatty acids with a preference for C12:0-C16:0 chain lengths; functions in long chain fatty acid import; accounts for most acyl-CoA synthetase activity; localized to lipid particles	Afu2g09910	faa4	51.47	0	Putative long chain fatty acid CoA ligase; fatty acid activator; hypoxia repressed protein	AT2G04350.2	LACS8	34.03	6e-111	AMP-dependent synthetase and ligase family protein	FBpp0087780	Acsl-PB	33.85	2e-113	The gene Acyl-CoA synthetase long-chain is referred to in FlyBase by the symbol Dmel\Acsl (CG8732, FBgn0263120). It is a protein_coding_gene from Drosophila melanogaster. It has 10 annotated transcripts and 10 annotated polypeptides. Gene sequence location is 2R:4553318..4570527. It has the cytological map location 44D3-44D6. Protein features are: AMP-binding enzyme C-terminal domain; AMP-binding…	ENSP00000375918	ACSL3	31.8	3e-97	acyl-CoA synthetase long-chain family member 3
NCU09473	###	3-ketoacyl-acyl carrier protein reductase	FGSC21145	☆☆☆☆☆	METABOLISM	Lipid metabolism/Fatty acid	AST	#####	#####	3.29353	1.91376	2.60364	0.975646	PF13561.1[Enoyl-(Acyl carrier protein) reductase]; PF08659.5[KR domain]; PF00106.20[short chain dehydrogenase]	YKR009C	FOX2	35.29	3e-12	Multifunctional enzyme of the peroxisomal fatty acid beta-oxidation pathway; has 3-hydroxyacyl-CoA dehydrogenase and enoyl-CoA hydratase activities	Afu1g14380	#####	56	1e-97	Has domain(s) with predicted nucleotide binding, oxidoreductase activity and role in metabolic process	AT5G18210.1	#####	30	2e-27	NAD(P)-binding Rossmann-fold superfamily protein	FBpp0076882	CG10672-PA	31.72	6e-30	This gene is referred to in FlyBase by the symbol Dmel\CG10672 (FBgn0035588). It is a protein_coding_gene from Drosophila melanogaster. It has one annotated transcript and one annotated polypeptide. Gene sequence location is 3L:5133540..5134746. It has the cytological map location 64C7. Protein features are: Dehydrogenase/reductase SDR member 2/4; Glucose/ribitol dehydrogenase; NAD(P)-binding dom…	ENSP00000326219	DHRS4	31.58	6e-26	dehydrogenase/reductase (SDR family) member 4
NCU10506	###	triacylglycerol lipase FGL2	FGSC15469	☆☆☆☆☆	METABOLISM	Lipid metabolism/Fatty acid	MST	1.83531	2.74555	#####	#####	2.29043	0.643638	PF01764.20[Lipase (class 3)]	YJR107W	LIH1	28.92	3e-20	Putative protein of unknown function; has sequence or structural similarity to lipases	Afu6g06510	#####	49.15	7e-119	Has domain(s) with predicted triglyceride lipase activity and role in lipid metabolic process	AT5G18640.1	#####	29.91	2e-12	alpha/beta-Hydrolases superfamily protein	#####	#####	#####	#####	#####	#####	#####	#####	#####	#####
NCU11180	###	patatin-like phospholipase domain-containing protein	#####	#####	METABOLISM	Lipid metabolism/Fatty acid	AST	#####	#####	1.94833	2.32247	2.1354	0.264562	PF11815.3[Domain of unknown function (DUF3336)]; PF01734.17[Patatin-like phospholipase]	YOR081C	TGL5	27.42	6e-53	Bifunctional enzyme with triacylglycerol lipase and lysophosphatidic acid acyltransferase activity; involved in triacylglycerol mobilization; localizes to lipid particles; potential Cdc28p substrate	Afu1g04970	#####	58.6	0	Has domain(s) with predicted role in lipid metabolic process, metabolic process	AT3G57140.2	SDP1-LIKE	28.26	7e-51	sugar-dependent 1-like	#####	#####	#####	#####	#####	#####	#####	#####	#####	#####
NCU16942	###	hypothetical protein	#####	#####	METABOLISM	Lipid metabolism/Fatty acid	MST	1.84377	2.27946	#####	#####	2.06162	0.308074	PF03098.10[Animal haem peroxidase]	#####	#####	#####	#####	#####	Afu3g12120	ppoC	27.36	4e-79	Putative fatty acid oxygenase	#####	#####	#####	#####	#####	#####	#####	#####	#####	#####	ENSP00000362802	PTGS1	23.81	2e-07	prostaglandin-endoperoxide synthase 1 (prostaglandin G/H synthase and cyclooxygenase)
NCU03263	###	transmembrane protein	FGSC13314	★★★☆☆	METABOLISM	Lipid metabolism/Phospholipid /glycerophospholipid	MST	1.59917	1.33241	#####	#####	1.46579	0.188624	PF00168.25[C2 domain]	YML072C	TCB3	29.33	0	Cortical ER protein involved in ER-plasma membrane tethering; one of 6 proteins (Ist2p, Scs2p, Scs22p, Tcb1p, Tcb2p, Tcb3p) that connect ER to the plasma membrane (PM) and regulate PM phosphatidylinositol-4-phosphate (PI4P) levels by controlling access of Sac1p phosphatase to its substrate PI4P in the PM; localized to the bud via specific mRNA transport; non-tagged protein detected in a phosphory…	Afu7g01840	#####	54.66	0	Ortholog of A. nidulans FGSC A4 : AN9149, A. niger CBS 513.88 : An12g00800, A. oryzae RIB40 : AO090038000561, A. niger ATCC 1015 : 56985-mRNA and Aspergillus wentii : Aspwe1_0173811	AT5G04220.2	SYTC,ATSYTC,NTMC2TYPE1.3,NTMC2T1.3,SYT3	27.22	1e-36	Calcium-dependent lipid-binding (CaLB domain) family protein	FBpp0084031	Esyt2-PA	21.25	3e-17	This gene is referred to in FlyBase by the symbol Dmel\Esyt2 (CG6643, FBgn0039208). It is a protein_coding_gene from Drosophila melanogaster. It has 4 annotated transcripts and 4 annotated polypeptides. Gene sequence location is 3R:20370441..20382271. It has the cytological map location 96A7. Protein features are: C2 calcium-dependent membrane targeting; C2 calcium/lipid-binding domain, CaLB; C2 …	ENSP00000377612	ESYT1	23.66	1e-23	extended synaptotagmin-like protein 1
NCU07741	###	1-acyl-sn-glycerol-3-phosphate acyltransferase 2	FGSC19578	★★★☆☆	METABOLISM	Lipid metabolism/Phospholipid /glycerophospholipid	AST	#####	#####	2.02907	2.90918	2.46912	0.622329	PF01553.16[Acyltransferase]	YBR042C	CST26	36.36	2e-66	Putative transferase involved in phospholipid biosynthesis; required for incorporation of stearic acid into phosphatidylinositol; affects chromosome stability when overexpressed	Afu5g05880	#####	54.4	2e-148	Ortholog(s) have lipid particle localization	AT1G75020.2	LPAT4	34.93	6e-34	lysophosphatidyl acyltransferase 4	FBpp0075177	CG4729-PB	27.85	6e-21	This gene is referred to in FlyBase by the symbol Dmel\CG4729 (FBgn0036623). It is a protein_coding_gene from Drosophila melanogaster. It has 5 annotated transcripts and 5 annotated polypeptides. Gene sequence location is 3L:16374872..16379057. It has the cytological map location 72E4. Protein features are: Phospholipid/glycerol acyltransferase. Its molecular function is described by: 1-acylglyce…	ENSP00000442857	LCLAT1	29.66	9e-29	lysocardiolipin acyltransferase 1
NCU01330	###	phosphatidylinositide phosphatase sac2	FGSC18820	★★☆☆☆	METABOLISM	Lipid metabolism/Phospholipid /glycerophospholipid	AST	#####	#####	2.82794	1.69537	2.26166	0.800852	PF02383.13[SacI homology domain]; PF12456.3[Inositol phosphatase]	YKL212W	SAC1	34.46	2e-55	Phosphatidylinositol phosphate (PtdInsP) phosphatase; involved in hydrolysis of PtdIns[4]P in the early and medial Golgi; regulated by interaction with Vps74p; ER localized transmembrane protein which cycles through the Golgi; involved in protein trafficking and processing, secretion, and cell wall maintenance; regulates sphingolipid biosynthesis through the modulation of PtdIns(4)P metabolism	Afu1g15890	#####	43.16	0	Has domain(s) with predicted phosphoric ester hydrolase activity	AT5G66020.1	IBS2,ATSAC1B,ATSAC6,SACIB	32.95	9e-58	Phosphoinositide phosphatase family protein	FBpp0083511	CG7956-PA	34	6e-82	This gene is referred to in FlyBase by the symbol Dmel\CG7956 (FBgn0038890). It is a protein_coding_gene from Drosophila melanogaster. It has 5 annotated transcripts and 5 annotated polypeptides. Gene sequence location is 3R:17346650..17354320. It has the cytological map location 93E4. Protein features are: Inositol phosphatase; Synaptojanin, N-terminal. Its molecular function is described by: ph…	ENSP00000354519	INPP5F	33.88	2e-84	inositol polyphosphate-5-phosphatase F
NCU06331	###	hypothetical protein	FGSC20005	★☆☆☆☆	METABOLISM	Lipid metabolism/Phospholipid /glycerophospholipid	AST	#####	#####	1.46428	1.90361	1.68394	0.310652	PF03907.8[Spo7-like protein]	YAL009W	SPO7	26.24	2e-15	Putative regulatory subunit of Nem1p-Spo7p phosphatase holoenzyme, regulates nuclear growth by controlling phospholipid biosynthesis, required for normal nuclear envelope morphology, premeiotic replication, and sporulation	Afu1g03910	#####	54.11	3e-101	Ortholog(s) have phosphoprotein phosphatase activity, role in negative regulation of phospholipid biosynthetic process, nuclear envelope organization and Nem1-Spo7 phosphatase complex, integral to membrane localization	#####	#####	#####	#####	#####	#####	#####	#####	#####	#####	#####	#####	#####	#####	#####
NCU03381	###	CTP-dependent diacylglycerol kinase 1	FGSC18758	☆☆☆☆☆	METABOLISM	Lipid metabolism/Phospholipid /glycerophospholipid	AST	#####	#####	1.66532	1.23005	1.44769	0.307784	PF01148.15[Cytidylyltransferase family]	YOR311C	DGK1	40.96	1e-50	Diacylglycerol kinase, localized to the endoplasmic reticulum (ER); overproduction induces enlargement of ER-like membrane structures and suppresses a temperature-sensitive sly1 mutation; contains a CTP transferase domain	Afu3g13270	#####	50.98	2e-118	Ortholog(s) have diacylglycerol kinase activity, role in phosphatidic acid biosynthetic process and integral to endoplasmic reticulum membrane localization	#####	#####	#####	#####	#####	#####	#####	#####	#####	#####	#####	#####	#####	#####	#####
NCU06342	###	phospholipase D	FGSC20076	☆☆☆☆☆	METABOLISM	Lipid metabolism/Phospholipid /glycerophospholipid	MST	1.6121	1.35407	#####	#####	1.48309	0.182455	PF00614.17[Phospholipase D Active site motif]	YKR031C	SPO14	35.7	8e-85	Phospholipase D, catalyzes the hydrolysis of phosphatidylcholine, producing choline and phosphatidic acid; involved in Sec14p-independent secretion; required for meiosis and spore formation; differently regulated in secretion and meiosis	Afu7g05580	pldA	40.35	8e-143	Putative phospholipase D	AT3G05630.1	PLDP2,PDLZ2,PLDZETA2	32.42	2e-82	phospholipase D P2	FBpp0307592	Pld-PG	32.99	9e-40	The gene Phospholipase D is referred to in FlyBase by the symbol Dmel\Pld (CG12110, FBgn0033075). It is a protein_coding_gene from Drosophila melanogaster. It has 6 annotated transcripts and 6 annotated polypeptides. Gene sequence location is 2R:2129509..2142771. It has the cytological map location 42A14. Protein features are: Phospholipase D family; Phospholipase D, eukaryota; Phospholipase D-li…	ENSP00000459571	PLD2	32.94	1e-70	phospholipase D2
NCU10400	###	phospholipase PldA	FGSC21624	☆☆☆☆☆	METABOLISM	Lipid metabolism/Phospholipid /glycerophospholipid	AST	#####	#####	1.40572	3.56986	2.48779	1.53028	PF00614.17[Phospholipase D Active site motif]	YKR031C	SPO14	42.53	4e-103	Phospholipase D, catalyzes the hydrolysis of phosphatidylcholine, producing choline and phosphatidic acid; involved in Sec14p-independent secretion; required for meiosis and spore formation; differently regulated in secretion and meiosis	Afu7g05580	pldA	60.67	0	Putative phospholipase D	AT3G05630.1	PLDP2,PDLZ2,PLDZETA2	40.87	1e-57	phospholipase D P2	FBpp0085343	Pld-PD	49.4	1e-43	The gene Phospholipase D is referred to in FlyBase by the symbol Dmel\Pld (CG12110, FBgn0033075). It is a protein_coding_gene from Drosophila melanogaster. It has 6 annotated transcripts and 6 annotated polypeptides. Gene sequence location is 2R:2129509..2142771. It has the cytological map location 42A14. Protein features are: Phospholipase D family; Phospholipase D, eukaryota; Phospholipase D-li…	ENSP00000459571	PLD2	36.03	2e-80	phospholipase D2
NCU01004	###	phosphatidylserine decarboxylase proenzyme	#####	#####	METABOLISM	Lipid metabolism/Phospholipid /glycerophospholipid	AST	#####	#####	2.14803	1.83932	1.99368	0.218291	TIGR00163[PS_decarb: phosphatidylserine decarboxylase]; PF02666.10[Phosphatidylserine decarboxylase]; PF00168.25[C2 domain]	YGR170W	PSD2	48.84	9e-117	Phosphatidylserine decarboxylase of the Golgi and vacuolar membranes, converts phosphatidylserine to phosphatidylethanolamine	Afu3g13970	#####	57.17	0	Has domain(s) with predicted calcium ion binding, phosphatidylserine decarboxylase activity and role in phospholipid biosynthetic process	AT4G25970.1	PSD3	41.84	1e-88	phosphatidylserine decarboxylase 3	FBpp0300962	unc-13-PD	31.82	8e-12	The gene unc-13 is referred to in FlyBase by the symbol Dmel\unc-13 (CG2999, FBgn0025726). It is a protein_coding_gene from Drosophila melanogaster. It has 6 annotated transcripts and 6 annotated polypeptides. Gene sequence location is 4:888450..925447. It has the cytological map location 102E5-102F1. Protein features are: C2 calcium-dependent membrane targeting; C2 calcium/lipid-binding domain, …	ENSP00000266095	PISD	29.03	1e-18	phosphatidylserine decarboxylase
NCU04670	###	calcium-independent phospholipase a2-gamma	#####	#####	METABOLISM	Lipid metabolism/Phospholipid /glycerophospholipid	AST	#####	#####	2.1214	2.64006	2.38073	0.366747	PF01734.17[Patatin-like phospholipase]	#####	#####	#####	#####	#####	#####	#####	#####	#####	#####	AT1G61850.1	#####	39.53	2e-09	phospholipases;galactolipases	FBpp0076091	iPLA2-VIA-PA	33.01	9e-07	The gene calcium-independent phospholipase A2 VIA is referred to in FlyBase by the symbol Dmel\iPLA2-VIA (CG6718, FBgn0036053). It is a protein_coding_gene from Drosophila melanogaster. It has 4 annotated transcripts and 4 annotated polypeptides. Gene sequence location is 3L:9853317..9857459. It has the cytological map location 67C11. Protein features are: Acyl transferase/acyl hydrolase/lysophos…	ENSP00000402274	PNPLA8	33.98	2e-09	patatin-like phospholipase domain containing 8
NCU12114	###	DDHD domain-containing protein	#####	#####	METABOLISM	Lipid metabolism/Phospholipid /glycerophospholipid	AST	#####	#####	2.57308	1.3926	1.98284	0.834725	PF02862.12[DDHD domain]	YOR022C	YOR022C	31.61	1e-53	Protein with similarity to bovine phospholipase A1; the authentic, non-tagged protein is detected in highly purified mitochondria in high-throughput studies	Afu2g07430	#####	42.19	0	Has domain(s) with predicted metal ion binding activity	AT1G31480.1	SGR2	32.72	1e-20	shoot gravitropism 2 (SGR2)	FBpp0291751	CG8552-PB	25.04	2e-33	This gene is referred to in FlyBase by the symbol Dmel\CG8552 (FBgn0031990). It is a protein_coding_gene from Drosophila melanogaster. It has 3 annotated transcripts and 3 annotated polypeptides. Gene sequence location is 2L:8134247..8159575. It has the cytological map location 28E7-28E9. Protein features are: DDHD; WWE domain. Its molecular function is described by: phosphatidylcholine 1-acylhyd…	ENSP00000378970	DDHD1	25.55	2e-21	DDHD domain containing 1
NCU03243	###	inositol phosphosphingolipid phospholipase C	FGSC13310	★☆☆☆☆	METABOLISM	Lipid metabolism/Phospholipid /Sphingolipid	MST	1.50426	1.29473	#####	#####	1.3995	0.148161	PF03372.18[Endonuclease/Exonuclease/phosphatase family]	YER019W	ISC1	30.53	1e-65	Mitochondrial membrane localized inositol phosphosphingolipid phospholipase C, hydrolyzes complex sphingolipids to produce ceramide; activated by phosphatidylserine, cardiolipin, and phosphatidylglycerol; mediates Na+ and Li+ halotolerance	Afu6g08370	#####	55.58	0	Ortholog of A. nidulans FGSC A4 : AN3927, A. niger CBS 513.88 : An11g01640, A. oryzae RIB40 : AO090003000091, A. niger ATCC 1015 : 38811-mRNA and Aspergillus wentii : Aspwe1_0177045	#####	#####	#####	#####	#####	FBpp0072907	CG12034-PA	29.84	3e-25	This gene is referred to in FlyBase by the symbol Dmel\CG12034 (FBgn0035421). It is a protein_coding_gene from Drosophila melanogaster. It has one annotated transcript and one annotated polypeptide. Gene sequence location is 3L:3219156..3220925. It has the cytological map location 63B14. Protein features are: Endonuclease/exonuclease/phosphatase. Its molecular function is described by: sphingomye…	ENSP00000258052	SMPD2	32.07	6e-26	sphingomyelin phosphodiesterase 2, neutral membrane (neutral sphingomyelinase)
NCU02282	###	inositol phosphorylceramide synthase	#####	#####	METABOLISM	Lipid metabolism/Phospholipid /Sphingolipid	AST	#####	#####	1.85439	2.14813	2.00126	0.207705	PF01569.16[PAP2 superfamily]	YKL004W	AUR1	45.54	6e-92	Phosphatidylinositol:ceramide phosphoinositol transferase (IPC synthase), required for sphingolipid synthesis; can mutate to confer aureobasidin A resistance	Afu3g09960	aurA	52.74	3e-138	Putative aureobasidin resistance protein; required for inositol phosphorylceramide (IPC) synthase activity	#####	#####	#####	#####	#####	#####	#####	#####	#####	#####	#####	#####	#####	#####	#####
NCU04090	###	niemann-Pick C1 protein	#####	#####	METABOLISM	Lipid metabolism/Phospholipid /Sphingolipid	ERCT	1.8483	1.75553	2.02599	3.18337	1.93715	0.662948	PF12349.3[Sterol-sensing domain of SREBP cleavage-activation]; PF02460.13[Patched family]; TIGR00917[2A060601: Niemann-Pick C type protein family]	YPL006W	NCR1	40.79	0	Vacuolar membrane protein that transits through the biosynthetic vacuolar protein sorting pathway, involved in sphingolipid metabolism; glycoprotein and functional orthologue of human Niemann Pick C1 (NPC1) protein	Afu6g09980	ncr1	62.3	0	Putative sphingolipid transporter; transcript up-regulated in conidia exposed to neutrophils	AT4G38350.1	#####	36.61	0	Patched family protein	FBpp0310205	Npc1a-PG	33.59	0	The gene Niemann-Pick type C-1a is referred to in FlyBase by the symbol Dmel\Npc1a (CG5722, FBgn0024320). It is a protein_coding_gene from Drosophila melanogaster. It has 7 annotated transcripts and 7 annotated polypeptides. Gene sequence location is 2L:10213812..10221216. It has the cytological map location 31B1. Protein features are: Niemann-Pick C type protein; Patched; Sterol-sensing domain. …	ENSP00000269228	NPC1	33.68	0	Niemann-Pick disease, type C1
NCU07473	###	sterol 3-beta-glucosyltransferase	FGSC19570	★★☆☆☆	METABOLISM	Lipid metabolism/Sterol	MST	1.755	1.14927	#####	#####	1.45213	0.42831	PF03033.15[Glycosyltransferase family 28 N-terminal domain]; PF00201.13[UDP-glucoronosyl and UDP-glucosyl transferase]	YLR189C	ATG26	32.32	9e-67	UDP-glucose:sterol glucosyltransferase, conserved enzyme involved in synthesis of sterol glucoside membrane lipids; in contrast to ATG26 from P. pastoris, S. cerevisiae ATG26 is not involved in autophagy	Afu8g06750	#####	49.46	0	Has domain(s) with predicted transferase activity, transferring hexosyl groups activity and role in lipid glycosylation, metabolic process	AT1G43620.3	UGT80B1	40.51	3e-114	UDP-Glycosyltransferase superfamily protein	#####	#####	#####	#####	#####	ENSP00000379233	VPS13C	42.86	2e-07	vacuolar protein sorting 13 homolog C (S. cerevisiae)
NCU00035	###	diacylglycerol O-acyltransferase	FGSC15967	☆☆☆☆☆	METABOLISM	Lipid metabolism/Sterol	ERCT	1.23726	1.25806	1.37405	1.37833	1.31606	0.074713	PF03062.14[MBOAT, membrane-bound O-acyltransferase family]	YNR019W	ARE2	35.34	2e-35	Acyl-CoA:sterol acyltransferase, isozyme of Are1p; endoplasmic reticulum enzyme that contributes the major sterol esterification activity in the presence of oxygen	Afu2g08380	#####	62.07	0	Has domain(s) with predicted O-acyltransferase activity	AT2G19450.1	TAG1,AS11,ABX45,DGAT1,RDS1,ATDGAT	34.71	3e-68	membrane bound O-acyl transferase (MBOAT) family protein	FBpp0080474	mdy-PC	30.27	5e-60	The gene midway is referred to in FlyBase by the symbol Dmel\mdy (CG31991, FBgn0004797). It is a protein_coding_gene from Drosophila melanogaster. It has 4 annotated transcripts and 4 annotated polypeptides. Gene sequence location is 2L:16816660..16826964. It has the cytological map location 36B1-36B2. Protein features are: Diacylglycerol O-acyltransferase 1; Membrane bound O-acyl transferase, MB…	ENSP00000454624	DGAT1	33.41	8e-52	diacylglycerol O-acyltransferase 1
NCU00579	###	oxysterol-binding protein homolog	FGSC12637	☆☆☆☆☆	METABOLISM	Lipid metabolism/Sterol	AST	#####	#####	1.97717	1.42404	1.7006	0.391125	PF00023.25[Ankyrin repeat]; PF12796.2[Ankyrin repeats (3 copies)]; PF01237.13[Oxysterol-binding protein]; PF13857.1[Ankyrin repeats (many copies)]; PF00169.24[PH domain]; PF13606.1[Ankyrin repeat]; PF13637.1[Ankyrin repeats (many copies)]	YAR042W	SWH1	41.72	2e-145	Protein similar to mammalian oxysterol-binding protein; contains ankyrin repeats; localizes to the Golgi and the nucleus-vacuole junction	Afu7g02480	#####	56.94	0	Has domain(s) with predicted phospholipid binding activity	AT2G31030.1	ORP1B	39.37	3e-82	OSBP(oxysterol binding protein)-related protein 1B	FBpp0072110	CG3860-PA	35.97	2e-72	This gene is referred to in FlyBase by the symbol Dmel\CG3860 (FBgn0034951). It is a protein_coding_gene from Drosophila melanogaster. It has 2 annotated transcripts and 2 annotated polypeptides. Gene sequence location is 2R:19879661..19882578. It has the cytological map location 60B1. Protein features are: Oxysterol-binding protein; Oxysterol-binding protein, conserved site. Its molecular functi…	ENSP00000263847	OSBP	30.41	3e-86	oxysterol binding protein
NCU01947	###	hypothetical protein	FGSC19015	☆☆☆☆☆	METABOLISM	Lipid metabolism/Sterol	ERCT	1.48406	1.64431	1.75052	1.37755	1.56419	0.165726	PF10296.4[Putative integral membrane protein conserved region (DUF2404)]	YPR091C	NVJ2	31.27	2e-75	Lipid-binding ER protein, enriched at nucleus-vacuolar junctions (NVJ); may be involved in sterol metabolism or signaling at the NVJ; contains a synaptotagmin-like-mitochondrial- lipid binding protein (SMP) domain; binds phosphatidylinositols and other lipids in a large-scale study; may interact with ribosomes, based on co-purification experiments	Afu3g06130	#####	45.08	0	Ortholog(s) have lipid binding activity and endoplasmic reticulum, nucleus-vacuole junction, ribosome localization	AT1G73200.1	#####	26.96	3e-08	Putative integral membrane protein conserved region (DUF2404)	FBpp0303909	CG43783-PG	28.24	4e-06	This gene is referred to in FlyBase by the symbol Dmel\CG43783 (FBgn0264305). It is a protein_coding_gene from Drosophila melanogaster. It has 5 annotated transcripts and 5 annotated polypeptides. Gene sequence location is 3L:8925335..8947372. It has the cytological map location 66E4-66E5. Protein features are: Domain of unknown function DUF2404. Its molecular function is described by: . It is in…	ENSP00000462409	TEX2	30.77	7e-08	testis expressed 2
NCU04610	###	oxysterol binding protein	FGSC16707	☆☆☆☆☆	METABOLISM	Lipid metabolism/Sterol	ERCT	1.28448	1.31698	2.18425	1.98005	1.64852	0.458986	PF01237.13[Oxysterol-binding protein]	YHR073W	OSH3	31.01	8e-135	Member of an oxysterol-binding protein family with seven members in S. cerevisiae; family members have overlapping, redundant functions in sterol metabolism and collectively perform a function essential for viability	Afu3g05880	#####	49.23	0	Has domain(s) with predicted phospholipid binding activity, role in transport and integral to membrane localization	AT4G08180.1	ORP1C	35.41	4e-59	OSBP(oxysterol binding protein)-related protein 1C	FBpp0084176	Osbp-PA	27.46	6e-53	The gene Oxysterol binding protein is referred to in FlyBase by the symbol Dmel\Osbp (CG6708, FBgn0020626). It is a protein_coding_gene from Drosophila melanogaster. It has one annotated transcript and one annotated polypeptide. Gene sequence location is 3R:20760591..20763944. It has the cytological map location 96B10. Protein features are: Oxysterol-binding protein; Oxysterol-binding protein, co…	ENSP00000376295	OSBPL7	30.15	1e-75	oxysterol binding protein-like 7
NCU00281	###	sterol 3-beta-glucosyltransferase	#####	#####	METABOLISM	Lipid metabolism/Sterol	AST	#####	#####	1.43711	1.60609	1.5216	0.119487	PF03033.15[Glycosyltransferase family 28 N-terminal domain]; PF00201.13[UDP-glucoronosyl and UDP-glucosyl transferase]	YLR189C	ATG26	37.83	2e-76	UDP-glucose:sterol glucosyltransferase, conserved enzyme involved in synthesis of sterol glucoside membrane lipids; in contrast to ATG26 from P. pastoris, S. cerevisiae ATG26 is not involved in autophagy	Afu7g04880	#####	47.32	2e-162	Has domain(s) with predicted transferase activity, transferring hexosyl groups activity and role in lipid glycosylation, metabolic process	AT1G43620.3	UGT80B1	44.44	2e-125	UDP-Glycosyltransferase superfamily protein	#####	#####	#####	#####	#####	#####	#####	#####	#####	#####
NCU03903	###	lipase/esterase	#####	#####	METABOLISM	Lipid metabolism/Sterol	MST	1.42473	1.34456	#####	#####	1.38465	0.0566923	PF07859.8[alpha/beta hydrolase fold]	#####	#####	#####	#####	#####	Afu3g11560	#####	43.84	6e-114	Has domain(s) with predicted hydrolase activity and role in metabolic process	AT1G49640.1	#####	34.44	9e-09	alpha/beta-Hydrolases superfamily protein	FBpp0085584	Hsl-PC	26.53	3e-08	The gene Hormone-sensitive lipase ortholog is referred to in FlyBase by the symbol Dmel\Hsl (CG11055, FBgn0034491). It is a protein_coding_gene from Drosophila melanogaster. It has 3 annotated transcripts and 3 annotated polypeptides. Gene sequence location is 2R:16145155..16149231. It has the cytological map location 56F11. Protein features are: Alpha/beta hydrolase fold-3; Hormone-sensitive lip…	ENSP00000352268	AADACL3	33.33	1e-07	arylacetamide deacetylase-like 3
NCU05264	###	pyrimidine 5'-nucleotidase	FGSC13471	★★☆☆☆	METABOLISM	Nucleotide/nucleoside/nucleobase metabolism	AST	#####	#####	3.6624	2.2889	2.97565	0.971211	PF13419.1[Haloacid dehalogenase-like hydrolase]; TIGR01509[HAD-SF-IA-v3: HAD hydrolase, family IA, variant 3]; PF13242.1[HAD-hyrolase-like]; TIGR01993[Pyr-5-nucltdase: pyrimidine 5'-nucleotidase]	YGL224C	SDT1	49.56	6e-65	Pyrimidine nucleotidase; overexpression suppresses the 6-AU sensitivity of transcription elongation factor S-II, as well as resistance to other pyrimidine derivatives	Afu2g13470	#####	50.53	2e-93	Ortholog(s) have nucleotidase activity and role in pyrimidine nucleobase metabolic process	AT3G62040.1	#####	30.93	2e-25	Haloacid dehalogenase-like hydrolase (HAD) superfamily protein	#####	#####	#####	#####	#####	#####	#####	#####	#####	#####
NCU01945	###	IMP-specific 5'-nucleotidase 1	#####	#####	METABOLISM	Nucleotide/nucleoside/nucleobase metabolism	MST	1.36744	1.11948	#####	#####	1.24346	0.175336	PF06437.6[IMP-specific 5'-nucleotidase]	YOR155C	ISN1	46.09	7e-121	Inosine 5'-monophosphate (IMP)-specific 5'-nucleotidase, catalyzes the breakdown of IMP to inosine, does not show similarity to known 5'-nucleotidases from other organisms	Afu4g00970	#####	56.8	5e-173	Ortholog(s) have IMP 5'-nucleotidase activity and role in inosine salvage, nicotinamide riboside biosynthetic process, nicotinic acid riboside biosynthetic process	#####	#####	#####	#####	#####	#####	#####	#####	#####	#####	#####	#####	#####	#####	#####
NCU04048	###	adenosine deaminase	#####	#####	METABOLISM	Nucleotide/nucleoside/nucleobase metabolism	ERCT	1.47501	1.43474	1.8212	1.12486	1.45487	0.284948	TIGR01431[adm_rel: adenosine deaminase-related growth factor]; PF00962.17[Adenosine/AMP deaminase]	#####	#####	#####	#####	#####	Afu6g13180	#####	28.21	7e-73	Has domain(s) with predicted deaminase activity and role in purine ribonucleoside monophosphate biosynthetic process	#####	#####	#####	#####	#####	FBpp0089360	Adgf-A-PB	33.9	2e-51	The gene Adenosine deaminase-related growth factor A is referred to in FlyBase by the symbol Dmel\Adgf-A (CG5992, FBgn0036752). It is a protein_coding_gene from Drosophila melanogaster. It has 2 annotated transcripts and 2 annotated polypeptides. Gene sequence location is 3L:17744831..17757258. It has the cytological map location 75A1. Protein features are: Adenosine deaminase-related growth fact…	ENSP00000406443	CECR1	35.24	4e-51	cat eye syndrome chromosome region, candidate 1
NCU07590	###	Ser/Thr protein phosphatase	#####	#####	METABOLISM	Nucleotide/nucleoside/nucleobase metabolism	AST	#####	#####	4.13833	1.1433	2.64081	2.11781	PF00149.23[Calcineurin-like phosphoesterase]; PF02872.13[5'-nucleotidase, C-terminal domain]	#####	#####	#####	#####	#####	Afu6g14310	#####	62.05	0	Has domain(s) with predicted hydrolase activity and role in nucleotide catabolic process	#####	#####	#####	#####	#####	FBpp0087375	CG11883-PB	41.87	2e-117	This gene is referred to in FlyBase by the symbol Dmel\CG11883 (FBgn0033538). It is a protein_coding_gene from Drosophila melanogaster. It has 4 annotated transcripts and 4 annotated polypeptides. Gene sequence location is 2R:6505167..6529312. It has the cytological map location 47B1. Protein features are: 5'-Nucleotidase, C-terminal; 5'-Nucleotidase/apyrase; Phosphoesterase domain. Its molecular…	ENSP00000257770	NT5E	23.35	1e-20	5'-nucleotidase, ecto (CD73)
NCU04583	###	acetyltransferase	FGSC12408	★★★★☆	METABOLISM	Others	AST	#####	#####	5.9265	1.40751	3.66701	3.19541	PF13420.1[Acetyltransferase (GNAT) domain]; PF13302.1[Acetyltransferase (GNAT) domain]; PF00583.19[Acetyltransferase (GNAT) family]	#####	#####	#####	#####	#####	Afu4g14730	#####	32.42	9e-32	Has domain(s) with predicted N-acetyltransferase activity	#####	#####	#####	#####	#####	#####	#####	#####	#####	#####	#####	#####	#####	#####	#####
NCU09513	###	GTP-binding protein 1	FGSC21146	★★★★☆	METABOLISM	Others	AST	#####	#####	3.3627	1.97892	2.67081	0.978474	PF03143.12[Elongation factor Tu C-terminal domain]; PF03144.20[Elongation factor Tu domain 2]; PF00009.22[Elongation factor Tu GTP binding domain]	YPR080W	TEF1	22.81	1e-15	Translational elongation factor EF-1 alpha; also encoded by TEF2; functions in the binding reaction of aminoacyl-tRNA (AA-tRNA) to ribosomes; may also have a role in tRNA re-export from the nucleus	Afu5g12580	#####	68.82	0	Has domain(s) with predicted GTP binding, GTPase activity	AT4G02930.1	#####	22.77	1e-15	GTP binding Elongation factor Tu family protein	FBpp0085953	Dgp-1-PB	46.65	2e-163	The gene Dgp-1 is referred to in FlyBase by the symbol Dmel\Dgp-1 (CG5729, FBgn0027836). It is a protein_coding_gene from Drosophila melanogaster. It has 2 annotated transcripts and 2 annotated polypeptides. Gene sequence location is 2R:14055918..14060112. It has the cytological map location 55B11. Protein features are: Elongation factor, GTP-binding domain; P-loop containing nucleoside triphosph…	ENSP00000216044	GTPBP1	50.38	6e-177	GTP binding protein 1
NCU00585	al-2	phytoene synthase	FGSC17611	★★★☆☆	METABOLISM	Others	ERCT	1.67475	2.13778	1.28183	3.20491	1.90626	0.830654	TIGR03462[CarR_dom_SF: lycopene cyclase domain]; PF00494.14[Squalene/phytoene synthase]	#####	#####	#####	#####	#####	#####	#####	#####	#####	#####	AT5G17230.2	PSY	24.68	1e-10	PHYTOENE SYNTHASE	#####	#####	#####	#####	#####	#####	#####	#####	#####	#####
NCU01070	###	hypothetical protein	FGSC16545	★★★☆☆	METABOLISM	Others	AST	#####	#####	4.87139	4.48918	4.68029	0.270268	PF01195.14[Peptidyl-tRNA hydrolase]	YHR189W	PTH1	29.32	2e-11	One of two (see also PTH2) mitochondrially-localized peptidyl-tRNA hydrolases; dispensable for respiratory growth on rich medium, but required for respiratory growth on minimal medium	Afu5g05940	#####	33.04	4e-17	Has domain(s) with predicted aminoacyl-tRNA hydrolase activity	AT1G18440.1	#####	29.83	1e-09	Peptidyl-tRNA hydrolase family protein	#####	#####	#####	#####	#####	ENSP00000439469	PTRH1	34.87	8e-13	peptidyl-tRNA hydrolase 1 homolog (S. cerevisiae)
NCU03697	###	FAD binding domain-containing protein	FGSC18663	★★☆☆☆	METABOLISM	Others	AST	#####	#####	1.86504	1.72005	1.79254	0.10252	PF00175.16[Oxidoreductase NAD-binding domain]; PF00667.15[FAD binding domain]	YFR030W	MET10	24.66	5e-23	Subunit alpha of assimilatory sulfite reductase, which converts sulfite into sulfide	Afu4g10100	#####	55.86	0	Has domain(s) with predicted oxidoreductase activity and role in oxidation-reduction process	AT4G24520.2	ATR1	26.7	5e-29	P450 reductase 1	FBpp0078881	Cpr-PB	26.08	2e-28	The gene Cytochrome P450 reductase is referred to in FlyBase by the symbol Dmel\Cpr (CG11567, FBgn0015623). It is a protein_coding_gene from Drosophila melanogaster. It has 4 annotated transcripts and 4 annotated polypeptides. Gene sequence location is 2L:6338836..6346280. It has the cytological map location 26C3. Protein features are: FAD-binding, type 1; Ferredoxin reductase-type FAD-binding do…	ENSP00000402510	MTRR	26.49	2e-29	5-methyltetrahydrofolate-homocysteine methyltransferase reductase
NCU06616	###	S-adenosylmethionine-dependent methyltransferase	FGSC15447	★★☆☆☆	METABOLISM	Others	AST	#####	#####	2.51811	1.84051	2.17931	0.479137	PF13847.1[Methyltransferase domain]; PF08241.7[Methyltransferase domain]; PF13659.1[Methyltransferase domain]; PF12847.2[Methyltransferase domain]; PF13649.1[Methyltransferase domain]; PF13489.1[Methyltransferase domain]; PF01209.13[ubiE/COQ5 methyltransferase family]; PF08242.7[Methyltransferase domain]	YHR209W	CRG1	24.69	1e-28	S-AdoMet-dependent methyltransferase involved in lipid homeostasis; mediates resistance to a drug cantharidin	Afu2g01390	#####	40.44	2e-53	Ortholog(s) have trans-aconitate 3-methyltransferase activity and cytosol localization	AT2G41380.1	#####	30.67	2e-14	S-adenosyl-L-methionine-dependent methyltransferases superfamily protein	#####	#####	#####	#####	#####	#####	#####	#####	#####	#####
NCU09199	###	tyrosinase	FGSC15586	★★☆☆☆	METABOLISM	Others	MST	1.89851	1.65901	#####	#####	1.77876	0.169353	PF00264.15[Common central domain of tyrosinase]	#####	#####	#####	#####	#####	Afu3g01070	#####	50.57	2e-115	Has domain(s) with predicted oxidoreductase activity and role in metabolic process	#####	#####	#####	#####	#####	#####	#####	#####	#####	#####	#####	#####	#####	#####	#####
NCU00055	###	catechol 1,2-dioxygenase 1	FGSC16342	☆☆☆☆☆	METABOLISM	Others	MST	2.23184	2.13819	#####	#####	2.18502	0.0662164	PF00775.16[Dioxygenase]; PF04444.9[Catechol dioxygenase N terminus]	#####	#####	#####	#####	#####	Afu2g02910	#####	53.36	5e-103	Has domain(s) with predicted catalytic activity, catechol 1,2-dioxygenase activity, ferric iron binding, iron ion binding and oxidoreductase activity, more	#####	#####	#####	#####	#####	#####	#####	#####	#####	#####	#####	#####	#####	#####	#####
NCU00865	###	oxalate decarboxylase oxdC	FGSC16405	☆☆☆☆☆	METABOLISM	Others	AST	#####	#####	2.29363	4.90375	3.59869	1.84563	PF07883.6[Cupin domain]; PF00190.17[Cupin]; TIGR03404[bicupin_oxalic: bicupin, oxalate decarboxylase family]	#####	#####	#####	#####	#####	Afu2g14610	#####	40.85	3e-98	Has domain(s) with predicted nutrient reservoir activity	#####	#####	#####	#####	#####	#####	#####	#####	#####	#####	#####	#####	#####	#####	#####
NCU01147	###	tyrosine decarboxylase	FGSC16248	☆☆☆☆☆	METABOLISM	Others	AST	#####	#####	3.91094	3.24164	3.57629	0.47327	PF00282.14[Pyridoxal-dependent decarboxylase conserved domain]; PF01212.16[Beta-eliminating lyase]	#####	#####	#####	#####	#####	Afu2g04980	#####	48.08	5e-139	Putative tyrosine decarboxylase; transcript induced by voriconazole	AT4G28680.2	TYRDC,TYRDC1	22.43	6e-11	L-tyrosine decarboxylase	FBpp0085476	Tdc1-PA	25.85	5e-15	The gene Tyrosine decarboxylase 1 is referred to in FlyBase by the symbol Dmel\Tdc1 (CG30445, FBgn0259977). It is a protein_coding_gene from Drosophila melanogaster. It has one annotated transcript and one annotated polypeptide. Gene sequence location is 2R:2564506..2567896. It has the cytological map location 42C4. Protein features are: Aromatic-L-amino-acid decarboxylase; Pyridoxal phosphate-de…	ENSP00000389422	DDC	23.21	2e-13	dopa decarboxylase (aromatic L-amino acid decarboxylase)
NCU01275	###	oxidoreductase	FGSC18313	☆☆☆☆☆	METABOLISM	Others	ERCT	2.8583	2.46047	1.86286	2.29644	2.37845	0.411998	PF03060.10[Nitronate monooxygenase]	YJR149W	YJR149W	28.14	7e-10	Putative protein of unknown function; green fluorescent protein (GFP)-fusion protein localizes to the cytoplasm	Afu4g07940	#####	62.32	1e-135	Has domain(s) with predicted catalytic activity, nitronate monooxygenase activity and role in oxidation-reduction process	AT5G64250.2	#####	30.88	2e-31	Aldolase-type TIM barrel family protein	#####	#####	#####	#####	#####	#####	#####	#####	#####	#####
NCU04016	###	phosphoglycerate mutase	FGSC19844	☆☆☆☆☆	METABOLISM	Others	AST	#####	#####	5.62663	2.36753	3.99708	2.30454	PF00300.17[Histidine phosphatase superfamily (branch 1)]	#####	#####	#####	#####	#####	Afu2g04460	#####	41.75	6e-63	Ortholog of A. nidulans FGSC A4 : AN1873, A. niger CBS 513.88 : An11g03170, A. oryzae RIB40 : AO090003000241, A. niger ATCC 1015 : 38927-mRNA and Aspergillus wentii : Aspwe1_0046130	AT2G17280.2	#####	24.08	2e-06	Phosphoglycerate mutase family protein	#####	#####	#####	#####	#####	#####	#####	#####	#####	#####
NCU04657	###	1-aminocyclopropane-1-carboxylate deaminase	FGSC16712	☆☆☆☆☆	METABOLISM	Others	MST	1.22979	1.32213	#####	#####	1.27596	0.0652912	TIGR01274[ACC_deam: 1-aminocyclopropane-1-carboxylate deaminase]; PF00291.20[Pyridoxal-phosphate dependent enzyme]	#####	#####	#####	#####	#####	Afu2g01030	#####	67.32	2e-164	Has domain(s) with predicted 1-aminocyclopropane-1-carboxylate deaminase activity, pyridoxal phosphate binding activity and role in amine catabolic process	AT1G48420.1	D-CDES,ATACD1,ACD1	31.28	7e-27	D-cysteine desulfhydrase	#####	#####	#####	#####	#####	#####	#####	#####	#####	#####
NCU05454	###	glycerol-3-phosphate dehydrogenase	FGSC18915	☆☆☆☆☆	METABOLISM	Others	AST	#####	#####	1.77202	1.92758	1.8498	0.11	PF00890.19[FAD binding domain]; PF01266.19[FAD dependent oxidoreductase]	YIL155C	GUT2	41.89	2e-157	Mitochondrial glycerol-3-phosphate dehydrogenase; expression is repressed by both glucose and cAMP and derepressed by non-fermentable carbon sources in a Snf1p, Rsf1p, Hap2/3/4/5 complex dependent manner	Afu1g08810	#####	72.1	0	Mitochondrial glycerol-3-phosphate dehydrogenase; hypoxia repressed protein	AT3G10370.1	SDP6	47.32	3e-172	FAD-dependent oxidoreductase family protein	FBpp0111813	Gpo-1-PD	56.79	0	The gene Glycerophosphate oxidase-1 is referred to in FlyBase by the symbol Dmel\Gpo-1 (CG8256, FBgn0022160). It is a protein_coding_gene from Drosophila melanogaster. It has 4 annotated transcripts and 4 annotated polypeptides. Gene sequence location is 2R:11745257..11750260. It has the cytological map location 52C8. Protein features are: EF-Hand 1, calcium-binding site; EF-hand domain; EF-hand …	ENSP00000386626	GPD2	54.4	0	glycerol-3-phosphate dehydrogenase 2 (mitochondrial)
NCU05535	###	hypothetical protein	FGSC14676	☆☆☆☆☆	METABOLISM	Others	MST	2.67503	2.52711	#####	#####	2.60107	0.104593	PF00106.20[short chain dehydrogenase]	#####	#####	#####	#####	#####	Afu2g04560	#####	27.68	5e-13	Has domain(s) with predicted nucleotide binding, oxidoreductase activity and role in metabolic process	AT4G09750.1	#####	28.76	1e-08	NAD(P)-binding Rossmann-fold superfamily protein	FBpp0083009	CG31235-PA	27.08	2e-10	This gene is referred to in FlyBase by the symbol Dmel\CG31235 (FBgn0051235). It is a protein_coding_gene from Drosophila melanogaster. It has one annotated transcript and one annotated polypeptide. Gene sequence location is 3R:14142727..14154664. It has the cytological map location 91A2. Protein features are: Glucose/ribitol dehydrogenase; NAD(P)-binding domain; Short-chain dehydrogenase/reducta…	ENSP00000457230	WWOX	26.46	9e-10	WW domain containing oxidoreductase
NCU07434	###	short-chain dehydrogenase/reductase SDR	FGSC19562	☆☆☆☆☆	METABOLISM	Others	AST	#####	#####	2.0802	2.07653	2.07836	0.0025946	#####	YKL071W	YKL071W	21.17	1e-06	Putative protein of unknown function; expression induced in cells treated with the mycotoxin patulin, and also the quinone methide triterpene celastrol; green fluorescent protein (GFP)-fusion protein localizes to the cytoplasm	Afu3g13450	#####	29.1	2e-07	Has domain(s) with predicted nucleotide binding, oxidoreductase activity and role in metabolic process	AT4G20760.1	#####	30.61	3e-29	NAD(P)-binding Rossmann-fold superfamily protein	FBpp0071131	sni-PA	27.24	4e-16	The gene sniffer is referred to in FlyBase by the symbol Dmel\sni (CG10964, FBgn0030026). It is a protein_coding_gene from Drosophila melanogaster. It has one annotated transcript and one annotated polypeptide. Gene sequence location is X:8135534..8137393. It has the cytological map location 7D22. Protein features are: Glucose/ribitol dehydrogenase; NAD(P)-binding domain; Short-chain dehydrogenas…	#####	#####	#####	#####	#####
NCU07823	###	scytalone dehydratase	FGSC14353	☆☆☆☆☆	METABOLISM	Others	MST	3.08557	2.64264	#####	#####	2.86411	0.313202	PF13577.1[SnoaL-like domain]; PF02982.9[Scytalone dehydratase]	#####	#####	#####	#####	#####	Afu2g17580	arp1	53.16	2e-62	Scytalone dehydratase involved in conidial pigment biosynthesis; mutants display increased C3 complement binding	#####	#####	#####	#####	#####	#####	#####	#####	#####	#####	#####	#####	#####	#####	#####
NCU09169	###	NmrA family transcriptional regulator	FGSC19655	☆☆☆☆☆	METABOLISM	Others	MST	1.59342	2.7989	#####	#####	2.19616	0.852406	PF01073.14[3-beta hydroxysteroid dehydrogenase/isomerase family]; PF05368.8[NmrA-like family]; PF13460.1[NADH(P)-binding]	#####	#####	#####	#####	#####	Afu7g06920	#####	39.43	7e-69	Has domain(s) with predicted nucleotide binding activity	#####	#####	#####	#####	#####	#####	#####	#####	#####	#####	ENSP00000460263	NMRAL1	41.27	1e-35	NmrA-like family domain containing 1
NCU04272	###	hypothetical protein	FGSC21468	☆☆☆☆☆	METABOLISM	Others	MST	1.61647	1.67361	#####	#####	1.64504	0.0404073	PF00569.12[Zinc finger, ZZ type]	#####	#####	#####	#####	#####	Afu3g05820	#####	37.67	4e-179	ZZ type zinc finger domain protein, putative fungal specific transcription factor; transcript up-regulated in conidia exposed to neutrophils	AT4G24690.1	#####	25.37	2e-10	ubiquitin-associated (UBA)/TS-N domain-containing protein / octicosapeptide/Phox/Bemp1 (PB1) domain-containing protein	#####	#####	#####	#####	#####	ENSP00000363133	C6orf106	29.75	8e-10	chromosome 6 open reading frame 106
NCU02179	###	D-lactate dehydrogenase	#####	#####	METABOLISM	Others	MST	1.22086	1.43465	#####	#####	1.32775	0.15117	PF01565.18[FAD binding domain]; PF02913.14[FAD linked oxidases, C-terminal domain]; TIGR00387[glcD: glycolate oxidase, subunit GlcD]	YDL174C	DLD1	49.66	3e-146	D-lactate dehydrogenase, oxidizes D-lactate to pyruvate, transcription is heme-dependent, repressed by glucose, and derepressed in ethanol or lactate; located in the mitochondrial inner membrane	Afu3g06820	#####	67.66	0	Has domain(s) with predicted UDP-N-acetylmuramate dehydrogenase activity, catalytic activity, flavin adenine dinucleotide binding, oxidoreductase activity, oxidoreductase activity, acting on CH-OH group of donors activity	AT5G06580.1	#####	46.77	2e-143	FAD-linked oxidases family protein	FBpp0070367	CG3835-PA	24.59	7e-35	This gene is referred to in FlyBase by the symbol Dmel\CG3835 (FBgn0023507). It is a protein_coding_gene from Drosophila melanogaster. It has 3 annotated transcripts and 3 annotated polypeptides. Gene sequence location is X:2035522..2038970. It has the cytological map location 2D4. Protein features are: CO dehydrogenase flavoprotein-like, FAD-binding, subdomain 2; FAD linked oxidase, N-terminal; …	ENSP00000417011	LDHD	40.75	5e-119	lactate dehydrogenase D
NCU02397	###	pyruvate decarboxylase	#####	#####	METABOLISM	Others	AST	#####	#####	2.21366	2.75781	2.48573	0.384775	PF02776.13[Thiamine pyrophosphate enzyme, N-terminal TPP binding domain]; PF00205.17[Thiamine pyrophosphate enzyme, central domain]; PF02775.16[Thiamine pyrophosphate enzyme, C-terminal TPP binding domain]	YLR044C	PDC1	46.55	0	Major of three pyruvate decarboxylase isozymes, key enzyme in alcoholic fermentation, decarboxylates pyruvate to acetaldehyde; subject to glucose-, ethanol-, and autoregulation; involved in amino acid catabolism	Afu3g11070	pdcA	63.51	0	Putative pyruvate decarboxylase with a predicted role in pyruvate metabolism; reacts with rabbit immunosera exposed to A. fumigatus conidia; higher expression in 48 h biofilm vs planktonic cells; protein increases during hypoxia	AT5G01320.1	#####	31.72	4e-82	Thiamine pyrophosphate dependent pyruvate decarboxylase family protein	FBpp0085630	CG11208-PA	23.33	8e-17	This gene is referred to in FlyBase by the symbol Dmel\CG11208 (FBgn0034488). It is a protein_coding_gene from Drosophila melanogaster. It has one annotated transcript and one annotated polypeptide. Gene sequence location is 2R:16130257..16132893. It has the cytological map location 56F11. Protein features are: Thiamine pyrophosphate enzyme, C-terminal TPP-binding; Thiamine pyrophosphate enzyme, …	ENSP00000323811	HACL1	23.54	5e-17	2-hydroxyacyl-CoA lyase 1
NCU02785	###	3-deoxy-7-phosphoheptulonate synthase	#####	#####	METABOLISM	Others	AST	#####	#####	2.18312	1.79202	1.98757	0.27655	PF01474.11[Class-II DAHP synthetase family]; TIGR01358[DAHP_synth_II: 3-deoxy-7-phosphoheptulonate synthase]	#####	#####	#####	#####	#####	Afu4g08760	#####	62.06	0	Has domain(s) with predicted 3-deoxy-7-phosphoheptulonate synthase activity and role in aromatic amino acid family biosynthetic process	AT4G39980.1	DHS1	44.97	6e-139	3-deoxy-D-arabino-heptulosonate 7-phosphate synthase 1	#####	#####	#####	#####	#####	#####	#####	#####	#####	#####
NCU02850	###	aryl-alcohol dehydrogenase	#####	#####	METABOLISM	Others	MST	3.73877	3.67485	#####	#####	3.70681	0.0452005	PF00107.21[Zinc-binding dehydrogenase]; PF08240.7[Alcohol dehydrogenase GroES-like domain]	YDL168W	SFA1	28.67	9e-41	Bifunctional enzyme containing both alcohol dehydrogenase and glutathione-dependent formaldehyde dehydrogenase activities, functions in formaldehyde detoxification and formation of long chain and complex alcohols, regulated by Hog1p-Sko1p	Afu3g01780	#####	36.57	2e-74	Has domain(s) with predicted nucleotide binding, oxidoreductase activity, transferase activity, transferring acyl groups other than amino-acyl groups, zinc ion binding activity and role in oxidation-reduction process	AT5G43940.2	HOT5	29.37	8e-39	GroES-like zinc-binding dehydrogenase family protein	FBpp0081767	Fdh-PA	28.71	8e-35	The gene Formaldehyde dehydrogenase is referred to in FlyBase by the symbol Dmel\Fdh (CG6598, FBgn0011768). It is a protein_coding_gene from Drosophila melanogaster. It has one annotated transcript and one annotated polypeptide. Gene sequence location is 3R:6696628..6698103. It has the cytological map location 86C7. Protein features are: Alcohol dehydrogenase GroES-like; Alcohol dehydrogenase cla…	ENSP00000296412	ADH5	28.96	7e-36	alcohol dehydrogenase 5 (class III), chi polypeptide
NCU03316	###	pH-response regulator protein palC	#####	#####	METABOLISM	Others	AST	#####	#####	1.27103	2.44609	1.85856	0.830889	PF03097.13[BRO1-like domain]	#####	#####	#####	#####	#####	Afu2g14900	#####	42.46	5e-90	Ortholog(s) have role in cellular response to pH, penicillin biosynthetic process, positive regulation of penicillin biosynthetic process and ESCRT III complex, plasma membrane localization	#####	#####	#####	#####	#####	#####	#####	#####	#####	#####	#####	#####	#####	#####	#####
NCU04264	###	extracellular developmental signal biosynthesis protein FluG	#####	#####	METABOLISM	Others	MST	1.16802	1.18941	#####	#####	1.17871	0.0151227	PF00120.19[Glutamine synthetase, catalytic domain]; PF04909.9[Amidohydrolase]	#####	#####	#####	#####	#####	Afu3g07140	fluG	40.33	0	Upstream activator of conidiation; required for proper regulation of brlA transcript levels; calcium induced	AT3G53180.1	#####	28.91	9e-97	glutamate-ammonia ligases;catalytics;glutamate-ammonia ligases	#####	#####	#####	#####	#####	ENSP00000359691	LGSN	23.48	1e-09	lengsin, lens protein with glutamine synthetase domain
NCU06332	###	alpha/beta hydrolase	#####	#####	METABOLISM	Others	AST	#####	#####	3.18128	3.01617	3.09873	0.116756	PF06028.6[Alpha/beta hydrolase of unknown function (DUF915)]; PF12697.2[Alpha/beta hydrolase family]; PF12695.2[Alpha/beta hydrolase family]; PF00756.15[Putative esterase]; PF00561.15[alpha/beta hydrolase fold]	YGR110W	CLD1	30.47	1e-29	Mitochondrial cardiolipin-specific phospholipase; functions upstream of Taz1p to generate monolyso-cardiolipin; transcription increases upon genotoxic stress; involved in restricting Ty1 transposition; has homology to mammalian CGI-58	Afu1g03890	#####	53.03	0	Ortholog of A. nidulans FGSC A4 : AN4046, A. niger CBS 513.88 : An01g02690, A. oryzae RIB40 : AO090003000960, A. niger ATCC 1015 : 196780-mRNA and Aspergillus wentii : Aspwe1_0049487	AT4G24160.2	#####	46.15	5e-28	alpha/beta-Hydrolases superfamily protein	FBpp0308264	CG1882-PE	26.05	7e-30	This gene is referred to in FlyBase by the symbol Dmel\CG1882 (FBgn0033226). It is a protein_coding_gene from Drosophila melanogaster. It has 6 annotated transcripts and 6 annotated polypeptides. Gene sequence location is 2R:3700009..3702250. It has the cytological map location 43E18. Protein features are: Alpha/beta hydrolase fold-1; Epoxide hydrolase-like. Its molecular function is described by…	ENSP00000414558	ABHD4	27.41	7e-32	abhydrolase domain containing 4
NCU07723	###	norsolorinic acid reductase	#####	#####	METABOLISM	Others	MST	1.84908	2.60107	#####	#####	2.22508	0.531738	PF00248.16[Aldo/keto reductase family]	YNL331C	AAD14	53.6	3e-131	Putative aryl-alcohol dehydrogenase; similar to P. chrysosporium aryl-alcohol dehydrogenase; mutational analysis has not yet revealed a physiological role	Afu2g11250	#####	51.06	3e-133	Ortholog of S. cerevisiae : AAD14, A. nidulans FGSC A4 : AN5887, AN1616, AN4831, A. niger CBS 513.88 : An08g09700 and A. oryzae RIB40 : AO090026000525, AO090005000474, AO090113000193	AT1G60750.1	#####	31.48	9e-35	NAD(P)-linked oxidoreductase superfamily protein	FBpp0081980	CG18547-PA	26.47	1e-11	This gene is referred to in FlyBase by the symbol Dmel\CG18547 (FBgn0037973). It is a protein_coding_gene from Drosophila melanogaster. It has one annotated transcript and one annotated polypeptide. Gene sequence location is 3R:7804296..7806112. It has the cytological map location 87A4. Protein features are: Aldo/keto reductase; Aldo/keto reductase subgroup; NADP-dependent oxidoreductase domain. …	ENSP00000340824	KCNAB2	26.67	1e-20	potassium voltage-gated channel, shaker-related subfamily, beta member 2
NCU09710	###	prenylcysteine lyase	#####	#####	METABOLISM	Others	AST	#####	#####	1.34158	1.10847	1.22503	0.164827	PF07156.9[Prenylcysteine lyase]; PF13454.1[FAD-NAD(P)-binding]; PF13450.1[NAD(P)-binding Rossmann-like domain]; PF01593.19[Flavin containing amine oxidoreductase]	#####	#####	#####	#####	#####	Afu3g09330	#####	44.24	7e-135	Has domain(s) with predicted oxidoreductase activity, acting on a sulfur group of donors, oxygen as acceptor activity and role in oxidation-reduction process, prenylcysteine catabolic process	AT5G63910.1	FCLY	27.95	2e-38	farnesylcysteine lyase	#####	#####	#####	#####	#####	ENSP00000387654	PCYOX1	26.16	2e-18	prenylcysteine oxidase 1
NCU09821	###	oxidoreductase	#####	#####	METABOLISM	Others	ERCT	1.63608	2.1013	3.29632	4.12277	2.69881	1.13115	PF13561.1[Enoyl-(Acyl carrier protein) reductase]; PF08659.5[KR domain]; PF00106.20[short chain dehydrogenase]	YMR226C	YMR226C	28.29	4e-17	NADP(+)-dependent dehydrogenase; acts on serine, L-allo-threonine, and other 3-hydroxy acids; green fluorescent protein fusion protein localizes to the cytoplasm and nucleus; may interact with ribosomes, based on co-purification experiments	Afu4g05870	#####	66.78	5e-149	Has domain(s) with predicted nucleotide binding, oxidoreductase activity and role in metabolic process	AT1G54870.1	#####	51.89	8e-81	NAD(P)-binding Rossmann-fold superfamily protein	FBpp0076882	CG10672-PA	31.3	8e-30	This gene is referred to in FlyBase by the symbol Dmel\CG10672 (FBgn0035588). It is a protein_coding_gene from Drosophila melanogaster. It has one annotated transcript and one annotated polypeptide. Gene sequence location is 3L:5133540..5134746. It has the cytological map location 64C7. Protein features are: Dehydrogenase/reductase SDR member 2/4; Glucose/ribitol dehydrogenase; NAD(P)-binding dom…	ENSP00000326219	DHRS4	31.47	1e-25	dehydrogenase/reductase (SDR family) member 4
NCU10546	###	4-coumarate-CoA ligase	#####	#####	METABOLISM	Others	MST	1.24483	1.48824	#####	#####	1.36654	0.172119	PF13193.1[Domain of unknown function (DUF4009)]; PF00501.23[AMP-binding enzyme]	YBR222C	PCS60	25.05	1e-30	Peroxisomal protein that binds AMP and mRNA, localizes to both the peroxisomal peripheral membrane and matrix, expression is highly inducible by oleic acid, similar to E. coli long chain acyl-CoA synthetase	Afu1g13110	#####	53.48	0	4-coumarate-CoA ligase	AT4G05160.1	#####	35.44	3e-96	AMP-dependent synthetase and ligase family protein	FBpp0300995	pdgy-PC	34.75	2e-63	The gene pudgy is referred to in FlyBase by the symbol Dmel\pdgy (CG9009, FBgn0027601). It is a protein_coding_gene from Drosophila melanogaster. It has 4 annotated transcripts and 4 annotated polypeptides. Gene sequence location is X:14827703..14847565. It has the cytological map location 13A1. Protein features are: AMP-binding enzyme C-terminal domain; AMP-binding, conserved site; AMP-dependent…	ENSP00000300441	ACSF2	27.34	5e-40	acyl-CoA synthetase family member 2
NCU16368	###	hypothetical protein	#####	#####	METABOLISM	Others	ERCT	1.70989	1.29095	2.05031	2.53758	1.8801	0.527938	PF01168.15[Alanine racemase, N-terminal domain]; PF14031.1[Putative serine dehydratase domain]	YGL196W	DSD1	30.28	1e-54	D-serine dehydratase (aka D-serine ammonia-lyase); converts D-serine to pyruvate and ammonia by a reaction dependent on pyridoxal 5'-phosphate and zinc; may play a role in D-serine detoxification; L-serine is not a substrate	Afu4g13890	#####	39.69	7e-73	Ortholog of A. nidulans FGSC A4 : AN7140, A. fumigatus Af293 : Afu4g03722, A. niger CBS 513.88 : An03g02300, An14g01500, An14g01470 and A. oryzae RIB40 : AO090003000220, AO090020000699	#####	#####	#####	#####	#####	#####	#####	#####	#####	#####	#####	#####	#####	#####	#####
NCU16374	###	hypothetical protein	#####	#####	METABOLISM	Others	ERCT	2.22355	2.54196	1.88518	1.86883	2.05436	0.319689	PF00708.13[Acylphosphatase]	#####	#####	#####	#####	#####	Afu2g05050	#####	46.94	9e-07	Ortholog of A. fumigatus A1163 : AFUB_022080	AT5G03370.1	#####	40	5e-12	acylphosphatase family	FBpp0290228	CG34161-PC	31.82	3e-07	This gene is referred to in FlyBase by the symbol Dmel\CG34161 (FBgn0085190). It is a protein_coding_gene from Drosophila melanogaster. It has 3 annotated transcripts and 3 annotated polypeptides. Gene sequence location is 2L:10580957..10581702. It has the cytological map location 32A1. Protein features are: Acylphosphatase; Acylphosphatase, conserved site; Acylphosphatase-like. Its molecular fun…	ENSP00000385674	ACYP2	36.84	9e-08	acylphosphatase 2, muscle type
NCU01958	###	mating-type protein A-1	#####	#####	METABOLISM	Others	MST	2.01506	1.60275	#####	#####	1.8089	0.291547	PF04769.7[Mating-type protein MAT alpha 1]	#####	#####	#####	#####	#####	#####	#####	#####	#####	#####	#####	#####	#####	#####	#####	#####	#####	#####	#####	#####	#####	#####	#####	#####	#####
NCU04192	###	vacuolar aspartyl aminopeptidase Lap4	FGSC18884	★★★★☆	PROTEIN DEGRADATION	Autophagy and cvt pathway	ERCT	1.88243	1.85028	1.91964	2.15249	1.90104	0.137143	PF02127.10[Aminopeptidase I zinc metalloprotease (M18)]	YKL103C	APE1	39.21	2e-118	Vacuolar aminopeptidase yscI; zinc metalloproteinase that belongs to the peptidase family M18; often used as a marker protein in studies of autophagy and cytosol to vacuole targeting (CVT) pathway	Afu5g03990	lap4	60.67	0	Vacuolar aspartyl aminopeptidase; induced by growth on BSA as a sole nitrogen source	AT5G60160.1	#####	34.72	7e-92	Zn-dependent exopeptidases superfamily protein	#####	#####	#####	#####	#####	ENSP00000273075	DNPEP	34.25	4e-83	aspartyl aminopeptidase
NCU07293	###	hypothetical protein	FGSC19522	★★★★☆	PROTEIN DEGRADATION	Autophagy and cvt pathway	MST	1.28901	1.31755	#####	#####	1.30328	0.0201774	PF08613.6[Cyclin]	YGL215W	CLG1	34.25	9e-24	Cyclin-like protein that interacts with Pho85p; has sequence similarity to G1 cyclins PCL1 and PCL2，positive regulation of macroautophag	Afu3g10040	#####	42.53	2e-56	Has domain(s) with predicted protein kinase binding activity and role in regulation of cyclin-dependent protein serine/threonine kinase activity	AT2G45080.1	cycp3;1	31.82	1e-08	cyclin p3;1	#####	#####	#####	#####	#####	#####	#####	#####	#####	#####
NCU03710	###	integral membrane protein	FGSC21477	★★★☆☆	PROTEIN DEGRADATION	Autophagy and cvt pathway	ERCT	1.40304	1.30518	1.30196	3.37795	1.35411	1.02169	PF08449.6[UAA transporter family]; PF00892.15[EamA-like transporter family]; PF06027.7[Eukaryotic protein of unknown function (DUF914)]	YML018C	YML018C	37.31	4e-78	Putative protein of unknown function; green fluorescent protein (GFP)-fusion protein localizes to the membrane of the vacuole; physical interaction with Atg27p suggests a possible role in autophagy; YML018C is not an essential gene	Afu5g12140	#####	49.06	8e-119	Ortholog(s) have fungal-type vacuole membrane localization	AT4G32140.1	#####	28.14	2e-31	EamA-like transporter family	FBpp0086486	CG8195-PA	33.05	4e-36	This gene is referred to in FlyBase by the symbol Dmel\CG8195 (FBgn0034032). It is a protein_coding_gene from Drosophila melanogaster. It has one annotated transcript and one annotated polypeptide. Gene sequence location is 2R:11450202..11453306. It has the cytological map location 52A12-52A13. Protein features are: Drug/metabolite transporter. Its molecular function is unknown. The biological pr…	ENSP00000245680	SLC35F5	36.11	2e-39	solute carrier family 35, member F5
NCU00188	###	autophagy-related protein 1	FGSC17400	☆☆☆☆☆	PROTEIN DEGRADATION	Autophagy and cvt pathway	ERCT	1.57347	1.64604	1.81012	1.72791	1.68697	0.102268	PF07714.12[Protein tyrosine kinase]; PF12063.3[Domain of unknown function (DUF3543)]; PF00069.20[Protein kinase domain]	YGL180W	ATG1	50.76	2e-92	Protein ser/thr kinase required for vesicle formation in autophagy and the cytoplasm-to-vacuole targeting (Cvt) pathway; structurally required for phagophore assembly site formation; during autophagy forms a complex with Atg13p and Atg17p	Afu4g09050	atg1	50.66	0	Putative serine/threonine-protein kinase; autophagy-related protein; mutant is defective in autophagy	AT3G53930.1	#####	42.63	6e-74	Protein kinase superfamily protein	FBpp0081534	CG8866-PB	38.51	6e-58	This gene is referred to in FlyBase by the symbol Dmel\CG8866 (FBgn0037679). It is a protein_coding_gene from Drosophila melanogaster. It has 2 annotated transcripts and 2 annotated polypeptides. Gene sequence location is 3R:5157786..5160436. It has the cytological map location 85D11. Protein features are: MIT; Protein kinase domain; Protein kinase-like domain; Serine/threonine- / dual specificit…	ENSP00000378914	ULK2	36.25	1e-47	unc-51-like kinase 2 (C. elegans)
NCU01955	###	autophagy-related protein 3	FGSC13376	☆☆☆☆☆	PROTEIN DEGRADATION	Autophagy and cvt pathway	AST	#####	#####	1.30373	2.33738	1.82055	0.730904	PF03986.8[Autophagocytosis associated protein (Atg3), N-terminal domain]; PF03987.10[Autophagocytosis associated protein, active-site domain]; PF10381.4[Autophagocytosis associated protein C-terminal]	YNR007C	ATG3	39.09	7e-69	E2-like enzyme involved in autophagy and the cytoplasm-to-vacuole targeting (Cvt) pathway; plays a role in formation of Atg8p-phosphatidylethanolamine conjugates, which are involved in membrane dynamics during autophagy and Cvt	Afu5g08170	#####	64.17	2e-146	Ortholog(s) have Atg8 ligase activity, role in C-terminal protein lipidation, CVT pathway, autophagic vacuole assembly, mitochondrion degradation, piecemeal microautophagy of nucleus and cytosol localization	AT5G61500.1	ATATG3,ATG3	38.67	1e-42	autophagy 3 (APG3)	FBpp0074822	Aut1-PA	34.56	4e-41	The gene Aut1 is referred to in FlyBase by the symbol Dmel\Aut1 (CG6877, FBgn0036813). It is a protein_coding_gene from Drosophila melanogaster. It has one annotated transcript and one annotated polypeptide. Gene sequence location is 3L:18741787..18743583. It has the cytological map location 75D8. Protein features are: Autophagy-related protein 3; Autophagy-related protein 3, C-terminal; Autophag…	ENSP00000283290	ATG3	35.94	3e-40	autophagy related 3
NCU02422	###	ATG9 protein	FGSC16198	☆☆☆☆☆	PROTEIN DEGRADATION	Autophagy and cvt pathway	ERCT	1.30414	1.30477	1.71472	1.27434	1.30445	0.210631	PF04109.11[Autophagy protein Apg9]	YDL149W	ATG9	45.53	8e-174	Transmembrane protein involved in forming Cvt and autophagic vesicles; cycles between the phagophore assembly site (PAS) and other cytosolic punctate structures, not found in autophagosomes; may be involved in membrane delivery to the PAS	Afu6g12350	#####	43.54	0	Ortholog(s) have role in CVT pathway, autophagic vacuole assembly, mitochondrion degradation, piecemeal microautophagy of nucleus, protein homooligomerization	AT2G31260.1	APG9,ATAPG9	29.77	4e-85	autophagy 9 (APG9)	FBpp0086285	Atg9-PA	26.78	4e-64	The gene Autophagy-specific gene 9 is referred to in FlyBase by the symbol Dmel\Atg9 (CG3615, FBgn0034110). It is a protein_coding_gene from Drosophila melanogaster. It has 2 annotated transcripts and 2 annotated polypeptides. Gene sequence location is 2R:12181905..12184737. It has the cytological map location 53B1-53B2. Protein features are: Autophagy-related protein 9. Its molecular function is…	ENSP00000355173	ATG9A	28.95	2e-72	autophagy related 9A
NCU05638	###	protein kinase	FGSC17949	☆☆☆☆☆	PROTEIN DEGRADATION	Autophagy and cvt pathway	AST	#####	#####	1.46042	1.22213	1.34127	0.168496	PF07714.12[Protein tyrosine kinase]; PF00069.20[Protein kinase domain]	YGL180W	ATG1	28.63	1e-11	Protein ser/thr kinase required for vesicle formation in autophagy and the cytoplasm-to-vacuole targeting (Cvt) pathway; structurally required for phagophore assembly site formation; during autophagy forms a complex with Atg13p and Atg17p	Afu3g08100	#####	25.75	3e-11	Has domain(s) with predicted ATP binding, protein kinase activity, protein tyrosine kinase activity, transferase activity, transferring phosphorus-containing groups activity and role in protein phosphorylation	AT1G63700.1	EMB71,YDA,MAPKKK4	27.98	1e-14	Protein kinase superfamily protein	FBpp0290703	lkb1-PJ	26.02	7e-13	The gene lkb1 is referred to in FlyBase by the symbol Dmel\lkb1 (CG9374, FBgn0038167). It is a protein_coding_gene from Drosophila melanogaster. It has 9 annotated transcripts and 9 annotated polypeptides. Gene sequence location is 3R:9502271..9505152. It has the cytological map location 87F7-87F9. Protein features are: Calcium/calmodulin-dependent/calcium-dependent protein kinase; Protein kinase…	ENSP00000371190	CAMKK1	27.37	8e-12	calcium/calmodulin-dependent protein kinase kinase 1, alpha
NCU01545	###	autophagy protein 8	#####	#####	PROTEIN DEGRADATION	Autophagy and cvt pathway	AST	#####	#####	2.18353	1.78237	1.98295	0.283663	PF02991.11[Autophagy protein Atg8 ubiquitin like]; PF04110.8[Ubiquitin-like autophagy protein Apg12]	YBL078C	ATG8	79.31	2e-65	Component of autophagosomes and Cvt vesicles; undergoes conjugation to phosphatidylethanolamine (PE); Atg8p-PE is anchored to membranes, is involved in phagophore expansion, and may mediate membrane fusion during autophagosome formation	Afu1g07470	atg8	99.15	4e-81	Protein involved in autophagy; GFP-atg8 used as a marker of autophagosome delivery into the vacuole	AT2G05630.1	ATG8D	80.17	3e-65	Ubiquitin-like superfamily protein	FBpp0071427	Atg8a-PA	61.21	2e-49	The gene Autophagy-specific gene 8a is referred to in FlyBase by the symbol Dmel\Atg8a (CG32672, FBgn0052672). It is a protein_coding_gene from Drosophila melanogaster. It has one annotated transcript and one annotated polypeptide. Gene sequence location is X:10658911..10662368. It has the cytological map location 9E6-9E7. Protein features are: Autophagy-related protein Atg8 family. Its molecular…	ENSP00000306866	GABARAP	59.48	5e-47	GABA(A) receptor-associated protein
NCU05852	###	glucuronan lyase A	FGSC18022	★★★★☆	PROTEIN DEGRADATION	ER-associated degradation (ERAD)	MST	1.89538	3.95255	#####	#####	2.92396	1.45464	PF09113.5[Peptide-N-glycosidase F, C terminal]; PF14099.1[Polysaccharide lyase]	#####	#####	#####	#####	#####	Afu5g10930	#####	55.51	1e-102	Ortholog(s) have extracellular region localization	#####	#####	#####	#####	#####	#####	#####	#####	#####	#####	#####	#####	#####	#####	#####
NCU01296	###	degradation in endoplasmic reticulum protein 2 derlin-2	FGSC17406	★★★☆☆	PROTEIN DEGRADATION	ER-associated degradation (ERAD)	ERCT	2.0231	2.25312	2.3632	2.0207	2.13811	0.171276	PF04511.10[Der1-like family]	#####	#####	#####	#####	#####	#####	#####	#####	#####	#####	AT4G29330.1	DER1	25.47	4e-06	DERLIN-1	FBpp0306799	Der-1-PB	26.75	8e-15	The gene Derlin-1 is referred to in FlyBase by the symbol Dmel\Der-1 (CG10908, FBgn0031376). It is a protein_coding_gene from Drosophila melanogaster. It has 2 annotated transcripts and 2 annotated polypeptides. Gene sequence location is 2L:1973957..1975413. It has the cytological map location 22B8. Protein features are: Derlin. Its molecular function is described by: peptidase activity. It is in…	ENSP00000158771	DERL2	27.54	2e-15	derlin 2
NCU08860	###	hypothetical protein	FGSC18200	★★★☆☆	PROTEIN DEGRADATION	ER-associated degradation (ERAD)	MST	1.97251	2.07249	#####	#####	2.0225	0.0706965	#####	YLR104W	LCL2	43.14	2e-09	Putative protein of unknown function; mutant is deficient in amounts of cell wall mannosylphosphate and has long chronological lifespan; genetic interactions suggest a role in ER-associated protein degradation (ERAD)	Afu5g04040	#####	53.38	8e-39	Ortholog of A. nidulans FGSC A4 : AN12205, A. niger CBS 513.88 : An09g06130, A. oryzae RIB40 : AO090102000607, A. niger ATCC 1015 : 50042-mRNA and Aspergillus sydowii : Aspsy1_0061903	#####	#####	#####	#####	#####	#####	#####	#####	#####	#####	#####	#####	#####	#####	#####
NCU00146	###	ER-associated proteolytic system protein Der1	FGSC15846	★★☆☆☆	PROTEIN DEGRADATION	ER-associated degradation (ERAD)	ERCT	3.29766	2.92322	2.62108	3.17374	3.04848	0.298999	PF04511.10[Der1-like family]	YBR201W	DER1	25.25	6e-16	Endoplasmic reticulum membrane protein, required for ER-associated protein degradation of misfolded or unassembled proteins; N- and C- termini protrude into the cytoplasm, has similarity to Dfm1p	Afu6g04670	derA	72.24	4e-130	Small ERAD ER-resident membrane protein involved in ER-associated degradation; four predicted transmembrane helices and a short cytosolic C-terminal domain; mutants compensate by increasing the activity of the unfolded protein response	AT4G04860.1	DER2.2	38.18	2e-44	DERLIN-2.2	FBpp0082758	Der-2-PA	39.61	9e-46	The gene Derlin-2 is referred to in FlyBase by the symbol Dmel\Der-2 (CG14899, FBgn0038438). It is a protein_coding_gene from Drosophila melanogaster. It has one annotated transcript and one annotated polypeptide. Gene sequence location is 3R:12308416..12309945. It has the cytological map location 89B18. Protein features are: Derlin. Its molecular function is described by: . It is involved in the…	ENSP00000158771	DERL2	44.34	4e-53	derlin 2
NCU01268	###	ubiquitin-conjugating enzyme E2 6	FGSC21243	★★☆☆☆	PROTEIN DEGRADATION	ER-associated degradation (ERAD)	ERCT	3.06357	3.4953	2.74795	3.22535	3.14446	0.31245	PF00179.21[Ubiquitin-conjugating enzyme]	YER100W	UBC6	35.51	1e-30	Ubiquitin-conjugating enzyme involved in ER-associated protein degradation; located at the cytosolic side of the ER membrane; tail region contains a transmembrane segment at the C-terminus; substrate of the ubiquitin-proteasome pathway	Afu2g16470	#####	68.79	1e-73	Has domain(s) with predicted acid-amino acid ligase activity	AT3G17000.1	UBC32	53.06	2e-53	ubiquitin-conjugating enzyme 32	FBpp0302818	CG5823-PB	38.89	3e-30	This gene is referred to in FlyBase by the symbol Dmel\CG5823 (FBgn0038515). It is a protein_coding_gene from Drosophila melanogaster. It has 2 annotated transcripts and 2 annotated polypeptides. Gene sequence location is 3R:13358047..13360309. It has the cytological map location 90B3. Protein features are: Ubiquitin-conjugating enzyme, E2; Ubiquitin-conjugating enzyme/RWD-like. Its molecular fun…	ENSP00000451261	UBE2J1	34.88	1e-59	ubiquitin-conjugating enzyme E2, J1
NCU01928	###	ubx domain-containing protein	FGSC14652	☆☆☆☆☆	PROTEIN DEGRADATION	ER-associated degradation (ERAD)	ERCT	2.40537	2.2609	2.5153	2.62501	2.46034	0.155598	#####	YDL091C	UBX3	26.38	2e-27	UBX (ubiquitin regulatory X) domain-containing protein that interacts with Cdc48p, green fluorescent protein (GFP)-fusion protein localizes to the cytoplasm in a punctate pattern	Afu1g14320	#####	47.2	7e-138	Ortholog(s) have Dsc E3 ubiquitin ligase complex, cytoplasm localization	AT4G10790.1	#####	28.62	9e-26	UBX domain-containing protein	FBpp0309814	Faf-PB	28.18	4e-34	The gene Fas-associated factor is referred to in FlyBase by the symbol Dmel\Faf (CG10372, FBgn0025608). It is a protein_coding_gene from Drosophila melanogaster. It has 2 annotated transcripts and 2 annotated polypeptides. Gene sequence location is 2L:18706010..18708688. It has the cytological map location 37A1. Protein features are: UAS; UBX. Its molecular function is described by: . It is invol…	ENSP00000261942	FAF2	25.74	2e-28	Fas associated factor family member 2
NCU02153	###	hypothetical protein	FGSC16958	☆☆☆☆☆	PROTEIN DEGRADATION	ER-associated degradation (ERAD)	MST	1.76855	1.68824	#####	#####	1.7284	0.0567858	PF00789.15[UBX domain]	YBR273C	UBX7	25.11	2e-10	UBX (ubiquitin regulatory X) domain-containing protein that interacts with Cdc48p	Afu3g06360	#####	25.94	1e-18	Ortholog of A. nidulans FGSC A4 : AN4754, A. niger CBS 513.88 : An11g09980, A. oryzae RIB40 : AO090020000115, A. niger ATCC 1015 : 179322-mRNA and Aspergillus wentii : Aspwe1_0029373	AT2G43210.2	#####	20.47	2e-06	Ubiquitin-like superfamily protein	#####	#####	#####	#####	#####	ENSP00000272638	UBXN4	21.42	4e-06	UBX domain protein 4
NCU04633	###	E3 ubiquitin-protein ligase	FGSC17881	☆☆☆☆☆	PROTEIN DEGRADATION	ER-associated degradation (ERAD)	ERCT	2.58772	2.47461	2.53026	3.05215	2.55899	0.264705	PF13639.1[Ring finger domain]; PF12678.2[RING-H2 zinc finger]; PF13920.1[Zinc finger, C3HC4 type (RING finger)]; PF13923.1[Zinc finger, C3HC4 type (RING finger)]; PF00097.20[Zinc finger, C3HC4 type (RING finger)]	YOL013C	HRD1	24.29	6e-25	Ubiquitin-protein ligase required for endoplasmic reticulum-associated degradation (ERAD) of misfolded proteins; genetically linked to the unfolded protein response (UPR); regulated through association with Hrd3p; contains an H2 ring finger	Afu8g04840	hrdA	46.81	3e-174	Protein with zinc RING finger domain involved in ER-associated degradation (ERAD) pathway	AT3G16090.1	#####	32.66	6e-61	RING/U-box superfamily protein	FBpp0303146	sip3-PB	33.83	3e-62	The gene septin interacting protein 3 is referred to in FlyBase by the symbol Dmel\sip3 (CG1937, FBgn0039875). It is a protein_coding_gene from Drosophila melanogaster. It has 2 annotated transcripts and 2 annotated polypeptides. Gene sequence location is 3R:27597941..27600885. It has the cytological map location 100D2. Protein features are: Zinc finger, RING-type; Zinc finger, RING/FYVE/PHD-type…	ENSP00000436984	SYVN1	32.42	3e-59	synovial apoptosis inhibitor 1, synoviolin
NCU10789	###	ubiquitin-protein ligase Sel1/Ubx2	FGSC21596	☆☆☆☆☆	PROTEIN DEGRADATION	ER-associated degradation (ERAD)	ERCT	1.97415	1.98524	1.33682	1.78828	1.88122	0.303304	PF08238.7[Sel1 repeat]	YLR207W	HRD3	27.83	4e-45	Resident protein of the ER membrane that plays a central role in ER-associated protein degradation (ERAD), forms HRD complex with Hrd1p and ERAD determinants that engages in lumen to cytosol communication and coordination of ERAD events	Afu1g14690	#####	47.91	0	Ortholog(s) have role in cellular protein catabolic process	AT1G18260.1	#####	31.18	3e-58	HCP-like superfamily protein	FBpp0302807	Hrd3-PB	32.77	1e-71	This gene is referred to in FlyBase by the symbol Dmel\Hrd3 (CG10221, FBgn0028475). It is a protein_coding_gene from Drosophila melanogaster. It has 2 annotated transcripts and 2 annotated polypeptides. Gene sequence location is 3R:19580345..19584279. It has the cytological map location 95B1. Protein features are: Sel1-like; Tetratricopeptide-like helical. Its molecular function is unknown. The b…	ENSP00000284951	SEL1L2	33.57	6e-81	sel-1 suppressor of lin-12-like 2 (C. elegans)
NCU00651	png-1	peptide N-glycanase-1	#####	#####	PROTEIN DEGRADATION	ER-associated degradation (ERAD)	ERCT	1.16895	1.40022	1.83483	4.17262	1.61753	1.3802	PF01841.14[Transglutaminase-like superfamily]; PF03835.10[Rad4 transglutaminase-like domain]	YPL096W	PNG1	34.11	7e-58	Conserved peptide N-glycanase required for deglycosylation of misfolded glycoproteins during proteasome-dependent degradation; localizes to the cytoplasm and nucleus; activity is enhanced by interaction with Rad23p	Afu2g04000	#####	55.81	1e-114	Has domain(s) with predicted damaged DNA binding activity, role in nucleotide-excision repair and nucleus localization	AT5G49570.1	AtPNG1,PNG1	39.01	2e-43	peptide-N-glycanase 1	FBpp0307273	Pngl-PC	35.74	1e-42	The gene PNGase-like is referred to in FlyBase by the symbol Dmel\Pngl (CG7865, FBgn0033050). It is a protein_coding_gene from Drosophila melanogaster. It has 2 annotated transcripts and 2 annotated polypeptides. Gene sequence location is 2R:1905244..1908200. It has the cytological map location 42A7-42A8. Protein features are: Galactose-binding domain-like; PUB domain; PUG domain; Peptide N glyca…	ENSP00000379886	NGLY1	37.55	2e-47	N-glycanase 1
NCU02147	###	vms1 homolog	#####	#####	PROTEIN DEGRADATION	ER-associated degradation (ERAD)	AST	#####	#####	1.9195	1.90835	1.91393	0.00788308	PF00023.25[Ankyrin repeat]; PF13857.1[Ankyrin repeats (many copies)]	YDR049W	VMS1	32.93	2e-97	Component of a Cdc48p-complex involved in protein quality control; exhibits cytosolic and ER-membrane localization, with Cdc48p, during normal growth, and contributes to ER-associated degradation (ERAD) of specific substrates at a step after their ubiquitination; forms a mitochondrially-associated complex with Cdc48p and Npl4p under oxidative stress that is required for ubiquitin-mediated mitocho…	Afu5g07960	#####	50.55	0	Has domain(s) with predicted nucleic acid binding, zinc ion binding activity	AT1G01930.1	#####	30.46	3e-29	zinc finger protein-related	FBpp0306150	CG6769-PB	35.21	9e-06	This gene is referred to in FlyBase by the symbol Dmel\CG6769 (FBgn0030878). It is a protein_coding_gene from Drosophila melanogaster. It has 2 annotated transcripts and 2 annotated polypeptides. Gene sequence location is X:17755035..17756808. It has the cytological map location 16E2. Protein features are: Zinc finger, C2H2; Zinc finger, C2H2-like; Zinc finger, U1-type; Zinc finger, double-strand…	ENSP00000386337	ANKZF1	32.18	3e-35	ankyrin repeat and zinc finger domain containing 1
NCU03134	###	class I alpha-mannosidase 1A	#####	#####	PROTEIN DEGRADATION	ER-associated degradation (ERAD)	AST	#####	#####	2.75538	3.39223	3.07381	0.450321	PF01532.15[Glycosyl hydrolase family 47]	YJR131W	MNS1	27.81	1e-43	Alpha-1,2-mannosidase; involved in ER-associated protein degradation (ERAD); catalyzes the removal of one mannose residue from a glycosylated protein, converting the modification from Man9GlcNAc to Man8GlcNAc; catalyzes the last step in glycoprotein maturation in the ER and is critical for ER protein degradation	Afu4g10070	#####	43.34	8e-155	Has domain(s) with predicted calcium ion binding, mannosyl-oligosaccharide 1,2-alpha-mannosidase activity and membrane localization	AT1G30000.1	MNS3	30.42	2e-60	alpha-mannosidase 3	FBpp0084785	alpha-Man-Ib-PA	30.29	9e-60	The gene α Mannosidase Ib is referred to in FlyBase by the symbol Dmel\α-Man-Ib (CG11874, FBgn0039634). It is a protein_coding_gene from Drosophila melanogaster. It has one annotated transcript and one annotated polypeptide. Gene sequence location is 3R:24934775..24938544. It has the cytological map location 98F10. Protein features are: Glycoside hydrolase, family 47. Its molecular function is de…	ENSP00000363452	MAN1C1	29.7	4e-64	mannosidase, alpha, class 1C, member 1
NCU05314	###	hypothetical protein	#####	#####	PROTEIN DEGRADATION	ER-associated degradation (ERAD)	ERCT	1.31825	1.26394	2.49663	1.69678	1.50751	0.568729	PF13639.1[Ring finger domain]; PF13920.1[Zinc finger, C3HC4 type (RING finger)]; PF12678.2[RING-H2 zinc finger]; PF13923.1[Zinc finger, C3HC4 type (RING finger)]; PF00097.20[Zinc finger, C3HC4 type (RING finger)]	YOL013C	HRD1	30.56	5e-06	Ubiquitin-protein ligase required for endoplasmic reticulum-associated degradation (ERAD) of misfolded proteins; genetically linked to the unfolded protein response (UPR); regulated through association with Hrd3p; contains an H2 ring finger	Afu2g13310	#####	48.25	9e-36	Has domain(s) with predicted zinc ion binding activity	AT3G19950.1	#####	36	5e-19	RING/U-box superfamily protein	FBpp0081445	CG11982-PA	36.08	1e-14	This gene is referred to in FlyBase by the symbol Dmel\CG11982 (FBgn0037653). It is a protein_coding_gene from Drosophila melanogaster. It has one annotated transcript and one annotated polypeptide. Gene sequence location is 3R:4832178..4833752. It has the cytological map location 85C2. Protein features are: Zinc finger, RING-type; Zinc finger, RING/FYVE/PHD-type. Its molecular function is descri…	ENSP00000292363	RNF126	37.39	3e-17	ring finger protein 126
NCU06856	###	ubiquitin fusion degradation protein	#####	#####	PROTEIN DEGRADATION	ER-associated degradation (ERAD)	AST	#####	#####	1.25921	1.19611	1.22766	0.0446223	PF03152.9[Ubiquitin fusion degradation protein UFD1]	YGR048W	UFD1	39.04	1e-82	Protein that interacts with Cdc48p and Npl4p, involved in recognition of polyubiquitinated proteins and their presentation to the 26S proteasome for degradation; involved in transporting proteins from the ER to the cytosol	Afu1g02430	#####	53.99	2e-132	Ortholog(s) have polyubiquitin binding activity	AT2G21270.2	UFD1	45.05	4e-58	ubiquitin fusion degradation 1	FBpp0075952	Ufd1-like-PA	42.21	2e-64	The gene Ubiquitin fusion-degradation 1-like is referred to in FlyBase by the symbol Dmel\Ufd1-like (CG6233, FBgn0036136). It is a protein_coding_gene from Drosophila melanogaster. It has one annotated transcript and one annotated polypeptide. Gene sequence location is 3L:11115066..11116316. It has the cytological map location 68A7. Protein features are: Ubiquitin fusion degradation protein UFD1.…	ENSP00000382439	UFD1L	49.21	1e-61	ubiquitin fusion degradation 1 like (yeast)
NCU08445	###	misfolded glycoproteins degradation protein Yos9	#####	#####	PROTEIN DEGRADATION	ER-associated degradation (ERAD)	ERCT	2.61594	2.68933	1.83332	2.02933	2.32263	0.425123	PF07915.8[Glucosidase II beta subunit-like protein]	YDR057W	YOS9	30.1	7e-20	ER quality-control lectin; integral subunit of the HRD ligase; binds to glycans with terminal alpha-1,6 linked mannose on misfolded N-glycosylated proteins and participates in targeting proteins to ERAD; member of the OS-9 protein family	Afu8g04530	#####	41.32	1e-78	Ortholog of A. nidulans FGSC A4 : AN1461, A. niger CBS 513.88 : An16g08470, A. oryzae RIB40 : AO090023000334, A. niger ATCC 1015 : 45507-mRNA and Aspergillus wentii : Aspwe1_0043883	AT5G35080.1	#####	29.31	9e-16	unknown protein	FBpp0079892	CG6766-PA	28.4	5e-09	This gene is referred to in FlyBase by the symbol Dmel\CG6766 (FBgn0032398). It is a protein_coding_gene from Drosophila melanogaster. It has one annotated transcript and one annotated polypeptide. Gene sequence location is 2L:12038631..12040689. It has the cytological map location 33B10. Protein features are: Glucosidase II beta subunit-like; Mannose-6-phosphate receptor binding domain. Its mole…	ENSP00000373794	OS9	28.02	5e-17	osteosarcoma amplified 9, endoplasmic reticulum lectin
NCU05980	###	carboxypeptidase S1	FGSC13726	★★★☆☆	PROTEIN DEGRADATION	Non-specific protein degradation in the vacuole	MST	1.73034	1.27489	#####	#####	1.50261	0.322056	PF00450.17[Serine carboxypeptidase]	YMR297W	PRC1	27.11	2e-35	Vacuolar carboxypeptidase Y (proteinase C; CPY), broad-specificity C-terminal exopeptidase involved in non-specific protein degradation in the vacuole; member of the serine carboxypeptidase family	Afu5g07330	cp1	40.4	1e-137	Putative carboxypeptidase S1; predicted signal sequence for secretion	AT3G45010.1	scpl48	24.17	3e-32	serine carboxypeptidase-like 48	FBpp0291533	CG4572-PD	33.59	2e-14	This gene is referred to in FlyBase by the symbol Dmel\CG4572 (FBgn0038738). It is a protein_coding_gene from Drosophila melanogaster. It has 3 annotated transcripts and 3 annotated polypeptides. Gene sequence location is 3R:15688239..15690115. It has the cytological map location 92B3-92B4. Protein features are: Peptidase S10, serine carboxypeptidase; Peptidase S10, serine carboxypeptidase, activ…	ENSP00000361562	CTSA	23.74	6e-18	cathepsin A
NCU00673	###	subtilisin-like proteinase	#####	#####	PROTEIN DEGRADATION	Non-specific protein degradation in the vacuole	ERCT	1.12611	1.17869	1.13388	2.18965	1.15629	0.522226	PF05922.11[Peptidase inhibitor I9]; PF00082.17[Subtilase family]	YEL060C	PRB1	52.44	1e-157	Vacuolar proteinase B (yscB), a serine protease of the subtilisin family; involved in protein degradation in the vacuole and required for full protein degradation during sporulation; activity inhibited by Pbi2p	Afu5g09210	alp2	64.6	0	Autophagic (vacuolar) serine protease; allergen Asp f 18; predicted signal sequence for secretion; transcript induced by growth on hydrogen peroxide; transcript up-regulated in conidia exposed to neutrophils	AT5G19660.1	ATSBT6.1,S1P,ATS1P	26.2	2e-08	SITE-1 protease	#####	#####	#####	#####	#####	ENSP00000303208	PCSK9	27.46	4e-32	proprotein convertase subtilisin/kexin type 9
NCU00898	###	protein rmd5 homolog	FGSC19725	★★★☆☆	PROTEIN DEGRADATION	Ubiquitin-mediated protein degradation	ERCT	1.51532	1.43363	1.34957	1.456	1.44482	0.06865	PF13445.1[RING-type zinc-finger, LisH dimerisation motif]; PF10607.4[CTLH/CRA C-terminal to LisH motif domain]	YDR255C	RMD5	29.43	4e-28	Conserved protein that has an E3-like ubiquitin ligase activity necessary for polyubiquitination and degradation of the gluconeogenic enzyme fructose-1,6-bisphosphatase; also required for sporulation; has a degenerate RING finger domain	Afu1g04490	#####	47.85	2e-138	Has domain(s) with predicted zinc ion binding activity	AT4G37880.1	#####	39.33	3e-53	LisH/CRA/RING-U-box domains-containing protein	FBpp0071476	CG3295-PA	36	6e-45	This gene is referred to in FlyBase by the symbol Dmel\CG3295 (FBgn0034573). It is a protein_coding_gene from Drosophila melanogaster. It has one annotated transcript and one annotated polypeptide. Gene sequence location is 2R:16903099..16904951. It has the cytological map location 57B9. Protein features are: CRA domain; CTLH, C-terminal LisH motif; CTLH/CRA C-terminal to LisH motif domain; LisH …	ENSP00000283632	RMND5A	38.55	7e-51	required for meiotic nuclear division 5 homolog A (S. cerevisiae)
NCU02636	###	ubiquitin conjugating enzyme	FGSC11221	★★★☆☆	PROTEIN DEGRADATION	Ubiquitin-mediated protein degradation	ERCT	2.40761	2.36317	1.79134	2.28287	2.32302	0.284656	PF00179.21[Ubiquitin-conjugating enzyme]	YGR133W	PEX4	39.74	9e-30	Peroxisomal ubiquitin conjugating enzyme required for peroxisomal matrix protein import and peroxisome biogenesis	Afu2g01130	pex4	48.17	5e-44	Ortholog of A. nidulans FGSC A4 : AN10994, A. oryzae RIB40 : AO090701000381, A. niger ATCC 1015 : 193012-mRNA, Aspergillus wentii : Aspwe1_0112708 and Aspergillus sydowii : Aspsy1_0090331	AT5G25760.2	PEX4	40	7e-27	peroxin4	FBpp0297243	UbcD6-PC	33.09	7e-19	The gene Ubiquitin conjugating enzyme is referred to in FlyBase by the symbol Dmel\UbcD6 (CG2013, FBgn0004436). It is a protein_coding_gene from Drosophila melanogaster. It has 2 annotated transcripts and 2 annotated polypeptides. Gene sequence location is 3R:774477..778404. It has the cytological map location 82E3-82E4. Protein features are: Ubiquitin-conjugating enzyme, E2; Ubiquitin-conjugatin…	ENSP00000348838	UBE2C	40.77	2e-21	ubiquitin-conjugating enzyme E2C
NCU02203	###	ring finger protein	FGSC11884	★★☆☆☆	PROTEIN DEGRADATION	Ubiquitin-mediated protein degradation	AST	#####	#####	1.97319	1.36332	1.66826	0.431248	PF13920.1[Zinc finger, C3HC4 type (RING finger)]	YDR266C	HEL2	40.15	2e-66	RING finger ubiquitin ligase (E3); involved in ubiquitylation and degradation of excess histones; interacts with Ubc4p and Rad53p; null mutant sensitive to hydroxyurea (HU); green fluorescent protein (GFP)-fusion protein localizes to the cytoplasm; computational analysis suggests a role as a transcription factor	Afu1g02010	#####	47.13	0	Has domain(s) with predicted zinc ion binding activity and intracellular localization	AT2G47090.2	#####	33.21	8e-41	zinc ion binding;nucleic acid binding	FBpp0072214	CG11414-PA	31.82	9e-44	This gene is referred to in FlyBase by the symbol Dmel\CG11414 (FBgn0035024). It is a protein_coding_gene from Drosophila melanogaster. It has one annotated transcript and one annotated polypeptide. Gene sequence location is 2R:20449130..20452581. It has the cytological map location 60D5. Protein features are: Zinc finger, C2H2; Zinc finger, C2H2-like; Zinc finger, RING-type; Zinc finger, RING/FY…	ENSP00000411409	ZNF598	30.97	1e-37	zinc finger protein 598
NCU05777	###	ubiquitin carboxyl-terminal hydrolase 14	FGSC13689	★★☆☆☆	PROTEIN DEGRADATION	Ubiquitin-mediated protein degradation	AST	#####	#####	1.23389	1.9944	1.61414	0.53776	PF00627.26[UBA/TS-N domain]; PF02148.14[Zn-finger in ubiquitin-hydrolases and other protein]; PF00443.24[Ubiquitin carboxyl-terminal hydrolase]; PF13423.1[Ubiquitin carboxyl-terminal hydrolase]	YBR058C	UBP14	34.43	1e-136	Ubiquitin-specific protease that specifically disassembles unanchored ubiquitin chains; involved in fructose-1,6-bisphosphatase (Fbp1p) degradation; similar to human isopeptidase T	Afu2g06330	#####	58.13	0	Putative ubiquitin C-terminal hydrolase; conidia-enriched protein	AT3G20630.1	UBP14,TTN6,ATUBP14,PER1	34.62	2e-136	ubiquitin-specific protease 14	FBpp0298309	CG12082-PB	34.46	3e-128	This gene is referred to in FlyBase by the symbol Dmel\CG12082 (FBgn0035402). It is a protein_coding_gene from Drosophila melanogaster. It has 2 annotated transcripts and 2 annotated polypeptides. Gene sequence location is 3L:3145405..3148358. It has the cytological map location 63B6-63B7. Protein features are: Peptidase C19, ubiquitin carboxyl-terminal hydrolase 2, conserved site; UBA-like; Ubiq…	ENSP00000470388	USP5	35.74	1e-150	ubiquitin specific peptidase 5 (isopeptidase T)
NCU01501	###	mitochondrial peptidyl-tRNA hydrolase Pth2	FGSC17615	★☆☆☆☆	PROTEIN DEGRADATION	Ubiquitin-mediated protein degradation	AST	#####	#####	1.56406	1.28826	1.42616	0.195023	PF01981.11[Peptidyl-tRNA hydrolase PTH2]; TIGR00283[arch_pth2: peptidyl-tRNA hydrolase]	YBL057C	PTH2	53.03	3e-37	One of two (see also PTH1) mitochondrially-localized peptidyl-tRNA hydrolases; negatively regulates the ubiquitin-proteasome pathway via interactions with ubiquitin-like ubiquitin-associated proteins; dispensable for cell growth	Afu4g10430	#####	45.08	2e-50	Ortholog(s) have aminoacyl-tRNA hydrolase activity, role in negative regulation of proteasomal ubiquitin-dependent protein catabolic process and mitochondrial outer membrane localization	AT4G32900.2	#####	48.94	1e-34	Peptidyl-tRNA hydrolase II (PTH2) family protein	FBpp0308960	CG1307-PD	46.83	7e-29	This gene is referred to in FlyBase by the symbol Dmel\CG1307 (FBgn0026566). It is a protein_coding_gene from Drosophila melanogaster. It has 2 annotated transcripts and 2 annotated polypeptides. Gene sequence location is 3R:2482012..2483504. It has the cytological map location 84A1. Protein features are: Peptidyl-tRNA hydrolase II domain; Peptidyl-tRNA hydrolase, PTH2. Its molecular function is …	ENSP00000437690	PTRH2	46.15	5e-36	peptidyl-tRNA hydrolase 2
NCU00515	###	hypothetical protein	FGSC12987	☆☆☆☆☆	PROTEIN DEGRADATION	Ubiquitin-mediated protein degradation	MST	1.56381	1.36696	#####	#####	1.46538	0.139195	PF12861.2[Anaphase-promoting complex subunit 11 RING-H2 finger]; PF13445.1[RING-type zinc-finger, LisH dimerisation motif]; PF13639.1[Ring finger domain]; PF12678.2[RING-H2 zinc finger]; PF13923.1[Zinc finger, C3HC4 type (RING finger)]	YDR143C	SAN1	32	2e-07	Ubiquitin-protein ligase; involved in the proteasome-dependent degradation of aberrant nuclear proteins; targets substrates with regions of exposed hydrophobicity containing 5 or more contiguous hydrophobic residues; contains intrinsically disordered regions that contribute to substrate recognition	Afu2g10860	#####	32.47	1e-07	Has domain(s) with predicted zinc ion binding activity	AT5G59550.1	#####	39.24	5e-08	zinc finger (C3HC4-type RING finger) family protein	#####	#####	#####	#####	#####	#####	#####	#####	#####	#####
NCU01188	###	ubiquitin conjugating enzyme	FGSC16552	☆☆☆☆☆	PROTEIN DEGRADATION	Ubiquitin-mediated protein degradation	AST	#####	#####	3.09701	1.60404	2.35052	1.05569	PF00179.21[Ubiquitin-conjugating enzyme]	YDR054C	CDC34	45.49	4e-57	Ubiquitin-conjugating enzyme (E2) and catalytic subunit of SCF ubiquitin-protein ligase complex (together with Skp1p, Rbx1p, Cdc53p, and an F-box protein) that regulates cell cycle progression by targeting key substrates for degradation	Afu5g09200	#####	58.21	2e-73	Ortholog(s) have protein homodimerization activity, ubiquitin-protein ligase activity	AT3G46460.1	UBC13	44.36	2e-35	ubiquitin-conjugating enzyme 13	FBpp0304405	CG7656-PF	37.74	4e-36	This gene is referred to in FlyBase by the symbol Dmel\CG7656 (FBgn0036516). It is a protein_coding_gene from Drosophila melanogaster. It has 4 annotated transcripts and 4 annotated polypeptides. Gene sequence location is 3L:15578531..15581275. It has the cytological map location 71E1. Protein features are: Ubiquitin-conjugating enzyme, E2; Ubiquitin-conjugating enzyme, active site; Ubiquitin-con…	ENSP00000215574	CDC34	35.51	1e-36	cell division cycle 34
NCU03694	###	hypothetical protein	FGSC18964	☆☆☆☆☆	PROTEIN DEGRADATION	Ubiquitin-mediated protein degradation	ERCT	2.06287	2.29288	1.7059	2.15648	2.10967	0.250876	PF10302.4[DUF2407 ubiquitin-like domain]	#####	#####	#####	#####	#####	Afu1g15750	#####	30.56	2e-12	Ortholog(s) have role in cellular protein catabolic process	#####	#####	#####	#####	#####	#####	#####	#####	#####	#####	#####	#####	#####	#####	#####
NCU04014	###	ubiquitin carboxyl-terminal hydrolase	FGSC12901	☆☆☆☆☆	PROTEIN DEGRADATION	Ubiquitin-mediated protein degradation	AST	#####	#####	1.98395	3.6578	2.82087	1.18359	PF00581.15[Rhodanese-like domain]; PF00443.24[Ubiquitin carboxyl-terminal hydrolase]; PF13423.1[Ubiquitin carboxyl-terminal hydrolase]	YER144C	UBP5	21.41	1e-15	Putative ubiquitin-specific protease, closest paralog of Doa4p but has no functional overlap; concentrates at the bud neck	Afu2g04720	#####	27.19	1e-71	Ortholog(s) have endopeptidase activity, ubiquitin-specific protease activity	AT5G46740.1	UBP21	25.47	2e-08	ubiquitin-specific protease 21	FBpp0293257	Ubpy-PB	24.41	3e-15	The gene UBPY ortholog is referred to in FlyBase by the symbol Dmel\Ubpy (CG5798, FBgn0038862). It is a protein_coding_gene from Drosophila melanogaster. It has 2 annotated transcripts and 2 annotated polypeptides. Gene sequence location is 3R:16959984..16963936. It has the cytological map location 93C1. Protein features are: Peptidase C19, ubiquitin carboxyl-terminal hydrolase 2, conserved site;…	ENSP00000412682	USP8	24.52	5e-19	ubiquitin specific peptidase 8
NCU04101	###	WD domain-containing protein	FGSC19774	☆☆☆☆☆	PROTEIN DEGRADATION	Ubiquitin-mediated protein degradation	AST	#####	#####	1.68298	1.53686	1.60992	0.103322	PF00400.27[WD domain, G-beta repeat]	YCL039W	GID7	37.82	1e-13	Subunit of GID Complex that binds directly to central component Vid30p; GID complex is involved in proteasome-dependent catabolite inactivation of fructose-1,6-bisphosphatase; Gid7p contains six WD40 repeats; computational analysis suggests that Gid7p and Moh1p have similar functions	Afu5g02400	#####	42.28	4e-151	#####	AT5G08560.2	#####	30.59	5e-69	transducin family protein / WD-40 repeat family protein	FBpp0290416	CG7611-PJ	30.9	8e-68	This gene is referred to in FlyBase by the symbol Dmel\CG7611 (FBgn0037094). It is a protein_coding_gene from Drosophila melanogaster. It has 9 annotated transcripts and 9 annotated polypeptides. Gene sequence location is 3L:21516286..21521263. It has the cytological map location 78D5. Protein features are: CTLH, C-terminal LisH motif; G-protein beta WD-40 repeat; LisH dimerisation motif; WD40 re…	ENSP00000408108	WDR26	37.55	4e-86	WD repeat domain 26
NCU06250	###	F-box/LRR repeat containing protein 2	FGSC15629	☆☆☆☆☆	PROTEIN DEGRADATION	Ubiquitin-mediated protein degradation	MST	1.59521	1.34788	#####	#####	1.47154	0.174884	PF00646.28[F-box domain]; PF13516.1[Leucine Rich repeat]; PF12937.2[F-box-like]; PF00560.28[Leucine Rich Repeat]	YJR090C	GRR1	22.42	2e-11	F-box protein component of the SCF ubiquitin-ligase complex; involved in carbon catabolite repression, glucose-dependent divalent cation transport, high-affinity glucose transport, morphogenesis, and sulfite detoxification	Afu2g02860	#####	40.73	2e-179	Ortholog of A. nidulans FGSC A4 : AN4535, A. niger CBS 513.88 : An07g07240, A. oryzae RIB40 : AO090026000635, A. niger ATCC 1015 : 209521-mRNA and Aspergillus wentii : Aspwe1_0024863	AT4G15475.1	#####	21.62	1e-14	F-box/RNI-like superfamily protein	FBpp0111980	CG9003-PB	23.96	7e-22	This gene is referred to in FlyBase by the symbol Dmel\CG9003 (FBgn0033639). It is a protein_coding_gene from Drosophila melanogaster. It has 7 annotated transcripts and 7 annotated polypeptides. Gene sequence location is 2R:7528982..7539121. It has the cytological map location 48B2-48B4. Protein features are: F-box domain; Leucine-rich repeat, cysteine-containing subtype. Its molecular function …	ENSP00000462878	FBXL20	26.45	1e-29	F-box and leucine-rich repeat protein 20
NCU06437	###	E3 ubiquitin-protein ligase	FGSC11334	☆☆☆☆☆	PROTEIN DEGRADATION	Ubiquitin-mediated protein degradation	AST	#####	#####	1.9102	1.45557	1.68289	0.321466	PF13639.1[Ring finger domain]; PF13923.1[Zinc finger, C3HC4 type (RING finger)]; PF00097.20[Zinc finger, C3HC4 type (RING finger)]	YOL054W	PSH1	26.96	1e-05	E3 ubiquitin ligase that mediates poyubiquitination and degradation of centromere-binding protein Cse4p and prevents Cse4p from mislocalizing to euchromatin; ubiquitylation of Cse4p may be antagonized by Scm3p	Afu2g13880	#####	32.86	3e-69	Has domain(s) with predicted zinc ion binding activity	AT2G38920.1	#####	29.77	1e-05	SPX (SYG1/Pho81/XPR1) domain-containing protein / zinc finger (C3HC4-type RING finger) protein-related	#####	#####	#####	#####	#####	ENSP00000392395	CHFR	33.33	9e-12	checkpoint with forkhead and ring finger domains, E3 ubiquitin protein ligase
NCU06586	###	AN1 zinc finger protein	FGSC20202	☆☆☆☆☆	PROTEIN DEGRADATION	Ubiquitin-mediated protein degradation	AST	#####	#####	2.46856	2.96269	2.71563	0.349408	PF01428.11[AN1-like Zinc finger]	YNL155W	CUZ1	25.95	1e-17	Protein with a role in the ubiquitin-proteasome pathway; binds to Cdc48p and the proteasome; interacts with ubiquitylated proteins; contains a DHHC domain and an AN1-type zinc finger; predicted to have thiol-disulfide oxidoreductase active site; transcriptionally regulated by Rpn4p along with proteasome subunit genes; putative ortholog of human AIRAP, which stimulates proteasome activity in respo…	Afu4g04280	#####	46.06	2e-91	Ortholog(s) have cytoplasm, nucleus localization	AT2G41835.1	#####	30.92	8e-16	zinc finger (C2H2 type, AN1-like) family protein	FBpp0111932	CG12795-PB	30.41	3e-12	This gene is referred to in FlyBase by the symbol Dmel\CG12795 (FBgn0031535). It is a protein_coding_gene from Drosophila melanogaster. It has one annotated transcript and one annotated polypeptide. Gene sequence location is 2L:3452466..3453755. It has the cytological map location 23F3. Protein features are: Zinc finger, AN1-type. Its molecular function is described by: zinc ion binding. The biol…	ENSP00000220669	ZFAND1	30.28	4e-31	zinc finger, AN1-type domain 1
NCU04274	###	nuclear envelope protein Cut8	#####	#####	PROTEIN DEGRADATION	Ubiquitin-mediated protein degradation	MST	1.83302	1.26144	#####	#####	1.54723	0.404167	PF08559.5[Cut8]	YIR011C	STS1	25.63	5e-18	Protein required for localizing proteasomes to the nucleus; interacts with the karyopherin Srp1p; involved in ubiquitin-mediated protein degradation	Afu4g07170	#####	52.38	2e-100	Has domain(s) with predicted role in nucleus-associated proteasomal ubiquitin-dependent protein catabolic process, proteasome localization and nucleus localization	#####	#####	#####	#####	#####	#####	#####	#####	#####	#####	#####	#####	#####	#####	#####
NCU05995	###	ubiquitin	#####	#####	PROTEIN DEGRADATION	Ubiquitin-mediated protein degradation	ERCT	1.74395	1.22595	1.52061	2.76125	1.63228	0.666848	PF00240.18[Ubiquitin family]; PF11976.3[Ubiquitin-2 like Rad60 SUMO-like]; PF13881.1[Ubiquitin-2 like Rad60 SUMO-like]; PF13019.1[Telomere stability and silencing]	YLL039C	UBI4	98.37	0	Ubiquitin, becomes conjugated to proteins, marking them for selective degradation via the ubiquitin-26S proteasome system; essential for the cellular stress response; encoded as a polyubiquitin precursor comprised of 5 head-to-tail repeats	Afu4g10350	ubiD	95.53	0	Polyubiquitin; calcium induced	AT5G03240.3	UBQ3	97.37	0	polyubiquitin 3	FBpp0070894	Ubi-p5E-PA	96.05	0	The gene Ubiquitin-5E is referred to in FlyBase by the symbol Dmel\Ubi-p5E (CG32744, FBgn0086558). It is a protein_coding_gene from Drosophila melanogaster. It has one annotated transcript and one annotated polypeptide. Gene sequence location is X:6171010..6173307. It has the cytological map location 5E4. Protein features are: Ubiquitin; Ubiquitin conserved site; Ubiquitin domain; Ubiquitin super…	ENSP00000443053	UBC	96.05	0	ubiquitin C
NCU00813	###	protein disulfide-isomerase	FGSC20423	★★★☆☆	PROTEIN FOLDING	ER chaperone	ERCT	3.33237	3.04289	2.77925	2.54861	2.91107	0.338012	TIGR01126[pdi_dom: protein disulfide-isomerase domain]; PF00085.15[Thioredoxin]	YOR288C	MPD1	30.03	1e-36	Member of the protein disulfide isomerase (PDI) family; interacts with and inhibits the chaperone activity of Cne1p; MPD1 overexpression in a pdi1 null mutant suppresses defects in Pdi1p functions such as carboxypeptidase Y maturation	Afu1g05320	#####	56.44	2e-159	Has domain(s) with predicted electron carrier activity, protein disulfide oxidoreductase activity and role in cell redox homeostasis, glycerol ether metabolic process	AT1G04980.1	ATPDIL2-2,ATPDI10,PDI10,PDIL2-2	28.98	4e-28	PDI-like 2-2	FBpp0080395	CaBP1-PA	29.56	4e-24	The gene calcium-binding protein 1 is referred to in FlyBase by the symbol Dmel\CaBP1 (CG5809, FBgn0025678). It is a protein_coding_gene from Drosophila melanogaster. It has one annotated transcript and one annotated polypeptide. Gene sequence location is 2L:16354944..16356735. It has the cytological map location 35F12. Protein features are: Disulphide isomerase; Thioredoxin; Thioredoxin domain; …	ENSP00000371024	PDIA6	44.14	3e-27	protein disulfide isomerase family A, member 6
NCU02424	###	DnaJ and TPR domain-containing protein	FGSC11903	★★★☆☆	PROTEIN FOLDING	ER chaperone	ERCT	3.08057	2.7128	2.81182	2.33192	2.76231	0.309994	PF13414.1[TPR repeat]; PF00515.23[Tetratricopeptide repeat]; PF07719.12[Tetratricopeptide repeat]; PF00226.26[DnaJ domain]; PF13181.1[Tetratricopeptide repeat]; PF13174.1[Tetratricopeptide repeat]; PF13371.1[Tetratricopeptide repeat]	YJL073W	JEM1	39.83	4e-15	DnaJ-like chaperone required for nuclear membrane fusion during mating, localizes to the ER membrane; exhibits genetic interactions with KAR2	Afu3g05400	#####	50.1	3e-167	Has domain(s) with predicted heat shock protein binding, unfolded protein binding activity and role in protein folding	AT5G03160.1	ATP58IPK,P58IPK	39.42	2e-19	homolog of mamallian P58IPK	FBpp0081552	P58IPK-PA	31.31	2e-57	The gene P58IPK is referred to in FlyBase by the symbol Dmel\P58IPK (CG8286, FBgn0037718). It is a protein_coding_gene from Drosophila melanogaster. It has one annotated transcript and one annotated polypeptide. Gene sequence location is 3R:5412664..5415303. It has the cytological map location 85D27. Protein features are: DnaJ domain; DnaJ homologue subfamily C member 3; Tetratricopeptide TPR-1; …	ENSP00000473631	DNAJC3	31.93	6e-57	DnaJ (Hsp40) homolog, subfamily C, member 3
NCU02491	###	DNAJ domain-containing protein	FGSC18732	★★★☆☆	PROTEIN FOLDING	ER chaperone	ERCT	1.86307	1.43327	2.07852	2.47184	1.97079	0.433149	PF00226.26[DnaJ domain]	YJL073W	JEM1	43.66	1e-11	DnaJ-like chaperone required for nuclear membrane fusion during mating, localizes to the ER membrane; exhibits genetic interactions with KAR2	Afu6g06590	#####	50.18	1e-76	Has domain(s) with predicted heat shock protein binding, unfolded protein binding activity and role in protein folding	AT2G33735.1	#####	45.07	2e-12	Chaperone DnaJ-domain superfamily protein	FBpp0072315	CG2790-PA	36.45	2e-10	This gene is referred to in FlyBase by the symbol Dmel\CG2790 (FBgn0027599). It is a protein_coding_gene from Drosophila melanogaster. It has one annotated transcript and one annotated polypeptide. Gene sequence location is 2R:20834084..20835901. It has the cytological map location 60E8. Protein features are: DnaJ domain; DnaJ domain, conserved site; Zinc finger, C2H2; Zinc finger, C2H2-like; Zin…	ENSP00000395191	DNAJA4	43.06	2e-11	DnaJ (Hsp40) homolog, subfamily A, member 4
NCU09485	###	chaperone dnaK	FGSC12464	★★★☆☆	PROTEIN FOLDING	ER chaperone	ERCT	3.99248	3.59987	4.22014	3.3124	3.79618	0.404128	PF00012.15[Hsp70 protein]	YKL073W	LHS1	26.62	3e-57	Molecular chaperone of the endoplasmic reticulum lumen, involved in polypeptide translocation and folding; nucleotide exchange factor for the ER lumenal Hsp70 chaperone Kar2p; regulated by the unfolded protein response pathway	Afu1g15050	lhs1	47.56	0	Hsp70 family chaperone	AT4G16660.1	#####	29.09	3e-75	heat shock protein 70 (Hsp 70) family protein	FBpp0290016	CG2918-PB	30.85	5e-85	This gene is referred to in FlyBase by the symbol Dmel\CG2918 (FBgn0023529). It is a protein_coding_gene from Drosophila melanogaster. It has 2 annotated transcripts and 2 annotated polypeptides. Gene sequence location is X:2165065..2169101. It has the cytological map location 2F3-2F4. Protein features are: Heat shock protein 70 family; Heat shock protein 70, conserved site. Its molecular functio…	ENSP00000459260	HYOU1	31.92	1e-91	hypoxia up-regulated 1
NCU00968	###	Nucletide exchange factor SIL1	FGSC13667	★★☆☆☆	PROTEIN FOLDING	ER chaperone	ERCT	4.07769	3.77802	5.51402	4.14789	4.11279	0.773228	#####	YOL031C	SIL1	25.17	2e-11	Nucleotide exchange factor for the endoplasmic reticulum (ER) lumenal Hsp70 chaperone Kar2p, required for protein translocation into the ER; homolog of Yarrowia lipolytica SLS1; GrpE-like protein	#####	#####	#####	#####	#####	#####	#####	#####	#####	#####	#####	#####	#####	#####	#####	ENSP00000427371	SIL1	45.28	3e-08	SIL1 homolog, endoplasmic reticulum chaperone (S. cerevisiae)
NCU01200	###	peptidyl-prolyl cis-trans isomerase B	FGSC12035	★★☆☆☆	PROTEIN FOLDING	ER chaperone	MST	1.40032	1.63771	#####	#####	1.51901	0.16786	PF00160.16[Cyclophilin type peptidyl-prolyl cis-trans isomerase/CLD]	YDR304C	CPR5	61.03	7e-75	Peptidyl-prolyl cis-trans isomerase (cyclophilin) of the endoplasmic reticulum, catalyzes the cis-trans isomerization of peptide bonds N-terminal to proline residues; transcriptionally induced in response to unfolded proteins in the ER	Afu4g07650	cyp6	72.73	3e-104	Putative peptidyl-prolyl cis-trans isomerase	AT5G13120.2	CYP20-2	65.17	6e-75	cyclophilin 20-2	FBpp0071844	CG2852-PA	67.84	7e-78	This gene is referred to in FlyBase by the symbol Dmel\CG2852 (FBgn0034753). It is a protein_coding_gene from Drosophila melanogaster. It has one annotated transcript and one annotated polypeptide. Gene sequence location is 2R:18532446..18533849. It has the cytological map location 58F3. Protein features are: Cyclophilin-like peptidyl-prolyl cis-trans isomerase domain; Cyclophilin-type peptidyl-p…	ENSP00000300026	PPIB	65.66	6e-88	peptidylprolyl isomerase B (cyclophilin B)
NCU11102	###	SCJ1	FGSC20414	★★☆☆☆	PROTEIN FOLDING	ER chaperone	ERCT	3.1863	3.39971	3.54275	3.39847	3.39909	0.14688	PF00684.14[DnaJ central domain]; PF01556.13[DnaJ C terminal domain]; PF00226.26[DnaJ domain]	YMR214W	SCJ1	39.25	1e-77	One of several homologs of bacterial chaperone DnaJ, located in the ER lumen where it cooperates with Kar2p to mediate maturation of proteins	Afu2g08300	#####	60.69	2e-165	Ortholog(s) have chaperone binding activity, role in ER-associated protein catabolic process, protein folding in endoplasmic reticulum, response to unfolded protein and endoplasmic reticulum lumen localization	AT5G22060.1	ATJ2,J2	37.37	1e-73	DNAJ homologue 2	FBpp0082223	Droj2-PE	30.47	1e-53	The gene DnaJ-like-2 is referred to in FlyBase by the symbol Dmel\Droj2 (CG8863, FBgn0038145). It is a protein_coding_gene from Drosophila melanogaster. It has 5 annotated transcripts and 5 annotated polypeptides. Gene sequence location is 3R:9207828..9211005. It has the cytological map location 87E8. Protein features are: Chaperone DnaJ; Chaperone DnaJ, C-terminal; DnaJ domain; DnaJ domain, cons…	ENSP00000378321	DNAJA4	37.12	1e-72	DnaJ (Hsp40) homolog, subfamily A, member 4
NCU02455	###	FKBP-type peptidyl-prolyl cis-trans isomerase	FGSC13000	☆☆☆☆☆	PROTEIN FOLDING	ER chaperone	MST	1.95414	2.07533	#####	#####	2.01474	0.085694	PF00254.23[FKBP-type peptidyl-prolyl cis-trans isomerase]	YDR519W	FPR2	46.09	3e-36	Membrane-bound peptidyl-prolyl cis-trans isomerase (PPIase), binds to the drugs FK506 and rapamycin; expression pattern suggests possible involvement in ER protein trafficking	Afu2g03870	fkbp3	65.29	3e-54	Putative FK506-binding protein (FKBP)-type peptidyl-prolyl cis-trans isomerase	AT5G48580.1	FKBP15-2	50.38	3e-35	FK506- and rapamycin-binding protein 15 kD-2	FBpp0309698	Fkbp14-PF	43.56	1e-44	The gene FK506-binding protein 14 ortholog is referred to in FlyBase by the symbol Dmel\Fkbp14 (CG9847, FBgn0010470). It is a protein_coding_gene from Drosophila melanogaster. It has 5 annotated transcripts and 5 annotated polypeptides. Gene sequence location is 2R:17374672..17385434. It has the cytological map location 57E6. Protein features are: EF-Hand 1, calcium-binding site; EF-hand domain; …	ENSP00000378046	FKBP2	49.21	6e-31	FK506 binding protein 2, 13kDa
NCU02490	###	DnaJ domain-containing protein	FGSC20436	☆☆☆☆☆	PROTEIN FOLDING	ER chaperone	MST	1.62673	1.91183	#####	#####	1.76928	0.20159	PF00226.26[DnaJ domain]	YFR041C	ERJ5	23.47	1e-10	Type I membrane protein with a J domain is required to preserve the folding capacity of the endoplasmic reticulum; loss of the non-essential ERJ5 gene leads to a constitutively induced unfolded protein response	Afu6g06610	#####	52.51	2e-131	Ortholog(s) have role in protein folding and endoplasmic reticulum localization	#####	#####	#####	#####	#####	FBpp0309972	CG7556-PB	27.43	5e-09	This gene is referred to in FlyBase by the symbol Dmel\CG7556 (FBgn0030990). It is a protein_coding_gene from Drosophila melanogaster. It has 2 annotated transcripts and 2 annotated polypeptides. Gene sequence location is X:19070142..19073863. It has the cytological map location 18A5. Protein features are: DnaJ domain; DnaJ domain, conserved site; Homeodomain-like; Myb-like domain; SANT domain; S…	ENSP00000366179	DNAJC1	26.74	3e-10	DnaJ (Hsp40) homolog, subfamily C, member 1
NCU02074	###	endoplasmic oxidoreductin-1	#####	#####	PROTEIN FOLDING	ER chaperone	ERCT	4.12464	3.4717	4.90846	3.58113	3.85288	0.656643	PF04137.10[Endoplasmic Reticulum Oxidoreductin 1 (ERO1)]	YML130C	ERO1	29	7e-88	Thiol oxidase required for oxidative protein folding in the ER; essential for maintaining proper redox balance in ER; feedback regulation of Ero1p occurs via reduction and oxidation of Ero1p regulatory bonds; reduced Pdi1p activates Ero1p by direct reduction of Ero1p regulatory bonds; depletion of thiol substrates and accumulation of oxidized Pdi1p results in inactivation of Ero1p by both Pdi1p-m…	Afu8g05140	#####	49.61	0	Has domain(s) with predicted flavin adenine dinucleotide binding, oxidoreductase activity, acting on a sulfur group of donors, disulfide as acceptor, protein disulfide isomerase activity and role in oxidation-reduction process	AT1G72280.1	AERO1,ERO1	33.97	8e-69	endoplasmic reticulum oxidoreductins 1	FBpp0073073	Ero1L-PB	33	5e-65	The gene Endoplasmic reticulum oxidoreductin-1-like is referred to in FlyBase by the symbol Dmel\Ero1L (CG1333, FBgn0261274). It is a protein_coding_gene from Drosophila melanogaster. It has one annotated transcript and one annotated polypeptide. Gene sequence location is 3L:4170404..4173789. It has the cytological map location 64A9-64A10. Protein features are: Endoplasmic reticulum oxidoreductin…	ENSP00000346635	ERO1LB	35.25	2e-70	ERO1-like beta (S. cerevisiae)
NCU03335	###	ER associated DnaJ chaperone	#####	#####	PROTEIN FOLDING	ER chaperone	AST	#####	#####	1.18372	1.34802	1.26587	0.11618	PF09320.6[Domain of unknown function (DUF1977)]; PF00226.26[DnaJ domain]	YMR161W	HLJ1	39.83	2e-32	Co-chaperone for Hsp40p, anchored in the ER membrane; with its homolog Ydj1p promotes ER-associated protein degradation (ERAD) of integral membrane substrates; similar to E. coli DnaJ	Afu4g07330	#####	53.5	1e-94	Has domain(s) with predicted heat shock protein binding, unfolded protein binding activity and role in protein folding	AT5G05750.1	#####	30.74	4e-19	DNAJ heat shock N-terminal domain-containing protein	FBpp0082332	CG3061-PA	32.91	2e-35	This gene is referred to in FlyBase by the symbol Dmel\CG3061 (FBgn0038195). It is a protein_coding_gene from Drosophila melanogaster. It has one annotated transcript and one annotated polypeptide. Gene sequence location is 3R:9858093..9860763. It has the cytological map location 88A4. Protein features are: DnaJ domain; Domain of unknown function DUF1977, DnaJ-like. Its molecular function is unkn…	ENSP00000403313	DNAJB12	29.62	1e-37	DnaJ (Hsp40) homolog, subfamily B, member 12
NCU03982	grp78	glucose-regulated protein	#####	#####	PROTEIN FOLDING	ER chaperone	ERCT	4.23803	3.96828	4.31247	3.30631	4.10316	0.457843	TIGR02350[prok_dnaK: chaperone protein DnaK]; PF00012.15[Hsp70 protein]; PF06723.8[MreB/Mbl protein]	YJL034W	KAR2	75.43	0	ATPase involved in protein import into the ER, also acts as a chaperone to mediate protein folding in the ER and may play a role in ER export of soluble proteins; regulates the unfolded protein response via interaction with Ire1p	Afu2g04620	bipA	83.59	0	Hsp70 chaperone; protein enriched in dormant conidia	AT5G28540.1	BIP1	65.88	0	heat shock protein 70 (Hsp 70) family protein	FBpp0073448	Hsc70-3-PC	68.11	0	The gene Heat shock 70-kDa protein cognate 3 is referred to in FlyBase by the symbol Dmel\Hsc70-3 (CG4147, FBgn0001218). It is a protein_coding_gene from Drosophila melanogaster. It has 4 annotated transcripts and 4 annotated polypeptides. Gene sequence location is X:11695729..11701150. It has the cytological map location 10E3-10E4. Protein features are: Heat shock protein 70 family; Heat shock p…	ENSP00000324173	HSPA5	69.1	0	heat shock 70kDa protein 5 (glucose-regulated protein, 78kDa)
NCU09223	###	protein disulfide-isomerase	#####	#####	PROTEIN FOLDING	ER chaperone	ERCT	3.6377	3.91591	3.93375	2.74465	3.7768	0.558921	TIGR01130[ER_PDI_fam: protein disulfide isomerases]; TIGR01126[pdi_dom: protein disulfide-isomerase domain]; PF00085.15[Thioredoxin]; PF13848.1[Thioredoxin-like domain]; PF01216.12[Calsequestrin]	YCL043C	PDI1	40.48	2e-113	Protein disulfide isomerase; multifunctional protein of ER lumen, essential for formation of disulfide bonds in secretory and cell-surface proteins, unscrambles non-native disulfide bonds; key regulator of Ero1p; forms complex with Mnl1p that has exomannosidase activity, processing unfolded protein-bound Man8GlcNAc2 oligosaccharides to Man7GlcNAc2, promoting degradation in unfolded protein respon…	Afu2g06150	pdiA	61.88	0	Putative protein disulfide isomerase; conidial surface associated	AT1G21750.1	ATPDIL1-1,ATPDI5,PDI5,PDIL1-1	38.16	1e-84	PDI-like 1-1	FBpp0087164	ERp60-PA	37.68	2e-86	The gene ERp60 is referred to in FlyBase by the symbol Dmel\ERp60 (CG8983, FBgn0033663). It is a protein_coding_gene from Drosophila melanogaster. It has one annotated transcript and one annotated polypeptide. Gene sequence location is 2R:7775073..7778500. It has the cytological map location 48C5. Protein features are: Disulphide isomerase; Protein disulphide isomerase; Thioredoxin; Thioredoxin d…	ENSP00000300289	PDIA3	37.21	9e-85	protein disulfide isomerase family A, member 3
NCU09265	###	calnexin homolog	#####	#####	PROTEIN FOLDING	ER chaperone	ERCT	3.2657	3.12698	2.95479	2.50563	3.04089	0.330539	PF00262.13[Calreticulin family]	YAL058W	CNE1	35.77	2e-59	Calnexin; integral membrane ER chaperone involved in folding and quality control of glycoproteins; chaperone activity is inhibited by Mpd1p, with which Cne1p interacts; 24% identical to mammalian calnexin; Ca+ binding not yet shown in yeast	Afu4g12850	clxA	67.24	0	Calnexin, ER membrane chaperone involved in folding of glycoproteins directed to the secretory pathway; hypoxia repressed; enriched in dormant conidia	AT5G61790.1	CNX1,ATCNX1	45.89	7e-127	calnexin 1	FBpp0074074	Cnx14D-PA	51.71	3e-119	The gene Calnexin 14D is referred to in FlyBase by the symbol Dmel\Cnx14D (CG9906, FBgn0264077). It is a protein_coding_gene from Drosophila melanogaster. It has one annotated transcript and one annotated polypeptide. Gene sequence location is X:16417070..16419385. It has the cytological map location 14E1. Protein features are: Calreticulin/calnexin; Calreticulin/calnexin, P domain; Calreticulin/…	ENSP00000394817	CANX	54.55	6e-132	calnexin
NCU03460	###	dehydrodolichyl diphosphate synthase	#####	#####	PROTEIN GLYCOSYLATION	GPI anchoring	MST	1.27397	1.93413	#####	#####	1.60405	0.466802	PF01255.14[Putative undecaprenyl diphosphate synthase]; TIGR00055[uppS: di-trans,poly-cis-decaprenylcistransferase]	YBR002C	RER2	49.35	6e-48	Cis-prenyltransferase involved in dolichol synthesis; participates in endoplasmic reticulum (ER) protein sorting	Afu4g11350	#####	55.35	7e-142	Has domain(s) with predicted transferase activity, transferring alkyl or aryl (other than methyl) groups activity	AT2G17570.1	#####	30.25	3e-43	Undecaprenyl pyrophosphate synthetase family protein	FBpp0303850	CG10778-PB	46.15	7e-41	This gene is referred to in FlyBase by the symbol Dmel\CG10778 (FBgn0029980). It is a protein_coding_gene from Drosophila melanogaster. It has 2 annotated transcripts and 2 annotated polypeptides. Gene sequence location is X:7825778..7827384. It has the cytological map location 7C4. Protein features are: Decaprenyl diphosphate synthase-like; Di-trans-poly-cis-decaprenylcistransferase-like, conser…	ENSP00000405604	DHDDS	53.38	5e-50	dehydrodolichyl diphosphate synthase
NCU06057	###	GPI mannosyltransferase 1	#####	#####	PROTEIN GLYCOSYLATION	GPI anchoring	ERCT	1.95538	1.22798	1.37142	1.31504	1.34323	0.330591	PF05007.8[Mannosyltransferase (PIG-M)]; PF06728.8[GPI transamidase subunit PIG-U]	YJR013W	GPI14	39.32	2e-94	Glycosylphosphatidylinositol-alpha 1,4 mannosyltransferase I, involved in GPI anchor biosynthesis, requires Pbn1p for function; homolog of mammalian PIG-M	Afu7g01300	#####	54.67	1e-139	Ortholog(s) have role in GPI anchor biosynthetic process, fungal-type cell wall organization	AT5G22130.1	PNT1	35.04	5e-76	mannosyltransferase family protein	FBpp0071598	CG9865-PB	34.03	5e-47	This gene is referred to in FlyBase by the symbol Dmel\CG9865 (FBgn0034649). It is a protein_coding_gene from Drosophila melanogaster. It has 2 annotated transcripts and 2 annotated polypeptides. Gene sequence location is 2R:17555046..17557421. It has the cytological map location 57F7. Protein features are: Mannosyltransferase, DXD. Its molecular function is described by: transferase activity, tr…	ENSP00000357069	PIGM	37.12	6e-78	phosphatidylinositol glycan anchor biosynthesis, class M
NCU11399	###	GPI mannosyltransferase 4	#####	#####	PROTEIN GLYCOSYLATION	GPI anchoring	MST	1.31681	1.24418	#####	#####	1.28049	0.0513565	PF03901.12[Alg9-like mannosyltransferase family]	YOR149C	SMP3	34.19	1e-74	Alpha 1,2-mannosyltransferase involved in glycosyl phosphatidyl inositol (GPI) biosynthesis; required for addition of the fourth, side branching mannose to the GPI core structure	Afu5g06050	#####	50.63	3e-176	Putative mannosyltransferase with a predicted role in glycosylphosphatidylinositol (GPI)-anchor biosynthesis; 10 predicted transmembrane domains	#####	#####	#####	#####	#####	FBpp0072199	CG3419-PB	27.81	3e-26	This gene is referred to in FlyBase by the symbol Dmel\CG3419 (FBgn0035002). It is a protein_coding_gene from Drosophila melanogaster. It has 2 annotated transcripts and 2 annotated polypeptides. Gene sequence location is 2R:20299414..20302820. It has the cytological map location 60C8. Protein features are: GPI mannosyltransferase. Its molecular function is described by: mannosyltransferase activ…	ENSP00000413405	PIGZ	29.43	3e-36	phosphatidylinositol glycan anchor biosynthesis, class Z
NCU10762	###	UDP-N-acetyl-glucosamine-1-P transferase Alg7	FGSC21593	★★★★★	PROTEIN GLYCOSYLATION	N-linked glycosylation	ERCT	2.26855	1.76681	3.64374	3.3419	2.80522	0.884583	PF00953.16[Glycosyl transferase family 4]	YBR243C	ALG7	52.12	6e-146	UDP-N-acetyl-glucosamine-1-P transferase, transfers Glc-Nac-P from UDP-GlcNac to Dol-P in the ER in the first step of the dolichol pathway of protein asparagine-linked glycosylation; inhibited by tunicamycin	Afu2g11240	#####	67.25	0	Ortholog(s) have UDP-N-acetylglucosamine-dolichyl-phosphate N-acetylglucosaminephosphotransferase activity, role in aerobic respiration, protein N-linked glycosylation and UDP-N-acetylglucosamine transferase complex localization	AT3G57220.1	#####	38.02	8e-68	Glycosyl transferase family 4 protein	FBpp0080017	CG5287-PA	42.42	8e-107	This gene is referred to in FlyBase by the symbol Dmel\CG5287 (FBgn0032477). It is a protein_coding_gene from Drosophila melanogaster. It has one annotated transcript and one annotated polypeptide. Gene sequence location is 2L:13179247..13183495. It has the cytological map location 34A8. Protein features are: Glycosyl transferase, family 4. Its molecular function is described by: UDP-N-acetylgluc…	ENSP00000346142	DPAGT1	43	5e-106	dolichyl-phosphate (UDP-N-acetylglucosamine) N-acetylglucosaminephosphotransferase 1 (GlcNAc-1-P transferase)
NCU06386	###	dolichyl-phosphate beta-glucosyltransferase	FGSC20095	★★★☆☆	PROTEIN GLYCOSYLATION	N-linked glycosylation	ERCT	2.84251	2.87374	1.72968	2.38629	2.6144	0.534255	PF00535.21[Glycosyl transferase family 2]	YPL227C	ALG5	36.88	2e-74	UDP-glucose:dolichyl-phosphate glucosyltransferase, involved in asparagine-linked glycosylation in the endoplasmic reticulum	Afu5g08210	#####	47.72	1e-131	Ortholog(s) have dolichyl-phosphate beta-glucosyltransferase activity and endoplasmic reticulum membrane localization	AT2G39630.1	#####	30.17	1e-42	Nucleotide-diphospho-sugar transferases superfamily protein	FBpp0079234	wol-PA	34.42	7e-51	The gene wollknaeuel is referred to in FlyBase by the symbol Dmel\wol (CG7870, FBgn0261020). It is a protein_coding_gene from Drosophila melanogaster. It has one annotated transcript and one annotated polypeptide. Gene sequence location is 2L:8301345..8302985. It has the cytological map location 29A3. Protein features are: Glycosyl transferase, family 2. Its molecular function is described by: do…	ENSP00000239891	ALG5	32.9	4e-50	asparagine-linked glycosylation 5, dolichyl-phosphate beta-glucosyltransferase homolog (S. cerevisiae)
NCU01794	###	hypothetical protein	FGSC14093	★☆☆☆☆	PROTEIN GLYCOSYLATION	N-linked glycosylation	MST	1.41523	1.80967	#####	#####	1.61245	0.278913	PF10215.4[Oligosaccaryltransferase]	#####	#####	#####	#####	#####	Afu6g11240	#####	70.59	1e-11	Ortholog of A. niger CBS 513.88 : An08g07485, Aspergillus wentii : Aspwe1_0182585, Aspergillus versicolor : Aspve1_0036041 and Aspergillus tubingensis : Asptu1_0186936	#####	#####	#####	#####	#####	#####	#####	#####	#####	#####	#####	#####	#####	#####	#####
NCU03213	###	mannosylphosphorylation protein	FGSC13302	★☆☆☆☆	PROTEIN GLYCOSYLATION	N-linked glycosylation	AST	#####	#####	2.73589	5.8035	4.26969	2.16912	PF04991.8[LicD family]	YJR061W	MNN14	36.13	5e-20	Putative protein of unknown function; non-essential gene with similarity to Mnn4, a putative membrane protein involved in glycosylation; transcription repressed by Rm101p	Afu1g03790	#####	53.45	1e-85	Ortholog of A. nidulans FGSC A4 : AN10496, A. niger CBS 513.88 : An18g03940, A. oryzae RIB40 : AO090003000968, Aspergillus versicolor : Aspve1_0030612 and Aspergillus zonatus : Aspzo1_0131258	#####	#####	#####	#####	#####	#####	#####	#####	#####	#####	#####	#####	#####	#####	#####
NCU03317	###	glucosyltransferase	FGSC16588	☆☆☆☆☆	PROTEIN GLYCOSYLATION	N-linked glycosylation	ERCT	1.91328	2.23364	1.41331	1.96401	1.93864	0.34206	PF03155.10[ALG6, ALG8 glycosyltransferase family]	YOR002W	ALG6	40.25	1e-113	Alpha 1,3 glucosyltransferase, involved in transfer of oligosaccharides from dolichyl pyrophosphate to asparagine residues of proteins during N-linked protein glycosylation; mutations in human ortholog are associated with disease	Afu3g07700	#####	59.32	0	Ortholog(s) have dolichyl pyrophosphate Man9GlcNAc2 alpha-1,3-glucosyltransferase activity, role in aerobic respiration, oligosaccharide-lipid intermediate biosynthetic process, protein glycosylation and endoplasmic reticulum localization	AT5G38460.2	#####	32.87	5e-70	ALG6, ALG8 glycosyltransferase family	FBpp0304502	gny-PB	36.12	1e-85	The gene garnysstan is referred to in FlyBase by the symbol Dmel\gny (CG5091, FBgn0032234). It is a protein_coding_gene from Drosophila melanogaster. It has 2 annotated transcripts and 2 annotated polypeptides. Gene sequence location is 2L:10380103..10382864. It has the cytological map location 31D11. Protein features are: Glycosyl transferase, ALG6/ALG8. Its molecular function is described by: g…	ENSP00000360149	ALG6	36.7	4e-80	asparagine-linked glycosylation 6, alpha-1,3-glucosyltransferase homolog (S. cerevisiae)
NCU04203	###	glucosidase II alpha subunit	FGSC12072	☆☆☆☆☆	PROTEIN GLYCOSYLATION	N-linked glycosylation	MST	1.33902	1.08853	#####	#####	1.21378	0.177123	PF01055.21[Glycosyl hydrolases family 31]; PF13802.1[Galactose mutarotase-like]	YBR229C	ROT2	37.89	0	Glucosidase II catalytic subunit required for normal cell wall synthesis; mutations in rot2 suppress tor2 mutations, and are synthetically lethal with rot1 mutations	Afu5g03500	#####	60	0	Has domain(s) with predicted carbohydrate binding, catalytic activity, hydrolase activity, hydrolyzing O-glycosyl compounds activity and role in carbohydrate metabolic process	AT5G63840.1	RSW3,PSL5	39.09	0	Glycosyl hydrolases family 31 protein	FBpp0070058	CG14476-PC	38.55	0	This gene is referred to in FlyBase by the symbol Dmel\CG14476 (FBgn0027588). It is a protein_coding_gene from Drosophila melanogaster. It has 5 annotated transcripts and 5 annotated polypeptides. Gene sequence location is X:21471627..21476291. It has the cytological map location 20A4. Protein features are: Galactose mutarotase-like domain; Glycoside hydrolase family 31, N-terminal domain; Glycos…	ENSP00000349053	GANAB	41.09	0	glucosidase, alpha; neutral AB
NCU05606	###	glucosidase 2 subunit beta	FGSC13744	☆☆☆☆☆	PROTEIN GLYCOSYLATION	N-linked glycosylation	MST	1.33856	1.18117	#####	#####	1.25987	0.111287	PF12999.2[Glucosidase II beta subunit-like]; PF07915.8[Glucosidase II beta subunit-like protein]; PF13015.1[Glucosidase II beta subunit-like protein]	YDR221W	GTB1	36.49	4e-16	Glucosidase II beta subunit, forms a complex with alpha subunit Rot2p, involved in removal of two glucose residues from N-linked glycans during glycoprotein biogenesis in the ER	Afu7g04110	#####	45.94	2e-156	Ortholog(s) have alpha-glucosidase activity, role in polysaccharide biosynthetic process, protein N-linked glycosylation and endoplasmic reticulum lumen, glucosidase II complex localization	AT5G56360.1	PSL4	26.04	3e-17	calmodulin-binding protein	FBpp0296964	CG6453-PB	30.65	2e-18	This gene is referred to in FlyBase by the symbol Dmel\CG6453 (FBgn0032643). It is a protein_coding_gene from Drosophila melanogaster. It has 2 annotated transcripts and 2 annotated polypeptides. Gene sequence location is 2L:17481988..17484307. It has the cytological map location 36C10. Protein features are: EF-Hand 1, calcium-binding site; EF-hand domain pair; Glucosidase 2 subunit beta; Glucosi…	ENSP00000395616	PRKCSH	34.67	5e-23	protein kinase C substrate 80K-H
NCU07404	###	alpha-mannosidase	FGSC19551	☆☆☆☆☆	PROTEIN GLYCOSYLATION	N-linked glycosylation	MST	1.6525	1.64062	#####	#####	1.64656	0.00840077	PF07748.8[Glycosyl hydrolases family 38 C-terminal domain]; PF01074.17[Glycosyl hydrolases family 38 N-terminal domain]; PF09261.6[Alpha mannosidase, middle domain]	YGL156W	AMS1	44.88	0	Vacuolar alpha mannosidase, involved in free oligosaccharide (fOS) degradation; delivered to the vacuole in a novel pathway separate from the secretory pathway	Afu3g08200	ams1	63.59	0	Putative Class IIC alpha-mannosidase with a predicted role in oligosaccharide catabolism and N-glycan processing	AT5G14950.1	GMII,ATGMII	21.93	1e-07	golgi alpha-mannosidase II	FBpp0079620	LM408-PA	22.14	2e-10	The gene Lysosomal α-mannosidase is referred to in FlyBase by the symbol Dmel\LM408 (CG6206, FBgn0027611). It is a protein_coding_gene from Drosophila melanogaster. It has 2 annotated transcripts and 2 annotated polypeptides. Gene sequence location is 2L:10457658..10462472. It has the cytological map location 31E5. Protein features are: Galactose mutarotase-like domain; Glycoside hydrolase 38/57,…	ENSP00000267978	MAN2C1	39.84	0	mannosidase, alpha, class 2C, member 1
NCU09281	###	alpha-glucosidase	FGSC21027	☆☆☆☆☆	PROTEIN GLYCOSYLATION	N-linked glycosylation	AST	#####	#####	2.50913	2.53283	2.52098	0.0167575	PF01055.21[Glycosyl hydrolases family 31]; PF13802.1[Galactose mutarotase-like]	YBR229C	ROT2	33.65	1e-41	Glucosidase II catalytic subunit required for normal cell wall synthesis; mutations in rot2 suppress tor2 mutations, and are synthetically lethal with rot1 mutations	Afu1g16250	#####	47.4	0	Putative alpha-glucosidase B	AT5G11720.1	#####	37.79	7e-178	Glycosyl hydrolases family 31 protein	FBpp0070058	CG14476-PC	34.56	7e-42	This gene is referred to in FlyBase by the symbol Dmel\CG14476 (FBgn0027588). It is a protein_coding_gene from Drosophila melanogaster. It has 5 annotated transcripts and 5 annotated polypeptides. Gene sequence location is X:21471627..21476291. It has the cytological map location 20A4. Protein features are: Galactose mutarotase-like domain; Glycoside hydrolase family 31, N-terminal domain; Glycos…	ENSP00000305692	GAA	33.96	3e-135	glucosidase, alpha; acid
NCU00669	###	dolichyl-diphosphooligosaccharide--protein glycosyltransferase subunit	#####	#####	PROTEIN GLYCOSYLATION	N-linked glycosylation	ERCT	2.32657	2.30468	1.87684	2.08122	2.19295	0.211675	PF03345.9[Oligosaccharyltransferase 48 kDa subunit beta]	YEL002C	WBP1	30.32	1e-54	Beta subunit of the oligosaccharyl transferase (OST) glycoprotein complex; required for N-linked glycosylation of proteins in the endoplasmic reticulum	Afu5g08970	#####	54.47	1e-169	Oligosaccharyl transferase beta subunit with a predicted role in N-linked protein glycosylation; 3 predicted transmembrane domains	AT5G66680.1	DGL1	28	2e-47	dolichyl-diphosphooligosaccharide-protein glycosyltransferase 48kDa subunit family protein	FBpp0071279	Ost48-PA	32.42	2e-54	The gene Oligosaccharyltransferase 48kD subunit is referred to in FlyBase by the symbol Dmel\Ost48 (CG9022, FBgn0014868). It is a protein_coding_gene from Drosophila melanogaster. It has one annotated transcript and one annotated polypeptide. Gene sequence location is X:9050962..9052548. It has the cytological map location 8C14. Protein features are: Dolichyl-diphosphooligosaccharide--protein gly…	ENSP00000473655	DDOST	32.2	1e-57	dolichyl-diphosphooligosaccharide--protein glycosyltransferase
NCU02541	###	oligosaccharyltransferase alpha subunit	#####	#####	PROTEIN GLYCOSYLATION	N-linked glycosylation	MST	1.98154	1.9942	#####	#####	1.98787	0.00895364	PF04597.9[Ribophorin I]	YJL002C	OST1	28.01	1e-51	Alpha subunit of the oligosaccharyltransferase complex of the ER lumen, which catalyzes asparagine-linked glycosylation of newly synthesized proteins	Afu2g05790	#####	47.96	2e-162	Oligosaccharyl transferase alpha subunit; transcript induced by exposure to human airway epithelial cells	AT2G01720.1	#####	30.53	8e-56	Ribophorin I	FBpp0304506	CG33303-PB	29.75	4e-50	This gene is referred to in FlyBase by the symbol Dmel\CG33303 (FBgn0053303). It is a protein_coding_gene from Drosophila melanogaster. It has 2 annotated transcripts and 2 annotated polypeptides. Gene sequence location is 2L:10373369..10375757. It has the cytological map location 31D11. Protein features are: Ribophorin I. Its molecular function is described by: dolichyl-diphosphooligosaccharide-…	ENSP00000296255	RPN1	31.26	2e-56	ribophorin I
NCU03503	cot-5	alpha-1,3/1,6 -mannosyltransferase alg-2	#####	#####	PROTEIN GLYCOSYLATION	N-linked glycosylation	ERCT	2.19528	2.0662	1.68912	2.17826	2.12223	0.235785	PF13692.1[Glycosyl transferases group 1]; PF00534.15[Glycosyl transferases group 1]; PF13579.1[Glycosyl transferase 4-like domain]	YGL065C	ALG2	44.54	5e-113	Mannosyltransferase that catalyzes two consecutive steps in the N-linked glycosylation pathway; alg2 mutants exhibit temperature-sensitive growth and abnormal accumulation of the lipid-linked oligosaccharide Man2GlcNAc2-PP-Dol	Afu5g13210	#####	48.31	1e-143	Ortholog(s) have GDP-Man:Man1GlcNAc2-PP-Dol alpha-1,3-mannosyltransferase activity, glycolipid 6-alpha-mannosyltransferase activity and role in oligosaccharide-lipid intermediate biosynthetic process	AT1G78800.1	#####	39.68	3e-82	UDP-Glycosyltransferase superfamily protein	FBpp0072887	CG1291-PA	38.57	2e-78	This gene is referred to in FlyBase by the symbol Dmel\CG1291 (FBgn0035401). It is a protein_coding_gene from Drosophila melanogaster. It has one annotated transcript and one annotated polypeptide. Gene sequence location is 3L:3143808..3145284. It has the cytological map location 63B5-63B6. Protein features are: Alpha-1,3/1,6-mannosyltransferase ALG2; Glycosyl transferase, family 1. Its molecular…	ENSP00000417764	ALG2	40.09	3e-86	asparagine-linked glycosylation 2, alpha-1,3-mannosyltransferase homolog (S. cerevisiae)
NCU03995	###	oligosaccharyl transferase subunit	#####	#####	PROTEIN GLYCOSYLATION	N-linked glycosylation	MST	2.06633	2.09913	#####	#####	2.08273	0.0231982	PF04756.8[OST3 / OST6 family]	YOR085W	OST3	26.36	3e-26	Gamma subunit of the oligosaccharyltransferase complex of the ER lumen, which catalyzes asparagine-linked glycosylation of newly synthesized proteins; Ost3p is important for N-glycosylation of a subset of proteins	Afu2g06280	#####	52.98	2e-126	Oligosaccharyl transferase gamma subunit with a predicted role in N-linked protein glycosylation; 6 predicted transmembrane domains	AT1G61790.1	#####	22.68	1e-07	Oligosaccharyltransferase complex/magnesium transporter family protein	FBpp0079233	Ostgamma-PA	27.52	3e-30	The gene Oligosaccharide transferase γ subunit is referred to in FlyBase by the symbol Dmel\Ostγ (CG7830, FBgn0032015). It is a protein_coding_gene from Drosophila melanogaster. It has one annotated transcript and one annotated polypeptide. Gene sequence location is 2L:8306696..8308192. It has the cytological map location 29A3. Protein features are: Magnesium transporter protein 1; Oligosaccharyl…	ENSP00000472897	MAGT1	27.99	2e-31	magnesium transporter 1
NCU05544	###	dolichyl-phosphate mannosyltransferase polypeptide 3	#####	#####	PROTEIN GLYCOSYLATION	N-linked glycosylation	MST	1.42524	1.42779	#####	#####	1.42652	0.0018027	PF08285.6[Dolichol-phosphate mannosyltransferase subunit 3 (DPM3)]	#####	#####	#####	#####	#####	#####	#####	#####	#####	#####	#####	#####	#####	#####	#####	FBpp0099388	CG33977-PA	39.33	9e-07	This gene is referred to in FlyBase by the symbol Dmel\CG33977 (FBgn0053977). It is a protein_coding_gene from Drosophila melanogaster. It has one annotated transcript and one annotated polypeptide. Gene sequence location is 3R:9228281..9228751. It has the cytological map location 87E9-87E10. Protein features are: Dolichol-phosphate mannosyltransferase subunit 3. Its molecular function is unknown…	ENSP00000344338	DPM3	38.71	1e-05	dolichyl-phosphate mannosyltransferase polypeptide 3
NCU06779	###	alpha-1,2-mannosyltransferase alg11	#####	#####	PROTEIN GLYCOSYLATION	N-linked glycosylation	ERCT	2.14194	2.1047	2.04131	1.80763	2.073	0.150041	PF13692.1[Glycosyl transferases group 1]; PF00534.15[Glycosyl transferases group 1]	YNL048W	ALG11	38.58	2e-87	Alpha-1,2-mannosyltransferase, catalyzes sequential addition of the two terminal alpha 1,2-mannose residues to the Man5GlcNAc2-PP-dolichol intermediate during asparagine-linked glycosylation in the ER	Afu1g06890	#####	54.11	0	Has domain(s) with predicted role in biosynthetic process	AT2G40190.1	LEW3	38.9	4e-100	UDP-Glycosyltransferase superfamily protein	FBpp0305584	CG11306-PB	39.69	7e-105	This gene is referred to in FlyBase by the symbol Dmel\CG11306 (FBgn0037108). It is a protein_coding_gene from Drosophila melanogaster. It has 2 annotated transcripts and 2 annotated polypeptides. Gene sequence location is 3L:21618995..21621671. It has the cytological map location 78E1. Protein features are: Glycosyl transferase, family 1. Its molecular function is described by: alpha-1,2-mannosy…	ENSP00000430236	ALG11	42.83	2e-112	asparagine-linked glycosylation 11, alpha-1,2-mannosyltransferase homolog (yeast)
NCU07965	dpm	dolichol-phosphate mannosyltransferase	#####	#####	PROTEIN GLYCOSYLATION	N-linked glycosylation	MST	1.58158	1.48818	#####	#####	1.53488	0.0660446	PF10111.4[Glycosyltransferase like family 2]; PF13641.1[Glycosyltransferase like family 2]; PF13506.1[Glycosyl transferase family 21]; PF00535.21[Glycosyl transferase family 2]	YPR183W	DPM1	32.77	1e-26	Dolichol phosphate mannose (Dol-P-Man) synthase of the ER membrane, catalyzes the formation of Dol-P-Man from Dol-P and GDP-Man; required for glycosyl phosphatidylinositol membrane anchoring, O mannosylation, and protein glycosylation	Afu3g10400	#####	67.63	2e-118	Dolichol-phosphate mannosyltransferase with a predicted role in N- and O-linked protein glycosylation	AT1G20575.1	#####	54.96	2e-93	Nucleotide-diphospho-sugar transferases superfamily protein	FBpp0080817	CG10166-PA	56.84	1e-100	This gene is referred to in FlyBase by the symbol Dmel\CG10166 (FBgn0032799). It is a protein_coding_gene from Drosophila melanogaster. It has one annotated transcript and one annotated polypeptide. Gene sequence location is 2L:19525434..19526368. It has the cytological map location 37E5. Protein features are: Glycosyl transferase, family 2. Its molecular function is described by: dolichyl-phosph…	ENSP00000360644	DPM1	60.74	1e-110	dolichyl-phosphate mannosyltransferase polypeptide 1, catalytic subunit
NCU08363	###	MPU1p	#####	#####	PROTEIN GLYCOSYLATION	N-linked glycosylation	MST	2.44954	2.58472	#####	#####	2.51713	0.0955902	PF04193.9[PQ loop repeat]	#####	#####	#####	#####	#####	Afu4g08350	#####	60.2	9e-113	Ortholog of A. nidulans FGSC A4 : AN1721, A. niger CBS 513.88 : An04g03130, A. oryzae RIB40 : AO090023000724, A. niger ATCC 1015 : 190566-mRNA and Aspergillus wentii : Aspwe1_0034464	AT4G07390.1	#####	36	4e-27	Mannose-P-dolichol utilization defect 1 protein	FBpp0078636	CG3792-PA	37.93	6e-41	This gene is referred to in FlyBase by the symbol Dmel\CG3792 (FBgn0031662). It is a protein_coding_gene from Drosophila melanogaster. It has one annotated transcript and one annotated polypeptide. Gene sequence location is 2L:4977312..4978567. It has the cytological map location 25B5. Protein features are: Cystinosin/ERS1p repeat; Mannose-P-dolichol utilization defect 1 protein. Its molecular fu…	ENSP00000250124	MPDU1	37.04	4e-41	mannose-P-dolichol utilization defect 1
NCU09216	###	oligosaccharyl transferase epsilon subunit	#####	#####	PROTEIN GLYCOSYLATION	N-linked glycosylation	ERCT	1.50171	1.60014	1.33957	1.24059	1.42064	0.161018	PF02109.11[DAD family]	YOR103C	OST2	51.61	4e-25	Epsilon subunit of the oligosaccharyltransferase complex of the ER lumen, which catalyzes asparagine-linked glycosylation of newly synthesized proteins	Afu1g03810	#####	58.14	1e-42	Ortholog(s) have dolichyl-diphosphooligosaccharide-protein glycotransferase activity, role in protein N-linked glycosylation and oligosaccharyltransferase complex localization	AT1G32210.1	ATDAD1	42	2e-23	Defender against death (DAD family) protein	FBpp0079324	l(2)k12914-PA	45.71	6e-29	The gene lethal (2) k12914 is referred to in FlyBase by the symbol Dmel\l(2)k12914 (CG13393, FBgn0263852). It is a protein_coding_gene from Drosophila melanogaster. It has one annotated transcript and one annotated polypeptide. Gene sequence location is 2L:8383612..8384137. It has the cytological map location 29C1-29B4. Protein features are: DAD/Ost2. Its molecular function is described by: dolic…	ENSP00000250498	DAD1	53.33	1e-35	defender against cell death 1
NCU09312	###	di-trans,poly-cis-decaprenylcistransferase	#####	#####	PROTEIN GLYCOSYLATION	N-linked glycosylation	ERCT	1.37425	1.29178	1.33957	1.20347	1.31567	0.0740333	PF01255.14[Putative undecaprenyl diphosphate synthase]	YDL193W	NUS1	35.74	2e-53	Putative prenyltransferase, required for cell viability; proposed to be involved in protein trafficking because tet-repressible mutant shows accumulation of hypoglycosylated forms of CPY	Afu8g02800	#####	42.35	2e-79	Ortholog(s) have role in protein glycosylation and endoplasmic reticulum, lipid particle, nuclear envelope localization	#####	#####	#####	#####	#####	#####	#####	#####	#####	#####	ENSP00000357480	NUS1	25.56	5e-22	nuclear undecaprenyl pyrophosphate synthase 1 homolog (S. cerevisiae)
NCU10497	###	oligosaccharyl transferase STT3 subunit	#####	#####	PROTEIN GLYCOSYLATION	N-linked glycosylation	MST	2.48283	2.5155	#####	#####	2.49916	0.0231005	PF02516.9[Oligosaccharyl transferase STT3 subunit]	YGL022W	STT3	60.93	0	Subunit of the oligosaccharyltransferase complex of the ER lumen, which catalyzes asparagine-linked glycosylation of newly synthesized proteins; forms a subcomplex with Ost3p and Ost4p and is directly involved in catalysis	Afu8g04430	#####	76.93	0	Oligosaccharyl transferase subunit with a predicted role in N-linked protein glycosylation; 3 predicted transmembrane domains	AT1G34130.1	STT3B	52.59	0	staurosporin and temperature sensitive 3-like b	FBpp0084161	OstStt3-PA	54.31	0	The gene Oligosaccharyl transferase 3 is referred to in FlyBase by the symbol Dmel\OstStt3 (CG7748, FBgn0011336). It is a protein_coding_gene from Drosophila melanogaster. It has one annotated transcript and one annotated polypeptide. Gene sequence location is 3R:20892434..20895359. It has the cytological map location 96B19-96B20. Protein features are: Oligosaccharyl transferase, STT3 subunit. It…	ENSP00000295770	STT3B	55.32	0	STT3, subunit of the oligosaccharyltransferase complex, homolog B (S. cerevisiae)
NCU11248	###	oligosaccharyltransferase subunit ribophorin II	#####	#####	PROTEIN GLYCOSYLATION	N-linked glycosylation	MST	2.29313	2.6585	#####	#####	2.47582	0.258359	PF05817.9[Oligosaccharyltransferase subunit Ribophorin II]	YMR149W	SWP1	26.72	4e-14	Delta subunit of the oligosaccharyl transferase glycoprotein complex, which is required for N-linked glycosylation of proteins in the endoplasmic reticulum	Afu4g08660	#####	49.83	1e-93	Oligosaccharyltransferase subunit ribophorin II with a predicted role in N-linked protein glycosylation; 4 predicted transmembrane domains	AT4G21150.3	HAP6	28.38	5e-11	ribophorin II (RPN2) family protein	FBpp0309240	OstDelta-PB	25.44	1e-10	The gene Oligosaccharide transferase Δ subunit is referred to in FlyBase by the symbol Dmel\OstΔ (CG6370, FBgn0034277). It is a protein_coding_gene from Drosophila melanogaster. It has 2 annotated transcripts and 2 annotated polypeptides. Gene sequence location is 2R:13652079..13654575. It has the cytological map location 54E8. Protein features are: Ribophorin II. Its molecular function is descri…	ENSP00000362724	RPN2	28.31	1e-16	ribophorin II
NCU16845	###	alpha-1,2 glucosyltransferase alg-10	#####	#####	PROTEIN GLYCOSYLATION	N-linked glycosylation	MST	1.7347	1.54534	#####	#####	1.64002	0.133903	PF04922.7[DIE2/ALG10 family]	YGR227W	DIE2	25.59	1e-18	Dolichyl-phosphoglucose-dependent alpha-1,2 glucosyltransferase of the ER, functions in the pathway that synthesizes the dolichol-linked oligosaccharide precursor for N-linked protein glycosylation, has a role in regulation of ITR1 and INO1	Afu2g11080	#####	39.38	2e-54	Has domain(s) with predicted transferase activity, transferring hexosyl groups activity and integral to membrane localization	AT5G02410.1	#####	30.77	1e-33	DIE2/ALG10 family	FBpp0075946	Alg10-PA	32.61	5e-29	The gene Alpha 3 glucosyltransferase is referred to in FlyBase by the symbol Dmel\Alg10 (CG32076, FBgn0052076). It is a protein_coding_gene from Drosophila melanogaster. It has one annotated transcript and one annotated polypeptide. Gene sequence location is 3L:11158071..11159720. It has the cytological map location 68A9. Protein features are: Glucosyltransferase Alg10. Its molecular function is …	ENSP00000266483	ALG10	29.9	7e-31	ALG10, alpha-1,2-glucosyltransferase
NCU06166	###	alpha-1,2-mannosyltransferase	FGSC19982	★★★☆☆	PROTEIN GLYCOSYLATION	O-linked glycosylation	ERCT	1.69768	1.6624	2.86179	1.91993	1.80881	0.562564	PF01793.11[Glycolipid 2-alpha-mannosyltransferase]	YIL085C	KTR7	36.56	2e-86	Putative mannosyltransferase involved in protein glycosylation; member of the KRE2/MNT1 mannosyltransferase family	Afu5g12160	#####	38.4	6e-98	Putative alpha-1,2-mannosyltransferase with a predicted role in N-linked protein glycosylation; 1 predicted transmembrane domain	#####	#####	#####	#####	#####	#####	#####	#####	#####	#####	#####	#####	#####	#####	#####
NCU01648	###	dolichyl-phosphate-mannose-protein mannosyltransferase 2	#####	#####	PROTEIN GLYCOSYLATION	O-linked glycosylation	ERCT	1.93275	1.46433	1.17238	1.59018	1.52726	0.314983	PF02366.13[Dolichyl-phosphate-mannose-protein mannosyltransferase]; PF02815.14[MIR domain]	YAL023C	PMT2	52.09	0	Protein O-mannosyltransferase, transfers mannose residues from dolichyl phosphate-D-mannose to protein Ser/Thr residues; involved in ER quality control; acts in a complex with Pmt1p, can instead interact with Pmt5; target for new antifungal	Afu1g07690	pmt2	68.4	0	Protein O-mannosyltransferase; essential gene; 12 predicted transmembrane domains	AT2G25110.1	SDF2,ATSDL,AtSDF2	37.62	3e-09	stromal cell-derived factor 2-like protein precursor	FBpp0070134	tw-PA	38.34	8e-114	The gene Protein O-mannosyltransferase 2 is referred to in FlyBase by the symbol Dmel\tw (CG12311, FBgn0086368). It is a protein_coding_gene from Drosophila melanogaster. It has 2 annotated transcripts and 2 annotated polypeptides. Gene sequence location is X:678779..682248. It has the cytological map location 1C4-1D4. Protein features are: Glycosyl transferase, family 39; Glycosyltransferase 39 …	ENSP00000261534	POMT2	39.57	2e-154	protein-O-mannosyltransferase 2
NCU01912	###	dolichyl-phosphate-mannose--protein mannosyltransferase 1	#####	#####	PROTEIN GLYCOSYLATION	O-linked glycosylation	ERCT	1.9698	1.81283	1.17233	1.60158	1.70721	0.345844	PF02366.13[Dolichyl-phosphate-mannose-protein mannosyltransferase]; PF02815.14[MIR domain]	YDL095W	PMT1	42.95	0	Protein O-mannosyltransferase, transfers mannose from dolichyl phosphate-D-mannose to protein Ser/Thr residues; 1 of 7 related proteins involved in O-glycosylation which is essential for cell wall rigidity; involved in ER quality control	Afu3g06450	pmt1	63.6	0	Protein O-mannosyltransferase, required for heat resistance, cell wall integrity, and normal conidiation and conidial germination; 12 predicted transmembrane domains	AT5G44310.2	#####	34.48	1e-11	Late embryogenesis abundant protein (LEA) family protein	FBpp0070134	tw-PA	37.6	6e-109	The gene Protein O-mannosyltransferase 2 is referred to in FlyBase by the symbol Dmel\tw (CG12311, FBgn0086368). It is a protein_coding_gene from Drosophila melanogaster. It has 2 annotated transcripts and 2 annotated polypeptides. Gene sequence location is X:678779..682248. It has the cytological map location 1C4-1D4. Protein features are: Glycosyl transferase, family 39; Glycosyltransferase 39 …	ENSP00000261534	POMT2	35.36	5e-123	protein-O-mannosyltransferase 1
NCU09332	###	mannosyltransferase PMTI	#####	#####	PROTEIN GLYCOSYLATION	O-linked glycosylation	MST	2.06788	2.01837	#####	#####	2.04312	0.0350066	PF02366.13[Dolichyl-phosphate-mannose-protein mannosyltransferase]; PF02815.14[MIR domain]	YJR143C	PMT4	48.15	0	Protein O-mannosyltransferase, transfers mannose residues from dolichyl phosphate-D-mannose to protein serine/threonine residues; appears to form homodimers in vivo and does not complex with other Pmt proteins; target for new antifungals	Afu8g04500	pmt4	69.01	0	Putative protein O-mannosyltransferase; required for normal germination, hyphal growth and conidiation; mutants are sensitive to growth at high temperature; 12 predicted transmembrane domains	AT2G25110.1	SDF2,ATSDL,AtSDF2	28.86	2e-11	stromal cell-derived factor 2-like protein precursor	FBpp0075877	rt-PA	31.08	2e-102	The gene rotated abdomen is referred to in FlyBase by the symbol Dmel\rt (CG6097, FBgn0003292). It is a protein_coding_gene from Drosophila melanogaster. It has one annotated transcript and one annotated polypeptide. Gene sequence location is 3L:11577222..11580870. It has the cytological map location 68C13. Protein features are: Glycosyl transferase, family 39; Glycosyltransferase 39 like; MIR mo…	ENSP00000404119	POMT1	34.63	9e-115	protein-O-mannosyltransferase 1
NCU02701	###	dipeptidyl peptidase	FGSC16583	★★★★☆	PROTEIN MODIFICATION	Protein processing	MST	2.1004	2.61882	#####	#####	2.35961	0.366579	PF03571.10[Peptidase family M49]	YOL057W	YOL057W	45.2	0	Dipeptidyl-peptidase III; cleaves dipeptides from the amino terminus of target proteins; highly active on synthetic substrate Arg-Arg-2-naphthylamide; mammalian ortholog may be a biomarker for some cancers	Afu4g06140	#####	61.76	0	Ortholog(s) have dipeptidyl-peptidase activity and cytoplasm, nucleus localization	#####	#####	#####	#####	#####	FBpp0081331	DppIII-PC	41.86	9e-178	The gene Dipeptidyl aminopeptidase III is referred to in FlyBase by the symbol Dmel\DppIII (CG7415, FBgn0037580). It is a protein_coding_gene from Drosophila melanogaster. It has 2 annotated transcripts and 2 annotated polypeptides. Gene sequence location is 3R:4170122..4173187. It has the cytological map location 84F13. Protein features are: Dipeptidyl-peptidase 3. Its molecular function is desc…	ENSP00000389943	DPP3	41.03	3e-165	dipeptidyl-peptidase 3
NCU00088	###	4-nitrophenylphosphatase	FGSC16344	★★★☆☆	PROTEIN MODIFICATION	Protein processing	AST	#####	#####	3.0184	1.58667	2.30254	1.01238	TIGR01452[PGP_euk: phosphoglycolate/pyridoxal phosphate phosphatase family]; TIGR01460[HAD-SF-IIA: HAD hydrolase, family IIA]; PF00702.21[haloacid dehalogenase-like hydrolase]; PF13242.1[HAD-hyrolase-like]; PF13344.1[Haloacid dehalogenase-like hydrolase]	YDL236W	PHO13	47.75	1e-76	Alkaline phosphatase specific for p-nitrophenyl phosphate; also has protein phosphatase activity	Afu3g08310	#####	68.32	4e-143	Has domain(s) with predicted hydrolase activity, phosphatase activity and role in metabolic process	AT5G36700.4	PGLP1	43.15	6e-64	2-phosphoglycolate phosphatase 1	FBpp0074927	CG5567-PA	34.78	2e-44	This gene is referred to in FlyBase by the symbol Dmel\CG5567 (FBgn0036760). It is a protein_coding_gene from Drosophila melanogaster. It has one annotated transcript and one annotated polypeptide. Gene sequence location is 3L:17834640..17836644. It has the cytological map location 75A4. Protein features are: 2-phosphoglycolate phosphatase, eukaryotic; HAD-like domain; HAD-superfamily hydrolase, …	ENSP00000330918	PGP	36.36	1e-49	phosphoglycolate phosphatase
NCU00631	###	RING-13 protein	FGSC11739	★☆☆☆☆	PROTEIN MODIFICATION	Protein processing	AST	#####	#####	1.87631	1.9811	1.92871	0.0740944	PF13445.1[RING-type zinc-finger, LisH dimerisation motif]; PF00176.18[SNF2 family N-terminal domain]; PF13920.1[Zinc finger, C3HC4 type (RING finger)]; PF13639.1[Ring finger domain]; PF04851.10[Type III restriction enzyme, res subunit]; PF13923.1[Zinc finger, C3HC4 type (RING finger)]; PF00271.26[Helicase conserved C-terminal domain]; PF00097.20[Zinc finger, C3HC4 type (RING finger)]	YOR191W	ULS1	33.12	2e-124	Protein involved in proteolytic control of sumoylated substrates; contains RING finger domain; interacts with SUMO (Smt3p); member of the SWI/SNF family of DNA-dependent ATPases; plays a role in antagonizing silencing during mating-type switching; relocalizes from nucleus to cytoplasm upon DNA replication stress	Afu6g13290	#####	44.01	0	Putative adenylate-forming enzyme; transcript downregulated in response to voriconazole	AT1G11100.1	#####	34.61	5e-110	SNF2 domain-containing protein / helicase domain-containing protein / zinc finger protein-related	FBpp0081255	lds-PA	29.18	2e-41	The gene lodestar is referred to in FlyBase by the symbol Dmel\lds (CG2684, FBgn0002542). It is a protein_coding_gene from Drosophila melanogaster. It has one annotated transcript and one annotated polypeptide. Gene sequence location is 3R:3746153..3750213. It has the cytological map location 84E5. Protein features are: Helicase, C-terminal; Helicase, superfamily 1/2, ATP-binding domain; P-loop c…	ENSP00000420745	HLTF	32.89	2e-51	helicase-like transcription factor
NCU00481	###	a-pheromone processing metallopeptidase Ste23	FGSC11998	☆☆☆☆☆	PROTEIN MODIFICATION	Protein processing	ERCT	1.16855	1.46025	1.72209	1.98575	1.59117	0.350417	PF00675.15[Insulinase (Peptidase family M16)]; PF05193.16[Peptidase M16 inactive domain]	YLR389C	STE23	39.32	0	Metalloprotease involved, with homolog Axl1p, in N-terminal processing of pro-a-factor to the mature form; expressed in both haploids and diploids; member of the insulin-degrading enzyme family	Afu5g02010	#####	55.08	0	Ortholog(s) have metalloendopeptidase activity, role in peptide pheromone maturation and extrinsic to membrane localization	AT2G41790.1	#####	36.18	0	Insulinase (Peptidase family M16) family protein	FBpp0271781	Ide-PB	34.7	0	The gene Insulin degrading metalloproteinase is referred to in FlyBase by the symbol Dmel\Ide (CG5517, FBgn0001247). It is a protein_coding_gene from Drosophila melanogaster. It has one annotated transcript and one annotated polypeptide. Gene sequence location is 3L:20364772..20368996. It has the cytological map location 77B6. Protein features are: Metalloenzyme, LuxS/M16 peptidase-like; Peptidas…	ENSP00000265986	IDE	40.28	0	insulin-degrading enzyme
NCU01803	###	arginine-tRNA-protein transferase 1	FGSC13169	☆☆☆☆☆	PROTEIN MODIFICATION	Protein processing	AST	#####	#####	1.76403	1.55833	1.66118	0.145454	PF04377.10[Arginine-tRNA-protein transferase, C terminus]; PF04376.8[Arginine-tRNA-protein transferase, N terminus]	YGL017W	ATE1	29.19	3e-40	Arginyl-tRNA-protein transferase, catalyzes post-translational conjugation of arginine to the amino termini of acceptor proteins which are then subject to degradation via the N-end rule pathway	Afu2g13070	#####	42.86	2e-112	Has domain(s) with predicted arginyltransferase activity and role in protein arginylation	AT5G05700.1	ATE1,DLS1,ATATE1	35.48	7e-26	arginine-tRNA protein transferase 1	FBpp0089149	Ate1-PC	37.04	6e-32	The gene Ate1 is referred to in FlyBase by the symbol Dmel\Ate1 (CG9204, FBgn0025720). It is a protein_coding_gene from Drosophila melanogaster. It has 4 annotated transcripts and 4 annotated polypeptides. Gene sequence location is 2R:16142471..16144895. It has the cytological map location 56F11. Protein features are: Acyl-CoA N-acyltransferase; Arginine-tRNA-protein transferase 1, eukaryotic; Ar…	ENSP00000444852	ATE1	37.95	4e-39	arginyltransferase 1
NCU02515	###	dipeptidyl aminopeptidase	FGSC16179	☆☆☆☆☆	PROTEIN MODIFICATION	Protein processing	MST	1.9025	1.28867	#####	#####	1.59558	0.434045	PF02129.13[X-Pro dipeptidyl-peptidase (S15 family)]; PF12697.2[Alpha/beta hydrolase family]; PF12695.2[Alpha/beta hydrolase family]; PF00930.16[Dipeptidyl peptidase IV (DPP IV) N-terminal region]; PF00326.16[Prolyl oligopeptidase family]	YHR028C	DAP2	41.67	0	Dipeptidyl aminopeptidase, synthesized as a glycosylated precursor; localizes to the vacuolar membrane; similar to Ste13p	Afu3g07850	dapB	54.36	0	Putative pheromone maturation dipeptidyl aminopeptidase; predicted signal sequence for secretion; transcript induced by exposure to human airway epithelial cells	AT5G24260.1	#####	23.16	1e-39	prolyl oligopeptidase family protein	FBpp0309549	CG11034-PC	33.43	5e-82	This gene is referred to in FlyBase by the symbol Dmel\CG11034 (FBgn0031741). It is a protein_coding_gene from Drosophila melanogaster. It has 2 annotated transcripts and 2 annotated polypeptides. Gene sequence location is 2L:5805395..5809063. It has the cytological map location 25F5. Protein features are: Peptidase S9, prolyl oligopeptidase, catalytic domain; Peptidase S9B, dipeptidylpeptidase I…	ENSP00000188790	FAP	31.24	2e-104	fibroblast activation protein, alpha
NCU03637	###	CaaX prenyl protease Ste24	FGSC15573	☆☆☆☆☆	PROTEIN MODIFICATION	Protein processing	ERCT	2.81756	2.78854	2.53332	2.49897	2.66093	0.166658	PF01435.13[Peptidase family M48]	YJR117W	STE24	47.54	8e-140	Highly conserved zinc metalloprotease that functions in two steps of a-factor maturation, C-terminal CAAX proteolysis and the first step of N-terminal proteolytic processing; contains multiple transmembrane spans	Afu4g07590	#####	68.5	0	Ortholog(s) have metalloendopeptidase activity, role in CAAX-box protein processing, peptide pheromone maturation and integral to endoplasmic reticulum membrane, mitochondrial outer membrane, nuclear inner membrane localization	AT4G01320.1	ATSTE24,STE24	43.16	3e-115	Peptidase family M48 family protein	FBpp0086207	ste24a-PA	40.91	8e-97	The gene prenyl protease type I is referred to in FlyBase by the symbol Dmel\ste24a (CG9000, FBgn0034176). It is a protein_coding_gene from Drosophila melanogaster. It has one annotated transcript and one annotated polypeptide. Gene sequence location is 2R:12887749..12889446. It has the cytological map location 53E4. Protein features are: CAAX prenyl protease 1; Peptidase M48. Its molecular funct…	ENSP00000361845	ZMPSTE24	39.57	1e-101	zinc metallopeptidase STE24 homolog (S. cerevisiae)
NCU04205	###	acid proteinase	FGSC19903	☆☆☆☆☆	PROTEIN MODIFICATION	Protein processing	MST	3.3224	3.05936	#####	#####	3.19088	0.185992	PF01828.12[Peptidase A4 family]	#####	#####	#####	#####	#####	Afu3g02970	gprA	28.51	4e-09	Aspergillopepsin II; secreted glutamic protease involved in protein digestion; needed for growth in protein medium at low pH; active at low pH; synthesized as a preproprotein, the propeptide is removed by autoproteolytic cleavage at low pH	#####	#####	#####	#####	#####	#####	#####	#####	#####	#####	#####	#####	#####	#####	#####
NCU07063	###	aspartic-type endopeptidase	FGSC14719	☆☆☆☆☆	PROTEIN MODIFICATION	Protein processing	AST	#####	#####	1.15939	2.76995	1.96467	1.13883	PF00026.18[Eukaryotic aspartyl protease]	YLR121C	YPS3	31.05	6e-40	Aspartic protease, member of the yapsin family of proteases involved in cell wall growth and maintenance; attached to the plasma membrane via a glycosylphosphatidylinositol (GPI) anchor	Afu6g05350	opsB	32.42	2e-41	Putative aspartic-type endopeptidase; transcript induced by voriconazole; predicted signal sequence for secretion	AT4G04460.2	#####	33.01	1e-15	Saposin-like aspartyl protease family protein	FBpp0087972	cathD-PA	27.86	5e-21	The gene cathD is referred to in FlyBase by the symbol Dmel\cathD (CG1548, FBgn0029093). It is a protein_coding_gene from Drosophila melanogaster. It has one annotated transcript and one annotated polypeptide. Gene sequence location is 2R:3709616..3711074. It has the cytological map location 43E18. Protein features are: Aspartic peptidase; Peptidase A1; Peptidase aspartic, active site; Propeptide…	ENSP00000362116	PGC	27.42	5e-24	progastricsin (pepsinogen C)
NCU00154	###	xaa-Pro aminopeptidase	#####	#####	PROTEIN MODIFICATION	Protein processing	MST	1.2537	1.59818	#####	#####	1.42594	0.243585	PF00557.19[Metallopeptidase family M24]; PF05195.11[Aminopeptidase P, N-terminal domain]	YFR006W	YFR006W	31.14	2e-73	Putative X-Pro aminopeptidase; green fluorescent protein (GFP)-fusion protein localizes to the cytoplasm; YFR006W is not an essential gene	Afu1g14920	#####	41.73	1e-115	Putative peptidase D; induced by growth on BSA as a sole nitrogen source	AT4G29490.1	#####	28.66	1e-51	Metallopeptidase M24 family protein	FBpp0082069	Dip-C-PA	29.56	1e-55	The gene Dipeptidase C is referred to in FlyBase by the symbol Dmel\Dip-C (CG5663, FBgn0000455). It is a protein_coding_gene from Drosophila melanogaster. It has one annotated transcript and one annotated polypeptide. Gene sequence location is 3R:8237531..8239261. It has the cytological map location 87B9. Protein features are: Aminopeptidase P N-terminal domain; Peptidase M24, structural domain; …	ENSP00000244137	PEPD	30.3	2e-62	peptidase D
NCU11249	###	glutaminyl-peptide cyclotransferase	#####	#####	PROTEIN MODIFICATION	Protein processing	MST	1.76648	1.80395	#####	#####	1.78522	0.0264962	PF04389.12[Peptidase family M28]	YFR018C	YFR018C	34.32	4e-44	Putative protein of unknown function	Afu4g08280	#####	50.24	5e-125	Has domain(s) with predicted peptidase activity and role in proteolysis	#####	#####	#####	#####	#####	FBpp0077858	isoQC-PA	34.05	7e-50	The gene iso Glutaminyl cyclase is referred to in FlyBase by the symbol Dmel\isoQC (CG5976, FBgn0036999). It is a protein_coding_gene from Drosophila melanogaster. It has 2 annotated transcripts and 2 annotated polypeptides. Gene sequence location is 3L:20467566..20470103. It has the cytological map location 77C4. Protein features are: Peptidase M28. Its molecular function is described by: glutam…	ENSP00000344829	QPCT	37.27	4e-59	glutaminyl-peptide cyclotransferase
NCU03897	###	RNA binding effector protein Scp160	FGSC21524	☆☆☆☆☆	PROTEIN SYNTHESIS	Translation machinery-associated protein	ERCT	1.91817	1.96689	2.19048	1.43455	1.94253	0.318227	PF13014.1[KH domain]; PF00013.24[KH domain]	YJL080C	SCP160	24.96	4e-88	Essential RNA-binding G protein effector of mating response pathway, mainly associated with nuclear envelope and ER, interacts in mRNA-dependent manner with translating ribosomes via multiple KH domains, similar to vertebrate vigilins	Afu2g04700	#####	48.71	0	Has domain(s) with predicted RNA binding activity	#####	#####	#####	#####	#####	FBpp0309290	Dp1-PG	22.74	1e-48	The gene Dodeca-satellite-binding protein 1 is referred to in FlyBase by the symbol Dmel\Dp1 (CG5170, FBgn0027835). It is a protein_coding_gene from Drosophila melanogaster. It has 6 annotated transcripts and 6 annotated polypeptides. Gene sequence location is 2R:14299532..14308629. It has the cytological map location 55C8. Protein features are: K Homology domain; K Homology domain, type 1. Its m…	ENSP00000312042	HDLBP	24.18	8e-58	high density lipoprotein binding protein
NCU04255	###	hypothetical protein	FGSC21050	☆☆☆☆☆	PROTEIN TRAFFICKING	Cytoplasm to vacuole targeting of proteins	ERCT	1.65227	2.13829	2.24439	1.34006	1.89528	0.423335	PF00498.21[FHA domain]	YDR200C	VPS64	32.11	8e-07	Protein required for cytoplasm to vacuole targeting of proteins; forms a complex with Far3p and Far7p to Far11p involved in recovery from pheromone-induced cell cycle arrest; mutant has increased aneuploidy tolerance; VPS64 has a paralog, FAR10, that arose from the whole genome duplication	Afu2g01670	#####	36.94	1e-22	Ortholog of A. nidulans FGSC A4 : AN7686, A. niger CBS 513.88 : An03g04770, A. oryzae RIB40 : AO090701000780, Aspergillus wentii : Aspwe1_0028985 and Aspergillus sydowii : Aspsy1_0152669	#####	#####	#####	#####	#####	#####	#####	#####	#####	#####	ENSP00000373224	SLMAP	34.31	3e-10	sarcolemma associated protein
NCU01069	###	amphiphysin-like lipid raft protein	FGSC12550	★★★★☆	PROTEIN TRAFFICKING	Endocytosis/exocytosis/actin cytoskeleton organization	AST	#####	#####	2.73339	3.48533	3.10936	0.531699	PF03114.13[BAR domain]	YCR009C	RVS161	57.47	1e-105	Amphiphysin-like lipid raft protein; interacts with Rvs167p and regulates polarization of the actin cytoskeleton, endocytosis, cell polarity, cell fusion and viability following starvation or osmotic stress	Afu5g05950	#####	90.08	2e-178	Has domain(s) with predicted protein domain specific binding activity and cytoplasm localization	#####	#####	#####	#####	#####	FBpp0305313	Amph-PC	25	1e-19	The gene Amphiphysin is referred to in FlyBase by the symbol Dmel\Amph (CG8604, FBgn0027356). It is a protein_coding_gene from Drosophila melanogaster. It has 3 annotated transcripts and 3 annotated polypeptides. Gene sequence location is 2R:8481109..8499573. It has the cytological map location 49B7-49B8. Protein features are: Amphiphysin; Arfaptin homology (AH) domain/BAR domain; BAR domain; Src…	ENSP00000317441	AMPH	30.91	4e-22	amphiphysin
NCU03221	###	PX domain-containing protein	FGSC14236	★★★★☆	PROTEIN TRAFFICKING	Endocytosis/exocytosis/actin cytoskeleton organization	MST	1.32773	2.66156	#####	#####	1.99464	0.94316	PF00787.19[PX domain]	YMR004W	MVP1	35.14	1e-06	Protein required for sorting proteins to the vacuole; Mvp1p and Vps1p act in concert to promote membrane traffic to the vacuole; participates in transcription initiation and/or early elongation of specific genes; interacts with "foot domain" of RNA polymerase II; deletion results in abnormal CTD-Ser5 phosphorylation of RNA polymerase II at specific promoter regions; protein abundance increases in…	Afu8g04900	#####	48.28	4e-50	Has domain(s) with predicted phosphatidylinositol binding activity and role in cell communication	AT5G06140.1	SNX1,ATSNX1	35.92	8e-09	sorting nexin 1	FBpp0076142	SH3PX1-PA	37.33	1e-07	The gene SH3PX1 is referred to in FlyBase by the symbol Dmel\SH3PX1 (CG6757, FBgn0040475). It is a protein_coding_gene from Drosophila melanogaster. It has one annotated transcript and one annotated polypeptide. Gene sequence location is 3L:9703522..9706927. It has the cytological map location 67C5. Protein features are: Phox homologous domain; Sorting nexin protein, WASP-binding domain; Sorting …	ENSP00000342276	SNX18	33.77	9e-08	sorting nexin 18
NCU05899	###	flotillin domain-containing protein	FGSC15076	★★★☆☆	PROTEIN TRAFFICKING	Endocytosis/exocytosis/actin cytoskeleton organization	AST	#####	#####	1.52258	2.23709	1.87983	0.50523	PF01145.20[SPFH domain / Band 7 family]	#####	#####	#####	#####	#####	Afu2g08180	#####	44.59	3e-144	Ortholog(s) have role in establishment or maintenance of cell polarity, membrane raft organization and plasma membrane localization	AT5G25260.1	#####	38.06	1e-101	SPFH/Band 7/PHB domain-containing membrane-associated protein family	FBpp0086485	Flo-1-PB	25.67	1e-12	The gene Flotillin-1 is referred to in FlyBase by the symbol Dmel\Flo-1 (CG8200, FBgn0024754). It is a protein_coding_gene from Drosophila melanogaster. It has 2 annotated transcripts and 2 annotated polypeptides. Gene sequence location is 2R:11453776..11456909. It has the cytological map location 52A13. Protein features are: Band 7 protein; Flotillin family. Its molecular function is described b…	ENSP00000388861	FLOT1	26.57	9e-10	flotillin 1
NCU03888	###	hypothetical protein	FGSC16447	★★☆☆☆	PROTEIN TRAFFICKING	Endocytosis/exocytosis/actin cytoskeleton organization	AST	#####	#####	1.13078	2.08453	1.60765	0.674403	PF04366.7[Family of unknown function (DUF500)]; PF07653.12[Variant SH3 domain]; PF00018.23[SH3 domain]	YHR016C	YSC84	44.05	1e-103	Actin-binding protein involved in bundling of actin filaments and endocytosis of actin cortical patches; activity stimulated by Las17p; contains SH3 domain similar to Rvs167p	Afu6g07880	#####	65.29	0	Ortholog(s) have role in actin cortical patch localization and cellular bud neck, mitochondrion localization	AT3G43230.1	#####	44.76	2e-46	RING/FYVE/PHD-type zinc finger family protein	FBpp0305299	Dap160-PG	46.15	2e-09	The gene Dynamin associated protein 160 is referred to in FlyBase by the symbol Dmel\Dap160 (CG1099, FBgn0023388). It is a protein_coding_gene from Drosophila melanogaster. It has 6 annotated transcripts and 6 annotated polypeptides. Gene sequence location is 2L:21134439..21142347. It has the cytological map location 39A4. Protein features are: EF-Hand 1, calcium-binding site; EF-hand domain; EF-…	ENSP00000348471	SH3YL1	57.82	3e-68	SH3 domain containing, Ysc84-like 1 (S. cerevisiae)
NCU04637	###	BAR adaptor protein RVS167	FGSC16830	★★☆☆☆	PROTEIN TRAFFICKING	Endocytosis/exocytosis/actin cytoskeleton organization	AST	#####	#####	1.60168	3.20313	2.40241	1.1324	PF03114.13[BAR domain]; PF07653.12[Variant SH3 domain]; PF00018.23[SH3 domain]	YDR388W	RVS167	48.25	4e-141	Actin-associated protein with roles in endocytosis and exocytosis; interacts with Rvs161p to regulate actin cytoskeleton, endocytosis, and viability following starvation or osmotic stress; recruited to bud tips by Gyl1p and Gyp5p during polarized growth; homolog of mammalian amphiphysin	Afu3g14230	#####	77.32	5e-166	Putative BAR adaptor protein: calcium induced	#####	#####	#####	#####	#####	FBpp0305312	Amph-PB	21.35	3e-12	The gene Amphiphysin is referred to in FlyBase by the symbol Dmel\Amph (CG8604, FBgn0027356). It is a protein_coding_gene from Drosophila melanogaster. It has 3 annotated transcripts and 3 annotated polypeptides. Gene sequence location is 2R:8481109..8499573. It has the cytological map location 49B7-49B8. Protein features are: Amphiphysin; Arfaptin homology (AH) domain/BAR domain; BAR domain; Src…	ENSP00000383928	SH3YL1	40.22	2e-13	SH3 domain containing, Ysc84-like 1 (S. cerevisiae)
NCU04170	###	hypothetical protein	FGSC12402	★☆☆☆☆	PROTEIN TRAFFICKING	Endocytosis/exocytosis/actin cytoskeleton organization	MST	2.60019	1.77392	#####	#####	2.18705	0.584258	PF01822.14[WSC domain]; PF14295.1[PAN domain]	YOR008C	SLG1	33.33	1e-05	Sensor-transducer of the stress-activated PKC1-MPK1 kinase pathway; involved in maintenance of cell wall integrity; required for mitophagy; involved in organization of the actin cytoskeleton; secretory pathway Wsc1p is required for the arrest of secretion response	Afu3g01650	#####	34.55	5e-11	Ortholog of A. nidulans FGSC A4 : AN7870, A. fumigatus Af293 : Afu6g11970, N. fischeri NRRL 181 : NFIA_002730, NFIA_057640, Aspergillus versicolor : Aspve1_0204208 and Aspergillus sydowii : Aspsy1_0160874	#####	#####	#####	#####	#####	#####	#####	#####	#####	#####	ENSP00000331933	WSCD2	27.2	3e-18	WSC domain containing 2
NCU00684	###	type I inositol -trisphosphate 5-phosphatase 12	FGSC14036	☆☆☆☆☆	PROTEIN TRAFFICKING	Endocytosis/exocytosis/actin cytoskeleton organization	AST	#####	#####	2.1791	2.05328	2.11619	0.0889693	PF03372.18[Endonuclease/Exonuclease/phosphatase family]	YOR109W	INP53	27.52	9e-11	Polyphosphatidylinositol phosphatase, dephosphorylates multiple phosphatidylinositols; involved in trans Golgi network-to-early endosome pathway; hyperosmotic stress causes translocation to actin patches; contains Sac1 and 5-ptase domains	Afu5g07600	#####	36.09	9e-31	SH2-containing inositol 5-phosphatase 2 that binds filamin and regulates submembraneous actin	AT2G43900.1	#####	25.15	2e-16	Endonuclease/exonuclease/phosphatase family protein	FBpp0304837	Ocrl-PB	28.02	2e-10	The gene Oculocerebrorenal syndrome of Lowe ortholog (H. sapiens) is referred to in FlyBase by the symbol Dmel\Ocrl (CG3573, FBgn0023508). It is a protein_coding_gene from Drosophila melanogaster. It has 2 annotated transcripts and 2 annotated polypeptides. Gene sequence location is X:1817014..1821557. It has the cytological map location 2B16. Protein features are: Endonuclease/exonuclease/phosph…	ENSP00000405338	INPP5D	27.61	4e-08	inositol polyphosphate-5-phosphatase, 145kDa
NCU01883	###	protein hob1	FGSC13421	☆☆☆☆☆	PROTEIN TRAFFICKING	Endocytosis/exocytosis/actin cytoskeleton organization	AST	#####	#####	1.79139	2.28613	2.03876	0.349837	PF03114.13[BAR domain]; PF07653.12[Variant SH3 domain]; PF00018.23[SH3 domain]	YFR024C-A	LSB3	54.55	6e-14	Protein containing a C-terminal SH3 domain; binds Las17p, which is a homolog of human Wiskott-Aldrich Syndrome protein involved in actin patch assembly and actin polymerization	Afu5g07670	#####	46.43	3e-91	Has domain(s) with predicted cytoplasm localization	#####	#####	#####	#####	#####	FBpp0301204	nwk-PC	49.23	6e-11	The gene nervous wreck is referred to in FlyBase by the symbol Dmel\nwk (CG43479, FBgn0263456). It is a protein_coding_gene from Drosophila melanogaster. It has 10 annotated transcripts and 10 annotated polypeptides. Gene sequence location is 3L:9130960..9138793. It has the cytological map location 67A1. Protein features are: FCH domain; Src homology-3 domain. Its molecular function is described …	ENSP00000404143	SH3YL1	39	6e-12	SH3 domain containing, Ysc84-like 1 (S. cerevisiae)
NCU03792	###	inositol polyphosphate phosphatase	FGSC14034	☆☆☆☆☆	PROTEIN TRAFFICKING	Endocytosis/exocytosis/actin cytoskeleton organization	AST	#####	#####	1.20397	1.27029	1.23713	0.0468926	PF03372.18[Endonuclease/Exonuclease/phosphatase family]	YNL106C	INP52	31.5	2e-45	Polyphosphatidylinositol phosphatase, dephosphorylates a number of phosphatidylinositols (PIs) to PI; involved in endocytosis; hyperosmotic stress causes translocation to actin patches; synaptojanin-like protein with a Sac1 domain	Afu5g02140	#####	42.29	0	Putative inositol polyphosphate phosphatase	AT2G37440.1	#####	33.33	1e-45	DNAse I-like superfamily protein	FBpp0300559	synj-PC	31.05	2e-45	The gene synaptojanin is referred to in FlyBase by the symbol Dmel\synj (CG6562, FBgn0034691). It is a protein_coding_gene from Drosophila melanogaster. It has 3 annotated transcripts and 3 annotated polypeptides. Gene sequence location is 2R:17967681..17973272. It has the cytological map location 58B4. Protein features are: Domain of unknown function DUF1866; Endonuclease/exonuclease/phosphatase…	ENSP00000349635	OCRL	31.9	6e-44	oculocerebrorenal syndrome of Lowe
NCU03944	###	WD repeat containing protein 2	FGSC11700	☆☆☆☆☆	PROTEIN TRAFFICKING	Endocytosis/exocytosis/actin cytoskeleton organization	AST	#####	#####	1.35752	1.92632	1.64192	0.402204	PF00400.27[WD domain, G-beta repeat]	YMR092C	AIP1	36.38	2e-115	Actin cortical patch component; interacts with the actin depolymerizing factor cofilin; required to restrict cofilin localization to cortical patches; contains WD repeats; protein increases in abundance and relocalizes from cytoplasm to plasma membrane upon DNA replication stress	Afu2g06040	#####	55.84	0	Putative actin cortical patch component	AT2G01330.2	#####	32.31	5e-99	nucleotide binding	FBpp0075581	flr-PA	37.76	3e-141	The gene flare is referred to in FlyBase by the symbol Dmel\flr (CG10724, FBgn0260049). It is a protein_coding_gene from Drosophila melanogaster. It has 2 annotated transcripts and 2 annotated polypeptides. Gene sequence location is 3L:13405943..13409553. It has the cytological map location 70A8-70B1. Protein features are: WD40 repeat; WD40-repeat-containing domain; WD40/YVTN repeat-like-containi…	ENSP00000371890	WDR1	37.3	2e-133	WD repeat domain 1
NCU04421	anx14	annexin XIV	FGSC11888	☆☆☆☆☆	PROTEIN TRAFFICKING	Endocytosis/exocytosis/actin cytoskeleton organization	AST	#####	#####	2.68408	4.28959	3.48683	1.13527	PF00191.15[Annexin]	#####	#####	#####	#####	#####	Afu2g13890	anxc3.2	43.72	7e-95	Putative annexin; calcium induced	AT1G68090.1	ANNAT5,ANN5	27.65	1e-27	annexin 5	FBpp0306158	AnxB11-PG	35.94	4e-47	The gene Annexin B11 is referred to in FlyBase by the symbol Dmel\AnxB11 (CG9968, FBgn0030749). It is a protein_coding_gene from Drosophila melanogaster. It has 7 annotated transcripts and 7 annotated polypeptides. Gene sequence location is X:16310991..16316298. It has the cytological map location 14C4. Protein features are: Annexin; Annexin repeat; Annexin repeat, conserved site. Its molecular f…	ENSP00000362010	ANXA7	34.28	8e-55	annexin A7
NCU06202	###	serine/threonine protein kinase	FGSC21734	☆☆☆☆☆	PROTEIN TRAFFICKING	Endocytosis/exocytosis/actin cytoskeleton organization	AST	#####	#####	1.53335	1.47949	1.50642	0.0380822	PF07714.12[Protein tyrosine kinase]; PF00069.20[Protein kinase domain]	YNL020C	ARK1	54.58	7e-106	Serine/threonine protein kinase involved in regulation of the cortical actin cytoskeleton; involved in control of endocytosis	Afu1g05930	#####	44.99	0	Ortholog(s) have protein serine/threonine kinase activity, role in actin filament organization, protein phosphorylation, regulation of endocytosis and actin cortical patch, mating projection tip localization	AT2G32850.2	#####	36.12	3e-52	Protein kinase superfamily protein	FBpp0089380	Nak-PC	41.91	1e-65	The gene Numb-associated kinase is referred to in FlyBase by the symbol Dmel\Nak (CG10637, FBgn0015772). It is a protein_coding_gene from Drosophila melanogaster. It has 4 annotated transcripts and 4 annotated polypeptides. Gene sequence location is 2L:18957732..18968744. It has the cytological map location 37B7. Protein features are: Protein kinase domain; Protein kinase-like domain. Its molecul…	ENSP00000386342	AAK1	41.78	6e-66	AP2 associated kinase 1
NCU07495	###	sphingolipid long chain base-responsive protein LSP1	FGSC14657	☆☆☆☆☆	PROTEIN TRAFFICKING	Endocytosis/exocytosis/actin cytoskeleton organization	AST	#####	#####	1.75149	1.23735	1.49442	0.363552	PF13805.1[Eisosome component PIL1]	YGR086C	PIL1	70.61	4e-146	Primary component of eisosomes, which are large immobile cell cortex structures associated with endocytosis; null mutants show activation of Pkc1p/Ypk1p stress resistance pathways; detected in phosphorylated state in mitochondria; member of the BAR domain family	Afu6g07520	pil1	80.92	0	Putative cell wall integrity signaling protein	#####	#####	#####	#####	#####	#####	#####	#####	#####	#####	#####	#####	#####	#####	#####
NCU02111	###	myosin-5	#####	#####	PROTEIN TRAFFICKING	Endocytosis/exocytosis/actin cytoskeleton organization	AST	#####	#####	1.31384	3.22123	2.26754	1.34873	PF00063.16[Myosin head (motor domain)]; PF06017.8[Myosin tail]; PF07653.12[Variant SH3 domain]; PF00018.23[SH3 domain]	YMR109W	MYO5	52.21	0	One of two type I myosins; contains proline-rich tail homology 2 (TH2) and SH3 domains; MYO5 deletion has little effect on growth, but myo3 myo5 double deletion causes severe defects in growth and actin cytoskeleton organization	Afu8g05660	#####	63.2	0	Ortholog(s) have role in actin cortical patch localization, cell tip growth, receptor-mediated endocytosis, response to salt stress and actin cortical patch, cell septum, hyphal tip, mating projection tip localization	AT3G58160.1	XIJ,ATXIJ,ATMYOS3,MYA3,XI-16	39.2	1e-153	P-loop containing nucleoside triphosphate hydrolases superfamily protein	FBpp0072568	Myo61F-PA	44.84	0	The gene Myosin 61F is referred to in FlyBase by the symbol Dmel\Myo61F (CG9155, FBgn0010246). It is a protein_coding_gene from Drosophila melanogaster. It has 4 annotated transcripts and 4 annotated polypeptides. Gene sequence location is 3L:1318480..1329617. It has the cytological map location 61F6. Protein features are: IQ motif, EF-hand binding site; Myosin head, motor domain; Myosin tail 2; …	ENSP00000344871	MYO1F	39.54	0	myosin IF
NCU03660	###	FK506 suppressor Sfk1	#####	#####	PROTEIN TRAFFICKING	Endocytosis/exocytosis/actin cytoskeleton organization	AST	#####	#####	1.82539	2.52619	2.17579	0.495541	PF10277.4[Frag1/DRAM/Sfk1 family]	YKL051W	SFK1	29.67	1e-10	Plasma membrane protein that may act together with or upstream of Stt4p to generate normal levels of the essential phospholipid PI4P, at least partially mediates proper localization of Stt4p to the plasma membrane	Afu6g06640	#####	45.15	1e-75	Ortholog(s) have role in actin cytoskeleton organization, inositol lipid-mediated signaling, vacuole organization and plasma membrane localization	#####	#####	#####	#####	#####	#####	#####	#####	#####	#####	#####	#####	#####	#####	#####
NCU03818	###	phospholipid-translocating P-type ATPase	#####	#####	PROTEIN TRAFFICKING	Endocytosis/exocytosis/actin cytoskeleton organization	AST	#####	#####	1.40207	1.56965	1.48586	0.118495	PF00122.15[E1-E2 ATPase]; PF12710.2[haloacid dehalogenase-like hydrolase]; TIGR01652[ATPase-Plipid: phospholipid-translocating P-type ATPase, flippase]; PF00702.21[haloacid dehalogenase-like hydrolase]; TIGR01494[ATPase_P-type: HAD ATPase, P-type, family IC]	YIL048W	NEO1	54.83	0	Putative aminophospholipid translocase (flippase) involved in endocytosis and vacuolar biogenesis; localizes to endosomes and the Golgi aparatus	Afu6g03950	#####	62.68	0	Ortholog(s) have role in endocytosis, retrograde vesicle-mediated transport, Golgi to ER, vacuole organization and COPI-coated vesicle, Golgi membrane, endosome localization	AT1G59820.1	ALA3	26.55	2e-105	aminophospholipid ATPase 3	FBpp0080040	CG31729-PB	43.24	0	This gene is referred to in FlyBase by the symbol Dmel\CG31729 (FBgn0051729). It is a protein_coding_gene from Drosophila melanogaster. It has 3 annotated transcripts and 3 annotated polypeptides. Gene sequence location is 2L:13289997..13301668. It has the cytological map location 34B4-34B5. Protein features are: Cation-transporting P-type ATPase; HAD-like domain; P-type ATPase, A domain; P-type …	ENSP00000304500	ATP9B	46.9	0	ATPase, class II, type 9B
NCU03992	###	fimbrin	#####	#####	PROTEIN TRAFFICKING	Endocytosis/exocytosis/actin cytoskeleton organization	AST	#####	#####	1.4374	4.14856	2.79298	1.91708	PF00307.26[Calponin homology (CH) domain]	YDR129C	SAC6	65.89	0	Fimbrin, actin-bundling protein; cooperates with Scp1p (calponin/transgelin) in the organization and maintenance of the actin cytoskeleton	Afu2g07420	sac6	80.92	0	Putative actin-bundling protein, fimbrin; conidia-enriched protein	AT2G04750.1	#####	42.67	6e-143	Actin binding Calponin homology (CH) domain-containing protein	FBpp0074216	Fim-PC	39.65	1e-132	The gene Fimbrin is referred to in FlyBase by the symbol Dmel\Fim (CG8649, FBgn0024238). It is a protein_coding_gene from Drosophila melanogaster. It has 3 annotated transcripts and 3 annotated polypeptides. Gene sequence location is X:17179737..17195962. It has the cytological map location 15F8-16A1. Protein features are: Actinin-type, actin-binding, conserved site; Calponin homology domain; EF-…	ENSP00000472532	PLS3	39.32	8e-141	plastin 3
NCU08023	###	cytohesin-2	#####	#####	PROTEIN TRAFFICKING	Endocytosis/exocytosis/actin cytoskeleton organization	ERCT	1.66315	1.50544	1.84697	1.27709	1.5843	0.241738	PF01369.15[Sec7 domain]; PF12783.2[Guanine nucleotide exchange factor in Golgi transport N-terminal]	YEL022W	GEA2	27.2	2e-155	Guanine nucleotide exchange factor for ADP ribosylation factors (ARFs), involved in vesicular transport between the Golgi and ER, Golgi organization, and actin cytoskeleton organization; similar to but not functionally redundant with Gea1p	Afu5g11900	#####	54.56	0	Has domain(s) with predicted ARF guanyl-nucleotide exchange factor activity, role in regulation of ARF protein signal transduction and intracellular localization	AT1G13980.2	GN	26.59	1e-98	sec7 domain-containing protein	FBpp0087011	garz-PA	29.06	2e-114	The gene gartenzwerg is referred to in FlyBase by the symbol Dmel\garz (CG8487, FBgn0264560). It is a protein_coding_gene from Drosophila melanogaster. It has 3 annotated transcripts and 3 annotated polypeptides. Gene sequence location is 2R:8213865..8221365. It has the cytological map location 48F8-48F10. Protein features are: SEC7-like; SEC7-like, alpha orthogonal bundle. Its molecular function…	ENSP00000359000	GBF1	36.65	2e-82	golgi brefeldin A resistant guanine nucleotide exchange factor 1
NCU11324	###	PX domain-containing protein	#####	#####	PROTEIN TRAFFICKING	Endocytosis/exocytosis/actin cytoskeleton organization	AST	#####	#####	1.7943	4.04788	2.92109	1.59352	PF12825.2[Domain of unknown function in PX-proteins (DUF3818)]; PF12828.2[PX-associated]; PF00787.19[PX domain]	YPR097W	YPR097W	27.9	6e-67	Protein that contains a Phox homology (PX) domain and binds phosphoinositides; the authentic, non-tagged protein is detected in highly purified mitochondria in high-throughput studies	Afu3g08020	#####	62.58	0	Ortholog(s) have phosphatidylinositol binding activity and mitochondrion localization	#####	#####	#####	#####	#####	#####	#####	#####	#####	#####	#####	#####	#####	#####	#####
NCU08271	###	GTP-binding protein yptV5	FGSC15563	★★★☆☆	PROTEIN TRAFFICKING	Endocytosis/exocytosis/actin cytoskeleton organization/GTPase	AST	#####	#####	3.14142	3.0074	3.07441	0.0947639	TIGR00231[small_GTP: small GTP-binding protein domain]; PF00071.17[Ras family]; PF08477.8[Miro-like protein]; PF00025.16[ADP-ribosylation factor family]	YKR014C	YPT52	36.43	7e-28	Endosomal Rab family GTPase; required for vacuolar protein sorting, endocytosis and multivesicular body (MVB) biogenesis and sorting; required for localization of the CORVET complex to endosomes; involved in autophagy and ionic stress tolerance; similar to Vps21p and Ypt53p; mammalian Rab5 homolog; protein abundance increases in response to DNA replication stress	Afu4g03100	#####	76.07	1e-81	Has domain(s) with predicted GTP binding, GTPase activity and role in GTP catabolic process, intracellular protein transport, nucleocytoplasmic transport, protein transport, signal transduction, small GTPase mediated signal transduction	AT3G54840.1	ARA6,ATRABF1,ARA-6,ATRAB5C	43.48	1e-29	Ras-related small GTP-binding family protein	FBpp0303520	Rab5-PI	42.18	4e-31	The gene Rab5 is referred to in FlyBase by the symbol Dmel\Rab5 (CG3664, FBgn0014010). It is a protein_coding_gene from Drosophila melanogaster. It has 9 annotated transcripts and 9 annotated polypeptides. Gene sequence location is 2L:2359196..2365273. It has the cytological map location 22E1. Protein features are: P-loop containing nucleoside triphosphate hydrolase; Small GTP-binding protein dom…	ENSP00000377440	RAB5C	46.48	6e-33	RAB5C, member RAS oncogene family
NCU00600	###	small Rho-type GTPase	FGSC11352	☆☆☆☆☆	PROTEIN TRAFFICKING	Endocytosis/exocytosis/actin cytoskeleton organization/GTPase	MST	1.32967	1.17981	#####	#####	1.25474	0.105966	TIGR00231[small_GTP: small GTP-binding protein domain]; PF00071.17[Ras family]; PF08477.8[Miro-like protein]; PF00025.16[ADP-ribosylation factor family]	YIL118W	RHO3	61.14	8e-94	Non-essential small GTPase of the Rho/Rac subfamily of Ras-like proteins involved in the establishment of cell polarity; GTPase activity positively regulated by the GTPase activating protein (GAP) Rgd1p	Afu3g06690	rho3	65.05	4e-92	Putative Rho-type GTPase; predominantly localize to the hyphal tip	AT5G45970.1	ARAC2,RAC2,ROP7,ATRAC2,ATROP7	44.44	5e-44	RAC-like 2	FBpp0086353	Rho1-PA	51.52	2e-65	The gene Rho1 is referred to in FlyBase by the symbol Dmel\Rho1 (CG8416, FBgn0014020). It is a protein_coding_gene from Drosophila melanogaster. It has 6 annotated transcripts and 6 annotated polypeptides. Gene sequence location is 2R:11990192..11994734. It has the cytological map location 52E5. Protein features are: P-loop containing nucleoside triphosphate hydrolase; Small GTP-binding protein d…	ENSP00000358647	RHOC	49.49	9e-64	ras homolog family member C
NCU05693	###	interferon-induced GTP-binding protein Mx2	FGSC13496	☆☆☆☆☆	PROTEIN TRAFFICKING	Endocytosis/exocytosis/actin cytoskeleton organization/GTPase	MST	1.50468	1.82469	#####	#####	1.66468	0.226282	PF00350.18[Dynamin family]; PF01031.15[Dynamin central region]	YKR001C	VPS1	27.54	1e-24	Dynamin-like GTPase required for vacuolar sorting; also involved in actin cytoskeleton organization, endocytosis, late Golgi-retention of some proteins, regulation of peroxisome biogenesis	Afu3g13580	#####	30.44	2e-92	Has domain(s) with predicted GTP binding, GTPase activity	AT3G61760.1	ADL1B,DL1B	30.56	2e-31	DYNAMIN-like 1B	FBpp0307166	Drp1-PB	30.26	4e-24	The gene Dynamin related protein 1 is referred to in FlyBase by the symbol Dmel\Drp1 (CG3210, FBgn0026479). It is a protein_coding_gene from Drosophila melanogaster. It has 2 annotated transcripts and 2 annotated polypeptides. Gene sequence location is 2L:2581281..2585430. It has the cytological map location 23A1. Protein features are: Dynamin GTPase effector; Dynamin central domain; Dynamin supe…	ENSP00000333657	MX2	30.61	2e-34	myxovirus (influenza virus) resistance 2 (mouse)
NCU03661	###	GTPase-activating protein GYP7	#####	#####	PROTEIN TRAFFICKING	Endocytosis/exocytosis/actin cytoskeleton organization/GTPase	AST	#####	#####	2.49922	6.28271	4.39096	2.67533	PF00566.13[Rab-GTPase-TBC domain]	YDL234C	GYP7	36.52	4e-145	GTPase-activating protein for yeast Rab family members including: Ypt7p (most effective), Ypt1p, Ypt31p, and Ypt32p (in vitro); involved in vesicle mediated protein trafficking	Afu6g03940	#####	62.27	0	Has domain(s) with predicted Rab GTPase activator activity, role in regulation of Rab GTPase activity and intracellular localization	AT5G52580.1	#####	28.9	1e-76	RabGAP/TBC domain-containing protein	FBpp0304616	Tbc1d15-17-PC	37.78	8e-61	The gene TBC1 domain family, member 15/17 ortholog (H. sapiens) is referred to in FlyBase by the symbol Dmel\Tbc1d15-17 (CG11490, FBgn0031233). It is a protein_coding_gene from Drosophila melanogaster. It has 3 annotated transcripts and 3 annotated polypeptides. Gene sequence location is 2L:207179..210725. It has the cytological map location 21B4. Protein features are: Rab-GTPase-TBC domain. Its …	ENSP00000376986	TBC1D15	36.87	1e-71	TBC1 domain family, member 15
NCU04100	###	vacuolar sorting protein 1	#####	#####	PROTEIN TRAFFICKING	Endocytosis/exocytosis/actin cytoskeleton organization/GTPase	AST	#####	#####	1.22733	2.7782	2.00276	1.09663	PF00350.18[Dynamin family]; PF02212.13[Dynamin GTPase effector domain]; PF01031.15[Dynamin central region]	YKR001C	VPS1	60.22	0	Dynamin-like GTPase required for vacuolar sorting; also involved in actin cytoskeleton organization, endocytosis, late Golgi-retention of some proteins, regulation of peroxisome biogenesis	Afu5g02360	#####	82.14	0	Ortholog(s) have role in vacuole organization	AT2G14120.1	DRP3B	42.06	0	dynamin related protein	FBpp0307166	Drp1-PB	48.66	3e-168	The gene Dynamin related protein 1 is referred to in FlyBase by the symbol Dmel\Drp1 (CG3210, FBgn0026479). It is a protein_coding_gene from Drosophila melanogaster. It has 2 annotated transcripts and 2 annotated polypeptides. Gene sequence location is 2L:2581281..2585430. It has the cytological map location 23A1. Protein features are: Dynamin GTPase effector; Dynamin central domain; Dynamin supe…	ENSP00000350948	DNM1L	44.43	0	dynamin 1-like
NCU06404	###	GTP-binding protein	#####	#####	PROTEIN TRAFFICKING	Endocytosis/exocytosis/actin cytoskeleton organization/GTPase	AST	#####	#####	1.14536	1.31041	1.22789	0.116706	TIGR00231[small_GTP: small GTP-binding protein domain]; PF00071.17[Ras family]; PF08477.8[Miro-like protein]; PF00025.16[ADP-ribosylation factor family]; PF04670.7[Gtr1/RagA G protein conserved region]; PF00009.22[Elongation factor Tu GTP binding domain]	YFL005W	SEC4	65.5	1e-80	Rab family GTPase essential for vesicle-mediated exocytic secretion and autophagy; associates with the exocyst component Sec15p and may regulate polarized delivery of transport vesicles to the exocyst at the plasma membrane	Afu4g04810	srgA	83.25	5e-119	Small Rab family GTPase; GFP-SrgA accumulates preferentially at hyphal tips and to a distinct spot at the apex of young conidiophores; mutants have abnormal conidiophores and display diverse colony morphology phenotypes	AT3G53610.3	ATRAB8,RAB8	70.39	8e-99	RAB GTPase homolog 8	FBpp0300990	Rab8-PC	68.82	3e-85	The gene Rab8 is referred to in FlyBase by the symbol Dmel\Rab8 (CG8287, FBgn0262518). It is a protein_coding_gene from Drosophila melanogaster. It has 3 annotated transcripts and 3 annotated polypeptides. Gene sequence location is 3L:19860588..19864178. It has the cytological map location 76D2-76D3. Protein features are: P-loop containing nucleoside triphosphate hydrolase; Small GTP-binding prot…	ENSP00000300935	RAB8A	63.05	3e-90	RAB8A, member RAS oncogene family
NCU10036	###	golgi matrix protein	FGSC18379	☆☆☆☆☆	PROTEIN TRAFFICKING	ER to Golgi vesicle-mediated transport	AST	#####	#####	1.3513	2.06332	1.70731	0.503475	PF10375.4[GRIP-related Arf-binding domain]	YOR216C	RUD3	26.7	1e-28	Golgi matrix protein involved in the structural organization of the cis-Golgi; interacts genetically with COG3 and USO1	Afu1g08830	#####	48.19	3e-146	Ortholog of A. nidulans FGSC A4 : AN10186, A. niger CBS 513.88 : An08g00290, A. niger ATCC 1015 : 130364-mRNA, Aspergillus wentii : Aspwe1_0036259 and Aspergillus sydowii : Aspsy1_0083330	#####	#####	#####	#####	#####	#####	#####	#####	#####	#####	#####	#####	#####	#####	#####
NCU01427	al-3	geranylgeranyl pyrophosphate synthetase	#####	#####	PROTEIN TRAFFICKING	ER to Golgi vesicle-mediated transport	AST	#####	#####	1.54759	1.19115	1.36937	0.252041	PF00348.12[Polyprenyl synthetase]	YPL069C	BTS1	40.75	7e-77	Geranylgeranyl diphosphate synthase, increases the intracellular pool of geranylgeranyl diphosphate, suppressor of bet2 mutation that causes defective geranylgeranylation of small GTP-binding proteins that mediate vesicular traffic	Afu1g13160	#####	69.33	1e-155	Putative geranylgeranyl diphosphate synthase	AT1G78510.1	SPS1	28.07	1e-12	solanesyl diphosphate synthase 1	FBpp0291255	qm-PB	51.29	7e-102	The gene quemao is referred to in FlyBase by the symbol Dmel\qm (CG8593, FBgn0019662). It is a protein_coding_gene from Drosophila melanogaster. It has 3 annotated transcripts and 3 annotated polypeptides. Gene sequence location is 3L:7341413..7346722. It has the cytological map location 65F5-65F6. Protein features are: Polyprenyl synthetase; Polyprenyl synthetase-related; Terpenoid synthase. Its…	ENSP00000351852	GGPS1	53.24	7e-106	geranylgeranyl diphosphate synthase 1
NCU06771	###	ER lumen protein retaining receptor	#####	#####	PROTEIN TRAFFICKING	ER to Golgi vesicle-mediated transport	ERCT	2.52503	2.41395	2.60727	2.35537	2.46949	0.1126	PF00810.13[ER lumen protein retaining receptor]	YBL040C	ERD2	52.27	4e-75	HDEL receptor, an integral membrane protein that binds to the HDEL motif in proteins destined for retention in the endoplasmic reticulum; has a role in maintenance of normal levels of ER-resident proteins	Afu2g02980	#####	41.86	1e-40	Has domain(s) with predicted ER retention sequence binding activity, role in protein retention in ER lumen and integral to membrane localization	AT1G29330.1	ATERD2,AERD2,ERD2	50.7	5e-63	ER lumen protein retaining receptor family protein	FBpp0079611	KdelR-PA	53.99	1e-79	The gene KDEL receptor is referred to in FlyBase by the symbol Dmel\KdelR (CG5183, FBgn0022268). It is a protein_coding_gene from Drosophila melanogaster. It has 3 annotated transcripts and 3 annotated polypeptides. Gene sequence location is 2L:10426887..10428632. It has the cytological map location 31E1. Protein features are: ER lumen protein retaining receptor. Its molecular function is describ…	ENSP00000258739	KDELR2	53.52	3e-71	KDEL (Lys-Asp-Glu-Leu) endoplasmic reticulum protein retention receptor 2
NCU03819	###	COPII coat assembly protein sec-16	FGSC15679	★★★☆☆	PROTEIN TRAFFICKING	ER to Golgi vesicle-mediated transport/ COPII vesicle	ERCT	2.51463	2.36909	2.27562	2.43037	2.39973	0.100768	PF12931.2[Sec23-binding domain of Sec16]; PF12932.2[Vesicle coat trafficking protein Sec16 mid-region]	YPL085W	SEC16	21.8	3e-15	COPII vesicle coat protein required for ER transport vesicle budding; Sec16p is bound to the periphery of ER membranes and may act to stabilize initial COPII complexes; interacts with Sec23p, Sec24p and Sec31p	Afu6g03960	#####	34.79	0	Has domain(s) with predicted role in COPII vesicle coating	AT5G47480.1	#####	25.53	1e-21	RGPR-related	FBpp0112357	Sec16-PE	26.8	1e-20	The gene Sec16 is referred to in FlyBase by the symbol Dmel\Sec16 (CG32654, FBgn0052654). It is a protein_coding_gene from Drosophila melanogaster. It has 6 annotated transcripts and 6 annotated polypeptides. Gene sequence location is X:12490080..12503943. It has the cytological map location 11B2-11B3. Protein features are: COPII coat assembly protein, Sec16. Its molecular function is unknown. It…	ENSP00000308339	SEC16B	32.36	2e-28	SEC16 homolog B (S. cerevisiae)
NCU05276	###	Yip1 domain family	FGSC20035	★★★☆☆	PROTEIN TRAFFICKING	ER to Golgi vesicle-mediated transport/ COPII vesicle	ERCT	1.4992	1.31955	1.66866	2.42619	1.58393	0.486542	PF04893.12[Yip1 domain]	YGL161C	YIP5	29.45	2e-18	Protein that interacts with Rab GTPases, localized to late Golgi vesicles; computational analysis of large-scale protein-protein interaction data suggests a possible role in vesicle-mediated transport	Afu1g04020	#####	63.99	7e-125	Has domain(s) with predicted membrane localization	AT3G05280.1	#####	35.15	3e-34	Integral membrane Yip1 family protein	FBpp0310242	CG4645-PB	34.11	4e-24	This gene is referred to in FlyBase by the symbol Dmel\CG4645 (FBgn0030435). It is a protein_coding_gene from Drosophila melanogaster. It has 2 annotated transcripts and 2 annotated polypeptides. Gene sequence location is X:12803986..12805930. It has the cytological map location 11D1-11D2. Protein features are: Yip1 domain. Its molecular function is unknown. The biological processes in which it i…	ENSP00000072644	YIPF1	32.77	3e-33	Yip1 domain family, member 1
NCU05514	###	golgi membrane protein	FGSC20694	★★★☆☆	PROTEIN TRAFFICKING	ER to Golgi vesicle-mediated transport/ COPII vesicle	AST	#####	#####	1.86481	2.04412	1.95447	0.126789	#####	YGR172C	YIP1	36.17	2e-43	Integral membrane protein required for the biogenesis of ER-derived COPII transport vesicles; interacts with Yif1p and Yos1p; localizes to the Golgi, the ER, and COPII vesicles; homolog of human YIPF4	Afu4g04630	#####	61.26	2e-123	Ortholog(s) have role in ER to Golgi vesicle-mediated transport, vesicle fusion with Golgi apparatus and ER to Golgi transport vesicle, endoplasmic reticulum membrane, integral to Golgi membrane localization	AT2G36300.1	#####	29.07	5e-23	Integral membrane Yip1 family protein	FBpp0080011	CG12404-PA	34.22	4e-37	This gene is referred to in FlyBase by the symbol Dmel\CG12404 (FBgn0032465). It is a protein_coding_gene from Drosophila melanogaster. It has one annotated transcript and one annotated polypeptide. Gene sequence location is 2L:12993757..13000635. It has the cytological map location 34A4. Protein features are: Yip1 domain. Its molecular function is unknown. The biological processes in which it is…	ENSP00000397704	YIPF5	35.22	1e-37	Yip1 domain family, member 5
NCU00162	###	47 kda endomembrane protein	FGSC19362	☆☆☆☆☆	PROTEIN TRAFFICKING	ER to Golgi vesicle-mediated transport/ COPII vesicle	ERCT	2.72946	2.63772	1.71127	2.37524	2.50648	0.459952	PF03388.8[Legume-like lectin family]	YFL048C	EMP47	28.02	2e-16	Integral membrane component of endoplasmic reticulum-derived COPII-coated vesicles, which function in ER to Golgi transport	Afu2g16800	#####	39.86	1e-102	Has domain(s) with predicted role in mitosis and chromosome, centromeric region, membrane, nucleus localization	#####	#####	#####	#####	#####	FBpp0083961	CG5510-PA	23.2	3e-12	This gene is referred to in FlyBase by the symbol Dmel\CG5510 (FBgn0039160). It is a protein_coding_gene from Drosophila melanogaster. It has one annotated transcript and one annotated polypeptide. Gene sequence location is 3R:19993397..19995284. It has the cytological map location 95E6. Protein features are: Concanavalin A-like lectin/glucanase, subgroup; Concanavalin A-like lectin/glucanases su…	ENSP00000251047	LMAN1	24.31	3e-08	lectin, mannose-binding, 1
NCU02391	###	protein transporter sec-24	FGSC16160	☆☆☆☆☆	PROTEIN TRAFFICKING	ER to Golgi vesicle-mediated transport/ COPII vesicle	ERCT	2.34212	1.83506	2.85284	2.45895	2.40054	0.419508	PF04811.10[Sec23/Sec24 trunk domain]; PF04815.10[Sec23/Sec24 helical domain]; PF04810.10[Sec23/Sec24 zinc finger]; PF08033.7[Sec23/Sec24 beta-sandwich domain]; PF00626.17[Gelsolin repeat]	YIL109C	SEC24	47.93	0	Component of the Sec23p-Sec24p heterodimer of the COPII vesicle coat, required for cargo selection during vesicle formation in ER to Golgi transport; homologous to Sfb2p and Sfb3p	Afu6g12830	#####	72.13	0	Has domain(s) with predicted zinc ion binding activity, role in ER to Golgi vesicle-mediated transport, intracellular protein transport and COPII vesicle coat localization	AT3G07100.1	ERMO2,SEC24A	33.88	1e-148	Sec23/Sec24 protein transport family protein	FBpp0308496	sec24-PB	34.57	1e-141	The gene sec24 is referred to in FlyBase by the symbol Dmel\sec24 (CG1472, FBgn0033460). It is a protein_coding_gene from Drosophila melanogaster. It has 3 annotated transcripts and 3 annotated polypeptides. Gene sequence location is 2R:5763737..5769862. It has the cytological map location 46C1-46C2. Protein features are: Gelsolin domain; Sec23/Sec24 beta-sandwich; Sec23/Sec24, helical domain; Se…	ENSP00000382051	SEC24B	35.38	4e-168	SEC24 family, member B (S. cerevisiae)
NCU04293	###	COPII-coated vesicle protein	FGSC18854	☆☆☆☆☆	PROTEIN TRAFFICKING	ER to Golgi vesicle-mediated transport/ COPII vesicle	ERCT	1.8976	1.93221	1.48468	2.06209	1.9149	0.249887	PF13850.1[Endoplasmic Reticulum-Golgi Intermediate Compartment (ERGIC)]; PF07970.7[Endoplasmic reticulum vesicle transporter]	YML067C	ERV41	29.62	4e-41	Protein localized to COPII-coated vesicles, forms a complex with Erv46p; involved in the membrane fusion stage of transport; has homology to human ERGIC2 (PTX1) protein	Afu2g01530	#####	47.9	8e-117	Ortholog(s) have role in ER to Golgi vesicle-mediated transport and ER to Golgi transport vesicle, integral to Golgi membrane, integral to endoplasmic reticulum membrane localization	AT1G36050.2	#####	28.93	5e-36	Endoplasmic reticulum vesicle transporter protein	FBpp0075398	CG7011-PA	26.76	1e-29	This gene is referred to in FlyBase by the symbol Dmel\CG7011 (FBgn0036489). It is a protein_coding_gene from Drosophila melanogaster. It has one annotated transcript and one annotated polypeptide. Gene sequence location is 3L:15153976..15156728. It has the cytological map location 71B6. Protein features are: Endoplasmic reticulum vesicle transporter, C-terminal. Its molecular function is unknown…	ENSP00000353270	ERGIC2	30.06	6e-43	ERGIC and golgi 2
NCU08607	###	endoplasmic reticulum-Golgi intermediate compartment protein 3	FGSC20336	☆☆☆☆☆	PROTEIN TRAFFICKING	ER to Golgi vesicle-mediated transport/ COPII vesicle	MST	2.51304	2.08988	#####	#####	2.30146	0.29922	PF13850.1[Endoplasmic Reticulum-Golgi Intermediate Compartment (ERGIC)]; PF07970.7[Endoplasmic reticulum vesicle transporter]	YAL042W	ERV46	36.19	3e-90	Protein localized to COPII-coated vesicles, forms a complex with Erv41p; involved in the membrane fusion stage of transport	Afu1g05120	#####	64.13	0	Ortholog of A. nidulans FGSC A4 : AN2738, A. niger CBS 513.88 : An01g04320, A. oryzae RIB40 : AO090003000808, A. niger ATCC 1015 : 196625-mRNA and Aspergillus wentii : Aspwe1_0151061	AT1G36050.2	#####	34.9	2e-79	Endoplasmic reticulum vesicle transporter protein	FBpp0075398	CG7011-PA	32.21	2e-54	This gene is referred to in FlyBase by the symbol Dmel\CG7011 (FBgn0036489). It is a protein_coding_gene from Drosophila melanogaster. It has one annotated transcript and one annotated polypeptide. Gene sequence location is 3L:15153976..15156728. It has the cytological map location 71B6. Protein features are: Endoplasmic reticulum vesicle transporter, C-terminal. Its molecular function is unknown…	ENSP00000341358	ERGIC3	35.75	2e-83	ERGIC and golgi 3
NCU00624	###	ER to Golgi transporter Yif1	#####	#####	PROTEIN TRAFFICKING	ER to Golgi vesicle-mediated transport/ COPII vesicle	AST	#####	#####	1.60963	1.3179	1.46377	0.206283	PF03878.10[YIF1]	YNL263C	YIF1	33.55	8e-32	Integral membrane protein required for the fusion of ER-derived COPII transport vesicles with the Golgi; interacts with Yip1p and Yos1p; localizes to the Golgi, the ER, and COPII vesicles; homolog of human YIPF3	Afu6g03840	#####	61.21	3e-134	Ortholog of A. nidulans FGSC A4 : AN6628, A. niger CBS 513.88 : An15g01680, A. oryzae RIB40 : AO090701000164, A. niger ATCC 1015 : 53418-mRNA and Aspergillus wentii : Aspwe1_0126782	AT3G59500.1	#####	31.2	2e-30	Integral membrane HRF1 family protein	FBpp0084410	CG5484-PB	31.12	5e-38	This gene is referred to in FlyBase by the symbol Dmel\CG5484 (FBgn0039450). It is a protein_coding_gene from Drosophila melanogaster. It has 3 annotated transcripts and 3 annotated polypeptides. Gene sequence location is 3R:22543593..22545528. It has the cytological map location 97C5. Protein features are: Hrf1. Its molecular function is unknown. It is involved in the biological process describe…	ENSP00000343435	YIF1B	30.31	7e-41	Yip1 interacting factor homolog B (S. cerevisiae)
NCU01318	###	protein transporter sec-23	#####	#####	PROTEIN TRAFFICKING	ER to Golgi vesicle-mediated transport/ COPII vesicle	ERCT	2.22247	1.90833	2.33616	1.73827	2.0654	0.276209	PF04811.10[Sec23/Sec24 trunk domain]; PF04815.10[Sec23/Sec24 helical domain]; PF04810.10[Sec23/Sec24 zinc finger]; PF08033.7[Sec23/Sec24 beta-sandwich domain]; PF00626.17[Gelsolin repeat]	YPR181C	SEC23	54.09	0	GTPase-activating protein, stimulates the GTPase activity of Sar1p; component of the Sec23p-Sec24p heterodimer of the COPII vesicle coat, involved in ER to Golgi transport	Afu1g03400	#####	83.63	0	Ortholog(s) have cytoplasm localization	AT3G23660.1	#####	47.98	0	Sec23/Sec24 protein transport family protein	FBpp0301099	Sec23-PE	57.36	0	The gene Sec23 ortholog (S. cerevisiae) is referred to in FlyBase by the symbol Dmel\Sec23 (CG1250, FBgn0262125). It is a protein_coding_gene from Drosophila melanogaster. It has 7 annotated transcripts and 7 annotated polypeptides. Gene sequence location is 3R:1474787..1478351. It has the cytological map location 83B7-83B8. Protein features are: Gelsolin domain; Sec23/Sec24 beta-sandwich; Sec23/…	ENSP00000366685	SEC23B	58.07	0	Sec23 homolog B (S. cerevisiae)
NCU01741	###	SNARE complex subunit	#####	#####	PROTEIN TRAFFICKING	ER to Golgi vesicle-mediated transport/ COPII vesicle	ERCT	2.53021	2.76177	3.30489	2.51078	2.64599	0.36999	PF05739.14[SNARE domain]	YIL004C	BET1	29.05	2e-16	Type II membrane protein required for vesicular transport between the endoplasmic reticulum and Golgi complex; v-SNARE with similarity to synaptobrevins	Afu1g07420	#####	59.44	1e-62	Ortholog(s) have SNAP receptor activity and role in ER to Golgi vesicle-mediated transport, retrograde vesicle-mediated transport, Golgi to ER, vesicle fusion	AT4G14455.1	ATBET12,BET12,ATBS14B,BS14B	29.07	7e-07	Target SNARE coiled-coil domain protein	#####	#####	#####	#####	#####	#####	#####	#####	#####	#####
NCU03319	###	COPII-coated vesicle protein SurF4/Erv29	#####	#####	PROTEIN TRAFFICKING	ER to Golgi vesicle-mediated transport/ COPII vesicle	ERCT	3.27107	3.09614	3.26039	2.63716	3.17826	0.297015	PF02077.10[SURF4 family]	YGR284C	ERV29	40.63	1e-73	Protein localized to COPII-coated vesicles, involved in vesicle formation and incorporation of specific secretory cargo	Afu1g11770	#####	74.34	8e-168	Ortholog(s) have role in ER to Golgi vesicle-mediated transport and ER to Golgi transport vesicle localization	#####	#####	#####	#####	#####	FBpp0082572	Surf4-PB	38.78	8e-63	The gene Surfeit 4 is referred to in FlyBase by the symbol Dmel\Surf4 (CG6202, FBgn0019925). It is a protein_coding_gene from Drosophila melanogaster. It has 2 annotated transcripts and 2 annotated polypeptides. Gene sequence location is 3R:11169375..11171898. It has the cytological map location 88F1. Protein features are: Surfeit locus 4. Its molecular function is unknown. It is involved in the …	ENSP00000361057	SURF4	38.46	9e-55	surfeit 4
NCU04063	###	protein transporter sec-13	#####	#####	PROTEIN TRAFFICKING	ER to Golgi vesicle-mediated transport/ COPII vesicle	ERCT	1.60801	1.41581	1.29554	1.14641	1.35567	0.195136	PF00400.27[WD domain, G-beta repeat]	YLR208W	SEC13	59.08	2e-116	Component of the Nup84 nuclear pore sub-complex, the Sec13p-Sec31p complex of the COPII vesicle coat, and the SEA (Seh1-associated) complex; required for vesicle formation in ER to Golgi transport and nuclear pore complex organization; the Nup84 subcomplex has a role in transcription elongation	Afu4g06090	#####	74.04	1e-170	Ortholog(s) have structural molecule activity	AT2G30050.1	#####	51.8	5e-89	transducin family protein / WD-40 repeat family protein	FBpp0083801	Sec13-PA	48.12	8e-85	The gene Sec13 ortholog (S. cerevisiae) is referred to in FlyBase by the symbol Dmel\Sec13 (CG6773, FBgn0024509). It is a protein_coding_gene from Drosophila melanogaster. It has one annotated transcript and one annotated polypeptide. Gene sequence location is 3R:19182285..19184072. It has the cytological map location 94E13. Protein features are: WD40 repeat; WD40-repeat-containing domain; WD40/Y…	ENSP00000336566	SEC13	50.17	8e-100	SEC13 homolog (S. cerevisiae)
[truncated: 490 more rows]

## Sheet: p4
						Mild ER stress						Acute ER stress
[truncated: 908 more rows]

## Sheet: p5
The comparison is done to p3_t367110_Neu_crass_v12 containing 10813 annotated genes.
[truncated: 477 more rows]

[truncated: 2 more sheets: p6, p7]
