# Supplementary material for: Genome-wide analysis of the endoplasmic reticulum stress response during lignocellulase production in Neurospora crassa
Source: Biotechnol Biofuels. 2015 Apr 14;8:66. doi: 10.1186/s13068-015-0248-5 (PMC4399147; doi:10.1186/s13068-015-0248-5)
Supplement: Additional file 7: Table S5. — Genes regulated by either IRE-1 or HAC-1 in N. crassa. [file 13068_2015_248_MOESM7_ESM.xlsx]

## Sheet: Summary
	p1	Venn diagram identifying ESRTs potentially regulated by IRE-1 in N.crassa.
	p2	Functional catergory of ESRTs regulated by IRE-1 using MIPS FunCat tools (http://mips.helmholtz-muenchen.de/funcatDB/), enriched terms (P value <0.01) were highlighted.
	p3	Venn diagram identifying ESRTs potentially regulated by HAC-1 in N.crassa.
	p4	Functional catergory of ESRTs regulated by HAC-1 using MIPS FunCat tools (http://mips.helmholtz-muenchen.de/funcatDB/), enriched terms (P value <0.01) were highlighted.
	p5	Three-way venn-diagram and genes list of ESRTs regulated by IRE-1 and HAC-1.

## Sheet: p1
	Pre-defined ESRTs (766)	DTT-induced targets [WT_TC](954)	DTT-induced targets [Δire-_TC](538)	|D value ratio|≥1 (4343)	IRE-1 regulated ESRTs (223)
	NCU03355	NCU02884	NCU01212	NCU06966	NCU03355
	NCU05313	NCU01212	NCU02884	NCU05131	NCU05313
	NCU04737	NCU00830	NCU01066	NCU07531	NCU00247
	NCU08346	NCU00829	NCU00830	NCU16528	NCU08291
	NCU00388	NCU11364	NCU00829	NCU08743	NCU11180
	NCU01865	NCU01598	NCU03788	NCU00627	NCU06331
	NCU03649	NCU01066	NCU01598	NCU08090	NCU03381
	NCU03650	NCU11365	NCU00298	NCU00117	NCU12114
	NCU08938	NCU05277	NCU02543	NCU06738	NCU01501
	NCU06264	NCU06376	NCU11365	NCU10039	NCU03335
	NCU07498	NCU02543	NCU03789	NCU01958	NCU03944
	NCU00399	NCU03788	NCU04086	NCU06483	NCU06202
	NCU00247	NCU03789	NCU11363	NCU11220	NCU08271
	NCU09322	NCU00298	NCU02888	NCU03844	NCU06404
	NCU08621	NCU07428	NCU05045	NCU01856	NCU10036
	NCU07366	NCU04342	NCU00607	NCU07385	NCU05514
	NCU03770	NCU08193	NCU08193	NCU00570	NCU00624
# 'D value' means the absolute RPKM value of the difference between no chemical control and DTT treatment conditions in either WT or Δire-1 strain. 'D value ratio' stands for the ratio of D value of WT (see Table S2 #5 ) to D value of Δire-1(see Table S2 #6).	NCU02956	NCU05045	NCU00399	NCU03797	NCU05959
	NCU00249	NCU11098	NCU06376	NCU05074	NCU06369
	NCU03914	NCU04285	NCU04085	NCU07080	NCU08852
	NCU01080	NCU05977	NCU08275	NCU01849	NCU04161
	NCU02478	NCU04583	NCU07428	NCU16334	NCU03591
	NCU04936	NCU11363	NCU00522	NCU06677	NCU16534
	NCU05873	NCU02888	NCU01214	NCU02500	NCU06260
	NCU06698	NCU08390	NCU07569	NCU00712	NCU02386
	NCU00403	NCU04086	NCU06558	NCU03131	NCU02747
	NCU08291	NCU17064	NCU02019	NCU11102	NCU11098
	NCU04019	NCU08852	NCU08390	NCU09187	NCU02120
	NCU09473	NCU08275	NCU08194	NCU01203	NCU04386
	NCU11180	NCU06558	NCU05257	NCU04111	NCU06884
	NCU03929	NCU02019	NCU09458	NCU01267	NCU04284
	NCU01181	NCU08907	NCU06384	NCU02202	NCU09882
	NCU06331	NCU09402	NCU06923	NCU03467	NCU03219
	NCU03381	NCU00249	NCU05788	NCU02710	NCU16423
	NCU12114	NCU02301	NCU00716	NCU03578	NCU16422
	NCU07741	NCU04543	NCU07427	NCU09514	NCU02550
	NCU01330	NCU08183	NCU10852	NCU00332	NCU04610
	NCU10400	NCU04089	NCU06303	NCU09636	NCU01947
	NCU01004	NCU04039	NCU11406	NCU04852	NCU00035
	NCU04670	NCU06384	NCU07787	NCU02095	NCU16368
	NCU02282	NCU07427	NCU17064	NCU02077	NCU09821
	NCU00281	NCU03368	NCU01213	NCU05976	NCU04192
	NCU05264	NCU07787	NCU03761	NCU07402	NCU02422
	NCU07590	NCU03761	NCU04306	NCU08987	NCU01296
	NCU09710	NCU00607	NCU08184	NCU01922	NCU01268
	NCU09513	NCU16402	NCU06924	NCU03098	NCU00146
	NCU01070	NCU04046	NCU08183	NCU08526	NCU10789
	NCU03697	NCU07241	NCU05534	NCU02684	NCU01928
	NCU06616	NCU06675	NCU07095	NCU05093	NCU04633
	NCU01147	NCU08358	NCU09230	NCU08918	NCU08445
	NCU05454	NCU08184	NCU01402	NCU07676	NCU00898
	NCU04016	NCU01439	NCU02010	NCU02630	NCU03694
	NCU07434	NCU02010	NCU05134	NCU03618	NCU09485
	NCU00865	NCU00522	NCU01061	NCU02074	NCU00813
	NCU02785	NCU07817	NCU05977	NCU06106	NCU11102
	NCU02397	NCU08194	NCU07817	NCU02456	NCU00968
	NCU06332	NCU09184	NCU00535	NCU01186	NCU03982
	NCU03316	NCU04085	NCU07589	NCU04351	NCU09223
	NCU01955	NCU01340	NCU04776	NCU06194	NCU02074
	NCU05638	NCU01214	NCU16402	NCU05980	NCU09265
	NCU01545	NCU00855	NCU07823	NCU06719	NCU06057
	NCU02147	NCU05534	NCU08907	NCU07759	NCU10762
	NCU06856	NCU06359	NCU04305	NCU06068	NCU06386
	NCU03134	NCU04016	NCU07840	NCU04697	NCU03317
	NCU01501	NCU05230	NCU02802	NCU05311	NCU03503
	NCU05777	NCU06923	NCU05807	NCU08937	NCU06779
	NCU02203	NCU09182	NCU12125	NCU10161	NCU00669
	NCU01188	NCU01402	NCU05147	NCU07099	NCU09216
	NCU06586	NCU04395	NCU00684	NCU16859	NCU01648
	NCU04014	NCU03273	NCU00955	NCU10258	NCU01912
	NCU04101	NCU00716	NCU06518	NCU05321	NCU03637
	NCU06437	NCU11406	NCU03714	NCU01593	NCU03897
	NCU03335	NCU01320	NCU10572	NCU08357	NCU08023
	NCU09281	NCU04641	NCU04016	NCU09188	NCU06771
	NCU03213	NCU09183	NCU05256	NCU06504	NCU05276
	NCU00631	NCU04058	NCU11371	NCU08927	NCU03819
	NCU07063	NCU04292	NCU00859	NCU06708	NCU02391
	NCU00088	NCU03776	NCU09193	NCU00333	NCU04293
	NCU01803	NCU09458	NCU16450	NCU02306	NCU00162
	NCU03944	NCU06924	NCU00454	NCU02197	NCU01318
	NCU06202	NCU08281	NCU08278	NCU05618	NCU06738
	NCU01069	NCU06337	NCU04583	NCU06840	NCU06868
	NCU05899	NCU04260	NCU09832	NCU07486	NCU04063
	NCU04637	NCU16716	NCU10014	NCU00645	NCU03319
	NCU03888	NCU02521	NCU06557	NCU08672	NCU11237
	NCU07495	NCU04542	NCU08358	NCU11173	NCU04943
	NCU03792	NCU04306	NCU08720	NCU05991	NCU01741
	NCU01883	NCU06237	NCU04773	NCU03769	NCU00814
	NCU00684	NCU10500	NCU17176	NCU07537	NCU00182
	NCU04421	NCU07880	NCU05264	NCU16466	NCU00725
	NCU03818	NCU06166	NCU00630	NCU10683	NCU02270
	NCU02111	NCU04773	NCU11352	NCU08838	NCU10034
	NCU03992	NCU01213	NCU06521	NCU09101	NCU00493
	NCU11324	NCU00984	NCU05899	NCU10470	NCU06708
	NCU03660	NCU07823	NCU01067	NCU06690	NCU04252
	NCU08271	NCU03921	NCU06186	NCU08180	NCU07939
	NCU06404	NCU00968	NCU03079	NCU08979	NCU00953
	NCU04100	NCU06332	NCU03273	NCU16594	NCU06230
	NCU03661	NCU05257	NCU07017	NCU05378	NCU00598
	NCU10036	NCU08899	NCU02700	NCU02137	NCU07125
	NCU01427	NCU07879	NCU02378	NCU07030	NCU04898
	NCU05514	NCU05974	NCU03550	NCU00252	NCU03305
	NCU00624	NCU04776	NCU03368	NCU00572	NCU04457
	NCU04015	NCU07242	NCU00711	NCU05940	NCU00490
	NCU05959	NCU09199	NCU03873	NCU11134	NCU05160
	NCU04760	NCU03152	NCU04256	NCU16567	NCU09101
	NCU03571	NCU06303	NCU04522	NCU02146	NCU08743
	NCU09692	NCU04360	NCU04045	NCU07421	NCU10721
	NCU06969	NCU05315	NCU06383	NCU01644	NCU16374
	NCU04924	NCU05535	NCU02630	NCU01118	NCU02653
	NCU06369	NCU06425	NCU06926	NCU03667	NCU09333
	NCU04452	NCU01319	NCU04218	NCU08408	NCU00965
	NCU01833	NCU04194	NCU03281	NCU00064	NCU04519
	NCU03714	NCU02700	NCU05974	NCU03089	NCU06677
	NCU04260	NCU10603	NCU02948	NCU16681	NCU11313
	NCU04419	NCU06264	NCU02975	NCU05651	NCU01146
	NCU00955	NCU08229	NCU06983	NCU00231	NCU08217
	NCU09182	NCU02430	NCU03660	NCU07387	NCU08379
	NCU08852	NCU00454	NCU09498	NCU00542	NCU02681
	NCU07925	NCU02074	NCU07412	NCU04038	NCU08897
	NCU07966	NCU00399	NCU09182	NCU09106	NCU00169
	NCU08273	NCU06619	NCU05133	NCU16930	NCU06333
	NCU00121	NCU04451	NCU00855	NCU00042	NCU04127
	NCU03312	NCU06557	NCU02122	NCU06590	NCU07746
	NCU06660	NCU01429	NCU02084	NCU03752	NCU03083
	NCU02122	NCU04949	NCU06675	NCU05661	NCU06763
	NCU03368	NCU04252	NCU02909	NCU10867	NCU08764
	NCU05202	NCU02948	NCU04542	NCU08200	NCU10039
	NCU03921	NCU11050	NCU04544	NCU10828	NCU00918
	NCU03989	NCU08487	NCU00581	NCU16645	NCU01879
	NCU04218	NCU05105	NCU11215	NCU09351	NCU04360
	NCU09564	NCU00350	NCU09415	NCU03994	NCU05277
	NCU07739	NCU01958	NCU05873	NCU01961	NCU06400
	NCU00579	NCU07720	NCU04493	NCU01404	NCU09283
	NCU09253	NCU06382	NCU04772	NCU00169	NCU05315
	NCU01646	NCU09485	NCU06619	NCU05340	NCU03459
	NCU00589	NCU00175	NCU02390	NCU03541	NCU06242
	NCU04161	NCU01565	NCU00350	NCU06540	NCU06704
	NCU03591	NCU09241	NCU04265	NCU05204	NCU03152
	NCU01997	NCU04518	NCU06747	NCU01834	NCU03636
	NCU02544	NCU02802	NCU08224	NCU01298	NCU06710
	NCU07546	NCU07589	NCU07720	NCU07585	NCU07273
	NCU16534	NCU10468	NCU11050	NCU06757	NCU07545
	NCU10239	NCU03552	NCU00441	NCU03699	NCU09806
	NCU09458	NCU10763	NCU00869	NCU05213	NCU10035
	NCU09748	NCU01275	NCU05953	NCU01923	NCU02164
	NCU02556	NCU09230	NCU03538	NCU01503	NCU03881
	NCU03047	NCU00017	NCU12126	NCU03876	NCU06237
	NCU04363	NCU04259	NCU09183	NCU09225	NCU08091
	NCU07556	NCU04256	NCU09241	NCU05557	NCU16503
	NCU06260	NCU07138	NCU09868	NCU02163	NCU01052
	NCU09317	NCU07607	NCU00112	NCU05152	NCU11236
	NCU11050	NCU10852	NCU11241	NCU16716	NCU12084
	NCU01793	NCU11356	NCU07253	NCU01381	NCU16653
	NCU09159	NCU00535	NCU05667	NCU11185	NCU16716
	NCU02837	NCU08764	NCU05591	NCU09314	NCU00984
	NCU00604	NCU10034	NCU09712	NCU08985	NCU09152
	NCU07029	NCU02977	NCU00104	NCU03204	NCU02349
	NCU06318	NCU08489	NCU07080	NCU07088	NCU04726
	NCU04410	NCU06926	NCU05384	NCU16928	NCU09791
	NCU06678	NCU11102	NCU11356	NCU08311	NCU09390
	NCU02386	NCU09424	NCU02430	NCU11109	NCU03243
	NCU03905	NCU03281	NCU08899	NCU01987	NCU01945
	NCU04050	NCU00163	NCU03257	NCU07257	NCU09199
	NCU04058	NCU02424	NCU05691	NCU04237	NCU05852
	NCU02142	NCU06747	NCU04251	NCU10622	NCU02153
	NCU08184	NCU00869	NCU04034	NCU07033	NCU02455
	NCU01422	NCU00630	NCU00868	NCU07538	NCU02490
	NCU04619	NCU02895	NCU03732	NCU06868	NCU11399
	NCU01629	NCU03550	NCU06332	NCU01870	NCU01794
	NCU01640	NCU06521	NCU16549	NCU01180	NCU10497
	NCU02413	NCU04305	NCU05780	NCU07500	NCU16845
	NCU00017	NCU06771	NCU03107	NCU16344	NCU11248
	NCU02724	NCU09144	NCU06700	NCU10342	NCU09332
	NCU00180	NCU01494	NCU01319	NCU01171	NCU02701
	NCU06095	NCU10721	NCU04641	NCU04615	NCU02515
	NCU12126	NCU06360	NCU02877	NCU01838	NCU11249
	NCU07441	NCU08117	NCU00905	NCU02743	NCU03221
	NCU06709	NCU02390	NCU06815	NCU09774	NCU11181
	NCU07134	NCU07309	NCU07879	NCU11305	NCU01342
	NCU08334	NCU08986	NCU06264	NCU08350	NCU04003
	NCU01862	NCU07569	NCU06337	NCU03599	NCU03800
	NCU01081	NCU10014	NCU05137	NCU03571	NCU04119
	NCU06651	NCU01741	NCU09321	NCU04284	NCU01878
	NCU09329	NCU11371	NCU04452	NCU06771	NCU02421
	NCU02747	NCU09213	NCU04303	NCU10721	NCU01992
	NCU11098	NCU09193	NCU03802	NCU05842	NCU07319
	NCU02120	NCU02877	NCU08489	NCU05791	NCU00184
	NCU04386	NCU04045	NCU03921	NCU06776	NCU03029
	NCU00322	NCU07037	NCU09184	NCU00187	NCU08998
	NCU01927	NCU08743	NCU01070	NCU11249	NCU07530
	NCU04112	NCU04772	NCU09144	NCU09485	NCU10763
	NCU06884	NCU01464	NCU01065	NCU09660	NCU02134
	NCU09674	NCU11237	NCU02702	NCU07273	NCU10810
	NCU04284	NCU07318	NCU07546	NCU04326	NCU03043
	NCU01565	NCU00954	NCU01468	NCU09364	NCU03686
	NCU09330	NCU01033	NCU16446	NCU05197	NCU01958
	NCU10500	NCU03121	NCU01957	NCU00797	NCU11187
	NCU08674	NCU05256	NCU06128	NCU08197	NCU00215
	NCU03451	NCU16653	NCU05755	NCU00831	NCU00787
	NCU04583	NCU05160	NCU06522	NCU03600	NCU03465
	NCU05958	NCU06708	NCU00282	NCU02403	NCU01815
	NCU07135	NCU16848	NCU05136	NCU06647	NCU07359
	NCU09573	NCU07095	NCU16848	NCU08156	NCU09886
	NCU09629	NCU03079	NCU06360	NCU16318	NCU00129
	NCU03336	NCU00559	NCU01439	NCU12057	NCU06200
	NCU02390	NCU06380	NCU04410	NCU05261	NCU10055
	NCU00619	NCU00684	NCU01211	NCU00968	NCU01327
	NCU01060	NCU07412	NCU06908	NCU16463	NCU01426
	NCU02883	NCU07513	NCU02587	NCU16992	NCU03202
	NCU03205	NCU11236	NCU06114	NCU03202	NCU03091
	NCU03773	NCU04382	NCU04543	NCU04247	NCU04467
	NCU05148	NCU03107	NCU02895	NCU07087	NCU05565
	NCU06114	NCU03636	NCU09108	NCU02215	NCU07311
	NCU09502	NCU07273	NCU04014	NCU01751	NCU08599
	NCU05309	NCU04303	NCU01607	NCU08494	NCU09215
	NCU06317	NCU16450	NCU01570	NCU03535	NCU02761
	NCU06425	NCU03982	NCU00633	NCU00553	NCU04590
	NCU00454	NCU06331	NCU07297	NCU02675	NCU10225
	NCU00868	NCU00247	NCU09536	NCU03700	NCU00992
	NCU01064	NCU07017	NCU04289	NCU03557	NCU00995
	NCU02700	NCU05953	NCU04021	NCU04409	NCU04906
	NCU03684	NCU07545	NCU04049	NCU07317	NCU07716
	NCU04256	NCU09321	NCU06425	NCU09530
	NCU04542	NCU05134	NCU02567	NCU07204
	NCU04641	NCU01898	NCU01429	NCU03152
	NCU05010	NCU00955	NCU07423	NCU00917
	NCU05922	NCU05565	NCU09364	NCU11290
	NCU06401	NCU03631	NCU00022	NCU00305
	NCU06862	NCU00408	NCU00249	NCU04920
	NCU07030	NCU04193	NCU01298	NCU00184
	NCU07840	NCU05591	NCU06117	NCU11248
	NCU07967	NCU06522	NCU06380	NCU00439
	NCU08390	NCU02731	NCU08850	NCU08222
	NCU08720	NCU03459	NCU02521	NCU04500
	NCU09986	NCU06400	NCU06255	NCU09158
	NCU00248	NCU05278	NCU00649	NCU04736
	NCU06926	NCU04316	NCU03367	NCU09198
	NCU09271	NCU02901	NCU03970	NCU07874
	NCU09282	NCU08224	NCU02929	NCU08898
	NCU02834	NCU06660	NCU08487	NCU04992
	NCU06209	NCU04161	NCU09424	NCU08615
	NCU00568	NCU03029	NCU02930	NCU08613
	NCU05525	NCU03219	NCU03647	NCU07216
	NCU04639	NCU04048	NCU07318	NCU01681
	NCU07888	NCU10683	NCU07590	NCU05711
	NCU00068	NCU05314	NCU06387	NCU00756
	NCU00351	NCU10009	NCU06166	NCU09605
	NCU00473	NCU01570	NCU00461	NCU06102
	NCU00855	NCU09390	NCU03631	NCU03982
	NCU00869	NCU00248	NCU00477	NCU01997
	NCU01818	NCU03897	NCU05314	NCU10034
	NCU02703	NCU00581	NCU04172	NCU04136
	NCU03507	NCU08271	NCU05395	NCU07572
	NCU03647	NCU03903	NCU06660	NCU00262
	NCU03698	NCU11249	NCU08909	NCU05617
	NCU03993	NCU01220	NCU00559	NCU04258
	NCU04605	NCU00787	NCU04066	NCU01153
	NCU05534	NCU05780	NCU09326	NCU00959
	NCU06034	NCU00441	NCU01403	NCU00116
	NCU06265	NCU07379	NCU07037	NCU08983
	NCU06273	NCU09283	NCU04193	NCU02653
	NCU06944	NCU02829	NCU04638	NCU04067
	NCU07379	NCU04522	NCU05706	NCU01418
	NCU07439	NCU04279	NCU02548	NCU03747
	NCU08391	NCU00322	NCU00473	NCU00526
	NCU16822	NCU00162	NCU05012	NCU08777
	NCU03493	NCU06868	NCU02424	NCU09968
	NCU01454	NCU09832	NCU00586	NCU04396
	NCU02599	NCU10572	NCU05033	NCU01342
	NCU06987	NCU06255	NCU06385	NCU05423
	NCU01748	NCU06430	NCU08655	NCU00981
	NCU00699	NCU16368	NCU03776	NCU00892
	NCU00802	NCU08897	NCU04421	NCU02412
	NCU03067	NCU08998	NCU02138	NCU01960
	NCU03904	NCU10039	NCU10314	NCU05025
	NCU06117	NCU12114	NCU07498	NCU04312
	NCU06513	NCU02391	NCU01188	NCU06314
	NCU06557	NCU03647	NCU06787	NCU06704
	NCU06747	NCU00585	NCU02928	NCU00111
	NCU10570	NCU03305	NCU04657	NCU05592
	NCU16512	NCU09223	NCU11324	NCU09518
	NCU17019	NCU04289	NCU04342	NCU05992
	NCU17136	NCU00169	NCU06782	NCU08074
	NCU17137	NCU03904	NCU09402	NCU01318
	NCU09882	NCU02959	NCU03222	NCU00960
	NCU03219	NCU00461	NCU06555	NCU00242
	NCU04316	NCU04246	NCU06586	NCU05631
	NCU02463	NCU04519	NCU09154	NCU02829
	NCU04990	NCU02512	NCU01517	NCU04633
	NCU16423	NCU04177	NCU09263	NCU09520
	NCU16422	NCU04127	NCU06231	NCU01068
	NCU03064	NCU06518	NCU03903	NCU00317
	NCU04554	NCU03970	NCU06460	NCU16929
	NCU02909	NCU06864	NCU03168	NCU06237
	NCU10852	NCU02653	NCU02956	NCU02327
	NCU02550	NCU05852	NCU17105	NCU06316
	NCU04090	NCU05164	NCU07497	NCU06994
	NCU04610	NCU10006	NCU06984	NCU00851
	NCU01947	NCU02702	NCU06694	NCU08073
	NCU00035	NCU09282	NCU02244	NCU08764
	NCU04048	NCU00651	NCU03946	NCU07820
	NCU16368	NCU00598	NCU08507	NCU10889
	NCU09821	NCU10077	NCU03914	NCU10733
	NCU01275	NCU08347	NCU04949	NCU10044
	NCU04192	NCU00200	NCU06987	NCU16845
	NCU02422	NCU06710	NCU09975	NCU00031
	NCU03710	NCU05033	NCU09716	NCU04235
	NCU04847	NCU01056	NCU01796	NCU04783
	NCU00188	NCU00633	NCU04009	NCU04943
	NCU01296	NCU08346	NCU03170	NCU03983
	NCU01268	NCU00953	NCU04292	NCU04805
	NCU00146	NCU10762	NCU07585	NCU09227
	NCU10789	NCU03646	NCU05851	NCU07883
	NCU01928	NCU10038	NCU03904	NCU03269
	NCU04633	NCU09906	NCU03134	NCU01995
	NCU00651	NCU04192	NCU09739	NCU16888
	NCU08445	NCU09473	NCU00026	NCU00503
	NCU05314	NCU04050	NCU05255	NCU06435
	NCU00673	NCU00184	NCU01250	NCU03095
	NCU00898	NCU04283	NCU01056	NCU05373
	NCU03694	NCU00146	NCU01193	NCU00018
	NCU05995	NCU04284	NCU03098	NCU08361
	NCU09485	NCU03243	NCU00831	NCU10987
	NCU00813	NCU09333	NCU08117	NCU07102
	NCU11102	NCU02091	NCU02690	NCU07934
	NCU00968	NCU06111	NCU09422	NCU02389
	NCU03982	NCU06057	NCU02795	NCU04814
	NCU09223	NCU01211	NCU08232	NCU03083
	NCU02074	NCU05165	NCU00802	NCU09219
	NCU09265	NCU06704	NCU02017	NCU02428
	NCU02424	NCU01422	NCU03878	NCU03476
	NCU02491	NCU03319	NCU08526	NCU06766
	NCU06057	NCU02956	NCU09282	NCU00389
	NCU10762	NCU04452	NCU01320	NCU03819
	NCU06386	NCU06987	NCU03652	NCU16419
	NCU03317	NCU05133	NCU03607	NCU09344
	NCU03503	NCU06677	NCU04419	NCU03837
	NCU06779	NCU04936	NCU02967	NCU06664
	NCU00669	NCU01318	NCU10570	NCU03219
	NCU09216	NCU07746	NCU09565	NCU00275
	NCU09312	NCU00214	NCU00248	NCU00798
	NCU01648	NCU09330	NCU09153	NCU16784
	NCU01912	NCU05960	NCU05686	NCU12052
	NCU06166	NCU06738	NCU04656	NCU07450
	NCU03637	NCU08341	NCU01393	NCU06447
	NCU00481	NCU09265	NCU02750	NCU05420
	NCU03897	NCU00878	NCU04050	NCU07861
	NCU04255	NCU01928	NCU02099	NCU01842
	NCU08023	NCU03105	NCU06085	NCU09780
	NCU06771	NCU09088	NCU07888	NCU16988
	NCU05276	NCU03637	NCU05132	NCU01024
	NCU03819	NCU03283	NCU06437	NCU00969
	NCU02391	NCU05011	NCU04932	NCU02598
	NCU04293	NCU00493	NCU09141	NCU09620
	NCU00162	NCU00077	NCU04316	NCU16897
	NCU01318	NCU09882	NCU07288	NCU04127
	NCU06738	NCU04657	NCU01464	NCU09332
	NCU06868	NCU02693	NCU07277	NCU08897
	NCU04063	NCU02550	NCU07434	NCU05494
	NCU03319	NCU09821	NCU08341	NCU04519
	NCU11237	NCU00291	NCU05535	NCU05018
	NCU04943	NCU00711	NCU02544	NCU01680
	NCU01741	NCU03083	NCU00017	NCU03888
	NCU00814	NCU06406	NCU10883	NCU04738
	NCU00182	NCU08445	NCU03773	NCU05035
	NCU00725	NCU03878	NCU01322	NCU05295
	NCU02270	NCU01816	NCU08346	NCU06099
	NCU10034	NCU01146	NCU02904	NCU04285
	NCU00493	NCU02961	NCU03308	NCU03319
	NCU06708	NCU06772	NCU04554	NCU00129
	NCU04252	NCU03873	NCU08229	NCU02681
	NCU07939	NCU02122	NCU06928	NCU09404
	NCU00953	NCU02978	NCU02785	NCU09302
	NCU06230	NCU00282	NCU09076	NCU05800
	NCU00598	NCU11313	NCU02385	NCU00075
	NCU05780	NCU02385	NCU02041	NCU04812
	NCU02663	NCU03607	NCU08418	NCU04318
	NCU07125	NCU02570	NCU08988	NCU03517
	NCU09085	NCU06460	NCU02478	NCU02195
	NCU04898	NCU01268	NCU10006	NCU04532
	NCU03305	NCU00112	NCU05011	NCU03486
	NCU00916	NCU02416	NCU03121	NCU16648
	NCU04457	NCU02797	NCU07112	NCU01916
	NCU00490	NCU12084	NCU09974	NCU07272
	NCU07879	NCU09504	NCU04809	NCU02736
	NCU05160	NCU04314	NCU07776	NCU05232
	NCU09101	NCU03308	NCU01793	NCU09821
	NCU08641	NCU04115	NCU06585	NCU07029
	NCU08743	NCU02099	NCU07843	NCU07354
	NCU10721	NCU03548	NCU01041	NCU10004
	NCU16374	NCU08356	NCU01886	NCU03481
	NCU02636	NCU08282	NCU06283	NCU00813
	NCU02653	NCU07546	NCU04175	NCU09885
	NCU05990	NCU01907	NCU06406	NCU06142
	NCU09321	NCU09692	NCU08621	NCU04790
	NCU03308	NCU04386	NCU03971	NCU00953
	NCU08807	NCU06383	NCU00175	NCU02908
	NCU09333	NCU05018	NCU02978	NCU00594
	NCU02307	NCU09332	NCU02065	NCU06124
	NCU00965	NCU06700	NCU02696	NCU00509
	NCU04519	NCU01081	NCU06776	NCU08563
	NCU06677	NCU01321	NCU01253	NCU01571
	NCU11313	NCU08891	NCU09115	NCU09461
	NCU01146	NCU00995	NCU08490	NCU00806
	NCU08217	NCU00215	NCU10009	NCU06526
	NCU08379	NCU06711	NCU09159	NCU01027
	NCU02681	NCU00814	NCU05958	NCU03267
	NCU08897	NCU07319	NCU00560	NCU16627
	NCU00169	NCU00905	NCU06986	NCU09152
	NCU06333	NCU05706	NCU01989	NCU08776
	NCU04127	NCU01067	NCU03028	NCU10040
	NCU07746	NCU01052	NCU01589	NCU05382
	NCU03083	NCU08490	NCU05164	NCU00704
	NCU06763	NCU03413	NCU00121	NCU09265
	NCU08764	NCU00669	NCU02615	NCU01432
	NCU10039	NCU05899	NCU00954	NCU01741
	NCU00918	NCU05154	NCU04048	NCU10352
	NCU01879	NCU09868	NCU08957	NCU01689
	NCU04360	NCU00148	NCU09844	NCU06779
	NCU05277	NCU07033	NCU03646	NCU02951
	NCU06400	NCU03810	NCU06319	NCU00067
	NCU09283	NCU01947	NCU04246	NCU07516
	NCU05315	NCU04466	NCU16490	NCU12132
	NCU07425	NCU09844	NCU00904	NCU08781
	NCU03459	NCU09806	NCU10603	NCU01170
	NCU06242	NCU01468	NCU09419	NCU09223
	NCU06704	NCU02130	NCU08895	NCU02132
	NCU01898	NCU02478	NCU01118	NCU08539
	NCU03152	NCU09674	NCU00061	NCU09134
	NCU03636	NCU16549	NCU06265	NCU02301
	NCU06710	NCU06276	NCU09602	NCU07565
	NCU07273	NCU08379	NCU00163	NCU03317
	NCU07545	NCU02065	NCU04670	NCU01596
	NCU09806	NCU06884	NCU04194	NCU05056
	NCU10035	NCU03946	NCU03388	NCU09959
	NCU02164	NCU02378	NCU04760	NCU00696
	NCU03681	NCU04410	NCU08356	NCU03613
	NCU03881	NCU05637	NCU03548	NCU02214
	NCU04046	NCU04112	NCU16347	NCU00669
	NCU06237	NCU06116	NCU06256	NCU02701
	NCU08091	NCU01805	NCU06318	NCU03887
	NCU07491	NCU02752	NCU02201	NCU16750
	NCU16503	NCU02415	NCU08475	NCU03689
	NCU01052	NCU02750	NCU02692	NCU02616
	NCU11236	NCU08217	NCU02976	NCU01113
	NCU12084	NCU06260	NCU01781	NCU08118
	NCU16653	NCU05012	NCU08986	NCU16387
	NCU16716	NCU01607	NCU07960	NCU00976
	NCU00984	NCU10314	NCU16817	NCU10046
	NCU09152	NCU07125	NCU09004	NCU05063
	NCU02138	NCU02681	NCU02335	NCU07417
	NCU02877	NCU08603	NCU02175	NCU09484
	NCU08229	NCU03202	NCU11240	NCU07746
	NCU09108	NCU02349	NCU07385	NCU05788
	NCU00585	NCU06265	NCU09403	NCU08720
	NCU01886	NCU01002	NCU02512	NCU16362
	NCU04544	NCU09958	NCU04102	NCU05147
	NCU08986	NCU08291	NCU07366	NCU10359
	NCU09241	NCU05616	NCU10276	NCU07319
	NCU09403	NCU04293	NCU02977	NCU01760
	NCU09711	NCU03146	NCU00379	NCU05569
	NCU03079	NCU08023	NCU00450	NCU05718
	NCU02750	NCU05807	NCU03067	NCU08658
	NCU00214	NCU10225	NCU01220	NCU04063
	NCU06460	NCU00246	NCU10239	NCU01185
	NCU07037	NCU03367	NCU06276	NCU03305
	NCU09402	NCU00624	NCU07325	NCU15830
	NCU09263	NCU02974	NCU16646	NCU16724
	NCU00026	NCU00121	NCU05693	NCU08379
	NCU00282	NCU07279	NCU16397	NCU03696
	NCU04193	NCU06215	NCU01422	NCU16320
	NCU04194	NCU00965	NCU06342	NCU00788
	NCU01193	NCU07888	NCU04364	NCU16991
	NCU02718	NCU09248	NCU02004	NCU01912
	NCU03506	NCU05718	NCU03105	NCU03732
	NCU08847	NCU04457	NCU04936	NCU01978
	NCU08957	NCU04898	NCU01956	NCU06959
	NCU09252	NCU11399	NCU09534	NCU05526
	NCU03388	NCU17105	NCU01865	NCU05693
	NCU04493	NCU02798	NCU07067	NCU06874
	NCU01068	NCU06779	NCU07135	NCU06589
	NCU10603	NCU06256	NCU09324	NCU09770
	NCU01063	NCU02270	NCU08273	NCU10069
	NCU02739	NCU05851	NCU03993	NCU06445
	NCU05131	NCU05691	NCU02691	NCU09663
	NCU06406	NCU02890	NCU04088	NCU02380
	NCU08281	NCU03381	NCU02748	NCU09276
	NCU16318	NCU00262	NCU03679	NCU09547
	NCU06999	NCU04380	NCU04058	NCU02739
	NCU02814	NCU00503	NCU01478	NCU06815
	NCU09760	NCU08267	NCU03205	NCU03981
	NCU02932	NCU08339	NCU03571	NCU08065
	NCU06583	NCU00060	NCU00585	NCU01047
	NCU05726	NCU07134	NCU04197	NCU07841
	NCU10809	NCU07297	NCU09685	NCU07539
	NCU02913	NCU05136	NCU01816	NCU05050
	NCU00716	NCU07135	NCU00060	NCU08533
	NCU07817	NCU09536	NCU05502	NCU08378
	NCU00064	NCU07665	NCU03898	NCU01147
	NCU04262	NCU04063	NCU02463	NCU03375
	NCU08127	NCU01312	NCU07881	NCU02959
	NCU04168	NCU06105	NCU07379	NCU04376
	NCU00061	NCU08599	NCU02100	NCU00104
	NCU02349	NCU06029	NCU11158	NCU02294
	NCU04726	NCU07940	NCU07279	NCU06368
	NCU04167	NCU06787	NCU02354	NCU03382
	NCU04223	NCU07530	NCU03908	NCU07931
	NCU02702	NCU00245	NCU00939	NCU02365
	NCU09832	NCU03168	NCU01795	NCU04017
	NCU08779	NCU01793	NCU03282	NCU16376
	NCU09791	NCU11187	NCU04160	NCU02921
	NCU03328	NCU00992	NCU16992	NCU04373
	NCU09041	NCU01176	NCU09502	NCU01230
	NCU04885	NCU03503	NCU02200	NCU03507
	NCU07326	NCU09403	NCU06382	NCU08962
	NCU04870	NCU00026	NCU05900	NCU00490
	NCU08785	NCU07435	NCU03648	NCU08005
	NCU09491	NCU06763	NCU00214	NCU00965
	NCU09664	NCU09498	NCU04518	NCU16587
	NCU09976	NCU02269	NCU08281	NCU11337
	NCU05133	NCU04364	NCU02666	NCU06067
	NCU08398	NCU06048	NCU07082	NCU04444
	NCU06123	NCU03876	NCU02755	NCU07050
	NCU09390	NCU05958	NCU01465	NCU09970
	NCU10506	NCU09108	NCU02972	NCU06095
	NCU16942	NCU06694	NCU09663	NCU12097
	NCU03263	NCU09748	NCU00005	NCU02704
	NCU06342	NCU02519	NCU03710	NCU04375
	NCU03243	NCU04090	NCU04637	NCU03694
	NCU07473	NCU04523	NCU00957	NCU01002
	NCU03903	NCU03914	NCU07241	NCU02706
	NCU01945	NCU02577	NCU06761	NCU01797
	NCU09199	NCU06330	NCU01275	NCU07891
	NCU07823	NCU12126	NCU04260	NCU00162
	NCU00055	NCU08388	NCU16555	NCU05776
	NCU04657	NCU01817	NCU06420	NCU11098
	NCU09169	NCU04003	NCU03661	NCU06784
	NCU05535	NCU01865		NCU02364
	NCU02179	NCU09802		NCU08928
	NCU02850	NCU09335		NCU12111
	NCU07723	NCU01740		NCU06839
	NCU10546	NCU03819		NCU03459
	NCU04264	NCU01296		NCU09573
	NCU07293	NCU16423		NCU04589
	NCU05852	NCU02455		NCU11370
	NCU02153	NCU02134		NCU16346
	NCU08860	NCU06666		NCU09567
	NCU05980	NCU03388		NCU03530
	NCU06250	NCU08355		NCU09953
	NCU00515	NCU09216		NCU02030
	NCU04274	NCU06387		NCU08363
	NCU02455	NCU08345		NCU01361
	NCU02490	NCU02515		NCU05649
	NCU01200	NCU07358		NCU02425
	NCU11399	NCU06550		NCU09664
	NCU03460	NCU05276		NCU01666
	NCU01794	NCU02352		NCU01672
	NCU10497	NCU08733		NCU16775
	NCU16845	NCU03254		NCU04445
	NCU11248	NCU09101		NCU05477
	NCU04203	NCU16477		NCU02112
	NCU07404	NCU04049		NCU07886
	NCU05606	NCU04656		NCU00213
	NCU02541	NCU11215		NCU07871
	NCU07965	NCU04633		NCU06041
	NCU03995	NCU06114		NCU01919
	NCU08363	NCU05395		NCU01748
	NCU05544	NCU09263		NCU02936
	NCU09332	NCU00560		NCU01517
	NCU02701	NCU03282		NCU04197
	NCU02515	NCU00835		NCU03753
	NCU11249	NCU01957		NCU16572
	NCU04205	NCU02989		NCU01635
	NCU00154	NCU09159		NCU16729
	NCU03221	NCU02404		NCU03637
	NCU04170	NCU00802		NCU00088
	NCU00600	NCU05384		NCU08531
	NCU05693	NCU05561		NCU05141
	NCU11181	NCU01912		NCU02668
	NCU08607	NCU00586		NCU02376
	NCU01342	NCU08957		NCU16653
	NCU04003	NCU06709		NCU09807
	NCU03800	NCU00868		NCU01116
	NCU04119	NCU00590		NCU00568
	NCU01878	NCU16646		NCU07435
	NCU02421	NCU10789		NCU03335
	NCU03024	NCU03063		NCU17171
	NCU01992	NCU01425		NCU03707
	NCU07319	NCU01411		NCU09296
	NCU00184	NCU06984		NCU05606
	NCU02885	NCU11185		NCU04744
	NCU00138	NCU04642		NCU04576
	NCU02175	NCU08811		NCU03435
	NCU03029	NCU02395		NCU01977
	NCU00230	NCU08809		NCU00072
	NCU08998	NCU07112		NCU08708
	NCU01320	NCU02214		NCU03658
	NCU02547	NCU03538		NCU05386
	NCU04771	NCU11248		NCU11313
	NCU04736	NCU06707		NCU02847
	NCU08490	NCU16503		NCU06591
	NCU07711	NCU02421		NCU04040
	NCU07530	NCU05123		NCU07975
	NCU08489	NCU03591		NCU01124
	NCU06380	NCU00061		NCU06938
	NCU10763	NCU06762		NCU05550
	NCU00025	NCU04404		NCU07144
	NCU07894	NCU01945		NCU04635
	NCU07129	NCU02201		NCU04637
	NCU03783	NCU03200		NCU00146
	NCU03171	NCU06333		NCU01729
	NCU10732	NCU02460		NCU05752
	NCU08408	NCU04034		NCU03643
	NCU00010	NCU07277		NCU07939
	NCU03776	NCU07253		NCU10762
	NCU00290	NCU02795		NCU03413
	NCU09771	NCU06283		NCU04128
	NCU00821	NCU11180		NCU01327
	NCU02582	NCU00813		NCU00524
	NCU09698	NCU03284		NCU02567
	NCU00782	NCU02696		NCU03153
	NCU01231	NCU04615		NCU04208
	NCU06860	NCU01456		NCU03270
	NCU16370	NCU03630		NCU07232
	NCU02134	NCU06239		NCU04278
	NCU10810	NCU04950		NCU02224
	NCU03043	NCU06369		NCU08901
	NCU03686	NCU06202		NCU06037
	NCU01958	NCU02826		NCU02395
	NCU05064	NCU02701		NCU03237
	NCU08634	NCU07716		NCU03186
	NCU03699	NCU00025		NCU16902
	NCU02576	NCU01703		NCU04404
	NCU00289	NCU03652		NCU01735
	NCU00054	NCU01236		NCU00250
	NCU04390	NCU02422		NCU03474
	NCU01924	NCU07441		NCU17018
	NCU00499	NCU07205		NCU03739
	NCU04272	NCU07387		NCU05628
	NCU01856	NCU03681		NCU05735
	NCU10006	NCU00392		NCU02797
	NCU01386	NCU11259		NCU05560
	NCU11187	NCU16422		NCU00152
	NCU00215	NCU01342		NCU04935
	NCU00787	NCU07063		NCU06433
	NCU03465	NCU03257		NCU12040
	NCU01815	NCU02548		NCU16423
	NCU07359	NCU08895		NCU07150
	NCU09886	NCU04430		NCU01048
	NCU00129	NCU07004		NCU00105
	NCU06200	NCU10036		NCU03111
	NCU10055	NCU01689		NCU00598
	NCU01327	NCU04282		NCU04730
	NCU01426	NCU09534		NCU01998
	NCU03202	NCU03295		NCU04003
	NCU03091	NCU01678		NCU00130
	NCU03318	NCU06875		NCU08733
	NCU04467	NCU02814		NCU07828
	NCU05565	NCU08763		NCU09611
	NCU07311	NCU02098		NCU17215
	NCU08599	NCU01393		NCU06317
	NCU09215	NCU07311		NCU07753
	NCU02761	NCU04638		NCU07125
	NCU04590	NCU09152		NCU05642
	NCU10225	NCU08655		NCU04148
	NCU00992	NCU02747		NCU03503
	NCU00995	NCU00056		NCU05603
	NCU02732	NCU03112		NCU03462
	NCU04906	NCU01201		NCU04997
	NCU07716	NCU09565		NCU06576
	NCU01835	NCU00912		NCU05843
	NCU03569	NCU04780		NCU09909
	NCU03654	NCU06651		NCU00525
	NCU06373	NCU07939		NCU08599
	NCU07079	NCU00913		NCU07129
	NCU00373	NCU01412		NCU01491
	NCU01076	NCU03355		NCU02314
	NCU05134	NCU08022		NCU02740
	NCU06125	NCU02929		NCU05873
	NCU08907	NCU11129		NCU07775
	NCU03646	NCU11240		NCU16381
	NCU05498	NCU05418		NCU09017
	NCU09786	NCU16681		NCU09868
	NCU02945	NCU07498		NCU05553
	NCU03248	NCU09004		NCU06390
	NCU04045	NCU03111		NCU02006
	NCU05822	NCU00421		NCU00335
	NCU08487	NCU07529		NCU07172
	NCU09224	NCU00035		NCU11181
	NCU10538	NCU03387		NCU06594
	NCU07787	NCU08091		NCU02416
	NCU09471	NCU03551		NCU07501
	NCU00024	NCU05514		NCU11245
	NCU00046	NCU09100		NCU04160
	NCU00870	NCU06647		NCU00498
	NCU08705	NCU04116		NCU02636
	NCU06255	NCU08641		NCU09085
	NCU00332	NCU04493		NCU02270
	NCU00449	NCU00005		NCU04194
	NCU00774	NCU16552		NCU09163
	NCU01039	NCU12057		NCU03087
	NCU02512	NCU00453		NCU03785
	NCU03287	NCU03297		NCU01457
	NCU03518	NCU04544		NCU00392
	NCU03604	NCU03694		NCU09602
	NCU03967	NCU08769		NCU01019
	NCU04034	NCU00490		NCU08360
	NCU04169	NCU09329		NCU06586
	NCU04197	NCU02544		NCU05004
	NCU04287	NCU00748		NCU06105
	NCU04346	NCU02615		NCU08023
	NCU04491	NCU03501		NCU08338
	NCU04550	NCU06420		NCU06200
	NCU04808	NCU04468		NCU00814
	NCU04905	NCU01233		NCU07940
	NCU05236	NCU11241		NCU12023
	NCU05303	NCU04590		NCU05499
	NCU05386	NCU04610		NCU00200
	NCU05395	NCU03067		NCU06214
	NCU05639	NCU16785		NCU02899
	NCU05864	NCU00980		NCU01632
	NCU06073	NCU08999		NCU06364
	NCU06691	NCU03335		NCU07778
	NCU07121	NCU08807		NCU03665
	NCU07769	NCU07314		NCU04228
	NCU08371	NCU02200		NCU09142
	NCU08491	NCU02017		NCU00412
	NCU08635	NCU02417		NCU06554
	NCU08820	NCU06983		NCU01589
	NCU09160	NCU16534		NCU08095
	NCU09325	NCU03590		NCU16898
	NCU09470	NCU01862		NCU09283
	NCU09472	NCU08340		NCU08383
	NCU09785	NCU00129		NCU04168
	NCU05136	NCU06385		NCU02042
	NCU16472	NCU04119		NCU06449
	NCU04389	NCU01764		NCU07827
	NCU09847	NCU05642		NCU06089
	NCU16875	NCU06334		NCU05219
	NCU00627	NCU09326		NCU01109
	NCU01509	NCU03091		NCU01580
	NCU01560	NCU01500		NCU05309
	NCU02637	NCU02753		NCU08445
	NCU04049	NCU10387		NCU07136
	NCU04053	NCU01322		NCU01481
	NCU04102	NCU06986		NCU04179
	NCU04369	NCU01465		NCU07062
	NCU04718	NCU06602		NCU02534
	NCU04914	NCU03908		NCU07075
	NCU05141	NCU11181		NCU09100
	NCU05723	NCU09215		NCU04475
	NCU05953	NCU09886		NCU07607
	NCU06220	NCU02732		NCU09467
	NCU07095	NCU09514		NCU04268
	NCU08150	NCU10055		NCU08804
	NCU08429	NCU08353		NCU00030
	NCU08431	NCU03981		NCU05364
	NCU08713	NCU02429		NCU08217
	NCU11260	NCU02759		NCU01713
	NCU16450	NCU16490		NCU08909
	NCU16460	NCU01177		NCU04021
	NCU16741	NCU02614		NCU08552
	NCU16776	NCU03465		NCU01947
	NCU16997	NCU05231		NCU04291
	NCU17044	NCU16511		NCU05060
		NCU00022		NCU04754
		NCU03944		NCU00730
		NCU04102		NCU08732
		NCU04009		NCU01907
		NCU07325		NCU04121
		NCU01878		NCU04907
		NCU02568		NCU03875
		NCU06739		NCU09270
		NCU16446		NCU01867
		NCU10035		NCU00787
		NCU04421		NCU00913
		NCU06200		NCU05755
		NCU06788		NCU16511
		NCU01219		NCU07311
		NCU03359		NCU07007
		NCU08195		NCU08603
		NCU06230		NCU00624
		NCU04513		NCU01703
		NCU04943		NCU09012
		NCU01327		NCU03870
		NCU01361		NCU10225
		NCU01143		NCU10789
		NCU06003		NCU06471
		NCU10810		NCU00138
		NCU03222		NCU04464
		NCU03221		NCU03934
		NCU02591		NCU06824
		NCU01055		NCU01146
		NCU08423		NCU06944
		NCU09771		NCU10883
		NCU05387		NCU08524
		NCU06198		NCU04172
		NCU02556		NCU04119
		NCU04803		NCU05224
		NCU04467		NCU06242
		NCU01387		NCU01163
		NCU04014		NCU00406
		NCU02117		NCU05285
		NCU05255		NCU00446
		NCU00379		NCU03071
		NCU07658		NCU11219
		NCU04363		NCU00418
		NCU06746		NCU04385
		NCU02120		NCU02780
		NCU00725		NCU03949
		NCU07992		NCU16993
		NCU01679		NCU06505
		NCU00784		NCU03352
		NCU11173		NCU07569
		NCU02128		NCU01184
		NCU11312		NCU05010
		NCU03686		NCU09865
		NCU02801		NCU06676
		NCU16374		NCU10393
		NCU09301		NCU07608
		NCU02490		NCU08868
		NCU02690		NCU07770
		NCU08744		NCU05578
		NCU09566		NCU04547
		NCU00119		NCU05839
		NCU01389		NCU01148
		NCU09415		NCU07046
		NCU03444		NCU06832
		NCU02153		NCU07000
		NCU02685		NCU05689
		NCU09817		NCU00725
		NCU10497		NCU07869
		NCU11246		NCU11201
		NCU07497		NCU02165
		NCU07366		NCU01268
		NCU02202		NCU05602
		NCU00916		NCU02531
		NCU02386		NCU06402
		NCU01992		NCU02808
		NCU04520		NCU07945
		NCU05313		NCU00488
		NCU01815		NCU10038
		NCU01501		NCU07547
		NCU00967		NCU09456
		NCU02403		NCU06645
		NCU00956		NCU00119
		NCU03317		NCU11118
		NCU07367		NCU02455
		NCU16555		NCU08016
		NCU04726		NCU09216
		NCU06242		NCU05508
		NCU16845		NCU17060
		NCU07434		NCU06607
		NCU04359		NCU03381
		NCU03318		NCU01254
		NCU06966		NCU08261
		NCU01481		NCU07824
		NCU00100		NCU09649
		NCU06893		NCU02223
		NCU07015		NCU10810
		NCU06386		NCU02599
		NCU06402		NCU02761
		NCU00751		NCU07082
		NCU03110		NCU00751
		NCU05667		NCU08560
		NCU08273		NCU06917
		NCU05279		NCU07615
		NCU09710		NCU06333
		NCU01648		NCU00183
		NCU06447		NCU01084
		NCU03043		NCU05903
		NCU01794		NCU05887
		NCU01041		NCU01771
		NCU00494		NCU03992
		NCU03881		NCU01784
		NCU09076		NCU06781
		NCU10066		NCU06579
		NCU08351		NCU01541
		NCU09107		NCU00182
		NCU06676		NCU08842
		NCU07552		NCU08487
		NCU07067		NCU16405
		NCU00631		NCU07005
		NCU16399		NCU06949
		NCU07425		NCU00302
		NCU06404		NCU02686
		NCU00918		NCU09779
		NCU00182		NCU02079
		NCU08334		NCU01790
		NCU01879		NCU03851
		NCU09791		NCU03243
		NCU02394		NCU08803
		NCU00157		NCU05598
		NCU01444		NCU06697
		NCU08928		NCU00597
		NCU03891		NCU03852
		NCU03800		NCU04110
		NCU03497		NCU06061
		NCU00072		NCU01914
		NCU06985		NCU09913
		NCU04324		NCU00274
		NCU04730		NCU02563
		NCU06457		NCU05259
		NCU11085		NCU06227
		NCU02268		NCU01012
		NCU02353		NCU01355
		NCU04251		NCU07780
		NCU11041		NCU08292
		NCU03047		NCU02222
		NCU04770		NCU00373
		NCU11158		NCU08713
		NCU05959		NCU02316
		NCU02299		NCU07463
		NCU07110		NCU06278
		NCU09888		NCU09633
		NCU05132		NCU00562
		NCU01902		NCU08762
		NCU09874		NCU09479
		NCU02418		NCU07905
		NCU08961		NCU00362
		NCU03905		NCU02088
		NCU01278		NCU16526
		NCU03739		NCU02344
		NCU01781		NCU00010
		NCU01927		NCU03735
		NCU01426		NCU08437
		NCU01739		NCU10075
		NCU00164		NCU05084
		NCU03070		NCU09491
		NCU06981		NCU08925
		NCU11338		NCU08507
		NCU06717		NCU05387
		NCU07727		NCU05620
		NCU03661		NCU07920
		NCU09770		NCU00548
		NCU09281		NCU04941
		NCU07359		NCU16430
		NCU02761		NCU11237
		NCU08333		NCU17185
		NCU00939		NCU12151
		NCU04255		NCU08954
		NCU04906		NCU03890
		NCU04628		NCU06412
		NCU00155		NCU07668
		NCU06113		NCU02084
		NCU00898		NCU03714
		NCU02957		NCU10292
		NCU00902		NCU00849
		NCU02164		NCU07998
		NCU07491		NCU10763
		NCU00101		NCU00995
		NCU09741		NCU04314
		NCU09422		NCU01266
				NCU00226
				NCU05176
				NCU07962
				NCU01739
				NCU04898
				NCU02120
				NCU00811
				NCU08644
				NCU07951
				NCU00188
				NCU09699
				NCU05202
				NCU17187
				NCU02584
				NCU07309
				NCU00710
				NCU00600
				NCU07545
				NCU04453
				NCU00970
				NCU16875
				NCU03167
				NCU00124
				NCU05686
				NCU09425
				NCU00201
				NCU05823
				NCU04265
				NCU16374
				NCU03207
				NCU05616
				NCU02398
				NCU05647
				NCU07819
				NCU09519
				NCU09387
				NCU02903
				NCU03755
				NCU07584
				NCU16971
				NCU01159
				NCU11345
				NCU00552
				NCU10772
				NCU05821
				NCU02693
				NCU08089
				NCU09566
				NCU02424
				NCU10904
				NCU06644
				NCU00435
				NCU06186
				NCU05662
				NCU04671
				NCU06419
				NCU16846
				NCU02358
				NCU05888
				NCU09809
				NCU05145
				NCU08355
				NCU07152
				NCU02663
				NCU00912
				NCU01985
				NCU00847
				NCU04369
				NCU16404
				NCU10092
				NCU08075
				NCU09199
				NCU06163
				NCU05480
				NCU03240
				NCU09504
				NCU11046
				NCU02432
				NCU04467
				NCU02349
				NCU08542
				NCU09214
				NCU04381
				NCU00493
				NCU16967
				NCU10775
				NCU00084
				NCU06465
				NCU04478
				NCU06394
				NCU08027
				NCU00154
				NCU04521
				NCU10239
				NCU09874
				NCU01246
				NCU03122
				NCU00398
				NCU09738
				NCU00442
				NCU10546
				NCU06218
				NCU10311
				NCU10027
				NCU06024
				NCU11236
				NCU08478
				NCU04270
				NCU07858
				NCU17167
				NCU09129
				NCU02199
				NCU01275
				NCU07358
				NCU05770
				NCU02725
				NCU06481
				NCU00089
				NCU01430
				NCU17263
				NCU06371
				NCU09669
				NCU02943
				NCU09433
				NCU01336
				NCU04218
				NCU04122
				NCU06386
				NCU00646
				NCU05165
				NCU04798
				NCU08007
				NCU08022
				NCU03182
				NCU17031
				NCU07023
				NCU07741
				NCU06430
				NCU09362
				NCU03645
				NCU16857
				NCU00878
				NCU04207
				NCU03208
				NCU05186
				NCU16461
				NCU16448
				NCU06584
				NCU07484
				NCU01334
				NCU08680
				NCU01561
				NCU03383
				NCU11367
				NCU04345
				NCU02746
				NCU08561
				NCU09259
				NCU05345
				NCU06203
				NCU06655
				NCU17073
				NCU07658
				NCU06760
				NCU01509
				NCU02783
				NCU04264
				NCU02071
				NCU07789
				NCU05383
				NCU06250
				NCU16785
				NCU09998
				NCU07582
				NCU06869
				NCU08508
				NCU09805
				NCU04276
				NCU04398
				NCU02091
				NCU04950
				NCU17019
				NCU01698
				NCU10430
				NCU09102
				NCU03355
				NCU07200
				NCU05808
				NCU00793
				NCU00882
				NCU04436
				NCU06669
				NCU03313
				NCU08811
				NCU08348
				NCU04533
				NCU02779
				NCU09049
				NCU09691
				NCU07020
				NCU03449
				NCU01052
				NCU07575
				NCU09480
				NCU03553
				NCU05535
				NCU06338
				NCU02341
				NCU04590
				NCU10897
				NCU08734
				NCU03892
				NCU08769
				NCU06553
				NCU00444
				NCU05581
				NCU05582
				NCU02263
				NCU02813
				NCU10468
				NCU01009
				NCU00993
				NCU09430
				NCU05566
				NCU03029
				NCU02490
				NCU01655
				NCU02697
				NCU16746
				NCU05071
				NCU03158
				NCU00321
				NCU02409
				NCU02483
				NCU06146
				NCU04509
				NCU01654
				NCU02542
				NCU04059
				NCU07848
				NCU02431
				NCU09378
				NCU16890
				NCU05017
				NCU08978
				NCU06103
				NCU17272
				NCU05100
				NCU02930
				NCU02308
				NCU02683
				NCU04175
				NCU00054
				NCU09820
				NCU06946
				NCU06170
				NCU05751
				NCU07019
				NCU09178
				NCU02328
				NCU10036
				NCU04142
				NCU05944
				NCU08530
				NCU17278
				NCU04619
				NCU10276
				NCU16411
				NCU02717
				NCU09370
				NCU02391
				NCU00355
				NCU02659
				NCU09648
				NCU16827
				NCU01992
				NCU08349
				NCU04006
				NCU03648
				NCU02799
				NCU07999
				NCU05964
				NCU03886
				NCU04644
				NCU16538
				NCU08418
				NCU02388
				NCU10497
				NCU00224
				NCU02225
				NCU03799
				NCU04324
				NCU04283
				NCU06409
				NCU06822
				NCU00210
				NCU10537
				NCU08006
				NCU10518
				NCU03402
				NCU01844
				NCU08034
				NCU04466
				NCU07561
				NCU00431
				NCU08892
				NCU16422
				NCU01150
				NCU06202
				NCU05479
				NCU05400
				NCU00215
				NCU08130
				NCU07326
				NCU07464
				NCU03076
				NCU05276
				NCU02759
				NCU03554
				NCU11259
				NCU12114
				NCU02532
				NCU11311
				NCU00855
				NCU00136
				NCU05935
				NCU01426
				NCU03877
				NCU02085
				NCU07004
				NCU00239
				NCU07738
				NCU07338
				NCU04293
				NCU11040
				NCU09181
				NCU01303
				NCU09255
				NCU01409
				NCU04742
				NCU02973
				NCU03386
				NCU02417
				NCU03231
				NCU09195
				NCU09055
				NCU12131
				NCU09060
				NCU01179
				NCU03468
				NCU09765
				NCU00826
				NCU07730
				NCU06608
				NCU00773
				NCU16754
				NCU02852
				NCU00324
				NCU06423
				NCU01591
				NCU07997
				NCU04188
				NCU02325
				NCU00399
				NCU03195
				NCU03591
				NCU04380
				NCU01284
				NCU00900
				NCU08949
				NCU03584
				NCU16763
				NCU01877
				NCU02682
				NCU07996
				NCU06414
				NCU03800
				NCU09031
				NCU07970
				NCU06715
				NCU07916
				NCU16805
				NCU06191
				NCU06057
				NCU01090
				NCU08998
				NCU04507
				NCU12022
				NCU05600
				NCU07742
				NCU02613
				NCU17281
				NCU03509
				NCU03718
				NCU03417
				NCU00246
				NCU09802
				NCU03899
				NCU16357
				NCU16659
				NCU02413
				NCU08712
				NCU06006
				NCU01169
				NCU00533
				NCU03213
				NCU03235
				NCU03518
				NCU09368
				NCU08340
				NCU07925
				NCU02996
				NCU02904
				NCU10051
				NCU03290
				NCU01008
				NCU04520
				NCU00865
				NCU16394
				NCU00456
				NCU07032
				NCU01195
				NCU02187
				NCU08126
				NCU00430
				NCU03935
				NCU08271
				NCU00363
				NCU02035
				NCU09065
				NCU09812
				NCU02039
				NCU03212
				NCU00717
				NCU04042
				NCU07966
				NCU02134
				NCU04132
				NCU02347
				NCU00306
				NCU05068
				NCU04117
				NCU07839
				NCU09231
				NCU02545
				NCU09215
				NCU00470
				NCU01157
				NCU08631
				NCU09862
				NCU09551
				NCU09168
				NCU00497
				NCU05122
				NCU08317
				NCU06315
				NCU07393
				NCU10932
				NCU01004
				NCU01769
				NCU04874
				NCU09703
				NCU09354
				NCU03416
				NCU03203
				NCU01943
				NCU06428
				NCU09189
				NCU00035
				NCU06711
				NCU02519
				NCU08565
				NCU06235
				NCU02731
				NCU02713
				NCU03206
				NCU01705
				NCU07517
				NCU03446
				NCU03498
				NCU08967
				NCU06616
				NCU01063
				NCU02872
				NCU08024
				NCU09046
				NCU04493
				NCU08314
				NCU06404
				NCU02624
				NCU07860
				NCU17067
				NCU05710
				NCU07907
				NCU09327
				NCU05756
				NCU05778
				NCU03751
				NCU08429
				NCU08310
				NCU16861
				NCU06672
				NCU11357
				NCU04751
				NCU00170
				NCU12112
				NCU09312
				NCU00698
				NCU03897
				NCU09248
				NCU02003
				NCU01882
				NCU04325
				NCU02550
				NCU02167
				NCU07681
				NCU06774
				NCU02109
				NCU06352
				NCU02504
				NCU09233
				NCU09171
				NCU07140
				NCU05648
				NCU08772
				NCU09640
				NCU06661
				NCU01278
				NCU03835
				NCU03330
				NCU03395
				NCU06720
				NCU05507
				NCU11289
				NCU00447
				NCU12156
				NCU04060
				NCU05783
				NCU10659
				NCU00263
				NCU16341
				NCU05296
				NCU07523
				NCU09523
				NCU01310
				NCU16323
				NCU03298
				NCU10595
				NCU06992
				NCU00438
				NCU07542
				NCU02383
				NCU08527
				NCU16550
				NCU04418
				NCU00214
				NCU04630
				NCU09236
				NCU04994
				NCU03675
				NCU00654
				NCU09827
				NCU10381
				NCU09278
				NCU09704
				NCU04069
				NCU04124
				NCU05787
				NCU09445
				NCU06459
				NCU07107
				NCU11196
				NCU06643
				NCU06940
				NCU06426
				NCU17186
				NCU04882
				NCU03531
				NCU04190
				NCU01792
				NCU01563
				NCU03268
				NCU06150
				NCU03657
				NCU12026
				NCU08489
				NCU09324
				NCU04778
				NCU01096
				NCU11291
				NCU11340
				NCU09775
				NCU00894
				NCU06475
				NCU07530
				NCU02944
				NCU04089
				NCU05495
				NCU03113
				NCU03539
				NCU02268
				NCU01964
				NCU03850
				NCU09061
				NCU07971
				NCU00748
				NCU04524
				NCU05121
				NCU04192
				NCU02022
				NCU00619
				NCU04273
				NCU00144
				NCU09976
				NCU16489
				NCU05077
				NCU01476
				NCU04019
				NCU05574
				NCU04209
				NCU08339
				NCU16776
				NCU05707
				NCU08020
				NCU07276
				NCU08069
				NCU01869
				NCU03344
				NCU09162
				NCU06810
				NCU09650
				NCU04760
				NCU06309
				NCU00123
				NCU01782
				NCU07769
				NCU04252
				NCU04940
				NCU05031
				NCU03611
				NCU08797
				NCU03200
				NCU02126
				NCU12084
				NCU02375
				NCU09653
				NCU09277
				NCU00862
				NCU05824
				NCU01871
				NCU06689
				NCU05918
				NCU11399
				NCU00083
				NCU05039
				NCU04725
				NCU05414
				NCU03495
				NCU06424
				NCU01989
				NCU06876
				NCU08881
				NCU08288
				NCU09130
				NCU02902
				NCU07355
				NCU05045
				NCU16497
				NCU01006
				NCU03659
				NCU06585
				NCU16385
				NCU05805
				NCU06778
				NCU04008
				NCU03441
				NCU07791
				NCU02842
				NCU00492
				NCU07973
				NCU08538
				NCU01484
				NCU08278
				NCU00528
				NCU09232
				NCU00400
				NCU00668
				NCU08199
				NCU07919
				NCU00986
				NCU05807
				NCU02310
				NCU08216
				NCU02034
				NCU08345
				NCU04632
				NCU07906
				NCU05864
				NCU03368
				NCU09873
				NCU00254
				NCU09500
				NCU00176
				NCU03452
				NCU09562
				NCU00163
				NCU02730
				NCU05264
				NCU17107
				NCU03546
				NCU16468
				NCU06418
				NCU05454
				NCU00954
				NCU02737
				NCU01931
				NCU07110
				NCU09299
				NCU02192
				NCU16353
				NCU04931
				NCU07072
				NCU02059
				NCU08398
				NCU06123
				NCU07976
				NCU09798
				NCU06973
				NCU16397
				NCU01597
				NCU09402
				NCU01161
				NCU04269
				NCU00565
				NCU01928
				NCU03354
				NCU04591
				NCU00318
				NCU00361
				NCU04655
				NCU02372
				NCU15831
				NCU16939
				NCU03080
				NCU01855
				NCU06330
				NCU05315
				NCU09318
				NCU09739
				NCU06153
				NCU04244
				NCU11295
				NCU07754
				NCU03485
				NCU02260
				NCU06625
				NCU01521
				NCU06847
				NCU08230
				NCU03818
				NCU01456
				NCU02379
				NCU04782
				NCU02589
				NCU09574
				NCU08039
				NCU07322
				NCU10055
				NCU01910
				NCU03881
				NCU08955
				NCU00638
				NCU06850
				NCU09721
				NCU00477
				NCU06193
				NCU03461
				NCU07583
				NCU00209
				NCU03488
				NCU00747
				NCU05959
				NCU01779
				NCU05607
				NCU16617
				NCU02796
				NCU04279
				NCU05354
				NCU01548
				NCU09609
				NCU08939
				NCU03792
				NCU02153
				NCU04872
				NCU06224
				NCU16912
				NCU05062
				NCU01093
				NCU02919
				NCU08195
				NCU05198
				NCU00973
				NCU06573
				NCU16477
				NCU06710
				NCU05883
				NCU07990
				NCU16794
				NCU03209
				NCU03840
				NCU00714
				NCU10035
				NCU01794
				NCU00158
				NCU04191
				NCU17251
				NCU05127
				NCU03651
				NCU08810
				NCU03370
				NCU01407
				NCU09582
				NCU06007
				NCU09864
				NCU09166
				NCU09908
				NCU09382
				NCU04663
				NCU01343
				NCU06678
				NCU00611
				NCU00554
				NCU03164
				NCU05565
				NCU06763
				NCU00189
				NCU02119
				NCU03569
				NCU05730
				NCU07163
				NCU00868
				NCU04741
				NCU02890
				NCU08274
				NCU09786
				NCU06732
				NCU04047
				NCU03112
				NCU03701
				NCU10031
				NCU06792
				NCU05981
				NCU05481
				NCU04526
				NCU05292
				NCU16625
				NCU06761
				NCU06581
				NCU11059
				NCU08305
				NCU10387
				NCU09342
				NCU06279
				NCU01235
				NCU03294
				NCU07493
				NCU03444
				NCU03363
				NCU05809
				NCU01493
				NCU09623
				NCU00803
				NCU00663
				NCU06215
				NCU08771
				NCU08961
				NCU03590
				NCU00879
				NCU03636
				NCU00918
				NCU00450
				NCU03123
				NCU00786
				NCU04249
				NCU08011
				NCU05890
				NCU11322
				NCU01850
				NCU01763
				NCU04367
				NCU08048
				NCU01296
				NCU00014
				NCU02177
				NCU07141
				NCU07018
				NCU03043
				NCU06411
				NCU09818
				NCU01678
				NCU02038
				NCU02396
				NCU01325
				NCU00220
				NCU01337
				NCU00728
				NCU00972
				NCU00408
				NCU07399
				NCU01205
				NCU16306
				NCU05307
				NCU02477
				NCU02669
				NCU07703
				NCU02570
				NCU15834
				NCU03984
				NCU03514
				NCU00529
				NCU01813
				NCU08543
				NCU04984
				NCU01545
				NCU04996
				NCU01419
				NCU03719
				NCU02590
				NCU07312
				NCU09658
				NCU02259
				NCU00449
				NCU04081
				NCU07335
				NCU03991
				NCU03838
				NCU08395
				NCU07021
				NCU01667
				NCU06740
				NCU00980
				NCU08070
				NCU08932
				NCU08956
				NCU04014
				NCU01285
				NCU07487
				NCU04497
				NCU00206
				NCU04277
				NCU08432
				NCU01848
				NCU07176
				NCU07745
				NCU16336
				NCU01967
				NCU04187
				NCU16361
				NCU07758
				NCU03628
				NCU01441
				NCU03218
				NCU11246
				NCU00175
				NCU08066
				NCU10073
				NCU01615
				NCU01835
				NCU04641
				NCU09310
				NCU05113
				NCU00687
				NCU09761
				NCU09200
				NCU02566
				NCU02510
				NCU03360
				NCU02617
				NCU03925
				NCU00641
				NCU09419
				NCU09581
				NCU06928
				NCU01965
				NCU02521
				NCU07991
				NCU17247
				NCU03220
				NCU07101
				NCU03288
				NCU01806
				NCU03172
				NCU01187
				NCU01425
				NCU06254
				NCU08469
				NCU04748
				NCU17154
				NCU06666
				NCU05410
				NCU03465
				NCU04505
				NCU00199
				NCU09335
				NCU06862
				NCU05990
				NCU06515
				NCU17231
				NCU04421
				NCU08521
				NCU10417
				NCU07908
				NCU04854
				NCU02414
				NCU06531
				NCU06756
				NCU02423
				NCU08612
				NCU02838
				NCU04392
				NCU04610
				NCU07660
				NCU05231
				NCU04939
				NCU05700
				NCU00871
				NCU07881
				NCU05882
				NCU09293
				NCU06663
				NCU08789
				NCU01261
				NCU05936
				NCU01942
				NCU00208
				NCU00688
				NCU04095
				NCU09436
				NCU04508
				NCU04137
				NCU01320
				NCU11187
				NCU09767
				NCU08866
				NCU01883
[truncated: 2,344 more rows]

## Sheet: p2
The comparison is done to p3_t367110_Neu_crass_v12 containing 10813 annotated genes.
223 out of 223 genes are found:
NCU00035T0 NCU00129T0 NCU00146T0 NCU00162T0 NCU00169T0 NCU00182T0 NCU00184T0 NCU00215T0 NCU00247T0 NCU00490T0 NCU00493T0 NCU00598T0 NCU00624T0 NCU00669T0 NCU00725T0 NCU00787T0 NCU00813T0 NCU00814T0 NCU00898T0 NCU00918T0 NCU00953T0 NCU00965T0 NCU00968T0 NCU00984T0 NCU00992T0 NCU00995T0 NCU01052T0 NCU01146T0 NCU01268T0 NCU01296T0 NCU01318T0 NCU01327T0 NCU01342T0 NCU01426T0 NCU01501T0 NCU01648T0 NCU…
FUNCTIONAL CATEGORY	abs SET	rel SET	genes SET	abs GENOME	rel GENOME	rel SET/rel GENOME	P-VALUE
01 METABOLISM	60	26.9	NCU00669T0 NCU00984T0 NCU01912T0 NCU01945T0 NCU02134T0 NCU02550T0 NCU03029T0 NCU03243T0 NCU03317T0 NCU09199T0 NCU09216T0 NCU09332T0 NCU09333T0 NCU09821T0 NCU10497T0 NCU11187T0 NCU11248T0 NCU11249T0 NCU16423T0 NCU01648T0 NCU03503T0 NCU06779T0 NCU08743T0 NCU00035T0 NCU00129T0 NCU06202T0 NCU06230T0 NCU06260T0 NCU08998T0 NCU10763T0 NCU11180T0 NCU11399T0 NCU04898T0 NCU04906T0 NCU05160T0 NCU06369T0 NCU…	2950	27.2	0.988971	0.5764
01.01 amino acid metabolism	3	1.34	NCU09199T0 NCU11249T0 NCU08998T0	478	4.42	0.303167	1
01.01.03 assimilation of ammonia, metabolism of the glutamate group	1	0.44	NCU08998T0	102	0.94	0.468085	1
01.01.03.05 metabolism of arginine	1	0.44	NCU08998T0	39	0.36	1.22222	0.556991
01.01.03.05.01 biosynthesis of arginine	1	0.44	NCU08998T0	26	0.24	1.83333	0.418676
01.01.09 metabolism of the cysteine - aromatic group	1	0.44	NCU09199T0	179	1.65	0.266667	1
01.01.09.05 metabolism of tyrosine	1	0.44	NCU09199T0	43	0.39	1.12821	0.59255
01.01.09.05.02 degradation of tyrosine	1	0.44	NCU09199T0	20	0.18	2.44444	0.341078
01.02 nitrogen, sulfur and selenium metabolism	3	1.34	NCU03029T0 NCU08998T0 NCU10763T0	220	2.03	0.660099	1
01.02.07 regulation of nitrogen, sulfur and selenium metabolism	2	0.89	NCU03029T0 NCU08998T0	49	0.45	1.97778	0.268138
01.03 nucleotide/nucleoside/nucleobase metabolism	8	3.58	NCU01945T0 NCU02134T0 NCU11187T0 NCU16423T0 NCU06260T0 NCU06386T0 NCU08271T0 NCU10762T0	435	4.02	0.890547	1
01.03.01 purin nucleotide/nucleoside/nucleobase metabolism	4	1.79	NCU01945T0 NCU11187T0 NCU06386T0 NCU08271T0	151	1.39	1.28777	0.378723
01.03.04 pyrimidine nucleotide/nucleoside/nucleobase metabolism	1	0.44	NCU10762T0	90	0.83	0.53012	1
01.03.16 polynucleotide degradation	2	0.89	NCU02134T0 NCU16423T0	125	1.15	0.773913	1
01.04 phosphate metabolism	13	5.82	NCU11187T0 NCU08743T0 NCU06202T0 NCU06230T0 NCU06260T0 NCU04898T0 NCU05160T0 NCU08271T0 NCU10762T0 NCU03591T0 NCU03819T0 NCU04161T0 NCU03982T0	620	5.73	1.01571	0.516708
01.04.04 regulation of phosphate metabolism	1	0.44	NCU08743T0	35	0.32	1.375	0.518344
01.05 C-compound and carbohydrate metabolism	27	12.1	NCU00669T0 NCU00984T0 NCU01912T0 NCU02550T0 NCU03317T0 NCU09216T0 NCU09332T0 NCU09333T0 NCU09821T0 NCU10497T0 NCU11248T0 NCU01648T0 NCU03503T0 NCU06779T0 NCU08998T0 NCU11399T0 NCU06369T0 NCU06386T0 NCU10762T0 NCU16845T0 NCU08852T0 NCU04726T0 NCU09791T0 NCU02349T0 NCU06057T0 NCU09283T0 NCU09390T0	1167	10.7	1.13084	0.291163
01.05.02 sugar, glucoside, polyol and carboxylate metabolism	11	4.93	NCU03317T0 NCU09332T0 NCU09821T0 NCU01648T0 NCU03503T0 NCU11399T0 NCU06386T0 NCU10762T0 NCU08852T0 NCU04726T0 NCU06057T0	265	2.45	2.01224	0.021492
01.05.02.01 nucleotide-sugar metabolism	1	0.44	NCU06386T0	18	0.16	2.75	0.312985
01.05.02.04 sugar, glucoside, polyol and carboxylate anabolism	2	0.89	NCU03503T0 NCU06386T0	87	0.8	1.1125	0.538856
01.05.02.07 sugar, glucoside, polyol and carboxylate catabolism	2	0.89	NCU09821T0 NCU04726T0	191	1.76	0.505682	1
01.05.03 polysaccharide metabolism	8	3.58	NCU00984T0 NCU10497T0 NCU03503T0 NCU06386T0 NCU10762T0 NCU04726T0 NCU09791T0 NCU02349T0	251	2.32	1.5431	0.147879
01.05.09 aminosaccharide metabolism	3	1.34	NCU00984T0 NCU10762T0 NCU04726T0	45	0.41	3.26829	0.0652555
01.05.09.04 aminosaccharide anabolism	1	0.44	NCU10762T0	24	0.22	2	0.393878
01.05.09.07 aminosaccharide catabolism	1	0.44	NCU04726T0	19	0.17	2.58824	0.327177
01.05.25 regulation of C-compound and carbohydrate metabolism	2	0.89	NCU09333T0 NCU16845T0	196	1.81	0.491713	1
01.06 lipid, fatty acid and isoprenoid metabolism	15	6.72	NCU03243T0 NCU03503T0 NCU00035T0 NCU00129T0 NCU11180T0 NCU11399T0 NCU06369T0 NCU06386T0 NCU10762T0 NCU03686T0 NCU04610T0 NCU03897T0 NCU12114T0 NCU06057T0 NCU09390T0	606	5.6	1.2	0.268836
01.06.02 membrane lipid metabolism	6	2.69	NCU03243T0 NCU03503T0 NCU11399T0 NCU06386T0 NCU12114T0 NCU06057T0	138	1.27	2.11811	0.0659231
01.06.02.01 phospholipid metabolism	5	2.24	NCU03243T0 NCU11399T0 NCU06386T0 NCU12114T0 NCU06057T0	104	0.96	2.33333	0.0637433
01.06.02.02 glycolipid metabolism	1	0.44	NCU03503T0	40	0.36	1.22222	0.566161
01.06.05 fatty acid metabolism	1	0.44	NCU09390T0	98	0.9	0.488889	1
01.06.06 isoprenoid metabolism	4	1.79	NCU00035T0 NCU06369T0 NCU04610T0 NCU03897T0	105	0.97	1.84536	0.171376
01.06.06.11 tetracyclic and pentacyclic triterpenes (cholesterin, steroids and hopanoids) metabolism	4	1.79	NCU00035T0 NCU06369T0 NCU04610T0 NCU03897T0	80	0.73	2.45205	0.0830758
01.07 metabolism of vitamins, cofactors, and prosthetic groups	2	0.89	NCU06369T0 NCU08291T0	262	2.42	0.367769	1
01.07.01 biosynthesis of vitamins, cofactors, and prosthetic groups	1	0.44	NCU08291T0	166	1.53	0.287582	1
01.20 secondary metabolism	12	5.38	NCU09199T0 NCU08998T0 NCU04906T0 NCU08291T0 NCU03686T0 NCU04161T0 NCU04293T0 NCU11102T0 NCU06884T0 NCU09283T0 NCU09390T0 NCU10055T0	728	6.73	0.799406	0.828077
01.20.01 metabolism of primary metabolic sugar derivatives	1	0.44	NCU09283T0	19	0.17	2.58824	0.327177
01.20.17 metabolism of secondary products derived from primary amino acids	1	0.44	NCU08998T0	61	0.56	0.785714	1
01.20.17.01 metabolism of nonprotein amino acids	1	0.44	NCU08998T0	23	0.21	2.09524	0.381086
01.20.19 metabolism of secondary products derived from glycine, L-serine and L-alanine	1	0.44	NCU08291T0	29	0.26	1.69231	0.453992
01.20.19.01 metabolism of porphyrins	1	0.44	NCU08291T0	24	0.22	2	0.393878
01.20.35 metabolism of secondary products derived from L-phenylalanine and L-tyrosine	2	0.89	NCU09199T0 NCU09390T0	41	0.37	2.40541	0.206943
01.20.35.01 metabolism of phenylpropanoids	2	0.89	NCU09199T0 NCU09390T0	39	0.36	2.47222	0.191862
01.20.35.01.01 metabolism of melanins	2	0.89	NCU09199T0 NCU09390T0	22	0.2	4.45	0.0746718
01.25 extracellular metabolism	1	0.44	NCU09791T0	65	0.6	0.733333	1
01.25.01 extracellular polysaccharide degradation	1	0.44	NCU09791T0	34	0.31	1.41935	0.508169
02 ENERGY	6	2.69	NCU00898T0 NCU00182T0 NCU05160T0 NCU08291T0 NCU02349T0 NCU02422T0	529	4.89	0.550102	0.965149
02.01 glycolysis and gluconeogenesis	1	0.44	NCU00898T0	90	0.83	0.53012	1
02.01.03 regulation of glycolysis and gluconeogenesis	1	0.44	NCU00898T0	24	0.22	2	0.393878
02.10 tricarboxylic-acid pathway (citrate cycle, Krebs cycle, TCA cycle)	1	0.44	NCU00182T0	59	0.54	0.814815	1
02.11 electron transport and membrane-associated energy conservation	2	0.89	NCU05160T0 NCU02422T0	150	1.38	0.644928	1
02.11.05 accessory proteins of electron transport and membrane-associated energy conservation	2	0.89	NCU05160T0 NCU02422T0	58	0.53	1.67925	0.336886
02.13 respiration	2	0.89	NCU08291T0 NCU02422T0	182	1.68	0.529762	1
02.13.03 aerobic respiration	2	0.89	NCU08291T0 NCU02422T0	112	1.03	0.864078	1
02.19 metabolism of energy reserves (e.g. glycogen, trehalose)	1	0.44	NCU02349T0	62	0.57	0.77193	1
10 CELL CYCLE AND DNA PROCESSING	22	9.86	NCU00598T0 NCU00669T0 NCU00984T0 NCU02134T0 NCU03029T0 NCU03043T0 NCU09265T0 NCU16423T0 NCU06738T0 NCU06202T0 NCU06230T0 NCU07530T0 NCU11399T0 NCU05160T0 NCU06331T0 NCU06404T0 NCU10762T0 NCU08852T0 NCU11102T0 NCU03897T0 NCU03982T0 NCU02270T0	1191	11	0.896364	0.74102
10.01 DNA processing	8	3.58	NCU00598T0 NCU02134T0 NCU03043T0 NCU16423T0 NCU06738T0 NCU05160T0 NCU08852T0 NCU11102T0	634	5.86	0.610922	0.954501
10.01.02 DNA topology	1	0.44	NCU05160T0	104	0.96	0.458333	1
10.01.03 DNA synthesis and replication	3	1.34	NCU00598T0 NCU06738T0 NCU11102T0	163	1.5	0.893333	1
10.01.05 DNA recombination and DNA repair	4	1.79	NCU16423T0 NCU06738T0 NCU05160T0 NCU08852T0	317	2.93	0.610922	1
10.01.05.01 DNA repair	4	1.79	NCU16423T0 NCU06738T0 NCU05160T0 NCU08852T0	264	2.44	0.733607	1
10.01.05.03 DNA recombination	2	0.89	NCU16423T0 NCU08852T0	128	1.18	0.754237	1
10.01.05.03.03 somatic / mitotic recombination	1	0.44	NCU08852T0	21	0.19	2.31579	0.354692
10.01.09 DNA restriction or modification	3	1.34	NCU02134T0 NCU03043T0 NCU06738T0	323	2.98	0.449664	1
10.01.09.05 DNA conformation modification (e.g. chromatin)	3	1.34	NCU02134T0 NCU03043T0 NCU06738T0	315	2.91	0.460481	1
10.03 cell cycle	18	8.07	NCU00598T0 NCU00669T0 NCU00984T0 NCU03029T0 NCU09265T0 NCU16423T0 NCU06738T0 NCU06202T0 NCU06230T0 NCU07530T0 NCU11399T0 NCU05160T0 NCU06331T0 NCU06404T0 NCU10762T0 NCU03897T0 NCU03982T0 NCU02270T0	800	7.39	1.09202	0.3853
10.03.01 mitotic cell cycle and cell cycle control	14	6.27	NCU00598T0 NCU00984T0 NCU03029T0 NCU16423T0 NCU06202T0 NCU06230T0 NCU07530T0 NCU11399T0 NCU05160T0 NCU06404T0 NCU10762T0 NCU03897T0 NCU03982T0 NCU02270T0	552	5.1	1.22941	0.249454
10.03.01.01 mitotic cell cycle	1	0.44	NCU02270T0	233	2.15	0.204651	1
10.03.01.01.09 G2/M transition of mitotic cell cycle	1	0.44	NCU02270T0	48	0.44	1	0.633029
10.03.01.03 cell cycle checkpoints (checkpoints of morphogenesis, DNA-damage,-replication, mitotic phase and spindle)	3	1.34	NCU16423T0 NCU06230T0 NCU02270T0	88	0.81	1.65432	0.272599
10.03.02 meiosis	2	0.89	NCU09265T0 NCU06331T0	135	1.24	0.717742	1
10.03.03 cytokinesis (cell division) /septum formation and hydrolysis	2	0.89	NCU06202T0 NCU06230T0	201	1.85	0.481081	1
10.03.04 nuclear and chromosomal cycle	2	0.89	NCU06738T0 NCU03897T0	123	1.13	0.787611	1
10.03.04.01 centromere/kinetochore complex maturation	1	0.44	NCU06738T0	12	0.11	4	0.221352
10.03.04.05 chromosome segregation/division	1	0.44	NCU03897T0	61	0.56	0.785714	1
11 TRANSCRIPTION	10	4.48	NCU02134T0 NCU02490T0 NCU03043T0 NCU09333T0 NCU10810T0 NCU06738T0 NCU06260T0 NCU06369T0 NCU03686T0 NCU02386T0	1225	11.3	0.39646	0.999916
11.02 RNA synthesis	9	4.03	NCU02134T0 NCU02490T0 NCU03043T0 NCU09333T0 NCU10810T0 NCU06738T0 NCU06260T0 NCU03686T0 NCU02386T0	947	8.75	0.460571	0.998156
11.02.03 mRNA synthesis	9	4.03	NCU02134T0 NCU02490T0 NCU03043T0 NCU09333T0 NCU10810T0 NCU06738T0 NCU06260T0 NCU03686T0 NCU02386T0	862	7.97	0.505646	0.994088
11.02.03.01 general transcription activities	1	0.44	NCU03686T0	190	1.75	0.251429	1
11.02.03.04 transcriptional control	7	3.13	NCU02134T0 NCU02490T0 NCU03043T0 NCU09333T0 NCU06738T0 NCU03686T0 NCU02386T0	723	6.68	0.468563	0.99378
11.02.03.04.01 transcription activation	2	0.89	NCU03043T0 NCU09333T0	148	1.36	0.654412	1
11.04 RNA processing	3	1.34	NCU10810T0 NCU06260T0 NCU06369T0	489	4.52	0.29646	1
11.04.03 mRNA processing (splicing, 5^-, 3^-end processing)	3	1.34	NCU10810T0 NCU06260T0 NCU06369T0	305	2.82	0.475177	1
11.04.03.01 splicing	2	0.89	NCU10810T0 NCU06369T0	239	2.21	0.402715	1
11.04.03.03 5^-end processing	1	0.44	NCU06260T0	11	0.1	4.4	0.204938
12 PROTEIN SYNTHESIS	3	1.34	NCU02490T0 NCU01501T0 NCU05160T0	475	4.39	0.305239	1
12.01 ribosome biogenesis	1	0.44	NCU05160T0	284	2.62	0.167939	1
12.04 translation	1	0.44	NCU01501T0	245	2.26	0.19469	1
12.04.03 translation termination	1	0.44	NCU01501T0	7	0.06	7.33333	0.135768
12.07 translational control	2	0.89	NCU02490T0 NCU01501T0	91	0.84	1.05952	0.563275
14 PROTEIN FATE (folding, modification, destination)	82	36.7	NCU00598T0 NCU00669T0 NCU00725T0 NCU00813T0 NCU00965T0 NCU00968T0 NCU01878T0 NCU01912T0 NCU01928T0 NCU02074T0 NCU02490T0 NCU02515T0 NCU02681T0 NCU02701T0 NCU03219T0 NCU03317T0 NCU08379T0 NCU09216T0 NCU09223T0 NCU09265T0 NCU09332T0 NCU09882T0 NCU10497T0 NCU10789T0 NCU11187T0 NCU11248T0 NCU11249T0 NCU01648T0 NCU03335T0 NCU03355T0 NCU03503T0 NCU06738T0 NCU06771T0 NCU06779T0 NCU09485T0 NCU00146T0 NCU…	1483	13.7	2.67883	2.17192e-18
14.01 protein folding and stabilization	13	5.82	NCU00598T0 NCU00813T0 NCU02074T0 NCU02490T0 NCU09223T0 NCU09265T0 NCU03335T0 NCU09485T0 NCU06242T0 NCU11102T0 NCU03982T0 NCU02349T0 NCU02455T0	136	1.25	4.656	4.44017e-06
14.04 protein targeting, sorting and translocation	29	13	NCU00968T0 NCU01878T0 NCU01928T0 NCU02681T0 NCU08379T0 NCU11187T0 NCU06771T0 NCU09485T0 NCU00169T0 NCU06242T0 NCU07530T0 NCU05160T0 NCU06333T0 NCU07319T0 NCU08271T0 NCU03800T0 NCU04119T0 NCU04127T0 NCU06704T0 NCU06708T0 NCU07746T0 NCU08897T0 NCU11102T0 NCU03982T0 NCU04003T0 NCU04063T0 NCU05959T0 NCU02421T0 NCU02422T0	348	3.21	4.04984	1.22269e-10
14.07 protein modification	45	20.1	NCU00598T0 NCU00669T0 NCU00813T0 NCU00965T0 NCU01912T0 NCU02074T0 NCU02515T0 NCU02701T0 NCU03219T0 NCU03317T0 NCU09216T0 NCU09223T0 NCU09332T0 NCU10497T0 NCU10789T0 NCU11248T0 NCU11249T0 NCU01648T0 NCU03503T0 NCU06738T0 NCU06779T0 NCU06202T0 NCU06230T0 NCU06260T0 NCU11313T0 NCU11399T0 NCU04519T0 NCU05160T0 NCU06386T0 NCU10762T0 NCU16845T0 NCU01268T0 NCU01318T0 NCU03637T0 NCU03819T0 NCU04192T0 NCU…	874	8.08	2.48762	6.73655e-09
14.07.01 modification with fatty acids (e.g. myristylation, palmitylation, farnesylation)	4	1.79	NCU11399T0 NCU06386T0 NCU11102T0 NCU06057T0	52	0.48	3.72917	0.0220323
14.07.02 modification with sugar residues (e.g. glycosylation, deglycosylation)	16	7.17	NCU00669T0 NCU01912T0 NCU03317T0 NCU09216T0 NCU09332T0 NCU10497T0 NCU11248T0 NCU01648T0 NCU03503T0 NCU06779T0 NCU06386T0 NCU10762T0 NCU16845T0 NCU11102T0 NCU02349T0 NCU02421T0	84	0.77	9.31169	1.1546e-11
14.07.02.01 O-directed glycosylation, deglycosylation	4	1.79	NCU01912T0 NCU09332T0 NCU01648T0 NCU06386T0	17	0.15	11.9333	0.000339305
14.07.02.02 N-directed glycosylation, deglycosylation	10	4.48	NCU00669T0 NCU03317T0 NCU09216T0 NCU10497T0 NCU11248T0 NCU03503T0 NCU06386T0 NCU10762T0 NCU16845T0 NCU11102T0	42	0.38	11.7895	9.40048e-09
14.07.03 modification by phosphorylation, dephosphorylation, autophosphorylation	3	1.34	NCU06202T0 NCU06230T0 NCU06260T0	295	2.72	0.492647	1
14.07.04 modification by acetylation, deacetylation	1	0.44	NCU06738T0	74	0.68	0.647059	1
14.07.05 modification by ubiquitination, deubiquitination	5	2.24	NCU10789T0 NCU05160T0 NCU01268T0 NCU04633T0 NCU02422T0	165	1.52	1.47368	0.25428
14.07.09 posttranslational modification of amino acids (e.g. hydroxylation, methylation)	2	0.89	NCU11249T0 NCU08852T0	55	0.5	1.78	0.31411
14.07.11 protein processing (proteolytic)	13	5.82	NCU00965T0 NCU02515T0 NCU02701T0 NCU03219T0 NCU11313T0 NCU04519T0 NCU01318T0 NCU03637T0 NCU03819T0 NCU04192T0 NCU06677T0 NCU02391T0 NCU02422T0	124	1.14	5.10526	1.56603e-06
14.07.11.01 autoproteolytic processing	4	1.79	NCU01318T0 NCU03819T0 NCU02391T0 NCU02422T0	26	0.24	7.45833	0.00184278
14.10 assembly of protein complexes	11	4.93	NCU00725T0 NCU09265T0 NCU10789T0 NCU06738T0 NCU00493T0 NCU06202T0 NCU05160T0 NCU01268T0 NCU03819T0 NCU04633T0 NCU03982T0	275	2.54	1.94094	0.0272833
14.13 protein/peptide degradation	19	8.52	NCU01928T0 NCU02515T0 NCU02701T0 NCU03219T0 NCU09882T0 NCU10789T0 NCU11249T0 NCU03355T0 NCU00146T0 NCU05160T0 NCU06369T0 NCU06400T0 NCU01268T0 NCU01296T0 NCU01318T0 NCU03637T0 NCU04192T0 NCU04633T0 NCU04063T0	408	3.77	2.25995	0.000779628
14.13.01 cytoplasmic and nuclear protein degradation	15	6.72	NCU01928T0 NCU02701T0 NCU03219T0 NCU10789T0 NCU03355T0 NCU00146T0 NCU05160T0 NCU06369T0 NCU01268T0 NCU01296T0 NCU01318T0 NCU03637T0 NCU04192T0 NCU04633T0 NCU04063T0	284	2.62	2.56489	0.000798282
14.13.01.01 proteasomal degradation (ubiquitin/proteasomal pathway)	9	4.03	NCU01928T0 NCU10789T0 NCU00146T0 NCU05160T0 NCU01268T0 NCU01296T0 NCU01318T0 NCU04633T0 NCU04063T0	197	1.82	2.21429	0.0209129
14.13.04 lysosomal and vacuolar protein degradation	2	0.89	NCU02515T0 NCU04192T0	30	0.27	3.2963	0.126559
14.13.04.02 vacuolar protein degradation	2	0.89	NCU02515T0 NCU04192T0	11	0.1	8.9	0.0206013
16 PROTEIN WITH BINDING FUNCTION OR COFACTOR REQUIREMENT (structural or catalytic)	81	36.3	NCU00725T0 NCU00813T0 NCU00965T0 NCU00984T0 NCU01992T0 NCU02490T0 NCU02515T0 NCU02701T0 NCU03043T0 NCU03219T0 NCU03243T0 NCU03305T0 NCU09199T0 NCU09216T0 NCU09223T0 NCU09265T0 NCU09332T0 NCU09333T0 NCU10497T0 NCU10789T0 NCU10810T0 NCU11187T0 NCU11248T0 NCU16423T0 NCU01648T0 NCU03335T0 NCU03355T0 NCU06738T0 NCU06771T0 NCU09485T0 NCU00146T0 NCU00169T0 NCU00490T0 NCU00493T0 NCU06202T0 NCU06230T0 NCU…	2973	27.4	1.32482	0.00225959
16.01 protein binding	55	24.6	NCU00725T0 NCU00965T0 NCU01992T0 NCU02490T0 NCU02515T0 NCU03219T0 NCU09216T0 NCU09223T0 NCU09265T0 NCU10497T0 NCU10789T0 NCU11187T0 NCU11248T0 NCU16423T0 NCU03335T0 NCU06738T0 NCU09485T0 NCU00146T0 NCU00169T0 NCU00490T0 NCU00493T0 NCU11313T0 NCU04457T0 NCU04519T0 NCU05160T0 NCU06333T0 NCU06369T0 NCU06386T0 NCU06404T0 NCU07319T0 NCU08023T0 NCU08271T0 NCU16845T0 NCU01268T0 NCU01296T0 NCU01318T0 NCU…	1670	15.4	1.5974	0.000198926
16.02 peptide binding	1	0.44	NCU06771T0	10	0.09	4.88889	0.18818
16.03 nucleic acid binding	8	3.58	NCU02490T0 NCU03043T0 NCU09333T0 NCU10810T0 NCU11187T0 NCU06369T0 NCU08852T0 NCU03897T0	824	7.62	0.469816	0.996042
16.03.01 DNA binding	4	1.79	NCU02490T0 NCU03043T0 NCU09333T0 NCU08852T0	464	4.29	0.417249	1
16.03.03 RNA binding	4	1.79	NCU10810T0 NCU11187T0 NCU06369T0 NCU03897T0	343	3.17	0.564669	1
16.05 polysaccharide binding	1	0.44	NCU00984T0	30	0.27	1.62963	0.465283
16.07 structural protein binding	3	1.34	NCU06738T0 NCU03819T0 NCU04063T0	66	0.61	2.19672	0.155108
16.09 lipid binding	4	1.79	NCU00725T0 NCU05160T0 NCU04610T0 NCU03897T0	76	0.7	2.55714	0.0716958
16.13 C-compound binding	4	1.79	NCU02490T0 NCU09265T0 NCU10789T0 NCU06242T0	36	0.33	5.42424	0.00618353
16.13.01 sugar binding	4	1.79	NCU02490T0 NCU09265T0 NCU10789T0 NCU06242T0	22	0.2	8.95	0.000961789
16.17 metal binding	26	11.6	NCU00813T0 NCU00984T0 NCU02515T0 NCU02701T0 NCU03043T0 NCU03219T0 NCU03243T0 NCU03305T0 NCU09199T0 NCU09265T0 NCU09332T0 NCU09333T0 NCU01648T0 NCU03355T0 NCU06242T0 NCU11181T0 NCU04898T0 NCU05160T0 NCU08291T0 NCU10039T0 NCU03637T0 NCU04633T0 NCU08852T0 NCU11102T0 NCU12114T0 NCU02455T0	713	6.59	1.76024	0.00323039
16.17.01 calcium binding	8	3.58	NCU00813T0 NCU00984T0 NCU03219T0 NCU03305T0 NCU09265T0 NCU03355T0 NCU06242T0 NCU02455T0	88	0.81	4.41975	0.000449666
16.17.07 magnesium binding	6	2.69	NCU03243T0 NCU03305T0 NCU09332T0 NCU01648T0 NCU11181T0 NCU04898T0	120	1.1	2.44545	0.0377542
16.17.09 heavy metal binding (Cu, Fe, Zn)	10	4.48	NCU02701T0 NCU03043T0 NCU09199T0 NCU09333T0 NCU05160T0 NCU10039T0 NCU03637T0 NCU04633T0 NCU08852T0 NCU11102T0	460	4.25	1.05412	0.478434
16.19 nucleotide/nucleoside/nucleobase binding	16	7.17	NCU03305T0 NCU10789T0 NCU11187T0 NCU09485T0 NCU06202T0 NCU06230T0 NCU11181T0 NCU04898T0 NCU05160T0 NCU06404T0 NCU08271T0 NCU01268T0 NCU03591T0 NCU04161T0 NCU04633T0 NCU03982T0	863	7.98	0.898496	0.709082
16.19.03 ATP binding	13	5.82	NCU03305T0 NCU10789T0 NCU09485T0 NCU06202T0 NCU06230T0 NCU04898T0 NCU05160T0 NCU06404T0 NCU01268T0 NCU03591T0 NCU04161T0 NCU04633T0 NCU03982T0	635	5.87	0.991482	0.552242
16.19.05 GTP binding	4	1.79	NCU11187T0 NCU11181T0 NCU06404T0 NCU08271T0	140	1.29	1.3876	0.327057
16.21 complex cofactor/cosubstrate/vitamine binding	2	0.89	NCU08998T0 NCU08291T0	344	3.18	0.279874	1
16.21.08 Fe/S binding	1	0.44	NCU08291T0	43	0.39	1.12821	0.59255
16.21.17 pyridoxal phosphate binding	1	0.44	NCU08998T0	44	0.4	1.1	0.600987
18 REGULATION OF METABOLISM AND PROTEIN FUNCTION	10	4.48	NCU00984T0 NCU02134T0 NCU02490T0 NCU09223T0 NCU06738T0 NCU06202T0 NCU06260T0 NCU05276T0 NCU08023T0 NCU01318T0	588	5.43	0.825046	0.778615
18.01 regulation by	4	1.79	NCU09223T0 NCU06738T0 NCU06202T0 NCU06260T0	287	2.65	0.675472	1
18.01.01 regulation by modification	2	0.89	NCU06202T0 NCU06260T0	171	1.58	0.563291	1
18.01.07 regulation by binding / dissociation	2	0.89	NCU09223T0 NCU06738T0	122	1.12	0.794643	1
18.02 regulation of protein activity	9	4.03	NCU00984T0 NCU02134T0 NCU02490T0 NCU06738T0 NCU06202T0 NCU06260T0 NCU05276T0 NCU08023T0 NCU01318T0	574	5.3	0.760377	0.843962
18.02.01 enzymatic activity regulation / enzyme regulator	5	2.24	NCU00984T0 NCU02490T0 NCU06738T0 NCU05276T0 NCU01318T0	369	3.41	0.656891	1
18.02.01.01 enzyme activator	2	0.89	NCU02490T0 NCU01318T0	181	1.67	0.532934	1
18.02.01.01.01 GTPase activator (GAP)	1	0.44	NCU01318T0	64	0.59	0.745763	1
18.02.01.02 enzyme inhibitor	3	1.34	NCU00984T0 NCU02490T0 NCU06738T0	70	0.64	2.09375	0.175233
18.02.01.02.03 protease inhibitor	2	0.89	NCU00984T0 NCU02490T0	9	0.08	11.125	0.0138549
18.02.01.02.05 kinase inhibitior	1	0.44	NCU06738T0	29	0.26	1.69231	0.453992
18.02.03 guanyl-nucleotide exchange factor (GEF)	1	0.44	NCU08023T0	38	0.35	1.25714	0.547629
18.02.05 regulator of G-protein signalling	1	0.44	NCU06738T0	33	0.3	1.46667	0.497779
18.02.09 regulator of transcription factor	1	0.44	NCU02134T0	96	0.88	0.5	1
20 CELLULAR TRANSPORT, TRANSPORT FACILITIES AND TRANSPORT ROUTES	78	34.9	NCU00598T0 NCU00624T0 NCU00725T0 NCU00813T0 NCU01878T0 NCU01928T0 NCU01992T0 NCU02074T0 NCU02490T0 NCU02653T0 NCU02681T0 NCU03029T0 NCU03305T0 NCU03319T0 NCU08379T0 NCU09101T0 NCU09223T0 NCU10497T0 NCU11187T0 NCU11236T0 NCU11237T0 NCU01741T0 NCU01815T0 NCU06738T0 NCU06771T0 NCU08445T0 NCU08743T0 NCU09485T0 NCU10036T0 NCU16534T0 NCU00146T0 NCU00162T0 NCU00169T0 NCU00493T0 NCU06202T0 NCU06242T0 NCU…	1520	14	2.49286	1.65571e-15
20.01 transported compounds (substrates)	57	25.5	NCU00598T0 NCU00624T0 NCU00813T0 NCU01928T0 NCU01992T0 NCU02074T0 NCU02653T0 NCU02681T0 NCU03029T0 NCU03305T0 NCU08379T0 NCU09101T0 NCU09223T0 NCU10497T0 NCU11187T0 NCU01815T0 NCU06771T0 NCU08445T0 NCU08743T0 NCU09485T0 NCU16534T0 NCU00146T0 NCU00169T0 NCU00493T0 NCU06242T0 NCU07530T0 NCU10721T0 NCU10763T0 NCU11181T0 NCU04898T0 NCU05160T0 NCU06333T0 NCU06404T0 NCU07319T0 NCU08271T0 NCU01296T0 NCU…	1105	10.2	2.5	3.22994e-11
20.01.01 ion transport	4	1.79	NCU03305T0 NCU08743T0 NCU07530T0 NCU04898T0	214	1.97	0.908629	1
20.01.01.01 cation transport (H+, Na+, K+, Ca2+ , NH4+, etc.)	3	1.34	NCU03305T0 NCU07530T0 NCU04898T0	176	1.62	0.82716	1
20.01.01.01.01 heavy metal ion transport (Cu+, Fe3+, etc.)	1	0.44	NCU07530T0	56	0.51	0.862745	1
20.01.01.07 anion transport	1	0.44	NCU08743T0	44	0.4	1.1	0.600987
20.01.01.07.07 phosphate transport	1	0.44	NCU08743T0	14	0.12	3.66667	0.253174
20.01.03 C-compound and carbohydrate transport	5	2.24	NCU10497T0 NCU16534T0 NCU10721T0 NCU03591T0 NCU04161T0	165	1.52	1.47368	0.25428
20.01.03.01 sugar transport	1	0.44	NCU10721T0	28	0.25	1.76	0.442464
20.01.07 amino acid/amino acid derivatives transport	1	0.44	NCU03029T0	52	0.48	0.916667	1
20.01.09 peptide transport	2	0.89	NCU08445T0 NCU10763T0	19	0.17	5.23529	0.0575264
20.01.10 protein transport	37	16.5	NCU00624T0 NCU01928T0 NCU01992T0 NCU02681T0 NCU08379T0 NCU11187T0 NCU06771T0 NCU08445T0 NCU09485T0 NCU00146T0 NCU00169T0 NCU00493T0 NCU06242T0 NCU11181T0 NCU05160T0 NCU06333T0 NCU06404T0 NCU07319T0 NCU08271T0 NCU01296T0 NCU01318T0 NCU01342T0 NCU03800T0 NCU04119T0 NCU04127T0 NCU04252T0 NCU06708T0 NCU08897T0 NCU04003T0 NCU04063T0 NCU05514T0 NCU05959T0 NCU12114T0 NCU02270T0 NCU02391T0 NCU02422T0 NCU…	267	2.46	6.70732	1.20587e-20
20.01.11 amine / polyamine transport	1	0.44	NCU03029T0	18	0.16	2.75	0.312985
20.01.13 lipid/fatty acid transport	5	2.24	NCU00813T0 NCU09223T0 NCU03591T0 NCU04610T0 NCU03897T0	81	0.74	3.02703	0.0257855
20.01.15 electron transport	5	2.24	NCU00598T0 NCU02074T0 NCU09223T0 NCU01815T0 NCU02422T0	255	2.35	0.953191	1
20.01.21 RNA transport	2	0.89	NCU03897T0 NCU04063T0	84	0.77	1.15584	0.519935
20.01.23 allantoin and allantoate transport	1	0.44	NCU02653T0	23	0.21	2.09524	0.381086
20.01.25 vitamine/cofactor transport	1	0.44	NCU09101T0	36	0.33	1.33333	0.528309
20.01.26 neurotransmitter transport	1	0.44	NCU04119T0	28	0.25	1.76	0.442464
20.01.27 drug/toxin transport	2	0.89	NCU03591T0 NCU04161T0	100	0.92	0.967391	1
20.03 transport facilities	19	8.52	NCU02653T0 NCU02681T0 NCU03305T0 NCU08379T0 NCU10497T0 NCU01815T0 NCU16534T0 NCU00169T0 NCU10763T0 NCU04898T0 NCU06333T0 NCU03591T0 NCU04127T0 NCU04161T0 NCU06708T0 NCU08897T0 NCU03982T0 NCU04063T0 NCU02422T0	494	4.56	1.86842	0.00663277
20.03.01 channel / pore class transport	1	0.44	NCU04063T0	50	0.46	0.956522	1
20.03.01.05 nuclear pore forming protein	1	0.44	NCU04063T0	10	0.09	4.88889	0.18818
20.03.22 transport ATPases	3	1.34	NCU03305T0 NCU04898T0 NCU04161T0	80	0.73	1.83562	0.22827
20.03.25 ABC transporters	2	0.89	NCU03591T0 NCU04161T0	62	0.57	1.5614	0.366888
20.09 transport routes	61	27.3	NCU00624T0 NCU00725T0 NCU01878T0 NCU01928T0 NCU01992T0 NCU02490T0 NCU02653T0 NCU02681T0 NCU03319T0 NCU08379T0 NCU09101T0 NCU11187T0 NCU11236T0 NCU11237T0 NCU01741T0 NCU06738T0 NCU06771T0 NCU08445T0 NCU10036T0 NCU00146T0 NCU00162T0 NCU00169T0 NCU00493T0 NCU06202T0 NCU06242T0 NCU07530T0 NCU10721T0 NCU11181T0 NCU04943T0 NCU05160T0 NCU05276T0 NCU06333T0 NCU06404T0 NCU07319T0 NCU07939T0 NCU08023T0 NCU…	998	9.22	2.96095	2.50847e-15
20.09.01 nuclear transport	2	0.89	NCU05160T0 NCU04063T0	94	0.86	1.03488	0.580976
20.09.04 mitochondrial transport	2	0.89	NCU07530T0 NCU10721T0	122	1.12	0.794643	1
20.09.05 non-vesicular ER transport	8	3.58	NCU02681T0 NCU08379T0 NCU11187T0 NCU00169T0 NCU06333T0 NCU04127T0 NCU08897T0 NCU03982T0	10	0.09	39.7778	1.25474e-12
20.09.07 vesicular transport (Golgi network, etc.)	42	18.8	NCU00624T0 NCU00725T0 NCU01878T0 NCU01992T0 NCU03319T0 NCU09101T0 NCU11236T0 NCU11237T0 NCU01741T0 NCU06738T0 NCU06771T0 NCU08445T0 NCU10036T0 NCU00146T0 NCU00162T0 NCU00493T0 NCU06242T0 NCU11181T0 NCU04943T0 NCU05160T0 NCU06404T0 NCU07319T0 NCU07939T0 NCU08023T0 NCU08271T0 NCU01296T0 NCU01318T0 NCU01342T0 NCU03800T0 NCU03819T0 NCU04119T0 NCU04252T0 NCU04293T0 NCU06708T0 NCU04003T0 NCU04063T0 NCU…	294	2.71	6.93727	6.34589e-24
20.09.07.03 ER to Golgi transport	29	13	NCU00624T0 NCU01992T0 NCU03319T0 NCU11237T0 NCU01741T0 NCU06738T0 NCU06771T0 NCU08445T0 NCU10036T0 NCU00162T0 NCU00493T0 NCU06242T0 NCU11181T0 NCU04943T0 NCU07319T0 NCU07939T0 NCU08023T0 NCU01318T0 NCU01342T0 NCU03800T0 NCU04252T0 NCU04293T0 NCU06708T0 NCU04003T0 NCU04063T0 NCU05514T0 NCU02270T0 NCU02391T0 NCU06868T0	77	0.71	18.3099	1.15127e-29
20.09.07.05 intra Golgi transport	5	2.24	NCU04943T0 NCU08023T0 NCU06708T0 NCU05959T0 NCU02421T0	33	0.3	7.46667	0.000528461
20.09.07.07 retrograde transport	3	1.34	NCU00146T0 NCU05160T0 NCU01296T0	9	0.08	16.75	0.000663176
20.09.07.25 vesicle formation	7	3.13	NCU01992T0 NCU00493T0 NCU07319T0 NCU01318T0 NCU04063T0 NCU02391T0 NCU06868T0	28	0.25	12.52	1.18258e-06
20.09.07.26 vesicle docking	1	0.44	NCU04252T0	3	0.02	22	0.0606083
20.09.07.27 vesicle fusion	7	3.13	NCU01741T0 NCU04943T0 NCU08271T0 NCU04119T0 NCU04252T0 NCU06708T0 NCU05959T0	39	0.36	8.69444	1.26655e-05
20.09.13 vacuolar/lysosomal transport	7	3.13	NCU01878T0 NCU05276T0 NCU08271T0 NCU03819T0 NCU04119T0 NCU05514T0 NCU02422T0	170	1.57	1.99363	0.0622208
20.09.16 cellular export and secretion	10	4.48	NCU01928T0 NCU02490T0 NCU11181T0 NCU03591T0 NCU03800T0 NCU04119T0 NCU04252T0 NCU06704T0 NCU08897T0 NCU04003T0	208	1.92	2.33333	0.0110246
20.09.16.09 vesicular cellular export	2	0.89	NCU04119T0 NCU04252T0	52	0.48	1.85417	0.291169
20.09.16.09.03 exocytosis	1	0.44	NCU04252T0	45	0.41	1.07317	0.60925
20.09.18 cellular import	6	2.69	NCU00725T0 NCU02653T0 NCU06202T0 NCU07530T0 NCU08271T0 NCU04119T0	300	2.77	0.971119	1
20.09.18.07 non-vesicular cellular import	2	0.89	NCU02653T0 NCU07530T0	105	0.97	0.917526	1
20.09.18.09 vesicular cellular import	4	1.79	NCU00725T0 NCU06202T0 NCU08271T0 NCU04119T0	125	1.15	1.55652	0.257667
20.09.18.09.01 endocytosis	4	1.79	NCU00725T0 NCU06202T0 NCU08271T0 NCU04119T0	125	1.15	1.55652	0.257667
30 CELLULAR COMMUNICATION/SIGNAL TRANSDUCTION MECHANISM	15	6.72	NCU00984T0 NCU03243T0 NCU10789T0 NCU11187T0 NCU03355T0 NCU06738T0 NCU06202T0 NCU06230T0 NCU11181T0 NCU05160T0 NCU06404T0 NCU08023T0 NCU08271T0 NCU03819T0 NCU04610T0	652	6.02	1.11628	0.368541
30.01 cellular signalling	13	5.82	NCU03243T0 NCU11187T0 NCU03355T0 NCU06738T0 NCU06202T0 NCU06230T0 NCU11181T0 NCU05160T0 NCU06404T0 NCU08023T0 NCU08271T0 NCU03819T0 NCU04610T0	574	5.3	1.09811	0.40468
30.01.05 enzyme mediated signal transduction	7	3.13	NCU11187T0 NCU06738T0 NCU06202T0 NCU11181T0 NCU06404T0 NCU08023T0 NCU08271T0	355	3.28	0.954268	1
30.01.05.01 protein kinase	1	0.44	NCU06202T0	171	1.58	0.278481	1
30.01.05.01.06 serine/threonine kinase	1	0.44	NCU06202T0	91	0.84	0.52381	1
30.01.05.05 G-protein mediated signal transduction	6	2.69	NCU11187T0 NCU06738T0 NCU11181T0 NCU06404T0 NCU08023T0 NCU08271T0	155	1.43	1.88112	0.101385
30.01.05.05.01 small GTPase mediated signal transduction	5	2.24	NCU06738T0 NCU11181T0 NCU06404T0 NCU08023T0 NCU08271T0	126	1.16	1.93103	0.119117
30.01.09 second messenger mediated signal transduction	3	1.34	NCU03243T0 NCU03819T0 NCU04610T0	112	1.03	1.30097	0.407815
30.01.09.09 fatty acid derivatives mediated signal transduction	2	0.89	NCU03243T0 NCU04610T0	11	0.1	8.9	0.0206013
30.01.09.11 polyphosphoinositol mediated signal transduction	2	0.89	NCU03243T0 NCU03819T0	36	0.33	2.69697	0.169547
30.05 transmembrane signal transduction	2	0.89	NCU00984T0 NCU10789T0	180	1.66	0.536145	1
30.05.02 non-enzymatic receptor mediated signalling	2	0.89	NCU00984T0 NCU10789T0	74	0.68	1.30882	0.453281
30.05.02.14 Notch-receptor signalling pathway	1	0.44	NCU10789T0	14	0.12	3.66667	0.253174
30.05.02.26 integrin receptor signalling pathway	1	0.44	NCU00984T0	13	0.12	3.66667	0.237428
30.07 regulation of signal transduction	1	0.44	NCU08023T0	32	0.29	1.51724	0.487172
32 CELL RESCUE, DEFENSE AND VIRULENCE	22	9.86	NCU00598T0 NCU00813T0 NCU00814T0 NCU02074T0 NCU03243T0 NCU03305T0 NCU09265T0 NCU16423T0 NCU03335T0 NCU09485T0 NCU00146T0 NCU05160T0 NCU01296T0 NCU04161T0 NCU04633T0 NCU08852T0 NCU11102T0 NCU03944T0 NCU03982T0 NCU09791T0 NCU02455T0 NCU10055T0	1077	9.96	0.98996	0.552583
32.01 stress response	20	8.96	NCU00598T0 NCU00813T0 NCU00814T0 NCU02074T0 NCU03243T0 NCU03305T0 NCU09265T0 NCU16423T0 NCU03335T0 NCU09485T0 NCU00146T0 NCU05160T0 NCU01296T0 NCU04633T0 NCU08852T0 NCU11102T0 NCU03944T0 NCU03982T0 NCU02455T0 NCU10055T0	656	6.06	1.47855	0.0512407
32.01.01 oxidative stress response	2	0.89	NCU00598T0 NCU09485T0	94	0.86	1.03488	0.580976
32.01.03 osmotic and salt stress response	2	0.89	NCU03243T0 NCU03944T0	82	0.75	1.18667	0.507039
32.01.05 heat shock response	2	0.89	NCU09485T0 NCU03982T0	49	0.45	1.97778	0.268138
32.01.07 unfolded protein response (e.g. ER quality control)	9	4.03	NCU02074T0 NCU09265T0 NCU09485T0 NCU00146T0 NCU05160T0 NCU01296T0 NCU04633T0 NCU11102T0 NCU03982T0	82	0.75	5.37333	4.55706e-05
32.01.09 DNA damage response	2	0.89	NCU16423T0 NCU08852T0	138	1.27	0.700787	1
32.05 disease, virulence and defense	2	0.89	NCU04161T0 NCU09791T0	301	2.78	0.320144	1
32.05.01 resistance proteins	1	0.44	NCU04161T0	112	1.03	0.427184	1
32.05.01.03 chemical agent resistance	1	0.44	NCU04161T0	39	0.36	1.22222	0.556991
32.05.05 virulence, disease factors	1	0.44	NCU09791T0	131	1.21	0.363636	1
32.07 detoxification	1	0.44	NCU00598T0	262	2.42	0.181818	1
32.07.07 oxygen and radical detoxification	1	0.44	NCU00598T0	57	0.52	0.846154	1
32.10 degradation / modification of foreign (exogenous) compounds	1	0.44	NCU09791T0	41	0.37	1.18919	0.575141
32.10.07 degradation / modification of foreign (exogenous) polysaccharides	1	0.44	NCU09791T0	26	0.24	1.83333	0.418676
34 INTERACTION WITH THE ENVIRONMENT	11	4.93	NCU03243T0 NCU03305T0 NCU09265T0 NCU06738T0 NCU09485T0 NCU07530T0 NCU04898T0 NCU06369T0 NCU08291T0 NCU03591T0 NCU04161T0	631	5.83	0.845626	0.759898
34.01 homeostasis	5	2.24	NCU03305T0 NCU09265T0 NCU07530T0 NCU04898T0 NCU08291T0	266	2.46	0.910569	1
34.01.01 homeostasis of cations	5	2.24	NCU03305T0 NCU09265T0 NCU07530T0 NCU04898T0 NCU08291T0	222	2.05	1.09268	0.484937
34.01.01.01 homeostasis of metal ions (Na, K, Ca etc.)	5	2.24	NCU03305T0 NCU09265T0 NCU07530T0 NCU04898T0 NCU08291T0	144	1.33	1.68421	0.1767
34.11 cellular sensing and response to external stimulus	6	2.69	NCU03243T0 NCU06738T0 NCU09485T0 NCU06369T0 NCU03591T0 NCU04161T0	275	2.54	1.05906	0.502815
34.11.01 photoperception and response	1	0.44	NCU06369T0	31	0.28	1.57143	0.476341
34.11.03 chemoperception and response	3	1.34	NCU03243T0 NCU03591T0 NCU04161T0	114	1.05	1.27619	0.418879
34.11.03.13 osmosensing and response	1	0.44	NCU03243T0	57	0.52	0.846154	1
34.11.09 temperature perception and response	1	0.44	NCU09485T0	29	0.26	1.69231	0.453992
34.11.12 perception of nutrients and nutritional adaptation	1	0.44	NCU06738T0	62	0.57	0.77193	1
40 CELL FATE	15	6.72	NCU03043T0 NCU09216T0 NCU09882T0 NCU01501T0 NCU06738T0 NCU00146T0 NCU11399T0 NCU05160T0 NCU05313T0 NCU08023T0 NCU01296T0 NCU04633T0 NCU03944T0 NCU05514T0 NCU02349T0	555	5.13	1.30994	0.172572
40.01 cell growth / morphogenesis	10	4.48	NCU03043T0 NCU09882T0 NCU06738T0 NCU00146T0 NCU11399T0 NCU08023T0 NCU01296T0 NCU03944T0 NCU05514T0 NCU02349T0	392	3.62	1.23757	0.29047
40.01.03 directional cell growth (morphogenesis)	4	1.79	NCU00146T0 NCU11399T0 NCU08023T0 NCU01296T0	106	0.98	1.82653	0.175429
40.01.03.01 regulation of directional cell growth	2	0.89	NCU00146T0 NCU01296T0	18	0.16	5.5625	0.0521626
40.10 cell death	6	2.69	NCU09216T0 NCU09882T0 NCU01501T0 NCU05160T0 NCU05313T0 NCU04633T0	170	1.57	1.71338	0.139505
40.10.02 apoptosis (type I programmed cell death)	6	2.69	NCU09216T0 NCU09882T0 NCU01501T0 NCU05160T0 NCU05313T0 NCU04633T0	157	1.45	1.85517	0.10611
40.10.02.01 anti-apoptosis	2	0.89	NCU09216T0 NCU04633T0	30	0.27	3.2963	0.126559
40.10.02.02 apoptotic program	3	1.34	NCU09882T0 NCU05160T0 NCU05313T0	23	0.21	6.38095	0.0113034
40.10.02.02.01 apoptotic mitochondrial changes	1	0.44	NCU05313T0	7	0.06	7.33333	0.135768
40.10.02.02.02 caspase activation	2	0.89	NCU09882T0 NCU05160T0	9	0.08	11.125	0.0138549
40.10.02.04 regulation of apoptosis	1	0.44	NCU05160T0	18	0.16	2.75	0.312985
41 DEVELOPMENT (Systemic)	1	0.44	NCU03982T0	89	0.82	0.536585	1
41.01 fungal/microorganismic development	1	0.44	NCU03982T0	89	0.82	0.536585	1
41.01.01 mating (fertilization)	1	0.44	NCU03982T0	39	0.36	1.22222	0.556991
42 BIOGENESIS OF CELLULAR COMPONENTS	33	14.7	NCU00598T0 NCU00725T0 NCU01878T0 NCU01912T0 NCU01992T0 NCU02134T0 NCU03043T0 NCU09332T0 NCU09882T0 NCU06738T0 NCU06779T0 NCU00493T0 NCU06202T0 NCU06230T0 NCU11399T0 NCU05160T0 NCU05313T0 NCU06331T0 NCU06369T0 NCU07319T0 NCU01318T0 NCU03637T0 NCU04119T0 NCU03944T0 NCU03982T0 NCU04063T0 NCU05514T0 NCU05959T0 NCU09791T0 NCU12114T0 NCU02391T0 NCU02422T0 NCU06868T0	1167	10.7	1.37383	0.037212
42.01 cell wall	4	1.79	NCU01912T0 NCU09332T0 NCU06779T0 NCU11399T0	262	2.42	0.739669	1
42.04 cytoskeleton/structural proteins	5	2.24	NCU00725T0 NCU09882T0 NCU06202T0 NCU03944T0 NCU05514T0	316	2.92	0.767123	1
42.04.03 actin cytoskeleton	3	1.34	NCU00725T0 NCU06202T0 NCU03944T0	137	1.26	1.06349	0.539842
42.08 Golgi	2	0.89	NCU05959T0 NCU12114T0	16	0.14	6.35714	0.0420217
42.09 intracellular transport vesicles	7	3.13	NCU01992T0 NCU00493T0 NCU07319T0 NCU01318T0 NCU04063T0 NCU02391T0 NCU06868T0	32	0.29	10.7931	3.13367e-06
42.10 nucleus	7	3.13	NCU02134T0 NCU03043T0 NCU06738T0 NCU06331T0 NCU03637T0 NCU03982T0 NCU04063T0	333	3.07	1.01954	0.533782
42.10.03 organization of chromosome structure	3	1.34	NCU02134T0 NCU03043T0 NCU06738T0	288	2.66	0.503759	1
42.10.05 nuclear membrane	2	0.89	NCU03637T0 NCU04063T0	21	0.19	4.68421	0.0687906
42.16 mitochondrion	3	1.34	NCU05160T0 NCU05313T0 NCU06369T0	167	1.54	0.87013	1
42.22 endosome	1	0.44	NCU01878T0	4	0.03	14.6667	0.079987
42.25 vacuole or lysosome	3	1.34	NCU00598T0 NCU04119T0 NCU02422T0	55	0.5	2.68	0.104231
42.27 extracellular / secretion proteins	2	0.89	NCU09332T0 NCU09791T0	26	0.24	3.70833	0.0996491
42.27.01 extracellular matrix	1	0.44	NCU09332T0	4	0.03	14.6667	0.079987
42.29 bud / growth tip	1	0.44	NCU06230T0	35	0.32	1.375	0.518344
43 CELL TYPE DIFFERENTIATION	13	5.82	NCU00725T0 NCU09882T0 NCU16503T0 NCU00035T0 NCU06202T0 NCU06230T0 NCU10763T0 NCU11399T0 NCU06331T0 NCU03637T0 NCU03944T0 NCU04063T0 NCU05514T0	594	5.49	1.06011	0.453656
43.01 fungal/microorganismic cell type differentiation	13	5.82	NCU00725T0 NCU09882T0 NCU16503T0 NCU00035T0 NCU06202T0 NCU06230T0 NCU10763T0 NCU11399T0 NCU06331T0 NCU03637T0 NCU03944T0 NCU04063T0 NCU05514T0	594	5.49	1.06011	0.453656
43.01.03 fungal and other eukaryotic cell type differentiation	13	5.82	NCU00725T0 NCU09882T0 NCU16503T0 NCU00035T0 NCU06202T0 NCU06230T0 NCU10763T0 NCU11399T0 NCU06331T0 NCU03637T0 NCU03944T0 NCU04063T0 NCU05514T0	594	5.49	1.06011	0.453656
43.01.03.05 budding, cell polarity and filament formation	7	3.13	NCU00725T0 NCU09882T0 NCU06202T0 NCU06230T0 NCU11399T0 NCU03944T0 NCU05514T0	319	2.95	1.06102	0.488117
43.01.03.09 development of asco- basidio- or zygospore	4	1.79	NCU00035T0 NCU10763T0 NCU06331T0 NCU04063T0	181	1.67	1.07186	0.515521
99 UNCLASSIFIED PROTEINS	69	30.9	NCU00787T0 NCU00918T0 NCU00953T0 NCU00992T0 NCU00995T0 NCU01879T0 NCU01947T0 NCU01958T0 NCU02120T0 NCU02153T0 NCU02164T0 NCU02747T0 NCU02761T0 NCU03083T0 NCU03091T0 NCU03152T0 NCU03202T0 NCU03221T0 NCU07359T0 NCU08091T0 NCU08599T0 NCU09215T0 NCU09806T0 NCU09886T0 NCU16368T0 NCU16374T0 NCU16422T0 NCU01794T0 NCU03381T0 NCU03459T0 NCU03465T0 NCU06763T0 NCU10034T0 NCU10035T0 NCU00184T0 NCU00215T0 NCU…	5032	46.5	0.664516	0.999999

## Sheet: p3
	Pre-defined ESRTs (766)	DTT-induced targets [FGSC9720_TC] (746)	DTT-induced targets [Δhac-1_TC] (810)	|D value ratio|≥1 (4253)	HAC-1 regulated ESRTs (186)
	NCU03355	NCU01212	NCU01066	NCU02192	NCU11180
	NCU05313	NCU03788	NCU01598	NCU05638	NCU06331
	NCU04737	NCU03789	NCU11365	NCU03858	NCU03381
	NCU08346	NCU01066	NCU11364	NCU01002	NCU12114
	NCU00388	NCU11365	NCU02543	NCU09611	NCU01004
	NCU01865	NCU00830	NCU01212	NCU09214	NCU01501
	NCU03649	NCU01598	NCU00298	NCU04287	NCU06202
	NCU03650	NCU00829	NCU11363	NCU03459	NCU03818
	NCU08938	NCU02884	NCU05045	NCU16716	NCU08271
	NCU06264	NCU02543	NCU00829	NCU04313	NCU10036
	NCU07498	NCU11364	NCU02884	NCU08701	NCU05514
	NCU00399	NCU00298	NCU17064	NCU10597	NCU00624
	NCU00247	NCU05277	NCU04086	NCU04467	NCU06369
	NCU09322	NCU11363	NCU00830	NCU04126	NCU03368
	NCU08621	NCU05045	NCU07126	NCU01302	NCU06260
	NCU07366	NCU07126	NCU00522	NCU10721	NCU01422
	NCU03770	NCU06376	NCU02888	NCU11414	NCU06095
	NCU02956	NCU17064	NCU06923	NCU03092	NCU02747
	NCU00249	NCU02888	NCU06558	NCU03534	NCU04386
	NCU03914	NCU11098	NCU04085	NCU04607	NCU06987
# 'D value' means the absolute RPKM value of the difference between no chemical control and DTT treatment conditions in either FGSC9720 or Δhac-1 strain. 'D value ratio' stands for the ratio of D value of FGSC9720 (see Table S2 #7 ) to D value of Δhac-1(see Table S2 #8).	NCU01080	NCU04086	NCU06303	NCU04547	NCU09882
	NCU02478	NCU04089	NCU08275	NCU03675	NCU03219
	NCU04936	NCU06558	NCU06376	NCU07957	NCU16423
	NCU05873	NCU08193	NCU02019	NCU07102	NCU16422
	NCU06698	NCU08275	NCU02010	NCU06842	NCU02550
	NCU00403	NCU02301	NCU02889	NCU03217	NCU04610
	NCU08291	NCU02010	NCU05089	NCU17053	NCU01947
	NCU04019	NCU04583	NCU09458	NCU01907	NCU00035
	NCU09473	NCU03368	NCU04292	NCU06738	NCU01275
	NCU11180	NCU02019	NCU06924	NCU08863	NCU04192
	NCU03929	NCU04085	NCU08193	NCU05897	NCU01296
	NCU01181	NCU09402	NCU05534	NCU04160	NCU01268
	NCU06331	NCU02880	NCU04342	NCU00406	NCU00146
	NCU03381	NCU00607	NCU04306	NCU00799	NCU10789
	NCU12114	NCU04285	NCU09230	NCU16455	NCU01928
	NCU07741	NCU00522	NCU00855	NCU01353	NCU04633
	NCU01330	NCU05089	NCU07241	NCU07853	NCU08445
	NCU10400	NCU04342	NCU03761	NCU16776	NCU03694
	NCU01004	NCU07973	NCU09184	NCU01435	NCU09485
	NCU04670	NCU06303	NCU06128	NCU06856	NCU00813
	NCU02282	NCU01214	NCU07428	NCU03821	NCU11102
	NCU00281	NCU00855	NCU07427	NCU08383	NCU00968
	NCU05264	NCU08390	NCU05277	NCU07874	NCU03982
	NCU07590	NCU09458	NCU04528	NCU04230	NCU09223
	NCU09710	NCU04292	NCU00711	NCU06030	NCU02074
	NCU09513	NCU07428	NCU11406	NCU08013	NCU09265
	NCU01070	NCU16716	NCU00399	NCU01032	NCU06057
	NCU03697	NCU04039	NCU06680	NCU00560	NCU10762
	NCU06616	NCU04016	NCU06337	NCU01705	NCU06386
	NCU01147	NCU09230	NCU00869	NCU02733	NCU03317
	NCU05454	NCU01213	NCU07787	NCU06712	NCU03503
	NCU04016	NCU01439	NCU08852	NCU06678	NCU06779
	NCU07434	NCU04528	NCU00716	NCU04782	NCU00669
	NCU00865	NCU06923	NCU06557	NCU16494	NCU09216
	NCU02785	NCU04306	NCU04305	NCU01415	NCU09312
	NCU02397	NCU08194	NCU09402	NCU02215	NCU01648
	NCU06332	NCU06384	NCU07589	NCU06689	NCU01912
	NCU03316	NCU04046	NCU02521	NCU07607	NCU03637
	NCU01955	NCU05534	NCU07597	NCU01399	NCU03897
	NCU05638	NCU00968	NCU11050	NCU03922	NCU08023
	NCU01545	NCU16402	NCU00249	NCU04034	NCU06771
	NCU02147	NCU03761	NCU04641	NCU09338	NCU05276
	NCU06856	NCU01320	NCU08194	NCU09574	NCU03819
	NCU03134	NCU08223	NCU03121	NCU00491	NCU02391
	NCU01501	NCU06557	NCU01340	NCU01463	NCU04293
	NCU05777	NCU06924	NCU06264	NCU07109	NCU00162
	NCU02203	NCU04641	NCU07242	NCU07573	NCU01318
	NCU01188	NCU06359	NCU09278	NCU03882	NCU06738
	NCU06586	NCU11050	NCU04785	NCU07878	NCU06868
	NCU04014	NCU06337	NCU07569	NCU02074	NCU04063
	NCU04101	NCU03152	NCU09424	NCU11409	NCU03319
	NCU06437	NCU02074	NCU01033	NCU03563	NCU11237
	NCU03335	NCU02521	NCU01214	NCU01856	NCU04943
	NCU09281	NCU00249	NCU00535	NCU11223	NCU01741
	NCU03213	NCU07589	NCU09183	NCU05920	NCU00814
	NCU00631	NCU03273	NCU11371	NCU04447	NCU00725
	NCU07063	NCU00017	NCU02727	NCU05885	NCU02270
	NCU00088	NCU09485	NCU02802	NCU07232	NCU10034
	NCU01803	NCU01340	NCU08907	NCU02081	NCU00493
	NCU03944	NCU10721	NCU06359	NCU09854	NCU06708
	NCU06202	NCU05535	NCU01081	NCU11102	NCU04252
	NCU01069	NCU08764	NCU00017	NCU01318	NCU07939
	NCU05899	NCU07241	NCU00607	NCU00856	NCU00953
	NCU04637	NCU11406	NCU02700	NCU04293	NCU00598
	NCU03888	NCU06360	NCU04543	NCU08666	NCU05780
	NCU07495	NCU11371	NCU08281	NCU08223	NCU04898
	NCU03792	NCU06237	NCU03355	NCU05968	NCU03305
	NCU01883	NCU06166	NCU08899	NCU09101	NCU04457
	NCU00684	NCU00535	NCU05977	NCU05370	NCU00490
	NCU04421	NCU00399	NCU05931	NCU05210	NCU07879
	NCU03818	NCU08183	NCU04395	NCU10039	NCU09101
	NCU02111	NCU04776	NCU04058	NCU09773	NCU08743
	NCU03992	NCU05230	NCU03273	NCU07162	NCU10721
	NCU11324	NCU11102	NCU11356	NCU01501	NCU16374
	NCU03660	NCU04305	NCU16848	NCU04077	NCU02636
	NCU08271	NCU04058	NCU06675	NCU06708	NCU02653
	NCU06404	NCU09184	NCU01067	NCU11279	NCU03308
	NCU04100	NCU07427	NCU05807	NCU03016	NCU00965
	NCU03661	NCU08184	NCU08346	NCU07658	NCU04519
	NCU10036	NCU08358	NCU04016	NCU08379	NCU06677
	NCU01427	NCU10762	NCU08603	NCU06239	NCU11313
	NCU05514	NCU08117	NCU02877	NCU03152	NCU01146
	NCU00624	NCU04543	NCU04089	NCU07443	NCU08217
	NCU04015	NCU03281	NCU00021	NCU16755	NCU08379
	NCU05959	NCU04252	NCU04692	NCU09376	NCU02681
	NCU04760	NCU03982	NCU09267	NCU17283	NCU08897
	NCU03571	NCU04194	NCU06384	NCU00904	NCU00169
	NCU09692	NCU06332	NCU04260	NCU01495	NCU06333
	NCU06969	NCU02430	NCU03107	NCU06427	NCU04127
	NCU04924	NCU04360	NCU08641	NCU04194	NCU07746
	NCU06369	NCU16848	NCU06521	NCU07837	NCU03083
	NCU04452	NCU08852	NCU00684	NCU02416	NCU06763
	NCU01833	NCU04522	NCU08229	NCU02301	NCU08764
	NCU03714	NCU08899	NCU08278	NCU06677	NCU10039
	NCU04260	NCU07607	NCU07590	NCU00301	NCU03459
	NCU04419	NCU00441	NCU03921	NCU05053	NCU06242
	NCU00955	NCU00869	NCU05259	NCU00245	NCU06704
	NCU09182	NCU07817	NCU02772	NCU05824	NCU01898
	NCU08852	NCU00684	NCU04039	NCU02087	NCU03152
	NCU07925	NCU01741	NCU02065	NCU03828	NCU03636
	NCU07966	NCU11356	NCU08117	NCU03414	NCU06710
	NCU08273	NCU09183	NCU00441	NCU08765	NCU07273
	NCU00121	NCU02653	NCU06382	NCU08982	NCU07545
	NCU03312	NCU09199	NCU09186	NCU04275	NCU09806
	NCU06660	NCU00711	NCU07095	NCU03158	NCU10035
	NCU02122	NCU07879	NCU06882	NCU06771	NCU01052
	NCU03368	NCU06425	NCU07037	NCU02110	NCU11236
	NCU05202	NCU01429	NCU12125	NCU04734	NCU12084
	NCU03921	NCU04256	NCU07318	NCU00436	NCU16653
	NCU03989	NCU07823	NCU09182	NCU04134	NCU16716
	NCU04218	NCU09424	NCU07111	NCU06091	NCU00585
	NCU09564	NCU06675	NCU06884	NCU03637	NCU00282
	NCU07739	NCU08743	NCU01429	NCU04273	NCU04193
	NCU00579	NCU01494	NCU16402	NCU03153	NCU04194
	NCU09253	NCU02424	NCU07817	NCU11249	NCU10603
	NCU01646	NCU08281	NCU05154	NCU06148	NCU02349
	NCU00589	NCU10039	NCU06926	NCU08357	NCU04726
	NCU04161	NCU01070	NCU04772	NCU00585	NCU09390
	NCU03591	NCU01411	NCU01402	NCU10659	NCU03243
	NCU01997	NCU09182	NCU04256	NCU06174	NCU09199
	NCU02544	NCU01275	NCU17176	NCU09467	NCU07823
	NCU07546	NCU10034	NCU07513	NCU08743	NCU10546
	NCU16534	NCU03550	NCU05974	NCU12022	NCU05852
	NCU10239	NCU09144	NCU04285	NCU17225	NCU02153
	NCU09458	NCU02802	NCU09144	NCU07606	NCU06250
	NCU09748	NCU03921	NCU04583	NCU07848	NCU02455
	NCU02556	NCU03219	NCU04303	NCU05618	NCU02490
	NCU03047	NCU04395	NCU08390	NCU03814	NCU11399
	NCU04363	NCU01319	NCU01070	NCU02653	NCU01794
	NCU07556	NCU08487	NCU03649	NCU01531	NCU10497
	NCU06260	NCU07720	NCU06875	NCU09485	NCU16845
	NCU09317	NCU00630	NCU04518	NCU02071	NCU11248
	NCU11050	NCU08907	NCU03650	NCU10761	NCU02541
	NCU01793	NCU05977	NCU10852	NCU09860	NCU08363
	NCU09159	NCU10468	NCU07498	NCU02914	NCU09332
	NCU02837	NCU05257	NCU03257	NCU06171	NCU02701
	NCU00604	NCU07787	NCU00630	NCU01754	NCU02515
	NCU07029	NCU00169	NCU05257	NCU01992	NCU11249
	NCU06318	NCU08897	NCU00350	NCU09537	NCU03221
	NCU04410	NCU05807	NCU05953	NCU02593	NCU11181
	NCU06678	NCU10500	NCU01439	NCU05557	NCU08607
	NCU02386	NCU09223	NCU06425	NCU09772	NCU01342
	NCU03905	NCU06771	NCU01958	NCU06840	NCU04003
	NCU04050	NCU01067	NCU06380	NCU01756	NCU01878
	NCU04058	NCU00350	NCU05922	NCU10057	NCU01992
	NCU02142	NCU00984	NCU04360	NCU11259	NCU07319
	NCU08184	NCU02948	NCU02478	NCU08134	NCU00184
	NCU01422	NCU07318	NCU02895	NCU10237	NCU03029
	NCU04619	NCU04452	NCU01403	NCU00978	NCU08998
	NCU01629	NCU00162	NCU05255	NCU00456	NCU01320
	NCU01640	NCU00633	NCU02236	NCU02153	NCU07530
	NCU02413	NCU03459	NCU04046	NCU16763	NCU00025
	NCU00017	NCU08229	NCU16457	NCU07032	NCU10810
	NCU02724	NCU10763	NCU09904	NCU03788	NCU11187
	NCU00180	NCU09321	NCU05133	NCU05294	NCU00215
	NCU06095	NCU04451	NCU06332	NCU04038	NCU00787
	NCU12126	NCU07138	NCU04259	NCU00271	NCU03465
	NCU07441	NCU07242	NCU04773	NCU05699	NCU06200
	NCU06709	NCU16653	NCU01188	NCU08501	NCU01327
	NCU07134	NCU04949	NCU07411	NCU02896	NCU01426
	NCU08334	NCU11237	NCU00022	NCU00183	NCU03202
	NCU01862	NCU11236	NCU00248	NCU00589	NCU02761
	NCU01081	NCU03107	NCU06984	NCU07537	NCU04590
	NCU06651	NCU02700	NCU11241	NCU00331	NCU10225
	NCU09329	NCU09283	NCU07497	NCU00565	NCU06255
	NCU02747	NCU09241	NCU06166	NCU03651	NCU16875
	NCU11098	NCU05780	NCU07412	NCU03319
	NCU02120	NCU04303	NCU03538	NCU01640
	NCU04386	NCU06264	NCU03776	NCU09364
	NCU00322	NCU06521	NCU07112	NCU03620
	NCU01927	NCU05315	NCU08487	NCU07500
	NCU04112	NCU06382	NCU05851	NCU00047
	NCU06884	NCU03636	NCU16606	NCU06554
	NCU09674	NCU04127	NCU05230	NCU04529
	NCU04284	NCU03305	NCU00247	NCU00968
	NCU01565	NCU08271	NCU07017	NCU04128
	NCU09330	NCU04316	NCU03607	NCU02745
	NCU10500	NCU07037	NCU07546	NCU16925
	NCU08674	NCU10572	NCU04088	NCU08404
	NCU03451	NCU06708	NCU07030	NCU01308
	NCU04583	NCU10852	NCU09473	NCU04502
	NCU05958	NCU01570	NCU00076	NCU00039
	NCU07135	NCU00408	NCU09241	NCU08764
	NCU09573	NCU00163	NCU02430	NCU03694
	NCU09629	NCU06331	NCU05256	NCU06624
	NCU03336	NCU03776	NCU07539	NCU02362
	NCU02390	NCU03121	NCU09153	NCU05928
	NCU00619	NCU10009	NCU06360	NCU04159
	NCU01060	NCU00454	NCU02378	NCU08983
	NCU02883	NCU03319	NCU08358	NCU16991
	NCU03205	NCU03897	NCU02122	NCU04391
	NCU03773	NCU07033	NCU04382	NCU05155
	NCU05148	NCU04045	NCU08184	NCU09669
	NCU06114	NCU05565	NCU04451	NCU05692
	NCU09502	NCU12125	NCU01565	NCU04731
	NCU05309	NCU03283	NCU04542	NCU05506
	NCU06317	NCU05953	NCU05160	NCU03889
	NCU06425	NCU00965	NCU09108	NCU06719
	NCU00454	NCU04943	NCU00581	NCU09235
	NCU00868	NCU05154	NCU02977	NCU02923
	NCU01064	NCU06400	NCU04282	NCU03161
	NCU02700	NCU01033	NCU01597	NCU16877
	NCU03684	NCU10038	NCU05384	NCU06616
	NCU04256	NCU07569	NCU06481	NCU11313
	NCU04542	NCU06868	NCU00454	NCU05883
	NCU04641	NCU06704	NCU05873	NCU06945
	NCU05010	NCU05105	NCU01411	NCU02902
	NCU05922	NCU04260	NCU03652	NCU09696
	NCU06401	NCU04773	NCU07138	NCU06268
	NCU06862	NCU09213	NCU08848	NCU01849
	NCU07030	NCU02959	NCU09154	NCU09512
	NCU07840	NCU09265	NCU01213	NCU02191
	NCU07967	NCU07545	NCU00112	NCU00188
	NCU08390	NCU05706	NCU04289	NCU05887
	NCU08720	NCU07746	NCU11098	NCU03893
	NCU09986	NCU02977	NCU10077	NCU01320
	NCU00248	NCU05591	NCU07307	NCU09000
	NCU06926	NCU06677	NCU09321	NCU08137
	NCU09271	NCU12084	NCU04522	NCU05805
	NCU09282	NCU03903	NCU02475	NCU01144
	NCU02834	NCU07412	NCU00322	NCU01426
	NCU06209	NCU03970	NCU05044	NCU06928
	NCU00568	NCU17176	NCU07288	NCU08126
	NCU05525	NCU16606	NCU06555	NCU06252
	NCU04639	NCU11249	NCU05278	NCU08146
	NCU07888	NCU06380	NCU06522	NCU08124
	NCU00068	NCU00146	NCU10500	NCU00668
	NCU00351	NCU05256	NCU09193	NCU06173
	NCU00473	NCU03029	NCU05535	NCU09503
	NCU00855	NCU00669	NCU03646	NCU07962
	NCU00869	NCU01318	NCU08809	NCU06037
	NCU01818	NCU02681	NCU01319	NCU06552
	NCU02703	NCU01464	NCU00121	NCU01741
	NCU03507	NCU03607	NCU02948	NCU04371
	NCU03647	NCU06619	NCU05637	NCU06868
	NCU03698	NCU07095	NCU17062	NCU02908
	NCU03993	NCU02391	NCU05591	NCU04169
	NCU04605	NCU04518	NCU05226	NCU08469
	NCU05534	NCU04772	NCU00984	NCU06284
	NCU06034	NCU00953	NCU17053	NCU06595
	NCU06265	NCU08379	NCU01412	NCU04775
	NCU06273	NCU03083	NCU08807	NCU09879
	NCU06944	NCU05974	NCU00559	NCU07361
	NCU07379	NCU04519	NCU09185	NCU05480
	NCU07439	NCU00598	NCU03548	NCU04343
	NCU08391	NCU09101	NCU07080	NCU03208
	NCU16822	NCU12114	NCU08195	NCU03581
	NCU03493	NCU02416	NCU08957	NCU04632
	NCU01454	NCU00787	NCU03105	NCU06326
	NCU02599	NCU06738	NCU10009	NCU02237
	NCU06987	NCU03637	NCU07029	NCU07768
	NCU01748	NCU05278	NCU01570	NCU09363
	NCU00699	NCU02731	NCU04118	NCU00841
	NCU00802	NCU03243	NCU16450	NCU04356
	NCU03067	NCU00214	NCU07585	NCU05030
	NCU03904	NCU01146	NCU09254	NCU01928
	NCU06117	NCU07125	NCU09282	NCU03863
	NCU06513	NCU01052	NCU08489	NCU01757
	NCU06557	NCU03355	NCU04642	NCU06967
	NCU06747	NCU07590	NCU00106	NCU09065
	NCU10570	NCU00215	NCU08183	NCU01022
	NCU16512	NCU09832	NCU09116	NCU06515
	NCU17019	NCU05851	NCU01330	NCU10861
	NCU17136	NCU11187	NCU02544	NCU09052
	NCU17137	NCU04293	NCU10314	NCU04195
	NCU09882	NCU06057	NCU01065	NCU00568
	NCU03219	NCU03646	NCU09832	NCU08731
	NCU04316	NCU08445	NCU03946	NCU06585
	NCU02463	NCU00200	NCU01607	NCU03335
	NCU04990	NCU03388	NCU03654	NCU08767
	NCU16423	NCU01422	NCU02619	NCU03789
	NCU16422	NCU00184	NCU02548	NCU10292
	NCU03064	NCU16368	NCU04506	NCU03982
	NCU04554	NCU05165	NCU06780	NCU07152
	NCU02909	NCU03413	NCU09004	NCU03819
	NCU10852	NCU03631	NCU03388	NCU07352
	NCU02550	NCU02877	NCU00138	NCU06336
	NCU04090	NCU09282	NCU09906	NCU10762
	NCU04610	NCU02829	NCU08056	NCU08413
	NCU01947	NCU02895	NCU00868	NCU17030
	NCU00035	NCU03904	NCU07125	NCU04943
	NCU04048	NCU03819	NCU04230	NCU03346
	NCU16368	NCU16875	NCU12126	NCU02369
	NCU09821	NCU02550	NCU07366	NCU03057
	NCU01275	NCU00954	NCU06113	NCU06757
	NCU04192	NCU06926	NCU02190	NCU06352
	NCU02422	NCU01268	NCU04421	NCU00692
	NCU03710	NCU07273	NCU08197	NCU07691
	NCU04847	NCU10314	NCU07297	NCU10641
	NCU00188	NCU01565	NCU09322	NCU08089
	NCU01296	NCU07513	NCU06385	NCU16501
	NCU01268	NCU10683	NCU07379	NCU03368
	NCU00146	NCU04898	NCU00633	NCU16845
	NCU10789	NCU01907	NCU03550	NCU09068
	NCU01928	NCU04050	NCU07423	NCU08979
	NCU04633	NCU02978	NCU09513	NCU03511
	NCU00651	NCU03367	NCU07134	NCU16805
	NCU08445	NCU08769	NCU04936	NCU16341
	NCU05314	NCU03202	NCU03647	NCU04381
	NCU00673	NCU00878	NCU01060	NCU04252
	NCU00898	NCU02390	NCU04410	NCU01470
	NCU03694	NCU09332	NCU07277	NCU04130
	NCU05995	NCU08489	NCU16673	NCU05712
	NCU09485	NCU11399	NCU02696	NCU01267
	NCU00813	NCU08217	NCU02752	NCU06988
	NCU11102	NCU10225	NCU09159	NCU04470
	NCU00968	NCU00493	NCU08282	NCU10775
	NCU03982	NCU16450	NCU04161	NCU03099
	NCU09223	NCU02478	NCU08938	NCU04324
	NCU02074	NCU08056	NCU10763	NCU04940
	NCU09265	NCU05314	NCU09771	NCU10282
	NCU02424	NCU06430	NCU04045	NCU08976
	NCU02491	NCU07840	NCU02928	NCU03219
	NCU06057	NCU10603	NCU03533	NCU03628
	NCU10762	NCU11180	NCU05134	NCU07702
	NCU06386	NCU02752	NCU03893	NCU05695
	NCU03317	NCU04048	NCU06460	NCU04189
	NCU03503	NCU05011	NCU08364	NCU08317
	NCU06779	NCU06333	NCU00175	NCU06758
	NCU00669	NCU01081	NCU04656	NCU04633
	NCU09216	NCU05718	NCU02814	NCU02203
	NCU09312	NCU00076	NCU01427	NCU08897
	NCU01648	NCU01928	NCU09333	NCU08572
	NCU01912	NCU00813	NCU09422	NCU01004
	NCU06166	NCU02544	NCU16624	NCU03323
	NCU03637	NCU06386	NCU04077	NCU09060
	NCU00481	NCU03381	NCU04363	NCU09484
	NCU03897	NCU12126	NCU06908	NCU07030
	NCU04255	NCU00246	NCU10006	NCU09302
	NCU08023	NCU08674	NCU02956	NCU03116
	NCU06771	NCU03503	NCU05317	NCU01210
	NCU05276	NCU08291	NCU03904	NCU07445
	NCU03819	NCU04386	NCU02883	NCU03539
	NCU02391	NCU02797	NCU07840	NCU03402
	NCU04293	NCU04950	NCU06983	NCU07324
	NCU00162	NCU03282	NCU02142	NCU02979
	NCU01318	NCU05264	NCU05131	NCU08333
	NCU06738	NCU02750	NCU08267	NCU07080
	NCU06868	NCU05012	NCU07887	NCU03240
	NCU04063	NCU04466	NCU00586	NCU06393
	NCU03319	NCU03079	NCU03878	NCU01965
	NCU11237	NCU06772	NCU05314	NCU01305
	NCU04943	NCU02349	NCU00537	NCU00669
	NCU01741	NCU02901	NCU09301	NCU06884
	NCU00814	NCU00716	NCU05232	NCU11362
	NCU00182	NCU05616	NCU02354	NCU16641
	NCU00725	NCU02270	NCU02930	NCU08851
	NCU02270	NCU04279	NCU03648	NCU03425
	NCU10034	NCU02702	NCU01176	NCU09913
	NCU00493	NCU06710	NCU02978	NCU00453
	NCU06708	NCU01220	NCU05537	NCU00169
	NCU04252	NCU07940	NCU00565	NCU11236
	NCU07939	NCU01412	NCU06747	NCU00953
	NCU00953	NCU04289	NCU03684	NCU02532
	NCU06230	NCU11313	NCU04276	NCU09856
	NCU00598	NCU06711	NCU05264	NCU02118
	NCU05780	NCU04457	NCU04246	NCU04853
	NCU02663	NCU02455	NCU10658	NCU01644
	NCU07125	NCU05255	NCU01546	NCU02693
	NCU09085	NCU01296	NCU09536	NCU05580
	NCU04898	NCU02378	NCU04470	NCU03113
	NCU03305	NCU11248	NCU04014	NCU04840
	NCU00916	NCU03552	NCU08020	NCU07274
	NCU04457	NCU03548	NCU02193	NCU04358
	NCU00490	NCU06763	NCU06116	NCU00725
	NCU07879	NCU08607	NCU09520	NCU01276
	NCU05160	NCU00247	NCU08146	NCU04192
	NCU09101	NCU02974	NCU04780	NCU00969
	NCU08641	NCU16423	NCU04307	NCU01348
	NCU08743	NCU01402	NCU08767	NCU00029
	NCU10721	NCU04195	NCU01965	NCU00850
	NCU16374	NCU02490	NCU02797	NCU05378
	NCU02636	NCU06550	NCU05565	NCU04505
	NCU02653	NCU09821	NCU16318	NCU05730
	NCU05990	NCU05160	NCU00246	NCU11220
	NCU09321	NCU06383	NCU01236	NCU07319
	NCU03308	NCU00248	NCU06387	NCU05341
	NCU08807	NCU08363	NCU08290	NCU16615
	NCU09333	NCU08341	NCU01063	NCU07856
	NCU02307	NCU08195	NCU02404	NCU01012
	NCU00965	NCU01898	NCU07624	NCU06556
	NCU04519	NCU01607	NCU06276	NCU02710
	NCU06677	NCU08809	NCU06864	NCU00300
	NCU11313	NCU01188	NCU06666	NCU10048
	NCU01146	NCU05033	NCU02989	NCU02194
	NCU08217	NCU11241	NCU07720	NCU17272
	NCU08379	NCU06779	NCU05012	NCU05872
	NCU02681	NCU06460	NCU00097	NCU16511
	NCU08897	NCU07297	NCU01468	NCU09252
	NCU00169	NCU07546	NCU05123	NCU06361
	NCU06333	NCU07319	NCU02004	NCU02024
	NCU04127	NCU03308	NCU06283	NCU16366
	NCU07746	NCU04633	NCU05691	NCU01486
	NCU03083	NCU07953	NCU02587	NCU15834
	NCU06763	NCU08346	NCU08976	NCU06999
	NCU08764	NCU08603	NCU02269	NCU11187
	NCU10039	NCU02099	NCU03079	NCU06402
	NCU00918	NCU10035	NCU03168	NCU09786
	NCU01879	NCU04177	NCU00878	NCU02701
	NCU04360	NCU07530	NCU03658	NCU00757
	NCU05277	NCU04523	NCU03944	NCU09198
	NCU06400	NCU07434	NCU05706	NCU05317
	NCU09283	NCU00624	NCU05735	NCU00213
	NCU05315	NCU04003	NCU05516	NCU02899
	NCU07425	NCU05922	NCU04493	NCU04950
	NCU03459	NCU04282	NCU07325	NCU01481
	NCU06242	NCU07277	NCU05033	NCU01748
	NCU06704	NCU01055	NCU00580	NCU09785
	NCU01898	NCU00581	NCU11338	NCU02711
	NCU03152	NCU01468	NCU07001	NCU05877
	NCU03636	NCU01002	NCU02099	NCU03155
	NCU06710	NCU03146	NCU16503	NCU04398
	NCU07273	NCU06260	NCU03110	NCU00377
	NCU07545	NCU08224	NCU00748	NCU11237
	NCU09806	NCU01403	NCU00261	NCU06609
	NCU10035	NCU08998	NCU11240	NCU07034
	NCU02164	NCU02570	NCU08391	NCU04103
	NCU03681	NCU06984	NCU05899	NCU04154
	NCU03881	NCU12057	NCU15834	NCU04164
	NCU04046	NCU10789	NCU06406	NCU07563
	NCU06237	NCU00022	NCU04112	NCU03281
	NCU08091	NCU06522	NCU06029	NCU08363
	NCU07491	NCU04692	NCU08224	NCU02829
	NCU16503	NCU03284	NCU04638	NCU06776
	NCU01052	NCU06700	NCU03873	NCU00195
	NCU11236	NCU05164	NCU17105	NCU01224
	NCU12084	NCU09333	NCU02726	NCU01938
	NCU16653	NCU09415	NCU09317	NCU16387
	NCU16716	NCU09330	NCU01478	NCU06481
	NCU00984	NCU08267	NCU16549	NCU06576
	NCU09152	NCU07017	NCU07110	NCU02214
	NCU02138	NCU08023	NCU06883	NCU08026
	NCU02877	NCU07939	NCU03498	NCU04672
	NCU08229	NCU09193	NCU09370	NCU07818
	NCU09108	NCU04161	NCU05667	NCU09683
	NCU00585	NCU00559	NCU05129	NCU10034
	NCU01886	NCU08490	NCU07405	NCU11098
	NCU04544	NCU06406	NCU02750	NCU04903
	NCU08986	NCU06555	NCU03903	NCU01660
	NCU09241	NCU09806	NCU06265	NCU03334
	NCU09403	NCU02961	NCU04090	NCU04809
	NCU09711	NCU01689	NCU04523	NCU07368
	NCU03079	NCU03694	NCU01181	NCU08703
	NCU02750	NCU09216	NCU00685	NCU00419
	NCU00214	NCU06215	NCU07205	NCU06773
	NCU06460	NCU00651	NCU06437	NCU00965
	NCU07037	NCU00282	NCU03591	NCU02351
	NCU09402	NCU03946	NCU07434	NCU07692
	NCU09263	NCU03810	NCU10468	NCU00665
	NCU00026	NCU03105	NCU02793	NCU11129
	NCU00282	NCU06987	NCU04143	NCU05785
	NCU04193	NCU03257	NCU00291	NCU09186
	NCU04194	NCU07366	NCU04513	NCU00111
	NCU01193	NCU08986	NCU03170	NCU00447
	NCU02718	NCU04382	NCU02424	NCU03464
	NCU03506	NCU04063	NCU02961	NCU04351
	NCU08847	NCU09906	NCU03876	NCU09634
	NCU08957	NCU00461	NCU02130	NCU09223
	NCU09252	NCU02693	NCU02092	NCU00290
	NCU03388	NCU09004	NCU01957	NCU04788
	NCU04493	NCU00490	NCU03367	NCU04639
	NCU01068	NCU01912	NCU07135	NCU16859
	NCU10603	NCU08811	NCU09654	NCU02585
	NCU01063	NCU03922	NCU00802	NCU01840
	NCU02739	NCU06114	NCU06125	NCU01327
	NCU05131	NCU01211	NCU03063	NCU05152
	NCU06406	NCU09214	NCU02512	NCU06250
	NCU08281	NCU01865	NCU01393	NCU00392
	NCU16318	NCU00291	NCU03914	NCU01547
	NCU06999	NCU02701	NCU01781	NCU07309
	NCU02814	NCU01947	NCU02282	NCU06964
	NCU09760	NCU01805	NCU01865	NCU00025
	NCU02932	NCU16374	NCU00835	NCU08217
	NCU06583	NCU05276	NCU01428	NCU07748
	NCU05726	NCU03538	NCU01389	NCU09199
	NCU10809	NCU09817	NCU10570	NCU06882
	NCU02913	NCU00814	NCU04364	NCU09698
	NCU00716	NCU08339	NCU06862	NCU04123
	NCU07817	NCU09473	NCU07314	NCU06130
	NCU00064	NCU06283	NCU03134	NCU09300
	NCU04262	NCU16534	NCU00752	NCU07272
	NCU08127	NCU04192	NCU06186	NCU09069
	NCU04168	NCU04542	NCU16446	NCU07735
	NCU00061	NCU06242	NCU04050	NCU07231
	NCU02349	NCU04404	NCU08526	NCU05276
	NCU04726	NCU03297	NCU06400	NCU07871
	NCU04167	NCU06230	NCU01646	NCU00840
	NCU04223	NCU09882	NCU06383	NCU04127
	NCU02702	NCU16422	NCU08988	NCU06078
	NCU09832	NCU09390	NCU01805	NCU05138
	NCU08779	NCU16503	NCU03091	NCU03385
	NCU09791	NCU04284	NCU07289	NCU04898
	NCU03328	NCU10570	NCU08354	NCU02591
	NCU09041	NCU00148	NCU03108	NCU00577
	NCU04885	NCU06602	NCU07544	NCU07593
	NCU07326	NCU06105	NCU00388	NCU00224
	NCU04870	NCU03647	NCU07367	NCU04500
	NCU08785	NCU06200	NCU01796	NCU07048
	NCU09491	NCU17105	NCU03681	NCU08845
	NCU09664	NCU04115	NCU04087	NCU11059
	NCU09976	NCU07279	NCU04452	NCU03243
	NCU05133	NCU02975	NCU05315	NCU04380
	NCU08398	NCU03170	NCU03047	NCU03555
	NCU06123	NCU02415	NCU09068	NCU16583
	NCU09390	NCU04246	NCU01220	NCU09451
	NCU10506	NCU06239	NCU09839	NCU04738
	NCU16942	NCU01958	NCU03312	NCU00718
	NCU03263	NCU02568	NCU06085	NCU07486
	NCU06342	NCU02798	NCU01927	NCU03600
	NCU03243	NCU06276	NCU00939	NCU02395
	NCU07473	NCU05965	NCU04782	NCU10417
	NCU03903	NCU02548	NCU04541	NCU08349
	NCU01945	NCU09281	NCU08112	NCU00162
	NCU09199	NCU00748	NCU07953	NCU02703
	NCU07823	NCU03908	NCU06114	NCU07156
	NCU00055	NCU01648	NCU08227	NCU09331
	NCU04657	NCU07110	NCU00155	NCU07257
	NCU09169	NCU01465	NCU03931	NCU06296
	NCU05535	NCU08641	NCU07556	NCU00261
	NCU02179	NCU05514	NCU02500	NCU05647
	NCU02850	NCU04590	NCU09281	NCU00490
	NCU07723	NCU01793	NCU04657	NCU03305
	NCU10546	NCU07112	NCU03417	NCU09556
	NCU04264	NCU03387	NCU09868	NCU05393
	NCU07293	NCU02122	NCU01238	NCU03503
	NCU05852	NCU03330	NCU06130	NCU00906
	NCU02153	NCU06666	NCU04175	NCU06611
	NCU08860	NCU04112	NCU07987	NCU09258
	NCU05980	NCU02785	NCU03089	NCU03022
	NCU06250	NCU06387	NCU04670	NCU10276
	NCU00515	NCU06095	NCU07409	NCU08607
	NCU04274	NCU01425	NCU02685	NCU00144
	NCU02455	NCU00392	NCU08347	NCU02903
	NCU02490	NCU03200	NCU03908	NCU03263
	NCU01200	NCU09674	NCU16368	NCU00691
	NCU11399	NCU00585	NCU09421	NCU04386
	NCU03460	NCU02883	NCU08273	NCU16454
	NCU01794	NCU06385	NCU05038	NCU09328
	NCU10497	NCU02577	NCU06518	NCU08631
	NCU16845	NCU02385	NCU03045	NCU00146
	NCU11248	NCU10497	NCU09283	NCU06704
	NCU04203	NCU06369	NCU04015	NCU02272
	NCU07404	NCU06029	NCU02795	NCU00806
	NCU05606	NCU04102	NCU09085	NCU06435
	NCU02541	NCU11181	NCU10572	NCU05227
	NCU07965	NCU10036	NCU02201	NCU02182
	NCU03995	NCU01056	NCU03077	NCU00552
	NCU08363	NCU01342	NCU03518	NCU09005
	NCU05544	NCU06202	NCU03205	NCU05629
	NCU09332	NCU09536	NCU01464	NCU08378
	NCU02701	NCU01703	NCU04049	NCU02788
	NCU02515	NCU04610	NCU05395	NCU01442
	NCU11249	NCU01393	NCU01338	NCU00469
	NCU04205	NCU04193	NCU05198	NCU00439
	NCU00154	NCU02928	NCU01312	NCU05671
	NCU03221	NCU07668	NCU00188	NCU05679
	NCU04170	NCU01501	NCU03067	NCU00339
	NCU00600	NCU07134	NCU04343	NCU09939
	NCU05693	NCU07658	NCU08637	NCU03830
	NCU11181	NCU10014	NCU07949	NCU02196
	NCU08607	NCU06660	NCU01493	NCU03897
	NCU01342	NCU01051	NCU02191	NCU01782
	NCU04003	NCU08599	NCU06787	NCU05368
	NCU03800	NCU02515	NCU09772	NCU01454
	NCU04119	NCU09100	NCU02385	NCU03840
	NCU01878	NCU03317	NCU06893	NCU09882
	NCU02421	NCU08807	NCU06420	NCU03766
	NCU03024	NCU03873	NCU03631	NCU17062
	NCU01992	NCU00868	NCU05105	NCU06951
	NCU07319	NCU03168	NCU06928	NCU08511
	NCU00184	NCU04090	NCU02415	NCU04804
	NCU02885	NCU06709	NCU01871	NCU02298
	NCU00138	NCU16624	NCU03970	NCU01681
	NCU02175	NCU11185	NCU09674	NCU06289
	NCU03029	NCU09534	NCU03065	NCU03182
	NCU00230	NCU00121	NCU10014	NCU05567
	NCU08998	NCU02747	NCU00445	NCU08945
	NCU01320	NCU07309	NCU05132	NCU01739
	NCU02547	NCU03652	NCU05165	NCU10020
	NCU04771	NCU00112	NCU01759	NCU04105
	NCU04736	NCU08282	NCU09006	NCU08681
	NCU08490	NCU04468	NCU01491	NCU01897
	NCU07711	NCU03063	NCU16490	NCU07401
	NCU07530	NCU05642	NCU07674	NCU05866
	NCU08489	NCU10810	NCU04279	NCU05425
	NCU06380	NCU08763	NCU08134	NCU03011
	NCU10763	NCU05018	NCU06550	NCU06779
	NCU00025	NCU04657	NCU09324	NCU05307
	NCU07894	NCU06048	NCU01193	NCU12051
	NCU07129	NCU06167	NCU08925	NCU00317
	NCU03783	NCU04283	NCU08527	NCU09986
	NCU03171	NCU04049	NCU08891	NCU04143
	NCU10732	NCU02421	NCU02896	NCU09276
	NCU08408	NCU03110	NCU09466	NCU16653
	NCU00010	NCU06457	NCU01758	NCU10010
	NCU03776	NCU02153	NCU03756	NCU05232
	NCU00290	NCU01992	NCU06856	NCU09317
	NCU09771	NCU02761	NCU05502	NCU01270
	NCU00821	NCU02201	NCU11223	NCU10359
	NCU02582	NCU08957	NCU03146	NCU07485
	NCU09698	NCU04615	NCU03608	NCU09267
	NCU00782	NCU02460	NCU00451	NCU00353
	NCU01231	NCU03067	NCU11158	NCU05006
	NCU06860	NCU06128	NCU02718	NCU01877
	NCU16370	NCU02956	NCU01955	NCU04905
	NCU02134	NCU06255	NCU08341	NCU08492
	NCU10810	NCU01781	NCU01187	NCU07908
	NCU03043	NCU07665	NCU02929	NCU10889
	NCU03686	NCU09116	NCU03064	NCU01876
	NCU01958	NCU16845	NCU02098	NCU00330
	NCU05064	NCU07815	NCU03106	NCU09438
	NCU08634	NCU00955	NCU00865	NCU07296
	NCU03699	NCU01878	NCU00916	NCU06960
	NCU02576	NCU00453	NCU02131	NCU08748
	NCU00289	NCU07498	NCU07888	NCU08818
	NCU00054	NCU01817	NCU01069	NCU03312
	NCU04390	NCU01327	NCU01425	NCU01361
	NCU01924	NCU02404	NCU11129	NCU02273
	NCU00499	NCU02134	NCU00912	NCU01680
	NCU04272	NCU02689	NCU06230	NCU11180
	NCU01856	NCU02214	NCU16817	NCU05630
	NCU10006	NCU00451	NCU02244	NCU02105
	NCU01386	NCU07888	NCU00827	NCU00231
	NCU11187	NCU06966	NCU05784	NCU05253
	NCU00215	NCU06330	NCU01945	NCU07746
	NCU00787	NCU02120	NCU00753	NCU09265
	NCU03465	NCU02929	NCU06457	NCU07779
	NCU01815	NCU08022	NCU04255	NCU07221
	NCU07359	NCU04359	NCU02018	NCU02681
	NCU09886	NCU04410	NCU08490	NCU04798
	NCU00129	NCU00784	NCU09734	NCU00403
	NCU06200	NCU01678	NCU06257	NCU07879
	NCU10055	NCU03359	NCU08356	NCU07540
	NCU01327	NCU04364	NCU01862	NCU03297
	NCU01426	NCU04088	NCU02644	NCU06105
	NCU03202	NCU09108	NCU06318	NCU01670
	NCU03091	NCU06250	NCU04419	NCU00843
	NCU03318	NCU01004	NCU02615	NCU10036
	NCU04467	NCU03622	NCU02147	NCU06076
	NCU05565	NCU06707	NCU11215	NCU08525
	NCU07311	NCU01478	NCU02739	NCU12084
	NCU08599	NCU05561	NCU09076	NCU09975
	NCU09215	NCU00503	NCU01961	NCU03711
	NCU02761	NCU00602	NCU07279	NCU09470
	NCU04590	NCU11041	NCU04606	NCU03822
	NCU10225	NCU09748	NCU04525	NCU07937
	NCU00992	NCU02591	NCU02026	NCU02735
	NCU00995	NCU05852	NCU05360	NCU06059
	NCU02732	NCU03915	NCU00985	NCU09007
	NCU04906	NCU00056	NCU01477	NCU07334
	NCU07716	NCU08790	NCU05338	NCU02349
	NCU01835	NCU07379	NCU04048	NCU06627
	NCU03569	NCU01816	NCU03042	NCU08793
	NCU03654	NCU07387	NCU08599	NCU16445
	NCU06373	NCU07135	NCU06709	NCU07181
	NCU07079	NCU00725	NCU02689	NCU09374
	NCU00373	NCU00421	NCU07843	NCU01771
	NCU01076	NCU10521	NCU00954	NCU00244
	NCU05134	NCU16681	NCU01177	NCU05132
	NCU06125	NCU00802	NCU05958	NCU03083
	NCU08907	NCU03876	NCU00955	NCU08716
	NCU03646	NCU09088	NCU04102	NCU08749
	NCU05498	NCU05395	NCU05500	NCU04541
	NCU09786	NCU10546	NCU05560	NCU07531
	NCU02945	NCU03590	NCU03497	NCU09872
	NCU03248	NCU04656	NCU03139	NCU10684
	NCU04045	NCU00035	NCU02692	NCU01926
	NCU05822	NCU01957	NCU00905	NCU09435
	NCU08487	NCU09312	NCU07296	NCU02803
	NCU09224	NCU08340	NCU03409	NCU01728
	NCU10538	NCU11240	NCU03765	NCU03572
	NCU07787	NCU06420	NCU07837	NCU01866
	NCU09471	NCU01902	NCU04283	NCU04354
	NCU00024	NCU16347	NCU03118	NCU07545
	NCU00046	NCU02685	NCU16646	NCU05553
	NCU00870	NCU02696	NCU00214	NCU02380
	NCU08705	NCU04087	NCU05279	NCU02325
	NCU06255	NCU03221	NCU02904	NCU09323
	NCU00332	NCU02422	NCU01666	NCU11030
	NCU00449	NCU05259	NCU07564	NCU06430
	NCU00774	NCU01426	NCU02460	NCU05358
	NCU01039	NCU09152	NCU04640	NCU01181
	NCU02512	NCU09248	NCU01816	NCU10658
	NCU03287	NCU00025	NCU01055	NCU07491
	NCU03518	NCU11312	NCU07311	NCU00921
	NCU03604	NCU00528	NCU10346	NCU00055
	NCU03967	NCU09425	NCU16656	NCU04247
	NCU04034	NCU03681	NCU07584	NCU01009
	NCU04169	NCU05958	NCU11041	NCU08952
	NCU04197	NCU06875	NCU08291	NCU05269
	NCU04287	NCU02753	NCU00651	NCU06237
	NCU04346	NCU01177	NCU08228	NCU03536
	NCU04491	NCU00685	NCU00832	NCU00446
	NCU04550	NCU09233	NCU16534	NCU08991
	NCU04808	NCU07887	NCU09000	NCU01917
	NCU04905	NCU16785	NCU02702	NCU02731
	NCU05236	NCU03818	NCU05411	NCU04725
	NCU05303	NCU01427	NCU03028	NCU06411
	NCU05386	NCU00631	NCU04009	NCU06409
	NCU05395	NCU06746	NCU04466	NCU02828
	NCU05639	NCU04726	NCU05418	NCU03771
	NCU05864	NCU03657	NCU09815	NCU04652
	NCU06073	NCU05133	NCU09326	NCU03145
	NCU06691	NCU03905	NCU07865	NCU08051
	NCU07121	NCU01794	NCU01444	NCU06113
	NCU07769	NCU06676	NCU02810	NCU06381
	NCU08371	NCU05134	NCU01545	NCU08936
	NCU08491	NCU09118	NCU05945	NCU03164
	NCU08635	NCU00026	NCU00859	NCU06911
	NCU08820	NCU02541	NCU10853	NCU09896
	NCU09160	NCU02636	NCU06554	NCU02682
	NCU09325	NCU07253	NCU01465	NCU07543
	NCU09470	NCU01219	NCU08013	NCU04062
	NCU09472	NCU04380	NCU06660	NCU09866
	NCU09785	NCU02556	NCU03947	NCU04597
	NCU05136	NCU01068	NCU04316	NCU17088
	NCU16472	NCU04116	NCU05136	NCU16898
	NCU04389	NCU11259	NCU00242	NCU03630
	NCU09847	NCU01481	NCU01845	NCU02520
	NCU16875	NCU03465	NCU07233	NCU03658
	NCU00627	NCU00405	NCU00200	NCU03413
	NCU01509	NCU02739	NCU02666	NCU07101
	NCU01560	NCU06694	NCU09088	NCU05513
	NCU02637	NCU01740	NCU06237	NCU02412
	NCU04049	NCU10066	NCU06324	NCU06867
	NCU04053	NCU09802	NCU06334	NCU06405
	NCU04102		NCU09152	NCU06596
	NCU04369		NCU02386	NCU03641
	NCU04718		NCU08999	NCU01509
	NCU04914		NCU02556	NCU09157
	NCU05141		NCU07875	NCU02061
	NCU05723		NCU00904	NCU01296
	NCU05953		NCU02209	NCU08002
	NCU06220		NCU05227	NCU05420
	NCU07095		NCU02429	NCU09566
	NCU08150		NCU06711	NCU04168
	NCU08429		NCU07174	NCU04525
	NCU08431		NCU02979	NCU07732
	NCU08713		NCU00935	NCU05642
	NCU11260		NCU03387	NCU09649
	NCU16450		NCU04650	NCU02202
	NCU16460		NCU03359	NCU00223
	NCU16741		NCU08952	NCU04484
	NCU16776		NCU04430	NCU08468
	NCU16997		NCU09330	NCU08280
	NCU17044		NCU00148	NCU09137
			NCU08671	NCU00372
			NCU02423	NCU09542
			NCU00100	NCU04580
			NCU04639	NCU03381
			NCU00442	NCU04935
			NCU08850	NCU07880
			NCU07033	NCU04188
			NCU05120	NCU05516
			NCU08655	NCU03128
			NCU06619	NCU04947
			NCU03070	NCU16353
			NCU00060	NCU12040
			NCU07240	NCU05084
			NCU04569	NCU07585
			NCU09252	NCU06007
			NCU02103	NCU07344
			NCU04411	NCU02635
			NCU02959	NCU04509
			NCU07298	NCU09433
			NCU02826	NCU04431
			NCU00379	NCU00713
			NCU05971	NCU09487
			NCU09802	NCU04291
			NCU02351	NCU06057
			NCU05237	NCU03505
			NCU00689	NCU07255
			NCU00649	NCU09240
			NCU01353	NCU02179
			NCU04116	NCU07442
			NCU00423	NCU03693
			NCU09514	NCU01666
			NCU03549	NCU08169
			NCU02988	NCU06693
			NCU05231	NCU04353
			NCU08986	NCU02199
			NCU05018	NCU04307
			NCU04352	NCU01995
			NCU02403	NCU09366
			NCU02563	NCU03084
			NCU09237	NCU10225
			NCU04115	NCU06410
			NCU02397	NCU00624
			NCU06358	NCU01275
			NCU03661	NCU09335
				NCU09922
				NCU02611
				NCU02410
				NCU05864
				NCU01235
				NCU01610
				NCU01521
				NCU05054
				NCU04987
				NCU00088
				NCU10381
				NCU07194
				NCU00442
				NCU02613
				NCU00321
				NCU06165
				NCU01404
				NCU01522
				NCU03618
				NCU04205
				NCU01247
				NCU02265
				NCU01942
				NCU04591
				NCU09612
				NCU16334
				NCU01157
				NCU04519
				NCU06229
				NCU07547
				NCU01498
				NCU07959
				NCU05842
				NCU02623
				NCU03042
				NCU08557
				NCU01475
				NCU09030
				NCU00405
				NCU16875
				NCU01146
				NCU04640
				NCU08820
				NCU08966
				NCU01005
				NCU12068
				NCU00892
				NCU06476
				NCU07789
				NCU03859
				NCU02728
				NCU16930
				NCU03235
				NCU00582
				NCU05319
				NCU04148
				NCU07007
				NCU03053
				NCU07180
				NCU07261
				NCU00184
				NCU03226
				NCU02247
				NCU07797
				NCU07805
				NCU16477
				NCU00813
				NCU00981
				NCU01835
				NCU04454
				NCU04537
				NCU08445
				NCU02085
				NCU06386
				NCU05127
				NCU01256
				NCU06679
				NCU05391
				NCU06703
				NCU12052
				NCU02944
				NCU07951
				NCU06838
				NCU09227
				NCU04533
				NCU05966
				NCU07973
				NCU03198
				NCU07159
				NCU16398
				NCU05285
				NCU08998
				NCU06315
				NCU01052
				NCU01802
				NCU08923
				NCU10360
				NCU04138
				NCU02804
				NCU06931
				NCU07507
				NCU01490
				NCU00108
				NCU02990
				NCU05952
				NCU10387
				NCU05718
				NCU07330
				NCU03132
				NCU03610
				NCU09332
				NCU09977
				NCU07249
				NCU05036
				NCU00254
				NCU06810
				NCU05304
				NCU05228
				NCU03039
				NCU03816
				NCU03216
				NCU00562
				NCU07783
				NCU04120
				NCU02211
				NCU02374
				NCU00554
				NCU04268
				NCU05100
				NCU00208
				NCU03135
				NCU07771
				NCU00498
				NCU08847
				NCU02391
				NCU08087
				NCU08034
				NCU09200
				NCU02890
				NCU03589
				NCU07946
				NCU02296
				NCU02614
				NCU07144
				NCU01990
				NCU09613
				NCU07584
				NCU00707
				NCU08339
				NCU00787
				NCU03499
				NCU00435
				NCU05360
				NCU06732
				NCU00773
				NCU04939
				NCU08128
				NCU09798
				NCU03649
				NCU00616
				NCU01038
				NCU02424
				NCU08931
				NCU01049
				NCU02169
				NCU00265
				NCU06238
				NCU08738
				NCU04063
				NCU08544
				NCU02573
				NCU09513
				NCU11261
				NCU00598
				NCU09389
				NCU02167
				NCU00343
				NCU04065
				NCU02885
				NCU07786
				NCU02920
				NCU09360
				NCU08526
				NCU00021
				NCU01499
				NCU09497
				NCU10732
				NCU04300
				NCU07049
				NCU00378
				NCU08961
				NCU10683
				NCU04110
				NCU04754
				NCU02222
				NCU05259
				NCU06920
				NCU04938
				NCU06106
				NCU05996
				NCU02973
				NCU10810
				NCU01147
				NCU10038
				NCU03986
				NCU04101
				NCU05965
				NCU05485
				NCU09520
				NCU09379
				NCU00786
				NCU12026
				NCU03283
				NCU03944
				NCU08667
				NCU17278
				NCU09803
				NCU08757
				NCU08200
				NCU07624
				NCU08415
				NCU02281
				NCU00119
				NCU09885
				NCU03907
				NCU04558
				NCU02650
				NCU05093
				NCU06648
				NCU01596
				NCU03488
				NCU07864
				NCU08019
				NCU02367
				NCU05238
				NCU08270
				NCU09597
				NCU00226
				NCU06164
				NCU01823
				NCU02686
				NCU01903
				NCU09926
				NCU03270
				NCU09100
				NCU03088
				NCU02857
				NCU02490
				NCU06601
				NCU06950
				NCU08788
				NCU06355
				NCU09659
				NCU01229
				NCU06136
				NCU00397
				NCU07484
				NCU10539
				NCU01783
				NCU00163
				NCU04277
				NCU00035
				NCU05198
				NCU16681
				NCU00097
				NCU03311
				NCU08230
				NCU00304
				NCU09456
				NCU00783
				NCU04589
				NCU11372
				NCU05192
				NCU06198
				NCU08766
				NCU06883
				NCU00687
				NCU07381
				NCU03571
				NCU01912
				NCU00221
				NCU08186
				NCU06243
				NCU04003
				NCU09806
				NCU00831
				NCU00196
				NCU08641
				NCU03239
				NCU02236
				NCU05901
				NCU01132
				NCU16330
				NCU11043
				NCU02609
				NCU07938
				NCU06875
				NCU07916
				NCU11248
				NCU16555
				NCU17260
				NCU04029
				NCU17257
				NCU06656
				NCU02727
				NCU05500
				NCU06918
				NCU03292
				NCU05939
				NCU03159
				NCU02658
				NCU07989
				NCU02502
				NCU12131
				NCU06429
				NCU05059
				NCU03238
				NCU02584
				NCU07728
				NCU10077
				NCU09128
				NCU00040
				NCU07548
				NCU00520
				NCU03969
				NCU01923
				NCU00803
				NCU03526
				NCU01310
				NCU02077
				NCU06631
				NCU05619
				NCU05199
				NCU03183
				NCU09167
				NCU01027
				NCU00240
				NCU07240
				NCU07398
				NCU09174
				NCU07776
				NCU06488
				NCU08475
				NCU02534
				NCU08288
				NCU05250
				NCU08290
				NCU16347
				NCU08175
				NCU05617
				NCU04315
				NCU06966
				NCU04511
				NCU04182
				NCU07359
				NCU04697
				NCU00719
				NCU05385
				NCU04015
				NCU10404
				NCU07283
				NCU07417
				NCU00496
				NCU04675
				NCU07393
				NCU03861
				NCU05693
				NCU07556
				NCU02550
				NCU02039
				NCU04089
				NCU10789
				NCU07530
				NCU10903
				NCU06390
				NCU01187
				NCU05938
				NCU05588
				NCU00999
				NCU09874
				NCU04276
				NCU05197
				NCU09248
				NCU06061
				NCU01459
				NCU00194
				NCU09724
				NCU09657
				NCU08131
				NCU01515
				NCU04193
				NCU09102
				NCU16803
				NCU03523
				NCU01491
				NCU06498
				NCU01545
				NCU08020
				NCU05502
				NCU06644
				NCU02910
				NCU06102
				NCU09688
				NCU00252
				NCU01549
				NCU03925
				NCU04083
				NCU10165
				NCU05888
				NCU10392
				NCU00050
				NCU05321
				NCU08531
				NCU04671
				NCU00090
				NCU01751
				NCU02487
				NCU08702
				NCU06524
				NCU04242
				NCU02602
				NCU09775
				NCU05788
				NCU06185
				NCU05722
				NCU02575
				NCU06163
				NCU05780
				NCU05126
				NCU08628
				NCU01326
				NCU00367
				NCU02006
				NCU16793
				NCU16785
				NCU01189
				NCU05079
				NCU16867
				NCU08172
				NCU06455
				NCU09049
				NCU06200
				NCU03029
				NCU01645
				NCU07235
				NCU02189
				NCU09402
				NCU04132
				NCU02810
				NCU05859
				NCU00340
				NCU07943
				NCU02730
				NCU02282
				NCU03494
				NCU01268
				NCU02894
				NCU01811
				NCU09917
				NCU03596
				NCU03918
				NCU02597
				NCU00523
				NCU04404
				NCU03726
				NCU01051
				NCU01104
				NCU06281
				NCU04572
				NCU10352
				NCU05839
				NCU09362
				NCU01689
				NCU10092
				NCU00533
				NCU01081
				NCU03280
				NCU08023
				NCU02814
				NCU08795
				NCU03151
				NCU04040
				NCU01584
				NCU04847
				NCU16826
				NCU07374
				NCU16405
				NCU02553
				NCU06905
				NCU06618
				NCU04316
				NCU05524
				NCU02630
				NCU16586
				NCU16627
				NCU07977
				NCU08810
				NCU06791
				NCU08995
				NCU05229
				NCU02228
				NCU06370
				NCU03212
				NCU04472
				NCU01401
				NCU07976
				NCU00106
				NCU02968
				NCU02761
				NCU06965
				NCU02643
				NCU00524
				NCU04310
				NCU00125
				NCU11287
				NCU10021
				NCU04206
				NCU02346
				NCU08278
				NCU04590
				NCU01238
				NCU17060
				NCU02955
				NCU07029
				NCU02717
				NCU06969
				NCU09973
				NCU05980
				NCU08683
				NCU00752
				NCU03134
				NCU05173
				NCU07745
				NCU02455
				NCU11399
				NCU05884
				NCU03817
				NCU03818
				NCU03851
				NCU00493
				NCU07063
				NCU09734
				NCU00282
				NCU01213
				NCU04575
				NCU05064
				NCU05755
				NCU07859
				NCU00275
				NCU06154
				NCU02718
				NCU01390
				NCU05918
				NCU09271
				NCU02255
				NCU03934
				NCU06095
				NCU00004
				NCU01345
				NCU05107
				NCU04963
				NCU02270
				NCU01047
				NCU01642
				NCU10427
				NCU02564
				NCU08141
				NCU10101
				NCU02651
				NCU06871
				NCU00886
				NCU04821
				NCU02683
				NCU02743
				NCU03823
				NCU07098
				NCU01150
				NCU04884
				NCU07731
				NCU02423
				NCU08938
				NCU16708
				NCU08637
				NCU01330
				NCU06710
				NCU01231
				NCU09471
				NCU07833
				NCU04209
				NCU12112
				NCU06271
				NCU00948
				NCU01759
				NCU07358
				NCU05609
				NCU16423
				NCU00373
				NCU03864
				NCU07945
				NCU07462
				NCU07909
				NCU04520
				NCU00152
				NCU06246
				NCU04067
				NCU07260
				NCU07308
				NCU06811
				NCU00553
				NCU04457
				NCU08622
				NCU08332
				NCU04285
				NCU08037
				NCU04409
				NCU03137
				NCU08476
				NCU08491
				NCU00720
				NCU09718
				NCU06763
				NCU08953
				NCU06150
				NCU02500
				NCU01342
				NCU05945
				NCU17187
				NCU08630
				NCU08517
				NCU06260
				NCU16348
				NCU09780
				NCU16419
				NCU08564
				NCU06959
				NCU04167
				NCU07020
				NCU10044
				NCU01493
				NCU03504
				NCU08153
				NCU02566
				NCU16526
				NCU06862
				NCU01673
				NCU09288
				NCU07079
				NCU02026
				NCU16399
				NCU06194
				NCU03847
				NCU00570
				NCU16699
				NCU04750
				NCU08362
				NCU02747
				NCU04418
				NCU07154
				NCU07743
				NCU01947
				NCU08036
				NCU02310
				NCU01896
				NCU08527
				NCU00054
				NCU10142
				NCU06132
				NCU04606
				NCU03653
				NCU03689
				NCU07422
				NCU01656
				NCU04022
				NCU03657
				NCU08919
				NCU06304
				NCU08192
				NCU05600
				NCU03043
				NCU04014
				NCU08039
				NCU09855
				NCU03636
				NCU08456
				NCU07055
				NCU17157
				NCU03659
				NCU06331
				NCU03015
				NCU00795
				NCU05784
				NCU01487
				NCU05846
				NCU03202
				NCU04490
				NCU16676
				NCU01366
				NCU04508
				NCU04280
				NCU08271
				NCU04497
				NCU03844
				NCU07894
				NCU01764
				NCU02740
				NCU17177
				NCU11405
				NCU04274
				NCU09551
				NCU09660
				NCU10143
				NCU08866
				NCU05260
				NCU04326
				NCU02753
				NCU02177
				NCU05313
				NCU02283
				NCU03089
				NCU05983
				NCU04767
				NCU02922
				NCU03968
				NCU05242
				NCU05786
				NCU02067
				NCU01432
				NCU01772
				NCU02794
				NCU03028
				NCU00510
				NCU01080
				NCU02918
				NCU07812
				NCU02777
				NCU02692
				NCU03599
				NCU05387
				NCU11234
				NCU01850
				NCU03193
				NCU08113
				NCU16441
				NCU02396
				NCU00358
				NCU04573
				NCU08314
				NCU00811
				NCU16512
				NCU09511
				NCU09306
				NCU05685
				NCU00023
				NCU03569
				NCU07114
				NCU09755
				NCU06358
				NCU04299
				NCU08949
				NCU04561
				NCU17284
				NCU06169
				NCU06414
				NCU00052
				NCU05514
				NCU08853
				NCU06761
				NCU04942
				NCU02475
				NCU05131
				NCU16509
				NCU00800
				NCU07766
				NCU08533
				NCU02957
				NCU09990
				NCU03062
				NCU07059
				NCU08523
				NCU06112
				NCU08277
				NCU16491
				NCU16980
				NCU09168
				NCU05834
				NCU09472
				NCU00277
				NCU03668
				NCU06523
				NCU06242
				NCU04066
				NCU01196
				NCU00068
				NCU03200
				NCU07907
				NCU03888
				NCU03284
				NCU04619
				NCU09384
				NCU09345
				NCU07703
				NCU09266
				NCU04506
				NCU03024
				NCU07721
				NCU10040
				NCU07031
				NCU07345
				NCU03931
				NCU01292
				NCU05017
				NCU09706
				NCU16825
				NCU06646
				NCU01201
				NCU00064
				NCU08132
				NCU05971
				NCU00701
				NCU05954
				NCU01428
				NCU01646
				NCU09071
				NCU06857
				NCU05683
				NCU04766
				NCU00940
				NCU02004
				NCU07288
				NCU01225
				NCU03112
				NCU07674
				NCU05933
				NCU03584
				NCU04513
				NCU06214
				NCU00673
				NCU00814
				NCU06062
				NCU01410
				NCU03446
				NCU07207
				NCU00952
				NCU01874
				NCU08603
				NCU04005
				NCU04270
				NCU05200
				NCU06240
				NCU09699
				NCU04272
				NCU09508
				NCU09117
				NCU12111
				NCU04713
				NCU02619
				NCU16346
				NCU01056
				NCU07497
				NCU05608
				NCU05604
				NCU02688
				NCU07718
				NCU05646
				NCU00283
				NCU02527
				NCU07568
				NCU02103
				NCU07822
				NCU02339
				NCU05226
				NCU05860
				NCU07998
				NCU02095
				NCU02048
				NCU06167
				NCU16673
				NCU07823
				NCU08955
				NCU02563
				NCU03008
				NCU08772
				NCU08727
				NCU06333
				NCU02618
				NCU00849
				NCU05129
				NCU03010
				NCU08429
				NCU04886
				NCU03975
				NCU09115
				NCU09121
				NCU07583
				NCU01780
				NCU07523
				NCU09120
				NCU07094
				NCU02315
				NCU03386
				NCU00216
				NCU03614
				NCU07798
				NCU06885
				NCU02982
				NCU10621
				NCU07596
				NCU07273
				NCU05031
				NCU07978
				NCU03129
				NCU08852
				NCU07503
				NCU16386
				NCU00852
				NCU00645
				NCU03909
				NCU04832
				NCU16813
				NCU03429
				NCU07071
				NCU07716
				NCU03048
				NCU09629
				NCU16528
				NCU05379
				NCU06089
				NCU03123
				NCU08364
				NCU08522
				NCU00724
				NCU17116
				NCU09518
				NCU08154
				NCU11182
				NCU07307
				NCU01888
				NCU01272
				NCU06919
				NCU07387
				NCU09758
				NCU00408
				NCU01813
				NCU01597
				NCU09529
				NCU08794
				NCU04658
				NCU00899
				NCU11424
				NCU06598
				NCU07066
				NCU08717
				NCU04570
				NCU08050
				NCU04474
				NCU06944
				NCU02721
				NCU05556
				NCU01450
				NCU03338
				NCU06762
				NCU00834
				NCU01758
				NCU10376
				NCU04585
				NCU07498
				NCU03535
				NCU16473
				NCU09324
				NCU01699
				NCU16690
				NCU16323
				NCU01299
				NCU01806
				NCU06561
				NCU08741
				NCU09474
				NCU03608
				NCU02402
				NCU01830
				NCU01648
				NCU03348
				NCU02996
				NCU00894
				NCU06110
				NCU04294
				NCU01060
				NCU03131
				NCU09312
				NCU06994
				NCU02930
				NCU06537
				NCU01343
				NCU02873
				NCU09215
				NCU00764
				NCU06760
				NCU02793
				NCU00859
				NCU02570
				NCU11427
				NCU07289
				NCU02055
				NCU04411
				NCU09570
				NCU06534
				NCU16643
				NCU04569
				NCU07866
				NCU07116
				NCU07597
				NCU09479
				NCU05010
				NCU06597
				NCU07418
				NCU06894
				NCU03274
				NCU04726
				NCU02483
				NCU00960
				NCU03532
				NCU09407
				NCU06731
				NCU09771
				NCU01422
				NCU03787
				NCU09136
				NCU06196
				NCU05927
				NCU07499
				NCU02880
				NCU06140
				NCU08846
				NCU08062
				NCU16492
				NCU05306
				NCU02218
				NCU04600
				NCU09153
				NCU08480
				NCU00736
				NCU08016
				NCU07115
				NCU00222
				NCU01984
				NCU06653
				NCU02886
				NCU00361
				NCU03989
				NCU06175
				NCU07176
				NCU16892
				NCU07234
				NCU03314
				NCU06575
				NCU02036
				NCU03372
				NCU07197
				NCU16336
				NCU02414
				NCU03884
				NCU07741
				NCU07869
				NCU07300
				NCU08709
				NCU09141
				NCU06233
				NCU08925
				NCU00415
				NCU07072
				NCU04998
				NCU16374
				NCU05775
				NCU17126
				NCU16382
				NCU08707
				NCU11173
				NCU08905
				NCU00653
				NCU09754
				NCU03665
				NCU03517
				NCU00548
				NCU02397
				NCU10007
				NCU00427
				NCU08069
				NCU05034
				NCU07064
				NCU03489
				NCU16827
				NCU07015
				NCU00592
				NCU07969
				NCU07005
				NCU02257
				NCU00158
				NCU09216
				NCU06215
				NCU02145
				NCU03077
				NCU08733
				NCU03189
				NCU07018
				NCU06774
				NCU16461
				NCU06975
				NCU09404
				NCU09104
				NCU05586
				NCU09145
				NCU11305
				NCU04255
				NCU10987
				NCU03465
				NCU08367
				NCU06659
				NCU00797
				NCU02624
				NCU00215
				NCU04340
				NCU00586
				NCU02778
				NCU07511
				NCU01795
				NCU08558
				NCU09196
				NCU01870
				NCU01961
				NCU04334
				NCU09259
				NCU00096
				NCU04962
				NCU00109
				NCU03634
				NCU01024
				NCU09846
				NCU09502
				NCU17137
				NCU03318
				NCU05929
				NCU05616
				NCU03850
				NCU09664
				NCU04727
				NCU03317
				NCU08011
				NCU08935
				NCU04109
				NCU06231
				NCU02694
				NCU01678
				NCU07275
				NCU00774
				NCU08932
				NCU01581
				NCU06257
				NCU09322
				NCU01249
				NCU08393
				NCU01967
				NCU07555
				NCU07679
				NCU07000
				NCU00214
				NCU05047
				NCU09154
				NCU16821
				NCU10035
				NCU00830
				NCU05411
				NCU08848
				NCU07939
				NCU07696
				NCU03139
				NCU05749
				NCU03064
				NCU03566
				NCU06275
				NCU05535
				NCU01325
				NCU02016
				NCU06079
				NCU03106
				NCU16325
				NCU05987
				NCU04175
				NCU11181
				NCU02184
[truncated: 2,254 more rows]

## Sheet: p4
The comparison is done to p3_t367110_Neu_crass_v12 containing 10813 annotated genes.
186 out of 186 genes are found:
NCU00025T0 NCU00035T0 NCU00146T0 NCU00162T0 NCU00169T0 NCU00184T0 NCU00215T0 NCU00282T0 NCU00490T0 NCU00493T0 NCU00585T0 NCU00598T0 NCU00624T0 NCU00669T0 NCU00725T0 NCU00787T0 NCU00813T0 NCU00814T0 NCU00953T0 NCU00965T0 NCU00968T0 NCU01004T0 NCU01052T0 NCU01146T0 NCU01268T0 NCU01275T0 NCU01296T0 NCU01318T0 NCU01320T0 NCU01327T0 NCU01342T0 NCU01422T0 NCU01426T0 NCU01501T0 NCU01648T0 NCU01741T0 NCU…
FUNCTIONAL CATEGORY	abs SET	rel SET	genes SET	abs GENOME	rel GENOME	rel SET/rel GENOME	P-VALUE
01 METABOLISM	53	28.4	NCU00585T0 NCU00669T0 NCU01912T0 NCU02550T0 NCU03029T0 NCU03243T0 NCU03317T0 NCU08607T0 NCU09199T0 NCU09216T0 NCU09312T0 NCU09332T0 NCU10497T0 NCU11187T0 NCU11248T0 NCU11249T0 NCU16423T0 NCU01648T0 NCU03503T0 NCU06779T0 NCU08743T0 NCU00035T0 NCU06202T0 NCU06250T0 NCU06260T0 NCU07823T0 NCU08998T0 NCU11180T0 NCU11399T0 NCU04898T0 NCU06369T0 NCU06386T0 NCU06987T0 NCU08271T0 NCU10762T0 NCU16845T0 NCU…	2950	27.2	1.04412	0.381132
01.01 amino acid metabolism	4	2.15	NCU09199T0 NCU11249T0 NCU08998T0 NCU10546T0	478	4.42	0.486425	0.967475
01.01.03 assimilation of ammonia, metabolism of the glutamate group	1	0.53	NCU08998T0	102	0.94	0.56383	1
01.01.03.05 metabolism of arginine	1	0.53	NCU08998T0	39	0.36	1.47222	0.492317
01.01.03.05.01 biosynthesis of arginine	1	0.53	NCU08998T0	26	0.24	2.20833	0.363428
01.01.09 metabolism of the cysteine - aromatic group	2	1.07	NCU09199T0 NCU10546T0	179	1.65	0.648485	1
01.01.09.04 metabolism of phenylalanine	1	0.53	NCU10546T0	46	0.42	1.2619	0.550597
01.01.09.04.01 biosynthesis of phenylalanine	1	0.53	NCU10546T0	23	0.21	2.52381	0.329336
01.01.09.04.02 degradation of phenylalanine	1	0.53	NCU10546T0	23	0.21	2.52381	0.329336
01.01.09.05 metabolism of tyrosine	1	0.53	NCU09199T0	43	0.39	1.35897	0.526482
01.01.09.05.02 degradation of tyrosine	1	0.53	NCU09199T0	20	0.18	2.94444	0.293429
01.02 nitrogen, sulfur and selenium metabolism	4	2.15	NCU03029T0 NCU08998T0 NCU01275T0 NCU05780T0	220	2.03	1.05911	0.526336
01.02.07 regulation of nitrogen, sulfur and selenium metabolism	3	1.61	NCU03029T0 NCU08998T0 NCU05780T0	49	0.45	3.57778	0.0518394
01.02.07.01 regulation of nitrogen metabolism	1	0.53	NCU05780T0	14	0.12	4.41667	0.215779
01.03 nucleotide/nucleoside/nucleobase metabolism	6	3.22	NCU11187T0 NCU16423T0 NCU06260T0 NCU06386T0 NCU08271T0 NCU10762T0	435	4.02	0.800995	0.764615
01.03.01 purin nucleotide/nucleoside/nucleobase metabolism	3	1.61	NCU11187T0 NCU06386T0 NCU08271T0	151	1.39	1.15827	0.483261
01.03.04 pyrimidine nucleotide/nucleoside/nucleobase metabolism	1	0.53	NCU10762T0	90	0.83	0.638554	1
01.03.16 polynucleotide degradation	1	0.53	NCU16423T0	125	1.15	0.46087	1
01.04 phosphate metabolism	12	6.45	NCU11187T0 NCU08743T0 NCU06202T0 NCU06250T0 NCU06260T0 NCU04898T0 NCU06987T0 NCU08271T0 NCU10762T0 NCU03818T0 NCU03819T0 NCU03982T0	620	5.73	1.12565	0.379155
01.04.04 regulation of phosphate metabolism	1	0.53	NCU08743T0	35	0.32	1.65625	0.455701
01.05 C-compound and carbohydrate metabolism	24	12.9	NCU00669T0 NCU01912T0 NCU02550T0 NCU03317T0 NCU09216T0 NCU09332T0 NCU10497T0 NCU11248T0 NCU01648T0 NCU03503T0 NCU06779T0 NCU06250T0 NCU08998T0 NCU11399T0 NCU06369T0 NCU06386T0 NCU10762T0 NCU16845T0 NCU01275T0 NCU10546T0 NCU04726T0 NCU02349T0 NCU06057T0 NCU09390T0	1167	10.7	1.20561	0.204091
01.05.02 sugar, glucoside, polyol and carboxylate metabolism	9	4.83	NCU03317T0 NCU09332T0 NCU01648T0 NCU03503T0 NCU11399T0 NCU06386T0 NCU10762T0 NCU04726T0 NCU06057T0	265	2.45	1.97143	0.0395627
01.05.02.01 nucleotide-sugar metabolism	1	0.53	NCU06386T0	18	0.16	3.3125	0.268435
01.05.02.04 sugar, glucoside, polyol and carboxylate anabolism	2	1.07	NCU03503T0 NCU06386T0	87	0.8	1.3375	0.443111
01.05.02.07 sugar, glucoside, polyol and carboxylate catabolism	1	0.53	NCU04726T0	191	1.76	0.301136	1
01.05.03 polysaccharide metabolism	6	3.22	NCU10497T0 NCU03503T0 NCU06386T0 NCU10762T0 NCU04726T0 NCU02349T0	251	2.32	1.38793	0.263874
01.05.09 aminosaccharide metabolism	2	1.07	NCU10762T0 NCU04726T0	45	0.41	2.60976	0.181021
01.05.09.04 aminosaccharide anabolism	1	0.53	NCU10762T0	24	0.22	2.40909	0.340897
01.05.09.07 aminosaccharide catabolism	1	0.53	NCU04726T0	19	0.17	3.11765	0.28104
01.05.10 aliphatic hydrocarbon metabolism	1	0.53	NCU01275T0	4	0.03	17.6667	0.06706
01.05.10.07 aliphatic hydrocarbon catabolism	1	0.53	NCU01275T0	4	0.03	17.6667	0.06706
01.05.25 regulation of C-compound and carbohydrate metabolism	2	1.07	NCU06250T0 NCU16845T0	196	1.81	0.59116	1
01.06 lipid, fatty acid and isoprenoid metabolism	18	9.67	NCU00585T0 NCU03243T0 NCU09312T0 NCU03503T0 NCU00035T0 NCU11180T0 NCU11399T0 NCU06369T0 NCU06386T0 NCU10762T0 NCU01004T0 NCU01275T0 NCU01422T0 NCU04610T0 NCU03897T0 NCU12114T0 NCU06057T0 NCU09390T0	606	5.6	1.72679	0.0166115
01.06.02 membrane lipid metabolism	7	3.76	NCU03243T0 NCU03503T0 NCU11399T0 NCU06386T0 NCU01004T0 NCU12114T0 NCU06057T0	138	1.27	2.96063	0.0097521
01.06.02.01 phospholipid metabolism	6	3.22	NCU03243T0 NCU11399T0 NCU06386T0 NCU01004T0 NCU12114T0 NCU06057T0	104	0.96	3.35417	0.00902153
01.06.02.02 glycolipid metabolism	1	0.53	NCU03503T0	40	0.36	1.47222	0.501082
01.06.05 fatty acid metabolism	1	0.53	NCU09390T0	98	0.9	0.588889	1
01.06.06 isoprenoid metabolism	6	3.22	NCU00585T0 NCU09312T0 NCU00035T0 NCU06369T0 NCU04610T0 NCU03897T0	105	0.97	3.31959	0.00943531
01.06.06.11 tetracyclic and pentacyclic triterpenes (cholesterin, steroids and hopanoids) metabolism	4	2.15	NCU00035T0 NCU06369T0 NCU04610T0 NCU03897T0	80	0.73	2.94521	0.048865
01.06.06.13 tetraterpenes (carotinoids) metabolism	1	0.53	NCU00585T0	3	0.02	26.5	0.0507266
01.06.10 regulation of lipid, fatty acid and isoprenoid metabolism	1	0.53	NCU01422T0	32	0.29	1.82759	0.426526
01.07 metabolism of vitamins, cofactors, and prosthetic groups	1	0.53	NCU06369T0	262	2.42	0.219008	1
01.20 secondary metabolism	11	5.91	NCU00585T0 NCU08607T0 NCU09199T0 NCU07823T0 NCU08998T0 NCU01004T0 NCU04293T0 NCU10546T0 NCU11102T0 NCU05780T0 NCU09390T0	728	6.73	0.878158	0.715572
01.20.17 metabolism of secondary products derived from primary amino acids	1	0.53	NCU08998T0	61	0.56	0.946429	1
01.20.17.01 metabolism of nonprotein amino acids	1	0.53	NCU08998T0	23	0.21	2.52381	0.329336
01.20.19 metabolism of secondary products derived from glycine, L-serine and L-alanine	1	0.53	NCU01004T0	29	0.26	2.03846	0.395796
01.20.35 metabolism of secondary products derived from L-phenylalanine and L-tyrosine	4	2.15	NCU09199T0 NCU07823T0 NCU10546T0 NCU09390T0	41	0.37	5.81081	0.00522394
01.20.35.01 metabolism of phenylpropanoids	4	2.15	NCU09199T0 NCU07823T0 NCU10546T0 NCU09390T0	39	0.36	5.97222	0.0043573
01.20.35.01.01 metabolism of melanins	3	1.61	NCU09199T0 NCU07823T0 NCU09390T0	22	0.2	8.05	0.0060622
01.20.37 metabolism of peptide derived compounds	1	0.53	NCU05780T0	33	0.3	1.76667	0.43642
01.20.37.01 metabolism of thioredoxin, glutaredoxin, glutathion	1	0.53	NCU05780T0	20	0.18	2.94444	0.293429
02 ENERGY	1	0.53	NCU02349T0	529	4.89	0.108384	0.999918
02.19 metabolism of energy reserves (e.g. glycogen, trehalose)	1	0.53	NCU02349T0	62	0.57	0.929825	1
10 CELL CYCLE AND DNA PROCESSING	19	10.2	NCU00598T0 NCU00669T0 NCU02636T0 NCU03029T0 NCU09265T0 NCU16423T0 NCU06738T0 NCU06202T0 NCU06250T0 NCU07530T0 NCU11399T0 NCU06331T0 NCU10762T0 NCU01422T0 NCU11102T0 NCU03897T0 NCU03982T0 NCU02270T0 NCU06095T0	1191	11	0.927273	0.672102
10.01 DNA processing	6	3.22	NCU00598T0 NCU16423T0 NCU06738T0 NCU01422T0 NCU11102T0 NCU06095T0	634	5.86	0.549488	0.965493
10.01.03 DNA synthesis and replication	3	1.61	NCU00598T0 NCU06738T0 NCU11102T0	163	1.5	1.07333	0.53456
10.01.05 DNA recombination and DNA repair	2	1.07	NCU16423T0 NCU06738T0	317	2.93	0.365188	0.974731
10.01.05.01 DNA repair	2	1.07	NCU16423T0 NCU06738T0	264	2.44	0.438525	1
10.01.05.03 DNA recombination	1	0.53	NCU16423T0	128	1.18	0.449153	1
10.01.09 DNA restriction or modification	3	1.61	NCU06738T0 NCU01422T0 NCU06095T0	323	2.98	0.540268	0.920001
10.01.09.05 DNA conformation modification (e.g. chromatin)	3	1.61	NCU06738T0 NCU01422T0 NCU06095T0	315	2.91	0.553265	0.911593
10.03 cell cycle	16	8.6	NCU00598T0 NCU00669T0 NCU02636T0 NCU03029T0 NCU09265T0 NCU16423T0 NCU06738T0 NCU06202T0 NCU06250T0 NCU07530T0 NCU11399T0 NCU06331T0 NCU10762T0 NCU03897T0 NCU03982T0 NCU02270T0	800	7.39	1.16373	0.301336
10.03.01 mitotic cell cycle and cell cycle control	11	5.91	NCU00598T0 NCU03029T0 NCU16423T0 NCU06202T0 NCU06250T0 NCU07530T0 NCU11399T0 NCU10762T0 NCU03897T0 NCU03982T0 NCU02270T0	552	5.1	1.15882	0.351784
10.03.01.01 mitotic cell cycle	2	1.07	NCU06250T0 NCU02270T0	233	2.15	0.497674	1
10.03.01.01.03 G1/S transition of mitotic cell cycle	1	0.53	NCU06250T0	58	0.53	1	0.635436
10.03.01.01.09 G2/M transition of mitotic cell cycle	1	0.53	NCU02270T0	48	0.44	1.20455	0.56599
10.03.01.03 cell cycle checkpoints (checkpoints of morphogenesis, DNA-damage,-replication, mitotic phase and spindle)	2	1.07	NCU16423T0 NCU02270T0	88	0.81	1.32099	0.448927
10.03.02 meiosis	2	1.07	NCU09265T0 NCU06331T0	135	1.24	0.862903	1
10.03.03 cytokinesis (cell division) /septum formation and hydrolysis	2	1.07	NCU02636T0 NCU06202T0	201	1.85	0.578378	1
10.03.04 nuclear and chromosomal cycle	2	1.07	NCU06738T0 NCU03897T0	123	1.13	0.946903	1
10.03.04.01 centromere/kinetochore complex maturation	1	0.53	NCU06738T0	12	0.11	4.81818	0.188054
10.03.04.05 chromosome segregation/division	1	0.53	NCU03897T0	61	0.56	0.946429	1
11 TRANSCRIPTION	8	4.3	NCU02490T0 NCU10810T0 NCU06738T0 NCU06260T0 NCU06369T0 NCU01422T0 NCU05780T0 NCU06095T0	1225	11.3	0.380531	0.999812
11.02 RNA synthesis	7	3.76	NCU02490T0 NCU10810T0 NCU06738T0 NCU06260T0 NCU01422T0 NCU05780T0 NCU06095T0	947	8.75	0.429714	0.997742
11.02.03 mRNA synthesis	7	3.76	NCU02490T0 NCU10810T0 NCU06738T0 NCU06260T0 NCU01422T0 NCU05780T0 NCU06095T0	862	7.97	0.471769	0.993622
11.02.03.01 general transcription activities	2	1.07	NCU01422T0 NCU05780T0	190	1.75	0.611429	1
11.02.03.04 transcriptional control	4	2.15	NCU02490T0 NCU06738T0 NCU01422T0 NCU06095T0	723	6.68	0.321856	0.998822
11.02.03.04.01 transcription activation	1	0.53	NCU01422T0	148	1.36	0.389706	1
11.04 RNA processing	3	1.61	NCU10810T0 NCU06260T0 NCU06369T0	489	4.52	0.356195	0.991552
11.04.03 mRNA processing (splicing, 5^-, 3^-end processing)	3	1.61	NCU10810T0 NCU06260T0 NCU06369T0	305	2.82	0.570922	0.899965
11.04.03.01 splicing	2	1.07	NCU10810T0 NCU06369T0	239	2.21	0.484163	1
11.04.03.03 5^-end processing	1	0.53	NCU06260T0	11	0.1	5.3	0.173828
12 PROTEIN SYNTHESIS	2	1.07	NCU02490T0 NCU01501T0	475	4.39	0.243736	0.997882
12.04 translation	1	0.53	NCU01501T0	245	2.26	0.234513	1
12.04.03 translation termination	1	0.53	NCU01501T0	7	0.06	8.83333	0.114402
12.07 translational control	2	1.07	NCU02490T0 NCU01501T0	91	0.84	1.27381	0.466169
14 PROTEIN FATE (folding, modification, destination)	74	39.7	NCU00598T0 NCU00669T0 NCU00725T0 NCU00813T0 NCU00965T0 NCU00968T0 NCU01878T0 NCU01912T0 NCU01928T0 NCU02074T0 NCU02490T0 NCU02515T0 NCU02541T0 NCU02636T0 NCU02681T0 NCU02701T0 NCU03219T0 NCU03317T0 NCU08379T0 NCU09216T0 NCU09223T0 NCU09265T0 NCU09332T0 NCU09882T0 NCU10497T0 NCU10789T0 NCU11187T0 NCU11248T0 NCU11249T0 NCU01648T0 NCU03503T0 NCU06738T0 NCU06771T0 NCU06779T0 NCU09485T0 NCU00146T0 NCU…	1483	13.7	2.89781	5.7366e-19
14.01 protein folding and stabilization	12	6.45	NCU00598T0 NCU00813T0 NCU02074T0 NCU02490T0 NCU09223T0 NCU09265T0 NCU09485T0 NCU06242T0 NCU11102T0 NCU03982T0 NCU02349T0 NCU02455T0	136	1.25	5.16	3.72428e-06
14.04 protein targeting, sorting and translocation	23	12.3	NCU00968T0 NCU01878T0 NCU01928T0 NCU02681T0 NCU08379T0 NCU11187T0 NCU06771T0 NCU09485T0 NCU00169T0 NCU06242T0 NCU07530T0 NCU06333T0 NCU07319T0 NCU08271T0 NCU04127T0 NCU06704T0 NCU06708T0 NCU07746T0 NCU08897T0 NCU11102T0 NCU03982T0 NCU04003T0 NCU04063T0	348	3.21	3.83178	2.84898e-08
14.07 protein modification	43	23.1	NCU00598T0 NCU00669T0 NCU00813T0 NCU00965T0 NCU01912T0 NCU02074T0 NCU02515T0 NCU02541T0 NCU02636T0 NCU02701T0 NCU03219T0 NCU03317T0 NCU09216T0 NCU09223T0 NCU09332T0 NCU10497T0 NCU10789T0 NCU11248T0 NCU11249T0 NCU01648T0 NCU03503T0 NCU06738T0 NCU06779T0 NCU06202T0 NCU06250T0 NCU06260T0 NCU11313T0 NCU11399T0 NCU04519T0 NCU06386T0 NCU10762T0 NCU16845T0 NCU01268T0 NCU01318T0 NCU03637T0 NCU03819T0 NCU…	874	8.08	2.85891	1.73736e-10
14.07.01 modification with fatty acids (e.g. myristylation, palmitylation, farnesylation)	4	2.15	NCU11399T0 NCU06386T0 NCU11102T0 NCU06057T0	52	0.48	4.47917	0.0120702
14.07.02 modification with sugar residues (e.g. glycosylation, deglycosylation)	16	8.6	NCU00669T0 NCU01912T0 NCU02541T0 NCU03317T0 NCU09216T0 NCU09332T0 NCU10497T0 NCU11248T0 NCU01648T0 NCU03503T0 NCU06779T0 NCU06386T0 NCU10762T0 NCU16845T0 NCU11102T0 NCU02349T0	84	0.77	11.1688	7.071e-13
14.07.02.01 O-directed glycosylation, deglycosylation	4	2.15	NCU01912T0 NCU09332T0 NCU01648T0 NCU06386T0	17	0.15	14.3333	0.000169297
14.07.02.02 N-directed glycosylation, deglycosylation	11	5.91	NCU00669T0 NCU02541T0 NCU03317T0 NCU09216T0 NCU10497T0 NCU11248T0 NCU03503T0 NCU06386T0 NCU10762T0 NCU16845T0 NCU11102T0	42	0.38	15.5526	7.81034e-11
14.07.03 modification by phosphorylation, dephosphorylation, autophosphorylation	2	1.07	NCU06202T0 NCU06260T0	295	2.72	0.393382	0.964843
14.07.04 modification by acetylation, deacetylation	1	0.53	NCU06738T0	74	0.68	0.779412	1
14.07.05 modification by ubiquitination, deubiquitination	5	2.68	NCU02636T0 NCU10789T0 NCU06250T0 NCU01268T0 NCU04633T0	165	1.52	1.76316	0.155281
14.07.07 modification by ubiquitin-related proteins	1	0.53	NCU06250T0	56	0.51	1.03922	0.622494
14.07.09 posttranslational modification of amino acids (e.g. hydroxylation, methylation)	1	0.53	NCU11249T0	55	0.5	1.06	0.615852
14.07.11 protein processing (proteolytic)	12	6.45	NCU00965T0 NCU02515T0 NCU02701T0 NCU03219T0 NCU11313T0 NCU04519T0 NCU01318T0 NCU03637T0 NCU03819T0 NCU04192T0 NCU06677T0 NCU02391T0	124	1.14	5.65789	1.39918e-06
14.07.11.01 autoproteolytic processing	3	1.61	NCU01318T0 NCU03819T0 NCU02391T0	26	0.24	6.70833	0.00973323
14.10 assembly of protein complexes	11	5.91	NCU00725T0 NCU02636T0 NCU09265T0 NCU10789T0 NCU06738T0 NCU00493T0 NCU06202T0 NCU01268T0 NCU03819T0 NCU04633T0 NCU03982T0	275	2.54	2.32677	0.00796201
14.13 protein/peptide degradation	18	9.67	NCU01928T0 NCU02515T0 NCU02636T0 NCU02701T0 NCU03219T0 NCU09882T0 NCU10789T0 NCU11249T0 NCU00146T0 NCU06250T0 NCU06369T0 NCU01268T0 NCU01296T0 NCU01318T0 NCU03637T0 NCU04192T0 NCU04633T0 NCU04063T0	408	3.77	2.56499	0.000231281
14.13.01 cytoplasmic and nuclear protein degradation	15	8.06	NCU01928T0 NCU02636T0 NCU02701T0 NCU03219T0 NCU10789T0 NCU00146T0 NCU06250T0 NCU06369T0 NCU01268T0 NCU01296T0 NCU01318T0 NCU03637T0 NCU04192T0 NCU04633T0 NCU04063T0	284	2.62	3.07634	0.000113364
14.13.01.01 proteasomal degradation (ubiquitin/proteasomal pathway)	10	5.37	NCU01928T0 NCU02636T0 NCU10789T0 NCU00146T0 NCU06250T0 NCU01268T0 NCU01296T0 NCU01318T0 NCU04633T0 NCU04063T0	197	1.82	2.95055	0.00213734
14.13.04 lysosomal and vacuolar protein degradation	2	1.07	NCU02515T0 NCU04192T0	30	0.27	3.96296	0.0935812
14.13.04.02 vacuolar protein degradation	2	1.07	NCU02515T0 NCU04192T0	11	0.1	10.7	0.0146163
16 PROTEIN WITH BINDING FUNCTION OR COFACTOR REQUIREMENT (structural or catalytic)	73	39.2	NCU00725T0 NCU00813T0 NCU00965T0 NCU01992T0 NCU02490T0 NCU02515T0 NCU02541T0 NCU02636T0 NCU02701T0 NCU03219T0 NCU03243T0 NCU03305T0 NCU08607T0 NCU09199T0 NCU09216T0 NCU09223T0 NCU09265T0 NCU09332T0 NCU10497T0 NCU10789T0 NCU10810T0 NCU11187T0 NCU11248T0 NCU16423T0 NCU01648T0 NCU06738T0 NCU06771T0 NCU09485T0 NCU00146T0 NCU00169T0 NCU00490T0 NCU00493T0 NCU06202T0 NCU06242T0 NCU06250T0 NCU08998T0 NCU…	2973	27.4	1.43066	0.000304151
16.01 protein binding	52	27.9	NCU00725T0 NCU00965T0 NCU01992T0 NCU02490T0 NCU02515T0 NCU02541T0 NCU02636T0 NCU03219T0 NCU08607T0 NCU09216T0 NCU09223T0 NCU09265T0 NCU10497T0 NCU10789T0 NCU11187T0 NCU11248T0 NCU16423T0 NCU06738T0 NCU09485T0 NCU00146T0 NCU00169T0 NCU00490T0 NCU00493T0 NCU06250T0 NCU11313T0 NCU04457T0 NCU04519T0 NCU06333T0 NCU06369T0 NCU06386T0 NCU07319T0 NCU08023T0 NCU08271T0 NCU16845T0 NCU01268T0 NCU01296T0 NCU…	1670	15.4	1.81169	8.10131e-06
16.02 peptide binding	1	0.53	NCU06771T0	10	0.09	5.88889	0.159354
16.03 nucleic acid binding	8	4.3	NCU02490T0 NCU02541T0 NCU10810T0 NCU11187T0 NCU06369T0 NCU01422T0 NCU03897T0 NCU06095T0	824	7.62	0.564304	0.976445
16.03.01 DNA binding	3	1.61	NCU02490T0 NCU01422T0 NCU06095T0	464	4.29	0.375291	0.987935
16.03.03 RNA binding	5	2.68	NCU02541T0 NCU10810T0 NCU11187T0 NCU06369T0 NCU03897T0	343	3.17	0.845426	0.707857
16.07 structural protein binding	3	1.61	NCU06738T0 NCU03819T0 NCU04063T0	66	0.61	2.63934	0.104669
16.09 lipid binding	3	1.61	NCU00725T0 NCU04610T0 NCU03897T0	76	0.7	2.3	0.142591
16.13 C-compound binding	4	2.15	NCU02490T0 NCU09265T0 NCU10789T0 NCU06242T0	36	0.33	6.51515	0.00324781
16.13.01 sugar binding	4	2.15	NCU02490T0 NCU09265T0 NCU10789T0 NCU06242T0	22	0.2	10.75	0.000486478
16.17 metal binding	20	10.7	NCU00813T0 NCU02515T0 NCU02701T0 NCU03219T0 NCU03243T0 NCU03305T0 NCU09199T0 NCU09265T0 NCU09332T0 NCU01648T0 NCU06242T0 NCU11181T0 NCU04898T0 NCU10039T0 NCU03637T0 NCU03818T0 NCU04633T0 NCU11102T0 NCU12114T0 NCU02455T0	713	6.59	1.62367	0.0207904
16.17.01 calcium binding	6	3.22	NCU00813T0 NCU03219T0 NCU03305T0 NCU09265T0 NCU06242T0 NCU02455T0	88	0.81	3.97531	0.00403325
16.17.07 magnesium binding	7	3.76	NCU03243T0 NCU03305T0 NCU09332T0 NCU01648T0 NCU11181T0 NCU04898T0 NCU03818T0	120	1.1	3.41818	0.0046273
16.17.09 heavy metal binding (Cu, Fe, Zn)	6	3.22	NCU02701T0 NCU09199T0 NCU10039T0 NCU03637T0 NCU04633T0 NCU11102T0	460	4.25	0.757647	0.80897
16.19 nucleotide/nucleoside/nucleobase binding	13	6.98	NCU02636T0 NCU03305T0 NCU10789T0 NCU11187T0 NCU09485T0 NCU06202T0 NCU11181T0 NCU04898T0 NCU08271T0 NCU01268T0 NCU03818T0 NCU04633T0 NCU03982T0	863	7.98	0.874687	0.731591
16.19.03 ATP binding	10	5.37	NCU02636T0 NCU03305T0 NCU10789T0 NCU09485T0 NCU06202T0 NCU04898T0 NCU01268T0 NCU03818T0 NCU04633T0 NCU03982T0	635	5.87	0.914821	0.659332
16.19.05 GTP binding	3	1.61	NCU11187T0 NCU11181T0 NCU08271T0	140	1.29	1.24806	0.434028
16.21 complex cofactor/cosubstrate/vitamine binding	2	1.07	NCU08998T0 NCU01275T0	344	3.18	0.336478	0.983249
16.21.05 FAD/FMN binding	1	0.53	NCU01275T0	93	0.86	0.616279	1
16.21.17 pyridoxal phosphate binding	1	0.53	NCU08998T0	44	0.4	1.325	0.53466
18 REGULATION OF METABOLISM AND PROTEIN FUNCTION	10	5.37	NCU02490T0 NCU09223T0 NCU06738T0 NCU06202T0 NCU06260T0 NCU05276T0 NCU08023T0 NCU01318T0 NCU01422T0 NCU05780T0	588	5.43	0.98895	0.561349
18.01 regulation by	5	2.68	NCU09223T0 NCU06738T0 NCU06202T0 NCU06260T0 NCU01422T0	287	2.65	1.01132	0.552019
18.01.01 regulation by modification	2	1.07	NCU06202T0 NCU06260T0	171	1.58	0.677215	1
18.01.07 regulation by binding / dissociation	3	1.61	NCU09223T0 NCU06738T0 NCU01422T0	122	1.12	1.4375	0.350336
18.02 regulation of protein activity	9	4.83	NCU02490T0 NCU06738T0 NCU06202T0 NCU06260T0 NCU05276T0 NCU08023T0 NCU01318T0 NCU01422T0 NCU05780T0	574	5.3	0.911321	0.660565
18.02.01 enzymatic activity regulation / enzyme regulator	4	2.15	NCU02490T0 NCU06738T0 NCU05276T0 NCU01318T0	369	3.41	0.630499	0.883631
18.02.01.01 enzyme activator	2	1.07	NCU02490T0 NCU01318T0	181	1.67	0.640719	1
18.02.01.01.01 GTPase activator (GAP)	1	0.53	NCU01318T0	64	0.59	0.898305	1
18.02.01.02 enzyme inhibitor	2	1.07	NCU02490T0 NCU06738T0	70	0.64	1.67188	0.339712
18.02.01.02.03 protease inhibitor	1	0.53	NCU02490T0	9	0.08	6.625	0.144628
18.02.01.02.05 kinase inhibitior	1	0.53	NCU06738T0	29	0.26	2.03846	0.395796
18.02.03 guanyl-nucleotide exchange factor (GEF)	1	0.53	NCU08023T0	38	0.35	1.51429	0.4834
18.02.05 regulator of G-protein signalling	1	0.53	NCU06738T0	33	0.3	1.76667	0.43642
18.02.09 regulator of transcription factor	2	1.07	NCU01422T0 NCU05780T0	96	0.88	1.21591	0.494188
20 CELLULAR TRANSPORT, TRANSPORT FACILITIES AND TRANSPORT ROUTES	72	38.7	NCU00598T0 NCU00624T0 NCU00725T0 NCU00813T0 NCU01878T0 NCU01928T0 NCU01992T0 NCU02074T0 NCU02490T0 NCU02541T0 NCU02653T0 NCU02681T0 NCU03029T0 NCU03305T0 NCU03319T0 NCU08379T0 NCU08607T0 NCU09101T0 NCU09223T0 NCU10497T0 NCU11187T0 NCU11236T0 NCU11237T0 NCU01741T0 NCU03368T0 NCU06738T0 NCU06771T0 NCU08445T0 NCU08743T0 NCU09485T0 NCU10036T0 NCU00146T0 NCU00162T0 NCU00169T0 NCU00493T0 NCU06202T0 NCU…	1520	14	2.76429	4.10466e-17
20.01 transported compounds (substrates)	50	26.8	NCU00598T0 NCU00624T0 NCU00813T0 NCU01928T0 NCU01992T0 NCU02074T0 NCU02653T0 NCU02681T0 NCU03029T0 NCU03305T0 NCU08379T0 NCU09101T0 NCU09223T0 NCU10497T0 NCU11187T0 NCU03368T0 NCU06771T0 NCU08445T0 NCU08743T0 NCU09485T0 NCU00146T0 NCU00169T0 NCU00493T0 NCU06242T0 NCU07530T0 NCU07879T0 NCU10721T0 NCU11181T0 NCU04898T0 NCU06333T0 NCU07319T0 NCU08271T0 NCU01275T0 NCU01296T0 NCU01318T0 NCU01342T0 NCU…	1105	10.2	2.62745	7.66923e-11
20.01.01 ion transport	7	3.76	NCU03305T0 NCU03368T0 NCU08743T0 NCU07530T0 NCU07879T0 NCU04898T0 NCU03818T0	214	1.97	1.90863	0.0763883
20.01.01.01 cation transport (H+, Na+, K+, Ca2+ , NH4+, etc.)	6	3.22	NCU03305T0 NCU03368T0 NCU07530T0 NCU07879T0 NCU04898T0 NCU03818T0	176	1.62	1.98765	0.0832871
20.01.01.01.01 heavy metal ion transport (Cu+, Fe3+, etc.)	3	1.61	NCU03368T0 NCU07530T0 NCU07879T0	56	0.51	3.15686	0.0715899
20.01.01.07 anion transport	1	0.53	NCU08743T0	44	0.4	1.325	0.53466
20.01.01.07.07 phosphate transport	1	0.53	NCU08743T0	14	0.12	4.41667	0.215779
20.01.03 C-compound and carbohydrate transport	2	1.07	NCU10497T0 NCU10721T0	165	1.52	0.703947	1
20.01.03.01 sugar transport	1	0.53	NCU10721T0	28	0.25	2.12	0.385192
20.01.07 amino acid/amino acid derivatives transport	1	0.53	NCU03029T0	52	0.48	1.10417	0.595221
20.01.09 peptide transport	1	0.53	NCU08445T0	19	0.17	3.11765	0.28104
20.01.10 protein transport	32	17.2	NCU00624T0 NCU01928T0 NCU01992T0 NCU02681T0 NCU08379T0 NCU11187T0 NCU06771T0 NCU08445T0 NCU09485T0 NCU00146T0 NCU00169T0 NCU00493T0 NCU06242T0 NCU11181T0 NCU06333T0 NCU07319T0 NCU08271T0 NCU01296T0 NCU01318T0 NCU01342T0 NCU03818T0 NCU04127T0 NCU04252T0 NCU06708T0 NCU08897T0 NCU04003T0 NCU04063T0 NCU05514T0 NCU12114T0 NCU02270T0 NCU02391T0 NCU06868T0	267	2.46	6.99187	1.90378e-18
20.01.11 amine / polyamine transport	1	0.53	NCU03029T0	18	0.16	3.3125	0.268435
20.01.13 lipid/fatty acid transport	5	2.68	NCU00813T0 NCU09223T0 NCU03818T0 NCU04610T0 NCU03897T0	81	0.74	3.62162	0.012756
20.01.15 electron transport	4	2.15	NCU00598T0 NCU02074T0 NCU09223T0 NCU01275T0	255	2.35	0.914894	1
20.01.21 RNA transport	2	1.07	NCU03897T0 NCU04063T0	84	0.77	1.38961	0.425463
20.01.23 allantoin and allantoate transport	1	0.53	NCU02653T0	23	0.21	2.52381	0.329336
20.01.25 vitamine/cofactor transport	1	0.53	NCU09101T0	36	0.33	1.60606	0.465094
20.01.27 drug/toxin transport	1	0.53	NCU03818T0	100	0.92	0.576087	1
20.03 transport facilities	15	8.06	NCU02653T0 NCU02681T0 NCU03305T0 NCU08379T0 NCU10497T0 NCU03368T0 NCU00169T0 NCU04898T0 NCU06333T0 NCU03818T0 NCU04127T0 NCU06708T0 NCU08897T0 NCU03982T0 NCU04063T0	494	4.56	1.76754	0.0233101
20.03.01 channel / pore class transport	1	0.53	NCU04063T0	50	0.46	1.15217	0.580859
20.03.01.05 nuclear pore forming protein	1	0.53	NCU04063T0	10	0.09	5.88889	0.159354
20.03.22 transport ATPases	3	1.61	NCU03305T0 NCU04898T0 NCU03818T0	80	0.73	2.20548	0.158881
20.09 transport routes	56	30.1	NCU00624T0 NCU00725T0 NCU01878T0 NCU01928T0 NCU01992T0 NCU02490T0 NCU02541T0 NCU02653T0 NCU02681T0 NCU03319T0 NCU08379T0 NCU08607T0 NCU09101T0 NCU11187T0 NCU11236T0 NCU11237T0 NCU01741T0 NCU06738T0 NCU06771T0 NCU08445T0 NCU10036T0 NCU00146T0 NCU00162T0 NCU00169T0 NCU00493T0 NCU06202T0 NCU06242T0 NCU07530T0 NCU07879T0 NCU10721T0 NCU11181T0 NCU04943T0 NCU05276T0 NCU06333T0 NCU07319T0 NCU07939T0 NCU…	998	9.22	3.26464	3.56948e-16
20.09.01 nuclear transport	1	0.53	NCU04063T0	94	0.86	0.616279	1
20.09.04 mitochondrial transport	3	1.61	NCU07530T0 NCU07879T0 NCU10721T0	122	1.12	1.4375	0.350336
20.09.05 non-vesicular ER transport	8	4.3	NCU02681T0 NCU08379T0 NCU11187T0 NCU00169T0 NCU06333T0 NCU04127T0 NCU08897T0 NCU03982T0	10	0.09	47.7778	2.8826e-13
20.09.07 vesicular transport (Golgi network, etc.)	37	19.8	NCU00624T0 NCU00725T0 NCU01878T0 NCU01992T0 NCU03319T0 NCU08607T0 NCU09101T0 NCU11236T0 NCU11237T0 NCU01741T0 NCU06738T0 NCU06771T0 NCU08445T0 NCU10036T0 NCU00146T0 NCU00162T0 NCU00493T0 NCU06242T0 NCU11181T0 NCU04943T0 NCU07319T0 NCU07939T0 NCU08023T0 NCU08271T0 NCU01296T0 NCU01318T0 NCU01342T0 NCU03819T0 NCU04252T0 NCU04293T0 NCU06708T0 NCU04003T0 NCU04063T0 NCU05514T0 NCU02270T0 NCU02391T0 NCU…	294	2.71	7.30627	5.11411e-22
20.09.07.03 ER to Golgi transport	29	15.5	NCU00624T0 NCU01992T0 NCU03319T0 NCU08607T0 NCU11237T0 NCU01741T0 NCU06738T0 NCU06771T0 NCU08445T0 NCU10036T0 NCU00162T0 NCU00493T0 NCU06242T0 NCU11181T0 NCU04943T0 NCU07319T0 NCU07939T0 NCU08023T0 NCU01318T0 NCU01342T0 NCU04252T0 NCU04293T0 NCU06708T0 NCU04003T0 NCU04063T0 NCU05514T0 NCU02270T0 NCU02391T0 NCU06868T0	77	0.71	21.831	4.70726e-32
20.09.07.05 intra Golgi transport	3	1.61	NCU04943T0 NCU08023T0 NCU06708T0	33	0.3	5.36667	0.018713
20.09.07.07 retrograde transport	2	1.07	NCU00146T0 NCU01296T0	9	0.08	13.375	0.0097856
20.09.07.25 vesicle formation	7	3.76	NCU01992T0 NCU00493T0 NCU07319T0 NCU01318T0 NCU04063T0 NCU02391T0 NCU06868T0	28	0.25	15.04	3.47227e-07
20.09.07.26 vesicle docking	1	0.53	NCU04252T0	3	0.02	26.5	0.0507266
20.09.07.27 vesicle fusion	5	2.68	NCU01741T0 NCU04943T0 NCU08271T0 NCU04252T0 NCU06708T0	39	0.36	7.44444	0.000511191
20.09.13 vacuolar/lysosomal transport	5	2.68	NCU01878T0 NCU05276T0 NCU08271T0 NCU03819T0 NCU05514T0	170	1.57	1.70701	0.169209
20.09.16 cellular export and secretion	9	4.83	NCU01928T0 NCU02490T0 NCU02541T0 NCU07879T0 NCU11181T0 NCU04252T0 NCU06704T0 NCU08897T0 NCU04003T0	208	1.92	2.51562	0.00980434
20.09.16.09 vesicular cellular export	1	0.53	NCU04252T0	52	0.48	1.10417	0.595221
20.09.16.09.03 exocytosis	1	0.53	NCU04252T0	45	0.41	1.29268	0.542697
20.09.18 cellular import	5	2.68	NCU00725T0 NCU02653T0 NCU06202T0 NCU07530T0 NCU08271T0	300	2.77	0.967509	0.59166
20.09.18.07 non-vesicular cellular import	2	1.07	NCU02653T0 NCU07530T0	105	0.97	1.10309	0.542222
20.09.18.09 vesicular cellular import	3	1.61	NCU00725T0 NCU06202T0 NCU08271T0	125	1.15	1.4	0.364456
20.09.18.09.01 endocytosis	3	1.61	NCU00725T0 NCU06202T0 NCU08271T0	125	1.15	1.4	0.364456
30 CELLULAR COMMUNICATION/SIGNAL TRANSDUCTION MECHANISM	10	5.37	NCU03243T0 NCU10789T0 NCU11187T0 NCU06738T0 NCU06202T0 NCU11181T0 NCU08023T0 NCU08271T0 NCU03819T0 NCU04610T0	652	6.02	0.892027	0.691601
30.01 cellular signalling	9	4.83	NCU03243T0 NCU11187T0 NCU06738T0 NCU06202T0 NCU11181T0 NCU08023T0 NCU08271T0 NCU03819T0 NCU04610T0	574	5.3	0.911321	0.660565
30.01.05 enzyme mediated signal transduction	6	3.22	NCU11187T0 NCU06738T0 NCU06202T0 NCU11181T0 NCU08023T0 NCU08271T0	355	3.28	0.981707	0.57569
30.01.05.01 protein kinase	1	0.53	NCU06202T0	171	1.58	0.335443	1
30.01.05.01.06 serine/threonine kinase	1	0.53	NCU06202T0	91	0.84	0.630952	1
30.01.05.05 G-protein mediated signal transduction	5	2.68	NCU11187T0 NCU06738T0 NCU11181T0 NCU08023T0 NCU08271T0	155	1.43	1.87413	0.128974
30.01.05.05.01 small GTPase mediated signal transduction	4	2.15	NCU06738T0 NCU11181T0 NCU08023T0 NCU08271T0	126	1.16	1.85345	0.171884
30.01.09 second messenger mediated signal transduction	3	1.61	NCU03243T0 NCU03819T0 NCU04610T0	112	1.03	1.56311	0.303146
30.01.09.09 fatty acid derivatives mediated signal transduction	2	1.07	NCU03243T0 NCU04610T0	11	0.1	10.7	0.0146163
30.01.09.11 polyphosphoinositol mediated signal transduction	2	1.07	NCU03243T0 NCU03819T0	36	0.33	3.24242	0.12694
30.05 transmembrane signal transduction	1	0.53	NCU10789T0	180	1.66	0.319277	1
30.05.02 non-enzymatic receptor mediated signalling	1	0.53	NCU10789T0	74	0.68	0.779412	1
30.05.02.14 Notch-receptor signalling pathway	1	0.53	NCU10789T0	14	0.12	4.41667	0.215779
30.07 regulation of signal transduction	1	0.53	NCU08023T0	32	0.29	1.82759	0.426526
32 CELL RESCUE, DEFENSE AND VIRULENCE	18	9.67	NCU00598T0 NCU00813T0 NCU00814T0 NCU02074T0 NCU03243T0 NCU03305T0 NCU09265T0 NCU16423T0 NCU03368T0 NCU09485T0 NCU00146T0 NCU01296T0 NCU01320T0 NCU04633T0 NCU11102T0 NCU03982T0 NCU02455T0 NCU05780T0	1077	9.96	0.970884	0.588249
32.01 stress response	16	8.6	NCU00598T0 NCU00813T0 NCU00814T0 NCU02074T0 NCU03243T0 NCU03305T0 NCU09265T0 NCU16423T0 NCU09485T0 NCU00146T0 NCU01296T0 NCU01320T0 NCU04633T0 NCU11102T0 NCU03982T0 NCU02455T0	656	6.06	1.41914	0.0998038
32.01.01 oxidative stress response	2	1.07	NCU00598T0 NCU09485T0	94	0.86	1.24419	0.483091
32.01.03 osmotic and salt stress response	1	0.53	NCU03243T0	82	0.75	0.706667	1
32.01.05 heat shock response	2	1.07	NCU09485T0 NCU03982T0	49	0.45	2.37778	0.206042
32.01.07 unfolded protein response (e.g. ER quality control)	8	4.3	NCU02074T0 NCU09265T0 NCU09485T0 NCU00146T0 NCU01296T0 NCU04633T0 NCU11102T0 NCU03982T0	82	0.75	5.73333	7.92988e-05
32.01.09 DNA damage response	1	0.53	NCU16423T0	138	1.27	0.417323	1
32.07 detoxification	4	2.15	NCU00598T0 NCU03368T0 NCU01320T0 NCU05780T0	262	2.42	0.88843	1
32.07.07 oxygen and radical detoxification	3	1.61	NCU00598T0 NCU01320T0 NCU05780T0	57	0.52	3.09615	0.0746512
32.07.07.03 glutathione conjugation reaction	2	1.07	NCU01320T0 NCU05780T0	13	0.12	8.91667	0.020267
34 INTERACTION WITH THE ENVIRONMENT	11	5.91	NCU03243T0 NCU03305T0 NCU09265T0 NCU03368T0 NCU06738T0 NCU09485T0 NCU07530T0 NCU07879T0 NCU04898T0 NCU06369T0 NCU05780T0	631	5.83	1.01372	0.526564
34.01 homeostasis	6	3.22	NCU03305T0 NCU09265T0 NCU03368T0 NCU07530T0 NCU07879T0 NCU04898T0	266	2.46	1.30894	0.308426
34.01.01 homeostasis of cations	6	3.22	NCU03305T0 NCU09265T0 NCU03368T0 NCU07530T0 NCU07879T0 NCU04898T0	222	2.05	1.57073	0.183821
34.01.01.01 homeostasis of metal ions (Na, K, Ca etc.)	5	2.68	NCU03305T0 NCU09265T0 NCU07530T0 NCU07879T0 NCU04898T0	144	1.33	2.01504	0.102667
34.11 cellular sensing and response to external stimulus	5	2.68	NCU03243T0 NCU06738T0 NCU09485T0 NCU06369T0 NCU05780T0	275	2.54	1.05512	0.513877
34.11.01 photoperception and response	1	0.53	NCU06369T0	31	0.28	1.89286	0.416459
34.11.03 chemoperception and response	2	1.07	NCU03243T0 NCU05780T0	114	1.05	1.01905	0.587021
34.11.03.13 osmosensing and response	1	0.53	NCU03243T0	57	0.52	1.01923	0.629021
34.11.09 temperature perception and response	1	0.53	NCU09485T0	29	0.26	2.03846	0.395796
34.11.12 perception of nutrients and nutritional adaptation	1	0.53	NCU06738T0	62	0.57	0.929825	1
40 CELL FATE	12	6.45	NCU09216T0 NCU09882T0 NCU01501T0 NCU06738T0 NCU00146T0 NCU06250T0 NCU11399T0 NCU08023T0 NCU01296T0 NCU04633T0 NCU05514T0 NCU02349T0	555	5.13	1.25731	0.247405
40.01 cell growth / morphogenesis	8	4.3	NCU09882T0 NCU06738T0 NCU00146T0 NCU11399T0 NCU08023T0 NCU01296T0 NCU05514T0 NCU02349T0	392	3.62	1.18785	0.361936
40.01.03 directional cell growth (morphogenesis)	4	2.15	NCU00146T0 NCU11399T0 NCU08023T0 NCU01296T0	106	0.98	2.19388	0.109856
40.01.03.01 regulation of directional cell growth	2	1.07	NCU00146T0 NCU01296T0	18	0.16	6.6875	0.0375887
40.10 cell death	5	2.68	NCU09216T0 NCU09882T0 NCU01501T0 NCU06250T0 NCU04633T0	170	1.57	1.70701	0.169209
40.10.02 apoptosis (type I programmed cell death)	5	2.68	NCU09216T0 NCU09882T0 NCU01501T0 NCU06250T0 NCU04633T0	157	1.45	1.84828	0.134062
40.10.02.01 anti-apoptosis	2	1.07	NCU09216T0 NCU04633T0	30	0.27	3.96296	0.0935812
40.10.02.02 apoptotic program	2	1.07	NCU09882T0 NCU06250T0	23	0.21	5.09524	0.058794
40.10.02.02.02 caspase activation	1	0.53	NCU09882T0	9	0.08	6.625	0.144628
40.10.02.02.05 repression of survival gene products	1	0.53	NCU06250T0	1	0	0	0.0172015
41 DEVELOPMENT (Systemic)	1	0.53	NCU03982T0	89	0.82	0.646341	1
41.01 fungal/microorganismic development	1	0.53	NCU03982T0	89	0.82	0.646341	1
41.01.01 mating (fertilization)	1	0.53	NCU03982T0	39	0.36	1.47222	0.492317
42 BIOGENESIS OF CELLULAR COMPONENTS	26	13.9	NCU00598T0 NCU00725T0 NCU01878T0 NCU01912T0 NCU01992T0 NCU02636T0 NCU09332T0 NCU09882T0 NCU06738T0 NCU06779T0 NCU00493T0 NCU06202T0 NCU11399T0 NCU06331T0 NCU06369T0 NCU07319T0 NCU01318T0 NCU01422T0 NCU03637T0 NCU03982T0 NCU04063T0 NCU05514T0 NCU12114T0 NCU02391T0 NCU06095T0 NCU06868T0	1167	10.7	1.29907	0.100835
42.01 cell wall	4	2.15	NCU01912T0 NCU09332T0 NCU06779T0 NCU11399T0	262	2.42	0.88843	1
42.04 cytoskeleton/structural proteins	4	2.15	NCU00725T0 NCU09882T0 NCU06202T0 NCU05514T0	316	2.92	0.736301	0.79755
42.04.03 actin cytoskeleton	2	1.07	NCU00725T0 NCU06202T0	137	1.26	0.849206	1
42.08 Golgi	1	0.53	NCU12114T0	16	0.14	3.78571	0.242562
42.09 intracellular transport vesicles	7	3.76	NCU01992T0 NCU00493T0 NCU07319T0 NCU01318T0 NCU04063T0 NCU02391T0 NCU06868T0	32	0.29	12.9655	9.3126e-07
42.10 nucleus	7	3.76	NCU06738T0 NCU06331T0 NCU01422T0 NCU03637T0 NCU03982T0 NCU04063T0 NCU06095T0	333	3.07	1.22476	0.348987
42.10.03 organization of chromosome structure	3	1.61	NCU06738T0 NCU01422T0 NCU06095T0	288	2.66	0.605263	0.877034
42.10.05 nuclear membrane	2	1.07	NCU03637T0 NCU04063T0	21	0.19	5.63158	0.0498967
42.16 mitochondrion	1	0.53	NCU06369T0	167	1.54	0.344156	1
42.19 peroxisome	1	0.53	NCU02636T0	35	0.32	1.65625	0.455701
42.22 endosome	1	0.53	NCU01878T0	4	0.03	17.6667	0.06706
42.25 vacuole or lysosome	1	0.53	NCU00598T0	55	0.5	1.06	0.615852
42.27 extracellular / secretion proteins	1	0.53	NCU09332T0	26	0.24	2.20833	0.363428
42.27.01 extracellular matrix	1	0.53	NCU09332T0	4	0.03	17.6667	0.06706
43 CELL TYPE DIFFERENTIATION	9	4.83	NCU00725T0 NCU09882T0 NCU00035T0 NCU06202T0 NCU11399T0 NCU06331T0 NCU03637T0 NCU04063T0 NCU05514T0	594	5.49	0.879781	0.699976
43.01 fungal/microorganismic cell type differentiation	9	4.83	NCU00725T0 NCU09882T0 NCU00035T0 NCU06202T0 NCU11399T0 NCU06331T0 NCU03637T0 NCU04063T0 NCU05514T0	594	5.49	0.879781	0.699976
43.01.03 fungal and other eukaryotic cell type differentiation	9	4.83	NCU00725T0 NCU09882T0 NCU00035T0 NCU06202T0 NCU11399T0 NCU06331T0 NCU03637T0 NCU04063T0 NCU05514T0	594	5.49	0.879781	0.699976
43.01.03.05 budding, cell polarity and filament formation	5	2.68	NCU00725T0 NCU09882T0 NCU06202T0 NCU11399T0 NCU05514T0	319	2.95	0.908475	0.645989
43.01.03.09 development of asco- basidio- or zygospore	3	1.61	NCU00035T0 NCU06331T0 NCU04063T0	181	1.67	0.964072	1
99 UNCLASSIFIED PROTEINS	51	27.4	NCU00787T0 NCU00953T0 NCU01898T0 NCU01947T0 NCU02153T0 NCU02747T0 NCU02761T0 NCU03083T0 NCU03152T0 NCU03202T0 NCU03221T0 NCU03308T0 NCU08363T0 NCU09806T0 NCU10603T0 NCU16374T0 NCU16422T0 NCU01794T0 NCU03381T0 NCU03459T0 NCU03465T0 NCU06763T0 NCU10034T0 NCU10035T0 NCU00025T0 NCU00184T0 NCU00215T0 NCU00282T0 NCU06200T0 NCU06255T0 NCU07545T0 NCU08217T0 NCU08764T0 NCU16653T0 NCU16716T0 NCU04386T0 NCU…	5032	46.5	0.589247	1

## Sheet: p5
Locus (Broad V7)	Gene Symbol	Gene Product Names	FGSC Accession Number	Susceptibility	Functional Categories (Major)	Functional Categories (Minor)	ESRTs regulated by IRE-1	ESRTs regulated by HAC-1
NCU04316	###	pheromone processing carboxypeptidase Kex1	FGSC16682	★★★★☆	APOPTOSIS	#####	NO	NO
NCU09882	###	metacaspase-1A	FGSC11266	★☆☆☆☆	APOPTOSIS	#####	YES	YES
NCU03355	###	calpain-5	FGSC12071	★☆☆☆☆	APOPTOSIS	#####	YES	NO
NCU05313	###	mitochondria fission 1 protein	FGSC13571	★☆☆☆☆	APOPTOSIS	#####	YES	NO
NCU02463	###	bax Inhibitor family protein	FGSC16101	☆☆☆☆☆	APOPTOSIS	#####	NO	NO
NCU03219	###	kex2 protease	#####	#####	APOPTOSIS	#####	YES	YES
NCU06999	###	YSP2 family protein	#####	#####	APOPTOSIS	#####	NO	NO
NCU04990	###	protein serine/threonine kinase	FGSC18049	★★★☆☆	CELL CYCLE AND DNA PROCESSING	Cell cycle related	NO	NO
NCU09760	###	hypothetical protein	FGSC12338	★★★☆☆	CELL CYCLE AND DNA PROCESSING	Cell cycle related	NO	NO
NCU04737	###	NAD sirtuin-1	FGSC12404	★★☆☆☆	CELL CYCLE AND DNA PROCESSING	Cell cycle related	NO	NO
NCU02932	###	hypothetical protein	FGSC13956	★☆☆☆☆	CELL CYCLE AND DNA PROCESSING	Cell cycle related	NO	NO
NCU00388	###	protein hos4	FGSC12744	☆☆☆☆☆	CELL CYCLE AND DNA PROCESSING	Cell cycle related	NO	NO
NCU01865	###	hypothetical protein	FGSC13862	☆☆☆☆☆	CELL CYCLE AND DNA PROCESSING	Cell cycle related	NO	NO
NCU02814	prd-4	serine/threonine-protein kinase chk2	FGSC11170	☆☆☆☆☆	CELL CYCLE AND DNA PROCESSING	Cell cycle related	NO	NO
NCU06583	###	cyclin-dependent kinase	FGSC17958	☆☆☆☆☆	CELL CYCLE AND DNA PROCESSING	Cell cycle related	NO	NO
NCU08346	###	serine/threonine protein kinase	FGSC11164	☆☆☆☆☆	CELL CYCLE AND DNA PROCESSING	Cell cycle related	NO	NO
NCU05726	###	mucin	#####	#####	CELL CYCLE AND DNA PROCESSING	Cell cycle related	NO	NO
NCU03649	###	hypothetical protein	FGSC12527	★★★★☆	CELL CYCLE AND DNA PROCESSING	DNA Processing	NO	NO
NCU10809	###	hypothetical protein	FGSC15249	★★★★☆	CELL CYCLE AND DNA PROCESSING	DNA Processing	NO	NO
NCU03650	###	DNA repair protein RAD16	FGSC12367	★★★☆☆	CELL CYCLE AND DNA PROCESSING	DNA Processing	NO	NO
NCU08938	###	DNA-3-methyladenine glycosylase	FGSC18429	★★★☆☆	CELL CYCLE AND DNA PROCESSING	DNA Processing	NO	NO
NCU06264	mus-53	mutagen sensitive-53	FGSC13434	★★☆☆☆	CELL CYCLE AND DNA PROCESSING	DNA Processing	NO	NO
NCU02913	###	DNA repair protein RAD5	FGSC16323	☆☆☆☆☆	CELL CYCLE AND DNA PROCESSING	DNA Processing	NO	NO
NCU03064	###	RSC complex subunit Rsc7	FGSC19756	☆☆☆☆☆	CELL CYCLE AND DNA PROCESSING	DNA Processing	NO	NO
NCU07498	###	DNA repair protein RAD2	FGSC12063	☆☆☆☆☆	CELL CYCLE AND DNA PROCESSING	DNA Processing	NO	NO
NCU16422	###	hypothetical protein	#####	#####	CELL CYCLE AND DNA PROCESSING	DNA Processing	YES	YES
NCU16423	###	hypothetical protein	#####	#####	CELL CYCLE AND DNA PROCESSING	DNA Processing	YES	YES
NCU00399	###	cell wall protein PhiA	FGSC17647	★★☆☆☆	CELL WALL REMODELING	Cell wall protein	NO	NO
NCU00716	ncw-5	non-anchored cell wall protein 5	FGSC17055	☆☆☆☆☆	CELL WALL REMODELING	Cell wall protein	NO	NO
NCU07817	ncw-3	non-anchored cell wall protein 3	FGSC11688	☆☆☆☆☆	CELL WALL REMODELING	Cell wall protein	NO	NO
NCU04554	###	endochitinase 1	FGSC12967	★★★☆☆	CELL WALL REMODELING	Chitin and chitosan metabolism	NO	NO
NCU00247	###	hypothetical protein	FGSC12698	★☆☆☆☆	CELL WALL REMODELING	Chitin and chitosan metabolism	YES	NO
NCU02909	###	chitosanase	FGSC16321	☆☆☆☆☆	CELL WALL REMODELING	Chitin and chitosan metabolism	NO	NO
NCU08621	###	hypothetical protein	FGSC19071	☆☆☆☆☆	CELL WALL REMODELING	Chitin and chitosan metabolism	NO	NO
NCU09322	###	chitin synthase activator	FGSC21134	☆☆☆☆☆	CELL WALL REMODELING	Chitin and chitosan metabolism	NO	NO
NCU10852	###	beta-hexosaminidase	FGSC21801	☆☆☆☆☆	CELL WALL REMODELING	Chitin and chitosan metabolism	NO	NO
NCU00064	###	hypothetical protein	#####	#####	CELL WALL REMODELING	Chitin and chitosan metabolism	NO	NO
NCU07366	###	glucosamine-fructose-6-phosphate aminotransferase	#####	#####	CELL WALL REMODELING	Chitin and chitosan metabolism	NO	NO
NCU03770	###	cell wall glycosyl hydrolase Dfg5	FGSC21268	☆☆☆☆☆	CELL WALL REMODELING	Fungal-type cell wall organization	NO	NO
NCU04168	###	hypothetical protein	FGSC22439	☆☆☆☆☆	CELL WALL REMODELING	Fungal-type cell wall organization	NO	NO
NCU04262	###	mannan endo-1,6 -alpha-mannosidase dcw1	FGSC20539	☆☆☆☆☆	CELL WALL REMODELING	Fungal-type cell wall organization	NO	NO
NCU08127	###	mannan endo-1,6 -alpha-mannosidase dcw1	FGSC19642	☆☆☆☆☆	CELL WALL REMODELING	Fungal-type cell wall organization	NO	NO
NCU00061	###	hypothetical protein	#####	#####	CELL WALL REMODELING	Fungal-type cell wall organization	NO	NO
NCU00249	###	aspartic proteinase yapsin-3	#####	#####	CELL WALL REMODELING	Fungal-type cell wall organization	NO	NO
NCU02956	###	aspartic-type endopeptidase	#####	#####	CELL WALL REMODELING	Fungal-type cell wall organization	NO	NO
NCU01080	###	Glucan endo 1,3 -beta-glucosidase	FGSC16549	☆☆☆☆☆	CELL WALL REMODELING	Glucan assembly	NO	NO
NCU03914	###	glucan 1,3-beta-glucosidase	FGSC16594	☆☆☆☆☆	CELL WALL REMODELING	Glucan assembly	NO	NO
NCU02349	###	UDP-glucose:glycoprotein glucosyltransferase	#####	#####	CELL WALL REMODELING	Glucan assembly	YES	YES
NCU02478	###	alpha-1,3-glucan synthase Ags2	#####	#####	CELL WALL REMODELING	Glucan assembly	NO	NO
NCU04726	###	beta-N-acetylglucosaminidase	FGSC22042	★★★☆☆	METABOLISM	C-compound and carbohydrate metabolism	YES	YES
NCU04936	###	UDP-glucose 6-dehydrogenase	FGSC14874	★★★☆☆	METABOLISM	C-compound and carbohydrate metabolism	NO	NO
NCU04167	###	hypothetical protein	FGSC21548	☆☆☆☆☆	METABOLISM	C-compound and carbohydrate metabolism	NO	NO
NCU04223	###	hypothetical protein	FGSC19104	☆☆☆☆☆	METABOLISM	C-compound and carbohydrate metabolism	NO	NO
NCU02702	###	glucokinase	#####	#####	METABOLISM	C-compound and carbohydrate metabolism	NO	NO
NCU09832	###	hypothetical protein	#####	#####	METABOLISM	C-compound and carbohydrate metabolism	NO	NO
NCU08779	###	hypothetical protein	FGSC12456	★★★☆☆	METABOLISM	C-compound and carbohydrate metabolism/Glycogen metabolism	NO	NO
NCU05873	###	alpha-amylase	FGSC14078	★☆☆☆☆	METABOLISM	C-compound and carbohydrate metabolism/Glycogen metabolism	NO	NO
NCU06698	gnn	glycogenin	FGSC12302	☆☆☆☆☆	METABOLISM	C-compound and carbohydrate metabolism/Glycogen metabolism	NO	NO
NCU03328	gh61-6	endoglucanase II	FGSC16589	☆☆☆☆☆	METABOLISM	C-compound and carbohydrate metabolism/Lignocellulosic biomass degradation / Cellulase	NO	NO
NCU09791	###	beta-1,3-exoglucanase	#####	#####	METABOLISM	C-compound and carbohydrate metabolism/Lignocellulosic biomass degradation / Cellulase	YES	NO
NCU04885	###	alpha-xylosidase	FGSC19152	☆☆☆☆☆	METABOLISM	C-compound and carbohydrate metabolism/Lignocellulosic biomass degradation / Hemicellulase	NO	NO
NCU07326	###	hypothetical protein	FGSC19534	☆☆☆☆☆	METABOLISM	C-compound and carbohydrate metabolism/Lignocellulosic biomass degradation / Hemicellulase	NO	NO
NCU09041	###	L-xylulose reductase	FGSC18458	☆☆☆☆☆	METABOLISM	C-compound and carbohydrate metabolism/Lignocellulosic biomass degradation / Hemicellulase	NO	NO
NCU04870	ce1-1	acetyl xylan esterase	#####	#####	METABOLISM	C-compound and carbohydrate metabolism/Lignocellulosic biomass degradation / Hemicellulase	NO	NO
NCU08785	###	fungal cellulose binding domain-containing protein	#####	#####	METABOLISM	C-compound and carbohydrate metabolism/Lignocellulosic biomass degradation / Hemicellulase	NO	NO
NCU09491	fea-1	feruloyl esterase B	#####	#####	METABOLISM	C-compound and carbohydrate metabolism/Lignocellulosic biomass degradation / Hemicellulase	NO	NO
NCU09664	ce5-3	acetylxylan esterase	#####	#####	METABOLISM	C-compound and carbohydrate metabolism/Lignocellulosic biomass degradation / Hemicellulase	NO	NO
NCU09976	ce12-1	rhamnogalacturonan acetylesterase	FGSC18805	☆☆☆☆☆	METABOLISM	C-compound and carbohydrate metabolism/Lignocellulosic biomass degradation / Pectase	NO	NO
NCU05133	###	udp-glucose 4-epimerase	FGSC13353	★★★☆☆	METABOLISM	C-compound and carbohydrate metabolism/Lignocellulosic biomass degradation /Xylose, arabinose, and galactose metabolism	NO	NO
NCU08398	###	aldose 1-epimerase	FGSC20310	★☆☆☆☆	METABOLISM	C-compound and carbohydrate metabolism/Lignocellulosic biomass degradation /Xylose, arabinose, and galactose metabolism	NO	NO
NCU02550	###	probable galactinol--sucrose galactosyltransferase 6	FGSC16224	☆☆☆☆☆	METABOLISM	C-compound and carbohydrate metabolism/Lignocellulosic biomass degradation /Xylose, arabinose, and galactose metabolism	YES	YES
NCU00403	###	dTDP-D-glucose 4,6-dehydratase	FGSC16234	☆☆☆☆☆	METABOLISM	C-compound and carbohydrate metabolism/Lignocellulosic biomass degradation /Xylose, arabinose, and galactose metabolism	NO	NO
NCU06123	###	phosphoketolase	FGSC13749	☆☆☆☆☆	METABOLISM	C-compound and carbohydrate metabolism/Lignocellulosic biomass degradation /Xylose, arabinose, and galactose metabolism	NO	NO
NCU08291	###	ferrochelatase	#####	#####	METABOLISM	Cofactors, vitamins, and prosthetic groups metabolism	YES	NO
NCU04019	###	nicotinamide mononucleotide adenylyl transferase	#####	#####	METABOLISM	Cofactors, vitamins, and prosthetic groups metabolism	NO	NO
NCU09390	###	tetrahydroxynaphthalene reductase	FGSC17987	★★★☆☆	METABOLISM	Lipid metabolism/Fatty acid	YES	YES
NCU01181	###	acyl-CoA dehydrogenase family member 11	FGSC11287	☆☆☆☆☆	METABOLISM	Lipid metabolism/Fatty acid	NO	NO
NCU03929	###	acyl-CoA synthetase	FGSC13325	☆☆☆☆☆	METABOLISM	Lipid metabolism/Fatty acid	NO	NO
NCU09473	###	3-ketoacyl-acyl carrier protein reductase	FGSC21145	☆☆☆☆☆	METABOLISM	Lipid metabolism/Fatty acid	NO	NO
NCU10506	###	triacylglycerol lipase FGL2	FGSC15469	☆☆☆☆☆	METABOLISM	Lipid metabolism/Fatty acid	NO	NO
NCU11180	###	patatin-like phospholipase domain-containing protein	#####	#####	METABOLISM	Lipid metabolism/Fatty acid	YES	YES
NCU16942	###	hypothetical protein	#####	#####	METABOLISM	Lipid metabolism/Fatty acid	NO	NO
NCU03263	###	transmembrane protein	FGSC13314	★★★☆☆	METABOLISM	Lipid metabolism/Phospholipid /glycerophospholipid	NO	NO
NCU07741	###	1-acyl-sn-glycerol-3-phosphate acyltransferase 2	FGSC19578	★★★☆☆	METABOLISM	Lipid metabolism/Phospholipid /glycerophospholipid	NO	NO
NCU01330	###	phosphatidylinositide phosphatase sac2	FGSC18820	★★☆☆☆	METABOLISM	Lipid metabolism/Phospholipid /glycerophospholipid	NO	NO
NCU06331	###	hypothetical protein	FGSC20005	★☆☆☆☆	METABOLISM	Lipid metabolism/Phospholipid /glycerophospholipid	YES	YES
NCU03381	###	CTP-dependent diacylglycerol kinase 1	FGSC18758	☆☆☆☆☆	METABOLISM	Lipid metabolism/Phospholipid /glycerophospholipid	YES	YES
NCU06342	###	phospholipase D	FGSC20076	☆☆☆☆☆	METABOLISM	Lipid metabolism/Phospholipid /glycerophospholipid	NO	NO
NCU10400	###	phospholipase PldA	FGSC21624	☆☆☆☆☆	METABOLISM	Lipid metabolism/Phospholipid /glycerophospholipid	NO	NO
NCU12114	###	DDHD domain-containing protein	#####	#####	METABOLISM	Lipid metabolism/Phospholipid /glycerophospholipid	YES	YES
NCU01004	###	phosphatidylserine decarboxylase proenzyme	#####	#####	METABOLISM	Lipid metabolism/Phospholipid /glycerophospholipid	NO	YES
NCU04670	###	calcium-independent phospholipase a2-gamma	#####	#####	METABOLISM	Lipid metabolism/Phospholipid /glycerophospholipid	NO	NO
NCU03243	###	inositol phosphosphingolipid phospholipase C	FGSC13310	★☆☆☆☆	METABOLISM	Lipid metabolism/Phospholipid /Sphingolipid	YES	YES
NCU02282	###	inositol phosphorylceramide synthase	#####	#####	METABOLISM	Lipid metabolism/Phospholipid /Sphingolipid	NO	NO
NCU04090	###	niemann-Pick C1 protein	#####	#####	METABOLISM	Lipid metabolism/Phospholipid /Sphingolipid	NO	NO
NCU07473	###	sterol 3-beta-glucosyltransferase	FGSC19570	★★☆☆☆	METABOLISM	Lipid metabolism/Sterol	NO	NO
NCU00035	###	diacylglycerol O-acyltransferase	FGSC15967	☆☆☆☆☆	METABOLISM	Lipid metabolism/Sterol	YES	YES
NCU01947	###	hypothetical protein	FGSC19015	☆☆☆☆☆	METABOLISM	Lipid metabolism/Sterol	YES	YES
NCU04610	###	oxysterol binding protein	FGSC16707	☆☆☆☆☆	METABOLISM	Lipid metabolism/Sterol	YES	YES
NCU00281	###	sterol 3-beta-glucosyltransferase	#####	#####	METABOLISM	Lipid metabolism/Sterol	NO	NO
NCU03903	###	lipase/esterase	#####	#####	METABOLISM	Lipid metabolism/Sterol	NO	NO
NCU05264	###	pyrimidine 5'-nucleotidase	FGSC13471	★★☆☆☆	METABOLISM	Nucleotide/nucleoside/nucleobase metabolism	NO	NO
NCU01945	###	IMP-specific 5'-nucleotidase 1	#####	#####	METABOLISM	Nucleotide/nucleoside/nucleobase metabolism	YES	NO
NCU04048	###	adenosine deaminase	#####	#####	METABOLISM	Nucleotide/nucleoside/nucleobase metabolism	NO	NO
NCU07590	###	Ser/Thr protein phosphatase	#####	#####	METABOLISM	Nucleotide/nucleoside/nucleobase metabolism	NO	NO
NCU09513	###	GTP-binding protein 1	FGSC21146	★★★★☆	METABOLISM	Others	NO	NO
NCU01070	###	hypothetical protein	FGSC16545	★★★☆☆	METABOLISM	Others	NO	NO
NCU09199	###	tyrosinase	FGSC15586	★★☆☆☆	METABOLISM	Others	YES	YES
NCU03697	###	FAD binding domain-containing protein	FGSC18663	★★☆☆☆	METABOLISM	Others	NO	NO
NCU06616	###	S-adenosylmethionine-dependent methyltransferase	FGSC15447	★★☆☆☆	METABOLISM	Others	NO	NO
NCU01275	###	oxidoreductase	FGSC18313	☆☆☆☆☆	METABOLISM	Others	NO	YES
NCU07823	###	scytalone dehydratase	FGSC14353	☆☆☆☆☆	METABOLISM	Others	NO	YES
NCU00055	###	catechol 1,2-dioxygenase 1	FGSC16342	☆☆☆☆☆	METABOLISM	Others	NO	NO
NCU00865	###	oxalate decarboxylase oxdC	FGSC16405	☆☆☆☆☆	METABOLISM	Others	NO	NO
NCU01147	###	tyrosine decarboxylase	FGSC16248	☆☆☆☆☆	METABOLISM	Others	NO	NO
NCU04016	###	phosphoglycerate mutase	FGSC19844	☆☆☆☆☆	METABOLISM	Others	NO	NO
NCU04272	###	hypothetical protein	FGSC21468	☆☆☆☆☆	METABOLISM	Others	NO	NO
NCU04657	###	1-aminocyclopropane-1-carboxylate deaminase	FGSC16712	☆☆☆☆☆	METABOLISM	Others	NO	NO
NCU05454	###	glycerol-3-phosphate dehydrogenase	FGSC18915	☆☆☆☆☆	METABOLISM	Others	NO	NO
NCU05535	###	hypothetical protein	FGSC14676	☆☆☆☆☆	METABOLISM	Others	NO	NO
NCU07434	###	short-chain dehydrogenase/reductase SDR	FGSC19562	☆☆☆☆☆	METABOLISM	Others	NO	NO
NCU09169	###	NmrA family transcriptional regulator	FGSC19655	☆☆☆☆☆	METABOLISM	Others	NO	NO
NCU10546	###	4-coumarate-CoA ligase	#####	#####	METABOLISM	Others	NO	YES
NCU01958	###	mating-type protein A-1	#####	#####	METABOLISM	Others	YES	NO
NCU09821	###	oxidoreductase	#####	#####	METABOLISM	Others	YES	NO
NCU16368	###	hypothetical protein	#####	#####	METABOLISM	Others	YES	NO
NCU02179	###	D-lactate dehydrogenase	#####	#####	METABOLISM	Others	NO	NO
NCU02397	###	pyruvate decarboxylase	#####	#####	METABOLISM	Others	NO	NO
NCU02785	###	3-deoxy-7-phosphoheptulonate synthase	#####	#####	METABOLISM	Others	NO	NO
NCU02850	###	aryl-alcohol dehydrogenase	#####	#####	METABOLISM	Others	NO	NO
NCU03316	###	pH-response regulator protein palC	#####	#####	METABOLISM	Others	NO	NO
NCU04264	###	extracellular developmental signal biosynthesis protein FluG	#####	#####	METABOLISM	Others	NO	NO
NCU06332	###	alpha/beta hydrolase	#####	#####	METABOLISM	Others	NO	NO
NCU07723	###	norsolorinic acid reductase	#####	#####	METABOLISM	Others	NO	NO
NCU09710	###	prenylcysteine lyase	#####	#####	METABOLISM	Others	NO	NO
NCU04192	###	vacuolar aspartyl aminopeptidase Lap4	FGSC18884	★★★★☆	PROTEIN DEGRADATION	Autophagy and cvt pathway	YES	YES
NCU07293	###	hypothetical protein	FGSC19522	★★★★☆	PROTEIN DEGRADATION	Autophagy and cvt pathway	NO	NO
NCU03710	###	integral membrane protein	FGSC21477	★★★☆☆	PROTEIN DEGRADATION	Autophagy and cvt pathway	NO	NO
NCU04847	###	cyclin	FGSC16836	★★★☆☆	PROTEIN DEGRADATION	Autophagy and cvt pathway	NO	NO
NCU02422	###	ATG9 protein	FGSC16198	☆☆☆☆☆	PROTEIN DEGRADATION	Autophagy and cvt pathway	YES	NO
NCU00188	###	autophagy-related protein 1	FGSC17400	☆☆☆☆☆	PROTEIN DEGRADATION	Autophagy and cvt pathway	NO	NO
NCU01955	###	autophagy-related protein 3	FGSC13376	☆☆☆☆☆	PROTEIN DEGRADATION	Autophagy and cvt pathway	NO	NO
NCU05638	###	protein kinase	FGSC17949	☆☆☆☆☆	PROTEIN DEGRADATION	Autophagy and cvt pathway	NO	NO
NCU01545	###	autophagy protein 8	#####	#####	PROTEIN DEGRADATION	Autophagy and cvt pathway	NO	NO
NCU05852	###	glucuronan lyase A	FGSC18022	★★★★☆	PROTEIN DEGRADATION	ER-associated degradation (ERAD)	YES	YES
NCU01296	###	degradation in endoplasmic reticulum protein 2 derlin-2	FGSC17406	★★★☆☆	PROTEIN DEGRADATION	ER-associated degradation (ERAD)	YES	YES
NCU08860	###	hypothetical protein	FGSC18200	★★★☆☆	PROTEIN DEGRADATION	ER-associated degradation (ERAD)	NO	NO
NCU00146	###	ER-associated proteolytic system protein Der1	FGSC15846	★★☆☆☆	PROTEIN DEGRADATION	ER-associated degradation (ERAD)	YES	YES
NCU01268	###	ubiquitin-conjugating enzyme E2 6	FGSC21243	★★☆☆☆	PROTEIN DEGRADATION	ER-associated degradation (ERAD)	YES	YES
NCU01928	###	ubx domain-containing protein	FGSC14652	☆☆☆☆☆	PROTEIN DEGRADATION	ER-associated degradation (ERAD)	YES	YES
NCU02153	###	hypothetical protein	FGSC16958	☆☆☆☆☆	PROTEIN DEGRADATION	ER-associated degradation (ERAD)	YES	YES
NCU04633	###	E3 ubiquitin-protein ligase	FGSC17881	☆☆☆☆☆	PROTEIN DEGRADATION	ER-associated degradation (ERAD)	YES	YES
NCU10789	###	ubiquitin-protein ligase Sel1/Ubx2	FGSC21596	☆☆☆☆☆	PROTEIN DEGRADATION	ER-associated degradation (ERAD)	YES	YES
NCU08445	###	misfolded glycoproteins degradation protein Yos9	#####	#####	PROTEIN DEGRADATION	ER-associated degradation (ERAD)	YES	YES
NCU00651	png-1	peptide N-glycanase-1	#####	#####	PROTEIN DEGRADATION	ER-associated degradation (ERAD)	NO	NO
NCU02147	###	vms1 homolog	#####	#####	PROTEIN DEGRADATION	ER-associated degradation (ERAD)	NO	NO
NCU03134	###	class I alpha-mannosidase 1A	#####	#####	PROTEIN DEGRADATION	ER-associated degradation (ERAD)	NO	NO
NCU05314	###	hypothetical protein	#####	#####	PROTEIN DEGRADATION	ER-associated degradation (ERAD)	NO	NO
NCU06856	###	ubiquitin fusion degradation protein	#####	#####	PROTEIN DEGRADATION	ER-associated degradation (ERAD)	NO	NO
NCU05980	###	carboxypeptidase S1	FGSC13726	★★★☆☆	PROTEIN DEGRADATION	Non-specific protein degradation in the vacuole	NO	NO
NCU00673	###	subtilisin-like proteinase	#####	#####	PROTEIN DEGRADATION	Non-specific protein degradation in the vacuole	NO	NO
NCU00898	###	protein rmd5 homolog	FGSC19725	★★★☆☆	PROTEIN DEGRADATION	Ubiquitin-mediated protein degradation	YES	NO
NCU02203	###	ring finger protein	FGSC11884	★★☆☆☆	PROTEIN DEGRADATION	Ubiquitin-mediated protein degradation	NO	NO
NCU05777	###	ubiquitin carboxyl-terminal hydrolase 14	FGSC13689	★★☆☆☆	PROTEIN DEGRADATION	Ubiquitin-mediated protein degradation	NO	NO
NCU01501	###	mitochondrial peptidyl-tRNA hydrolase Pth2	FGSC17615	★☆☆☆☆	PROTEIN DEGRADATION	Ubiquitin-mediated protein degradation	YES	YES
NCU03694	###	hypothetical protein	FGSC18964	☆☆☆☆☆	PROTEIN DEGRADATION	Ubiquitin-mediated protein degradation	YES	YES
NCU06250	###	F-box/LRR repeat containing protein 2	FGSC15629	☆☆☆☆☆	PROTEIN DEGRADATION	Ubiquitin-mediated protein degradation	NO	YES
NCU00515	###	hypothetical protein	FGSC12987	☆☆☆☆☆	PROTEIN DEGRADATION	Ubiquitin-mediated protein degradation	NO	NO
NCU01188	###	ubiquitin conjugating enzyme	FGSC16552	☆☆☆☆☆	PROTEIN DEGRADATION	Ubiquitin-mediated protein degradation	NO	NO
NCU04014	###	ubiquitin carboxyl-terminal hydrolase	FGSC12901	☆☆☆☆☆	PROTEIN DEGRADATION	Ubiquitin-mediated protein degradation	NO	NO
NCU04101	###	WD domain-containing protein	FGSC19774	☆☆☆☆☆	PROTEIN DEGRADATION	Ubiquitin-mediated protein degradation	NO	NO
NCU06437	###	E3 ubiquitin-protein ligase	FGSC11334	☆☆☆☆☆	PROTEIN DEGRADATION	Ubiquitin-mediated protein degradation	NO	NO
NCU06586	###	AN1 zinc finger protein	FGSC20202	☆☆☆☆☆	PROTEIN DEGRADATION	Ubiquitin-mediated protein degradation	NO	NO
NCU04274	###	nuclear envelope protein Cut8	#####	#####	PROTEIN DEGRADATION	Ubiquitin-mediated protein degradation	NO	NO
NCU05995	###	ubiquitin	#####	#####	PROTEIN DEGRADATION	Ubiquitin-mediated protein degradation	NO	NO
NCU00813	###	protein disulfide-isomerase	FGSC20423	★★★☆☆	PROTEIN FOLDING	ER chaperone	YES	YES
NCU09485	###	chaperone dnaK	FGSC12464	★★★☆☆	PROTEIN FOLDING	ER chaperone	YES	YES
NCU02424	###	DnaJ and TPR domain-containing protein	FGSC11903	★★★☆☆	PROTEIN FOLDING	ER chaperone	NO	NO
NCU02491	###	DNAJ domain-containing protein	FGSC18732	★★★☆☆	PROTEIN FOLDING	ER chaperone	NO	NO
NCU00968	###	Nucletide exchange factor SIL1	FGSC13667	★★☆☆☆	PROTEIN FOLDING	ER chaperone	YES	YES
NCU11102	###	SCJ1	FGSC20414	★★☆☆☆	PROTEIN FOLDING	ER chaperone	YES	YES
NCU01200	###	peptidyl-prolyl cis-trans isomerase B	FGSC12035	★★☆☆☆	PROTEIN FOLDING	ER chaperone	NO	NO
NCU02455	###	FKBP-type peptidyl-prolyl cis-trans isomerase	FGSC13000	☆☆☆☆☆	PROTEIN FOLDING	ER chaperone	YES	YES
NCU02490	###	DnaJ domain-containing protein	FGSC20436	☆☆☆☆☆	PROTEIN FOLDING	ER chaperone	YES	YES
NCU02074	###	endoplasmic oxidoreductin-1	#####	#####	PROTEIN FOLDING	ER chaperone	YES	YES
NCU03982	grp78	glucose-regulated protein	#####	#####	PROTEIN FOLDING	ER chaperone	YES	YES
NCU09223	###	protein disulfide-isomerase	#####	#####	PROTEIN FOLDING	ER chaperone	YES	YES
NCU09265	###	calnexin homolog	#####	#####	PROTEIN FOLDING	ER chaperone	YES	YES
NCU03335	###	ER associated DnaJ chaperone	#####	#####	PROTEIN FOLDING	ER chaperone	YES	NO
NCU06057	###	GPI mannosyltransferase 1	#####	#####	PROTEIN GLYCOSYLATION	GPI anchoring	YES	YES
NCU11399	###	GPI mannosyltransferase 4	#####	#####	PROTEIN GLYCOSYLATION	GPI anchoring	YES	YES
NCU03460	###	dehydrodolichyl diphosphate synthase	#####	#####	PROTEIN GLYCOSYLATION	GPI anchoring	NO	NO
NCU10762	###	UDP-N-acetyl-glucosamine-1-P transferase Alg7	FGSC21593	★★★★★	PROTEIN GLYCOSYLATION	N-linked glycosylation	YES	YES
NCU06386	###	dolichyl-phosphate beta-glucosyltransferase	FGSC20095	★★★☆☆	PROTEIN GLYCOSYLATION	N-linked glycosylation	YES	YES
NCU01794	###	hypothetical protein	FGSC14093	★☆☆☆☆	PROTEIN GLYCOSYLATION	N-linked glycosylation	YES	YES
NCU03213	###	mannosylphosphorylation protein	FGSC13302	★☆☆☆☆	PROTEIN GLYCOSYLATION	N-linked glycosylation	NO	NO
NCU03317	###	glucosyltransferase	FGSC16588	☆☆☆☆☆	PROTEIN GLYCOSYLATION	N-linked glycosylation	YES	YES
NCU04203	###	glucosidase II alpha subunit	FGSC12072	☆☆☆☆☆	PROTEIN GLYCOSYLATION	N-linked glycosylation	NO	NO
NCU05606	###	glucosidase 2 subunit beta	FGSC13744	☆☆☆☆☆	PROTEIN GLYCOSYLATION	N-linked glycosylation	NO	NO
NCU07404	###	alpha-mannosidase	FGSC19551	☆☆☆☆☆	PROTEIN GLYCOSYLATION	N-linked glycosylation	NO	NO
NCU09281	###	alpha-glucosidase	FGSC21027	☆☆☆☆☆	PROTEIN GLYCOSYLATION	N-linked glycosylation	NO	NO
NCU00669	###	dolichyl-diphosphooligosaccharide--protein glycosyltransferase subunit	#####	#####	PROTEIN GLYCOSYLATION	N-linked glycosylation	YES	YES
NCU03503	cot-5	alpha-1,3/1,6 -mannosyltransferase alg-2	#####	#####	PROTEIN GLYCOSYLATION	N-linked glycosylation	YES	YES
NCU06779	###	alpha-1,2-mannosyltransferase alg11	#####	#####	PROTEIN GLYCOSYLATION	N-linked glycosylation	YES	YES
NCU09216	###	oligosaccharyl transferase epsilon subunit	#####	#####	PROTEIN GLYCOSYLATION	N-linked glycosylation	YES	YES
NCU10497	###	oligosaccharyl transferase STT3 subunit	#####	#####	PROTEIN GLYCOSYLATION	N-linked glycosylation	YES	YES
NCU11248	###	oligosaccharyltransferase subunit ribophorin II	#####	#####	PROTEIN GLYCOSYLATION	N-linked glycosylation	YES	YES
NCU16845	###	alpha-1,2 glucosyltransferase alg-10	#####	#####	PROTEIN GLYCOSYLATION	N-linked glycosylation	YES	YES
NCU02541	###	oligosaccharyltransferase alpha subunit	#####	#####	PROTEIN GLYCOSYLATION	N-linked glycosylation	NO	YES
NCU08363	###	MPU1p	#####	#####	PROTEIN GLYCOSYLATION	N-linked glycosylation	NO	YES
NCU09312	###	di-trans,poly-cis-decaprenylcistransferase	#####	#####	PROTEIN GLYCOSYLATION	N-linked glycosylation	NO	YES
NCU03995	###	oligosaccharyl transferase subunit	#####	#####	PROTEIN GLYCOSYLATION	N-linked glycosylation	NO	NO
NCU05544	###	dolichyl-phosphate mannosyltransferase polypeptide 3	#####	#####	PROTEIN GLYCOSYLATION	N-linked glycosylation	NO	NO
NCU07965	dpm	dolichol-phosphate mannosyltransferase	#####	#####	PROTEIN GLYCOSYLATION	N-linked glycosylation	NO	NO
NCU06166	###	alpha-1,2-mannosyltransferase	FGSC19982	★★★☆☆	PROTEIN GLYCOSYLATION	O-linked glycosylation	NO	NO
NCU01648	###	dolichyl-phosphate-mannose-protein mannosyltransferase 2	#####	#####	PROTEIN GLYCOSYLATION	O-linked glycosylation	YES	YES
NCU01912	###	dolichyl-phosphate-mannose--protein mannosyltransferase 1	#####	#####	PROTEIN GLYCOSYLATION	O-linked glycosylation	YES	YES
NCU09332	###	mannosyltransferase PMTI	#####	#####	PROTEIN GLYCOSYLATION	O-linked glycosylation	YES	YES
NCU02701	###	dipeptidyl peptidase	FGSC16583	★★★★☆	PROTEIN MODIFICATION	Protein processing	YES	YES
NCU00088	###	4-nitrophenylphosphatase	FGSC16344	★★★☆☆	PROTEIN MODIFICATION	Protein processing	NO	NO
NCU00631	###	RING-13 protein	FGSC11739	★☆☆☆☆	PROTEIN MODIFICATION	Protein processing	NO	NO
NCU02515	###	dipeptidyl aminopeptidase	FGSC16179	☆☆☆☆☆	PROTEIN MODIFICATION	Protein processing	YES	YES
NCU03637	###	CaaX prenyl protease Ste24	FGSC15573	☆☆☆☆☆	PROTEIN MODIFICATION	Protein processing	YES	YES
NCU00481	###	a-pheromone processing metallopeptidase Ste23	FGSC11998	☆☆☆☆☆	PROTEIN MODIFICATION	Protein processing	NO	NO
NCU01803	###	arginine-tRNA-protein transferase 1	FGSC13169	☆☆☆☆☆	PROTEIN MODIFICATION	Protein processing	NO	NO
NCU04205	###	acid proteinase	FGSC19903	☆☆☆☆☆	PROTEIN MODIFICATION	Protein processing	NO	NO
NCU07063	###	aspartic-type endopeptidase	FGSC14719	☆☆☆☆☆	PROTEIN MODIFICATION	Protein processing	NO	NO
NCU11249	###	glutaminyl-peptide cyclotransferase	#####	#####	PROTEIN MODIFICATION	Protein processing	YES	YES
NCU00154	###	xaa-Pro aminopeptidase	#####	#####	PROTEIN MODIFICATION	Protein processing	NO	NO
NCU03897	###	RNA binding effector protein Scp160	FGSC21524	☆☆☆☆☆	PROTEIN SYNTHESIS	Translation machinery-associated protein	YES	YES
NCU04255	###	hypothetical protein	FGSC21050	☆☆☆☆☆	PROTEIN TRAFFICKING	Cytoplasm to vacuole targeting of proteins	NO	NO
NCU03221	###	PX domain-containing protein	FGSC14236	★★★★☆	PROTEIN TRAFFICKING	Endocytosis/exocytosis/actin cytoskeleton organization	YES	YES
NCU01069	###	amphiphysin-like lipid raft protein	FGSC12550	★★★★☆	PROTEIN TRAFFICKING	Endocytosis/exocytosis/actin cytoskeleton organization	NO	NO
NCU05899	###	flotillin domain-containing protein	FGSC15076	★★★☆☆	PROTEIN TRAFFICKING	Endocytosis/exocytosis/actin cytoskeleton organization	NO	NO
NCU03888	###	hypothetical protein	FGSC16447	★★☆☆☆	PROTEIN TRAFFICKING	Endocytosis/exocytosis/actin cytoskeleton organization	NO	NO
NCU04637	###	BAR adaptor protein RVS167	FGSC16830	★★☆☆☆	PROTEIN TRAFFICKING	Endocytosis/exocytosis/actin cytoskeleton organization	NO	NO
NCU04170	###	hypothetical protein	FGSC12402	★☆☆☆☆	PROTEIN TRAFFICKING	Endocytosis/exocytosis/actin cytoskeleton organization	NO	NO
NCU06202	###	serine/threonine protein kinase	FGSC21734	☆☆☆☆☆	PROTEIN TRAFFICKING	Endocytosis/exocytosis/actin cytoskeleton organization	YES	YES
NCU03944	###	WD repeat containing protein 2	FGSC11700	☆☆☆☆☆	PROTEIN TRAFFICKING	Endocytosis/exocytosis/actin cytoskeleton organization	YES	NO
NCU00684	###	type I inositol -trisphosphate 5-phosphatase 12	FGSC14036	☆☆☆☆☆	PROTEIN TRAFFICKING	Endocytosis/exocytosis/actin cytoskeleton organization	NO	NO
NCU01883	###	protein hob1	FGSC13421	☆☆☆☆☆	PROTEIN TRAFFICKING	Endocytosis/exocytosis/actin cytoskeleton organization	NO	NO
NCU03792	###	inositol polyphosphate phosphatase	FGSC14034	☆☆☆☆☆	PROTEIN TRAFFICKING	Endocytosis/exocytosis/actin cytoskeleton organization	NO	NO
NCU04421	anx14	annexin XIV	FGSC11888	☆☆☆☆☆	PROTEIN TRAFFICKING	Endocytosis/exocytosis/actin cytoskeleton organization	NO	NO
NCU07495	###	sphingolipid long chain base-responsive protein LSP1	FGSC14657	☆☆☆☆☆	PROTEIN TRAFFICKING	Endocytosis/exocytosis/actin cytoskeleton organization	NO	NO
NCU08023	###	cytohesin-2	#####	#####	PROTEIN TRAFFICKING	Endocytosis/exocytosis/actin cytoskeleton organization	YES	YES
NCU03818	###	phospholipid-translocating P-type ATPase	#####	#####	PROTEIN TRAFFICKING	Endocytosis/exocytosis/actin cytoskeleton organization	NO	YES
NCU02111	###	myosin-5	#####	#####	PROTEIN TRAFFICKING	Endocytosis/exocytosis/actin cytoskeleton organization	NO	NO
NCU03660	###	FK506 suppressor Sfk1	#####	#####	PROTEIN TRAFFICKING	Endocytosis/exocytosis/actin cytoskeleton organization	NO	NO
NCU03992	###	fimbrin	#####	#####	PROTEIN TRAFFICKING	Endocytosis/exocytosis/actin cytoskeleton organization	NO	NO
NCU11324	###	PX domain-containing protein	#####	#####	PROTEIN TRAFFICKING	Endocytosis/exocytosis/actin cytoskeleton organization	NO	NO
NCU08271	###	GTP-binding protein yptV5	FGSC15563	★★★☆☆	PROTEIN TRAFFICKING	Endocytosis/exocytosis/actin cytoskeleton organization/GTPase	YES	YES
NCU00600	###	small Rho-type GTPase	FGSC11352	☆☆☆☆☆	PROTEIN TRAFFICKING	Endocytosis/exocytosis/actin cytoskeleton organization/GTPase	NO	NO
NCU05693	###	interferon-induced GTP-binding protein Mx2	FGSC13496	☆☆☆☆☆	PROTEIN TRAFFICKING	Endocytosis/exocytosis/actin cytoskeleton organization/GTPase	NO	NO
NCU06404	###	GTP-binding protein	#####	#####	PROTEIN TRAFFICKING	Endocytosis/exocytosis/actin cytoskeleton organization/GTPase	YES	NO
NCU03661	###	GTPase-activating protein GYP7	#####	#####	PROTEIN TRAFFICKING	Endocytosis/exocytosis/actin cytoskeleton organization/GTPase	NO	NO
NCU04100	###	vacuolar sorting protein 1	#####	#####	PROTEIN TRAFFICKING	Endocytosis/exocytosis/actin cytoskeleton organization/GTPase	NO	NO
NCU10036	###	golgi matrix protein	FGSC18379	☆☆☆☆☆	PROTEIN TRAFFICKING	ER to Golgi vesicle-mediated transport	YES	YES
NCU06771	###	ER lumen protein retaining receptor	#####	#####	PROTEIN TRAFFICKING	ER to Golgi vesicle-mediated transport	YES	YES
NCU01427	al-3	geranylgeranyl pyrophosphate synthetase	#####	#####	PROTEIN TRAFFICKING	ER to Golgi vesicle-mediated transport	NO	NO
NCU03819	###	COPII coat assembly protein sec-16	FGSC15679	★★★☆☆	PROTEIN TRAFFICKING	ER to Golgi vesicle-mediated transport/ COPII vesicle	YES	YES
NCU05276	###	Yip1 domain family	FGSC20035	★★★☆☆	PROTEIN TRAFFICKING	ER to Golgi vesicle-mediated transport/ COPII vesicle	YES	YES
NCU05514	###	golgi membrane protein	FGSC20694	★★★☆☆	PROTEIN TRAFFICKING	ER to Golgi vesicle-mediated transport/ COPII vesicle	YES	YES
NCU00162	###	47 kda endomembrane protein	FGSC19362	☆☆☆☆☆	PROTEIN TRAFFICKING	ER to Golgi vesicle-mediated transport/ COPII vesicle	YES	YES
NCU02391	###	protein transporter sec-24	FGSC16160	☆☆☆☆☆	PROTEIN TRAFFICKING	ER to Golgi vesicle-mediated transport/ COPII vesicle	YES	YES
NCU04293	###	COPII-coated vesicle protein	FGSC18854	☆☆☆☆☆	PROTEIN TRAFFICKING	ER to Golgi vesicle-mediated transport/ COPII vesicle	YES	YES
NCU08607	###	endoplasmic reticulum-Golgi intermediate compartment protein 3	FGSC20336	☆☆☆☆☆	PROTEIN TRAFFICKING	ER to Golgi vesicle-mediated transport/ COPII vesicle	NO	YES
NCU00624	###	ER to Golgi transporter Yif1	#####	#####	PROTEIN TRAFFICKING	ER to Golgi vesicle-mediated transport/ COPII vesicle	YES	YES
NCU01318	###	protein transporter sec-23	#####	#####	PROTEIN TRAFFICKING	ER to Golgi vesicle-mediated transport/ COPII vesicle	YES	YES
NCU01741	###	SNARE complex subunit	#####	#####	PROTEIN TRAFFICKING	ER to Golgi vesicle-mediated transport/ COPII vesicle	YES	YES
NCU03319	###	COPII-coated vesicle protein SurF4/Erv29	#####	#####	PROTEIN TRAFFICKING	ER to Golgi vesicle-mediated transport/ COPII vesicle	YES	YES
NCU04063	###	protein transporter sec-13	#####	#####	PROTEIN TRAFFICKING	ER to Golgi vesicle-mediated transport/ COPII vesicle	YES	YES
NCU04943	###	V-SNARE protein Bos1	#####	#####	PROTEIN TRAFFICKING	ER to Golgi vesicle-mediated transport/ COPII vesicle	YES	YES
NCU06738	###	protein transporter sec-31	#####	#####	PROTEIN TRAFFICKING	ER to Golgi vesicle-mediated transport/ COPII vesicle	YES	YES
NCU06868	###	Sec23/Sec24 family protein	#####	#####	PROTEIN TRAFFICKING	ER to Golgi vesicle-mediated transport/ COPII vesicle	YES	YES
NCU11181	###	small COPII coat gtpase sar1	#####	#####	PROTEIN TRAFFICKING	ER to Golgi vesicle-mediated transport/ COPII vesicle	YES	YES
NCU11237	###	prenylated Rab acceptor 1	#####	#####	PROTEIN TRAFFICKING	ER to Golgi vesicle-mediated transport/ COPII vesicle	YES	YES
NCU01342	###	endoplasmic reticulum vesicle protein 25	FGSC18824	★★★☆☆	PROTEIN TRAFFICKING	ER to Golgi vesicle-mediated transport/p24 family	YES	YES
NCU04003	###	ERP1 protein	FGSC16265	☆☆☆☆☆	PROTEIN TRAFFICKING	ER to Golgi vesicle-mediated transport/p24 family	YES	YES
NCU03800	###	endosomal cargo receptor	FGSC11691	☆☆☆☆☆	PROTEIN TRAFFICKING	ER to Golgi vesicle-mediated transport/p24 family	YES	NO
NCU00814	###	vacuolar protein sorting-associated protein vta1 homolog	FGSC16637	★★☆☆☆	PROTEIN TRAFFICKING	Late endosome to vacuole transport	YES	YES
NCU04015	###	vacuolar protein sorting-associated protein 27	#####	#####	PROTEIN TRAFFICKING	Late endosome to vacuole transport	NO	NO
NCU00182	###	membrane protein PTM1	FGSC19364	★★★☆☆	PROTEIN TRAFFICKING	Retrograde vesicle-mediated transport ,Endosome to late Golgi	YES	NO
NCU04119	###	SNARE complex subunit	FGSC12157	★★★☆☆	PROTEIN TRAFFICKING	Retrograde vesicle-mediated transport ,Endosome to late Golgi	YES	NO
NCU00725	###	epsin-3	FGSC11361	☆☆☆☆☆	PROTEIN TRAFFICKING	Retrograde vesicle-mediated transport ,Endosome to late Golgi	YES	YES
NCU01878	###	golgin IMH1	FGSC13362	☆☆☆☆☆	PROTEIN TRAFFICKING	Retrograde vesicle-mediated transport ,Endosome to late Golgi	YES	YES
NCU04760	###	golgi apparatus membrane protein tvp-18	FGSC20027	☆☆☆☆☆	PROTEIN TRAFFICKING	Retrograde vesicle-mediated transport ,Endosome to late Golgi	NO	NO
NCU02270	###	hypothetical protein	#####	#####	PROTEIN TRAFFICKING	Retrograde vesicle-mediated transport ,Endosome to late Golgi	YES	YES
NCU02421	###	conserved oligomeric golgi complex subunit 6	#####	#####	PROTEIN TRAFFICKING	Retrograde vesicle-mediated transport ,Endosome to late Golgi	YES	NO
NCU05959	###	vesicle transport V-SNARE protein VTI1	#####	#####	PROTEIN TRAFFICKING	Retrograde vesicle-mediated transport ,Endosome to late Golgi	YES	NO
NCU03024	###	vacuolar protein sorting-associated protein 53 homolog	#####	#####	PROTEIN TRAFFICKING	Retrograde vesicle-mediated transport ,Endosome to late Golgi	NO	NO
NCU10034	###	retrograde vesicle-mediated transporter Get1	#####	#####	PROTEIN TRAFFICKING	Retrograde vesicle-mediated transport, Golgi to ER	YES	YES
NCU00493	###	coatomer subunit delta	#####	#####	PROTEIN TRAFFICKING	Retrograde vesicle-mediated transport, Golgi to ER/ COPI vesicle	YES	YES
NCU01992	###	coatomer subunit gamma	#####	#####	PROTEIN TRAFFICKING	Retrograde vesicle-mediated transport, Golgi to ER/ COPI vesicle	YES	YES
NCU07319	###	coatomer beta' subunit	#####	#####	PROTEIN TRAFFICKING	Retrograde vesicle-mediated transport, Golgi to ER/ COPI vesicle	YES	YES
NCU06708	###	protein transporter sec22	FGSC12310	★★★☆☆	PROTEIN TRAFFICKING	Retrograde vesicle-mediated transport, Golgi to ER/ SNARE	YES	YES
NCU00184	###	hypothetical protein	#####	#####	PROTEIN TRAFFICKING	Retrograde vesicle-mediated transport, Golgi to ER/ SNARE	YES	YES
NCU00953	###	hypothetical protein	#####	#####	PROTEIN TRAFFICKING	Retrograde vesicle-mediated transport, Golgi to ER/ SNARE	YES	YES
NCU04252	###	SNARE docking complex subunit	#####	#####	PROTEIN TRAFFICKING	Retrograde vesicle-mediated transport, Golgi to ER/ SNARE	YES	YES
NCU07939	###	syntaxin	#####	#####	PROTEIN TRAFFICKING	Retrograde vesicle-mediated transport, Golgi to ER/ SNARE	YES	YES
NCU03571	###	serine/threonine protein kinase	FGSC14065	★★☆☆☆	SIGNAL TRANSDUCTION	MAPK signaling cascade	NO	NO
NCU02885	###	serine/threonine protein kinase-20	FGSC17938	★☆☆☆☆	SIGNAL TRANSDUCTION	MAPK signaling cascade	NO	NO
NCU00138	pre-1	pheromone receptor pre-1	FGSC13003	☆☆☆☆☆	SIGNAL TRANSDUCTION	MAPK signaling cascade	NO	NO
NCU09692	###	phosphatidic acid phosphatase beta	FGSC18537	★★★☆☆	SIGNAL TRANSDUCTION	Phosphatidylinositol signaling cascade	NO	NO
NCU02175	###	phosphatidyl inositol-specific phospholipase C	FGSC12023	☆☆☆☆☆	SIGNAL TRANSDUCTION	Phosphatidylinositol signaling cascade	NO	NO
NCU06969	###	phosphoinositide 3-phosphate phosphatase	FGSC14343	☆☆☆☆☆	SIGNAL TRANSDUCTION	Phosphatidylinositol signaling cascade	NO	NO
NCU06230	###	serine/threonine protein kinase	FGSC17955	★★★☆☆	SIGNAL TRANSDUCTION	TOR signaling cascade	YES	NO
NCU03029	###	hypothetical protein	#####	#####	SIGNAL TRANSDUCTION	TOR signaling cascade	YES	YES
NCU00230	###	protein kinase lkh1	#####	#####	SIGNAL TRANSDUCTION	TOR signaling cascade	NO	NO
NCU04924	cut-1	HAD-superfamily hydrolase	FGSC20351	★★★★☆	STRESS RESPONSE	Osmotic stress response	NO	NO
NCU05780	###	glutathione s-transferase	FGSC14008	★★★☆☆	STRESS RESPONSE	Oxidative stress response	NO	YES
NCU04452	###	probable inactive dehydrogenase	FGSC11761	★★★☆☆	STRESS RESPONSE	Oxidative stress response	NO	NO
NCU01833	###	peroxide stress-activated histidine kinase mak1	FGSC11213	★★☆☆☆	STRESS RESPONSE	Oxidative stress response	NO	NO
NCU02663	###	L-lysine 2,3-aminomutase	FGSC16318	★★☆☆☆	STRESS RESPONSE	Oxidative stress response	NO	NO
NCU03714	###	desumoylating isopeptidase 1	FGSC12994	★★☆☆☆	STRESS RESPONSE	Oxidative stress response	NO	NO
NCU01320	###	glutathione S-transferase	FGSC11528	★☆☆☆☆	STRESS RESPONSE	Oxidative stress response	NO	YES
NCU04260	###	oxidoreductase domain-containing protein	FGSC18681	★☆☆☆☆	STRESS RESPONSE	Oxidative stress response	NO	NO
NCU00598	###	thioredoxin	FGSC15925	☆☆☆☆☆	STRESS RESPONSE	Oxidative stress response	YES	YES
NCU08998	###	4-aminobutyrate aminotransferase	FGSC20482	☆☆☆☆☆	STRESS RESPONSE	Oxidative stress response	YES	YES
NCU00955	###	sterigmatocystin biosynthesis monooxygenase	FGSC16750	☆☆☆☆☆	STRESS RESPONSE	Oxidative stress response	NO	NO
NCU02547	###	hypothetical protein	FGSC17196	☆☆☆☆☆	STRESS RESPONSE	Oxidative stress response	NO	NO
NCU04419	###	2-oxoglutarate-dependent ethylene/succinate-forming enzyme	FGSC16689	☆☆☆☆☆	STRESS RESPONSE	Oxidative stress response	NO	NO
NCU06369	###	oxidoreductase	#####	#####	STRESS RESPONSE	Oxidative stress response	YES	YES
NCU04771	###	L-pipecolate oxidas	#####	#####	STRESS RESPONSE	Oxidative stress response	NO	NO
NCU09182	###	stress responsive A/B barrel domain-containing protein	#####	#####	STRESS RESPONSE	Oxidative stress response	NO	NO
NCU07125	###	cytomegalovirus gH-receptor family protein	FGSC20173	★★★★☆	STRESS RESPONSE	Unfolded protein response	YES	NO
NCU08852	###	polymerase 2 ADP-ribosyltransferase 2	#####	#####	STRESS RESPONSE	Unfolded protein response	YES	NO
NCU07925	###	o-acetyl-ADP-ribose deacetylase	#####	#####	STRESS RESPONSE	Unfolded protein response	NO	NO
NCU09085	###	cyclin	#####	#####	STRESS RESPONSE	Unfolded protein response	NO	NO
NCU04736	nca-2	plasma membrane calcium-transporting ATPase 3	FGSC13071	★★★★☆	SUBSTRATES TRANSPORT	Ion transport / Ca2+	NO	NO
NCU03305	nca-1	calcium-transporting ATPase sarcoplasmic/endoplasmic reticulum type	FGSC13287	★★☆☆☆	SUBSTRATES TRANSPORT	Ion transport / Ca2+	YES	YES
NCU04898	###	cation-transporting ATPase 4	FGSC13040	★★☆☆☆	SUBSTRATES TRANSPORT	Ion transport / Ca2+	YES	YES
NCU07966	###	calcium-transporting ATPase 3	FGSC11409	★★☆☆☆	SUBSTRATES TRANSPORT	Ion transport / Ca2+	NO	NO
NCU08490	###	hypothetical protein	FGSC12468	★★☆☆☆	SUBSTRATES TRANSPORT	Ion transport / Ca2+	NO	NO
NCU00916	###	membrane bound cation transporter	FGSC11686	☆☆☆☆☆	SUBSTRATES TRANSPORT	Ion transport / Ca2+	NO	NO
NCU07711	###	vacuolar calcium ion transporter/H(+) exchanger	#####	#####	SUBSTRATES TRANSPORT	Ion transport / Ca2+	NO	NO
NCU08273	###	plasma membrane channel protein	FGSC19651	★★★☆☆	SUBSTRATES TRANSPORT	Ion transport / Cl-	NO	NO
NCU00121	###	chloride channel protein	FGSC15842	☆☆☆☆☆	SUBSTRATES TRANSPORT	Ion transport / Cl-	NO	NO
NCU07530	###	manganese transporter smf1	FGSC12543	☆☆☆☆☆	SUBSTRATES TRANSPORT	Ion transport / Divalent metal ion	YES	YES
NCU08489	###	transporter SMF1/ESP1	FGSC11551	☆☆☆☆☆	SUBSTRATES TRANSPORT	Ion transport / Divalent metal ion	NO	NO
NCU04457	###	magnesium transporter	FGSC11893	★★★☆☆	SUBSTRATES TRANSPORT	Ion transport / Mg2+	YES	YES
NCU00490	###	magnesium transporter	FGSC18701	☆☆☆☆☆	SUBSTRATES TRANSPORT	Ion transport / Mg2+	YES	YES
NCU03312	###	CorA family metal ion transporter	FGSC11967	☆☆☆☆☆	SUBSTRATES TRANSPORT	Ion transport / Mg2+	NO	NO
NCU06660	###	plasma membrane proteolipid 3	FGSC13045	★★★★☆	SUBSTRATES TRANSPORT	Ion transport / Other	NO	NO
NCU02122	###	transporter	FGSC15149	★☆☆☆☆	SUBSTRATES TRANSPORT	Ion transport / Other	NO	NO
NCU03368	###	hypothetical protein	FGSC20476	☆☆☆☆☆	SUBSTRATES TRANSPORT	Ion transport / Other	NO	YES
NCU07879	###	mitochondrial metal transporter 2	FGSC12544	☆☆☆☆☆	SUBSTRATES TRANSPORT	Ion transport / Other	NO	YES
NCU05202	###	hypothetical protein	#####	#####	SUBSTRATES TRANSPORT	Ion transport / Other	NO	NO
NCU06380	###	zinc transporter YKE4	FGSC13093	★☆☆☆☆	SUBSTRATES TRANSPORT	Ion transport / Zn2+	NO	NO
NCU05160	###	ATP-dependent Zn protease	#####	#####	SUBSTRATES TRANSPORT	Ion transport / Zn2+	YES	NO
NCU09101	###	hypothetical protein	FGSC18469	★★★★☆	SUBSTRATES TRANSPORT	Other substrates transport	YES	YES
NCU03921	###	mitochondrial chaperone bcs1	FGSC21434	★★★★☆	SUBSTRATES TRANSPORT	Other substrates transport	NO	NO
NCU07894	###	oligopeptide transporter 2	FGSC17648	★★★★☆	SUBSTRATES TRANSPORT	Other substrates transport	NO	NO
NCU02636	###	ubiquitin conjugating enzyme	FGSC11221	★★★☆☆	SUBSTRATES TRANSPORT	Other substrates transport	NO	YES
NCU03783	###	transmembrane domain transporter	FGSC21474	★★★☆☆	SUBSTRATES TRANSPORT	Other substrates transport	NO	NO
NCU07129	###	amino-acid permease inda1	FGSC20238	★★★☆☆	SUBSTRATES TRANSPORT	Other substrates transport	NO	NO
NCU08641	###	hypothetical protein	FGSC20480	★★★☆☆	SUBSTRATES TRANSPORT	Other substrates transport	NO	NO
NCU08743	###	inorganic phosphate transporter	FGSC18357	★★☆☆☆	SUBSTRATES TRANSPORT	Other substrates transport	YES	YES
NCU03989	###	ADP,ATP carrier protein	FGSC16816	★★☆☆☆	SUBSTRATES TRANSPORT	Other substrates transport	NO	NO
NCU04218	###	RTA1 domain-containing protein	FGSC19475	★★☆☆☆	SUBSTRATES TRANSPORT	Other substrates transport	NO	NO
NCU07739	###	YTP1	FGSC20257	★☆☆☆☆	SUBSTRATES TRANSPORT	Other substrates transport	NO	NO
NCU09564	pho-4	phosphate-repressible phosphate permease	FGSC18996	★☆☆☆☆	SUBSTRATES TRANSPORT	Other substrates transport	NO	NO
NCU10721	###	udp-galactose transporter homolog 1	FGSC21590	☆☆☆☆☆	SUBSTRATES TRANSPORT	Other substrates transport	YES	YES
NCU00025	###	integral membrane protein	FGSC15648	☆☆☆☆☆	SUBSTRATES TRANSPORT	Other substrates transport	NO	YES
NCU10763	###	small oligopeptide transporter	FGSC21595	☆☆☆☆☆	SUBSTRATES TRANSPORT	Other substrates transport	YES	NO
NCU00579	###	oxysterol-binding protein homolog	FGSC12637	☆☆☆☆☆	SUBSTRATES TRANSPORT	Other substrates transport	NO	NO
NCU01646	###	hypothetical protein	FGSC21224	☆☆☆☆☆	SUBSTRATES TRANSPORT	Other substrates transport	NO	NO
NCU03171	###	small oligopeptide transporter	FGSC13295	☆☆☆☆☆	SUBSTRATES TRANSPORT	Other substrates transport	NO	NO
NCU09253	###	flavin carrier protein	FGSC21021	☆☆☆☆☆	SUBSTRATES TRANSPORT	Other substrates transport	NO	NO
NCU10732	###	mitochondrial dicarboxylate transporter	FGSC21591	☆☆☆☆☆	SUBSTRATES TRANSPORT	Other substrates transport	NO	NO
NCU16374	###	hypothetical protein	#####	#####	SUBSTRATES TRANSPORT	Other substrates transport	YES	YES
NCU00010	###	heavy metal tolerance protein	#####	#####	SUBSTRATES TRANSPORT	Other substrates transport	NO	NO
NCU00589	###	auxin Efflux Carrier superfamily protein	#####	#####	SUBSTRATES TRANSPORT	Other substrates transport	NO	NO
NCU08408	###	ATP-dependent arginine transporter btn-1	#####	#####	SUBSTRATES TRANSPORT	Other substrates transport	NO	NO
NCU04161	###	ABC transporter	FGSC18978	★★★☆☆	SUBSTRATES TRANSPORT	Other substrates transport/ABC transporter	YES	NO
NCU03776	###	ABC transporter	FGSC21287	★★★☆☆	SUBSTRATES TRANSPORT	Other substrates transport/ABC transporter	NO	NO
NCU00290	###	ABC transporter	FGSC16032	★★☆☆☆	SUBSTRATES TRANSPORT	Other substrates transport/ABC transporter	NO	NO
NCU01997	###	ABC transporter	FGSC19233	★★☆☆☆	SUBSTRATES TRANSPORT	Other substrates transport/ABC transporter	NO	NO
NCU02544	###	ABC transporter	FGSC16256	★☆☆☆☆	SUBSTRATES TRANSPORT	Other substrates transport/ABC transporter	NO	NO
NCU03591	###	ATP-dependent bile acid permease	FGSC16441	☆☆☆☆☆	SUBSTRATES TRANSPORT	Other substrates transport/ABC transporter	YES	NO
NCU07546	###	multidrug resistance protein MDR	#####	#####	SUBSTRATES TRANSPORT	Other substrates transport/ABC transporter	NO	NO
NCU09771	###	hypothetical protein	FGSC18566	★★★★☆	SUBSTRATES TRANSPORT	Other substrates transport/MFS transporter	NO	NO
NCU02653	###	allantoate permease	FGSC16317	☆☆☆☆☆	SUBSTRATES TRANSPORT	Other substrates transport/MFS transporter	YES	YES
NCU00782	###	pantothenate transporter liz1	FGSC15940	☆☆☆☆☆	SUBSTRATES TRANSPORT	Other substrates transport/MFS transporter	NO	NO
NCU00821	###	sugar transporter	FGSC16397	☆☆☆☆☆	SUBSTRATES TRANSPORT	Other substrates transport/MFS transporter	NO	NO
NCU01231	###	carboxylic acid transporter	FGSC17452	☆☆☆☆☆	SUBSTRATES TRANSPORT	Other substrates transport/MFS transporter	NO	NO
NCU02582	###	probable glucose transporter rco-3	FGSC17928	☆☆☆☆☆	SUBSTRATES TRANSPORT	Other substrates transport/MFS transporter	NO	NO
NCU05990	###	cell surface receptor/MFS transporter	FGSC19956	☆☆☆☆☆	SUBSTRATES TRANSPORT	Other substrates transport/MFS transporter	NO	NO
NCU06860	###	MFS multidrug transporter	FGSC12626	☆☆☆☆☆	SUBSTRATES TRANSPORT	Other substrates transport/MFS transporter	NO	NO
NCU09321	###	sucrose transporter	FGSC21132	☆☆☆☆☆	SUBSTRATES TRANSPORT	Other substrates transport/MFS transporter	NO	NO
NCU09698	###	hypothetical protein	FGSC18062	☆☆☆☆☆	SUBSTRATES TRANSPORT	Other substrates transport/MFS transporter	NO	NO
NCU10239	###	hypothetical protein	FGSC15439	☆☆☆☆☆	SUBSTRATES TRANSPORT	Other substrates transport/MFS transporter	NO	NO
NCU16534	###	MFS monocarboxylic acid transporter	#####	#####	SUBSTRATES TRANSPORT	Other substrates transport/MFS transporter	YES	NO
NCU09458	###	MFS transporter	#####	#####	SUBSTRATES TRANSPORT	Other substrates transport/MFS transporter	NO	NO
NCU16370	###	hypothetical protein	#####	#####	SUBSTRATES TRANSPORT	Other substrates transport/MFS transporter	NO	NO
NCU03308	###	hypothetical protein	FGSC14058	★★☆☆☆	TRANSCRIPTION	General transcription factors	NO	YES
NCU09748	###	transcription initiation factor IIA gamma chain	FGSC20867	☆☆☆☆☆	TRANSCRIPTION	General transcription factors	NO	NO
NCU02556	###	transcription initiation factor TFIId 111 kda subunit	#####	#####	TRANSCRIPTION	General transcription factors	NO	NO
NCU03047	###	transcription initiation factor IIf subunit beta	#####	#####	TRANSCRIPTION	General transcription factors	NO	NO
NCU04363	###	hypothetical protein	#####	#####	TRANSCRIPTION	General transcription factors	NO	NO
NCU07556	###	helicase mot1	#####	#####	TRANSCRIPTION	General transcription factors	NO	NO
NCU09317	###	mRNA export factor mex67	FGSC22137	★★★☆☆	TRANSCRIPTION	RNA processing	NO	NO
NCU11050	###	hypothetical protein	FGSC20408	★★★☆☆	TRANSCRIPTION	RNA processing	NO	NO
NCU02134	###	hypothetical protein	FGSC12751	★★☆☆☆	TRANSCRIPTION	RNA processing	YES	NO
NCU01793	###	mRNA export protein mlo3	FGSC13137	★★☆☆☆	TRANSCRIPTION	RNA processing	NO	NO
NCU09159	###	helicase mov-10	FGSC13256	★☆☆☆☆	TRANSCRIPTION	RNA processing	NO	NO
NCU00604	###	RNA 3'-terminal phosphate cyclase	FGSC15926	☆☆☆☆☆	TRANSCRIPTION	RNA processing	NO	NO
NCU02837	###	pre-mRNA branch site protein p14	FGSC21511	☆☆☆☆☆	TRANSCRIPTION	RNA processing	NO	NO
NCU07029	###	hypothetical protein	FGSC15449	☆☆☆☆☆	TRANSCRIPTION	RNA processing	NO	NO
NCU06260	###	mRNA-capping enzyme subunit alpha	#####	#####	TRANSCRIPTION	RNA processing	YES	YES
NCU10810	###	mRNA splicing protein	#####	#####	TRANSCRIPTION	RNA processing	YES	YES
NCU04410	###	tRNA ligase	#####	#####	TRANSCRIPTION	RNA processing	NO	NO
NCU06318	###	ATP-dependent RNA helicase DHX8	#####	#####	TRANSCRIPTION	RNA processing	NO	NO
NCU06678	###	exonuclease Kem1	#####	#####	TRANSCRIPTION	RNA processing	NO	NO
NCU03043	###	C2H2 finger domain-containing protein FlbC	FGSC11355	★★★★☆	TRANSCRIPTION	Transcription factor	YES	NO
NCU09333	###	zinc finger transcription factor ACE1	FGSC11395	★★★★☆	TRANSCRIPTION	Transcription factor	YES	NO
NCU01856	###	transcriptional activator HAC1	#####	★★★★☆	TRANSCRIPTION	Transcription factor	NO	NO
NCU03699	###	zinc finger containing protein	FGSC11130	★★★★☆	TRANSCRIPTION	Transcription factor	NO	NO
NCU04050	cpc-1	cross-pathway control protein 1	FGSC4264	★★★★☆	TRANSCRIPTION	Transcription factor	NO	NO
NCU04058	###	hypothetical protein	FGSC17238	★★★★☆	TRANSCRIPTION	Transcription factor	NO	NO
NCU05064	###	C2H2 transcription factor	FGSC18573	★★★★☆	TRANSCRIPTION	Transcription factor	NO	NO
NCU08634	###	hypothetical protein	FGSC11385	★★★★☆	TRANSCRIPTION	Transcription factor	NO	NO
NCU08807	cre-1	DNA-binding protein cre-1	FGSC10372	★★★★☆	TRANSCRIPTION	Transcription factor	NO	NO
NCU03686	lah-3	sterol uptake control protein 2	FGSC11077	★★★☆☆	TRANSCRIPTION	Transcription factor	YES	NO
NCU02142	###	hypothetical protein	FGSC11071	★★★☆☆	TRANSCRIPTION	Transcription factor	NO	NO
NCU02307	###	transcriptional regulatory protein moc3	FGSC11054	★★★☆☆	TRANSCRIPTION	Transcription factor	NO	NO
NCU08184	###	hypothetical protein	FGSC17873	★★★☆☆	TRANSCRIPTION	Transcription factor	NO	NO
NCU01422	###	multiprotein-bridging factor 1	FGSC11641	★★☆☆☆	TRANSCRIPTION	Transcription factor	NO	YES
NCU02386	###	white-opaque regulator 1	FGSC14558	★★☆☆☆	TRANSCRIPTION	Transcription factor	YES	NO
NCU02576	###	C6 finger domain-containing protein	FGSC11072	★★☆☆☆	TRANSCRIPTION	Transcription factor	NO	NO
NCU04619	###	hypothetical protein	FGSC11137	★★☆☆☆	TRANSCRIPTION	Transcription factor	NO	NO
NCU00289	tah-1	tall aerial hyphae-1	FGSC11086	★☆☆☆☆	TRANSCRIPTION	Transcription factor	NO	NO
NCU01629	###	transcription factor sp1	FGSC11101	★☆☆☆☆	TRANSCRIPTION	Transcription factor	NO	NO
NCU01640	###	C2H2 transcription factor	FGSC11195	★☆☆☆☆	TRANSCRIPTION	Transcription factor	NO	NO
NCU06095	ghh	CP2 transcription factor	FGSC13563	☆☆☆☆☆	TRANSCRIPTION	Transcription factor	NO	YES
NCU00017	###	transcriptional regulatory protein moc3	FGSC11075	☆☆☆☆☆	TRANSCRIPTION	Transcription factor	NO	NO
NCU00054	###	hypothetical protein	FGSC15837	☆☆☆☆☆	TRANSCRIPTION	Transcription factor	NO	NO
NCU00180	###	hypothetical protein	FGSC12197	☆☆☆☆☆	TRANSCRIPTION	Transcription factor	NO	NO
NCU00499	###	ADA1	FGSC11120	☆☆☆☆☆	TRANSCRIPTION	Transcription factor	NO	NO
NCU01924	###	hypothetical protein	FGSC13884	☆☆☆☆☆	TRANSCRIPTION	Transcription factor	NO	NO
NCU02413	###	transcription factor prr1	FGSC16195	☆☆☆☆☆	TRANSCRIPTION	Transcription factor	NO	NO
NCU02724	###	HLH transcription factor	FGSC11349	☆☆☆☆☆	TRANSCRIPTION	Transcription factor	NO	NO
NCU03905	###	hypothetical protein	FGSC11131	☆☆☆☆☆	TRANSCRIPTION	Transcription factor	NO	NO
NCU04390	col-22	fungal specific transcription factor	FGSC11134	☆☆☆☆☆	TRANSCRIPTION	Transcription factor	NO	NO
NCU01386	###	hypothetical protein	#####	#####	TRANSCRIPTION	Transcription factor	NO	NO
NCU10006	###	hypothetical protein	#####	#####	TRANSCRIPTION	Transcription factor	NO	NO
NCU12126	###	hypothetical protein	#####	#####	TRANSCRIPTION	Transcription factor	NO	NO
NCU00965	###	signal peptidase complex subunit Spc2	FGSC12832	☆☆☆☆☆	TRANSLOCATION TO ER	Signal peptide processing	YES	YES
NCU04519	###	microsomal signal peptidase 18 kDa subunit	#####	#####	TRANSLOCATION TO ER	Signal peptide processing	YES	YES
NCU06677	###	signal peptidase complex subunit Spc3	#####	#####	TRANSLOCATION TO ER	Signal peptide processing	YES	YES
NCU11313	###	microsomal signal peptidase Spc12	#####	#####	TRANSLOCATION TO ER	Signal peptide processing	YES	YES
NCU01146	###	signal sequence receptor alpha chain	FGSC12839	☆☆☆☆☆	TRANSLOCATION TO ER	Signal recognition	YES	YES
NCU08217	###	signal recognition particle receptor subunit beta	#####	#####	TRANSLOCATION TO ER	Signal recognition	YES	YES
NCU11187	###	signal sequence receptor alpha subunit	#####	#####	TRANSLOCATION TO ER	Signal recognition	YES	YES
NCU02681	###	translocation protein SEC66 like protein	FGSC16259	★★☆☆☆	TRANSLOCATION TO ER	Translocation	YES	YES
NCU08379	###	translocation protein SEC61 subunit beta	FGSC16095	★★☆☆☆	TRANSLOCATION TO ER	Translocation	YES	YES
NCU00169	###	translocation protein SEC63 like protein	#####	#####	TRANSLOCATION TO ER	Translocation	YES	YES
NCU04127	###	translocation protein SEC61 subunit gamma	#####	#####	TRANSLOCATION TO ER	Translocation	YES	YES
NCU06333	###	translocation protein SEC62 like protein	#####	#####	TRANSLOCATION TO ER	Translocation	YES	YES
NCU07746	###	translocation protein SEC72 like protein	#####	#####	TRANSLOCATION TO ER	Translocation	YES	YES
NCU08897	###	translocation protein SEC61 subunit alpha	#####	#####	TRANSLOCATION TO ER	Translocation	YES	YES
NCU00215	###	hypothetical protein	FGSC15659	★★★★☆	UNCLASSIFIED	#####	YES	YES
NCU00787	###	hypothetical protein	FGSC19720	★★★★☆	UNCLASSIFIED	#####	YES	YES
NCU03083	###	hypothetical protein	FGSC18742	★★★★☆	UNCLASSIFIED	#####	YES	YES
NCU01835	###	hypothetical protein	FGSC15489	★★★★☆	UNCLASSIFIED	#####	NO	NO
NCU02138	###	hypothetical protein	FGSC16949	★★★★☆	UNCLASSIFIED	#####	NO	NO
NCU02877	###	hypothetical protein	FGSC19739	★★★★☆	UNCLASSIFIED	#####	NO	NO
NCU03451	###	hypothetical protein	FGSC20821	★★★★☆	UNCLASSIFIED	#####	NO	NO
NCU03569	###	hypothetical protein	FGSC17138	★★★★☆	UNCLASSIFIED	#####	NO	NO
NCU03654	###	hypothetical protein	FGSC19836	★★★★☆	UNCLASSIFIED	#####	NO	NO
NCU04583	###	acetyltransferase	FGSC12408	★★★★☆	UNCLASSIFIED	#####	NO	NO
NCU05958	###	hypothetical protein	FGSC17842	★★★★☆	UNCLASSIFIED	#####	NO	NO
NCU06373	###	hypothetical protein	FGSC15330	★★★★☆	UNCLASSIFIED	#####	NO	NO
NCU07079	###	hypothetical protein	FGSC22495	★★★★☆	UNCLASSIFIED	#####	NO	NO
NCU07135	###	hypothetical protein	FGSC14380	★★★★☆	UNCLASSIFIED	#####	NO	NO
NCU08229	###	hypothetical protein	FGSC20534	★★★★☆	UNCLASSIFIED	#####	NO	NO
NCU08674	###	hypothetical protein	FGSC18346	★★★★☆	UNCLASSIFIED	#####	NO	NO
NCU09573	###	hypothetical protein	FGSC15607	★★★★☆	UNCLASSIFIED	#####	NO	NO
NCU09629	###	hypothetical protein	FGSC15232	★★★★☆	UNCLASSIFIED	#####	NO	NO
NCU03465	###	hypothetical protein	FGSC20441	★★★☆☆	UNCLASSIFIED	#####	YES	YES
NCU06763	###	hypothetical protein	FGSC15304	★★★☆☆	UNCLASSIFIED	#####	YES	YES
NCU08764	###	hypothetical protein	FGSC21794	★★★☆☆	UNCLASSIFIED	#####	YES	YES
NCU10039	###	hypothetical protein	FGSC22480	★★★☆☆	UNCLASSIFIED	#####	YES	YES
NCU00585	al-2	phytoene synthase	FGSC17611	★★★☆☆	UNCLASSIFIED	#####	NO	YES
NCU00918	###	hypothetical protein	FGSC17070	★★★☆☆	UNCLASSIFIED	#####	YES	NO
NCU01879	###	hypothetical protein	FGSC13868	★★★☆☆	UNCLASSIFIED	#####	YES	NO
NCU04360	###	hypothetical protein	FGSC17327	★★★☆☆	UNCLASSIFIED	#####	YES	NO
NCU05277	###	hypothetical protein	FGSC14714	★★★☆☆	UNCLASSIFIED	#####	YES	NO
NCU00373	###	hypothetical protein	FGSC12871	★★★☆☆	UNCLASSIFIED	#####	NO	NO
NCU00619	###	hypothetical protein	FGSC16612	★★★☆☆	UNCLASSIFIED	#####	NO	NO
NCU01060	###	hypothetical protein	FGSC17167	★★★☆☆	UNCLASSIFIED	#####	NO	NO
NCU01076	###	hypothetical protein	FGSC17168	★★★☆☆	UNCLASSIFIED	#####	NO	NO
NCU01886	###	hypothetical protein	FGSC13871	★★★☆☆	UNCLASSIFIED	#####	NO	NO
NCU02390	###	hypothetical protein	FGSC17129	★★★☆☆	UNCLASSIFIED	#####	NO	NO
NCU02883	###	hypothetical protein	FGSC22349	★★★☆☆	UNCLASSIFIED	#####	NO	NO
NCU03205	###	hypothetical protein	FGSC14230	★★★☆☆	UNCLASSIFIED	#####	NO	NO
NCU03336	###	hypothetical protein	FGSC22413	★★★☆☆	UNCLASSIFIED	#####	NO	NO
NCU03773	###	hypothetical protein	FGSC12474	★★★☆☆	UNCLASSIFIED	#####	NO	NO
NCU04544	###	hypothetical protein	FGSC14358	★★★☆☆	UNCLASSIFIED	#####	NO	NO
NCU05134	###	hypothetical protein	FGSC20118	★★★☆☆	UNCLASSIFIED	#####	NO	NO
NCU05148	###	hypothetical protein	FGSC14782	★★★☆☆	UNCLASSIFIED	#####	NO	NO
NCU06114	###	hypothetical protein	FGSC14992	★★★☆☆	UNCLASSIFIED	#####	NO	NO
NCU06125	###	hypothetical protein	FGSC14440	★★★☆☆	UNCLASSIFIED	#####	NO	NO
NCU07441	###	hypothetical protein	FGSC15503	★★★☆☆	UNCLASSIFIED	#####	NO	NO
NCU08907	ccg-13	clock controlled protein CCG-13	FGSC18423	★★★☆☆	UNCLASSIFIED	#####	NO	NO
NCU08986	###	hypothetical protein	FGSC20573	★★★☆☆	UNCLASSIFIED	#####	NO	NO
NCU09108	###	hypothetical protein	FGSC19207	★★★☆☆	UNCLASSIFIED	#####	NO	NO
NCU09241	###	hypothetical protein	FGSC21013	★★★☆☆	UNCLASSIFIED	#####	NO	NO
NCU09403	###	hypothetical protein	FGSC21144	★★★☆☆	UNCLASSIFIED	#####	NO	NO
NCU09502	###	hypothetical protein	FGSC13128	★★★☆☆	UNCLASSIFIED	#####	NO	NO
NCU01815	###	hypothetical protein	FGSC12849	★★☆☆☆	UNCLASSIFIED	#####	YES	NO
NCU05315	###	hypothetical protein	FGSC14603	★★☆☆☆	UNCLASSIFIED	#####	YES	NO
NCU06400	###	hypothetical protein	FGSC20101	★★☆☆☆	UNCLASSIFIED	#####	YES	NO
NCU07359	###	hypothetical protein	FGSC15407	★★☆☆☆	UNCLASSIFIED	#####	YES	NO
NCU09283	###	hypothetical protein	FGSC21128	★★☆☆☆	UNCLASSIFIED	#####	YES	NO
NCU09886	###	hypothetical protein	FGSC18063	★★☆☆☆	UNCLASSIFIED	#####	YES	NO
NCU00214	###	hypothetical protein	FGSC12694	★★☆☆☆	UNCLASSIFIED	#####	NO	NO
NCU00454	###	hypothetical protein	FGSC12823	★★☆☆☆	UNCLASSIFIED	#####	NO	NO
NCU00868	###	hypothetical protein	FGSC17064	★★☆☆☆	UNCLASSIFIED	#####	NO	NO
NCU01064	###	hypothetical protein	FGSC13133	★★☆☆☆	UNCLASSIFIED	#####	NO	NO
NCU02700	###	hypothetical protein	FGSC16895	★★☆☆☆	UNCLASSIFIED	#####	NO	NO
NCU02750	###	hypothetical protein	FGSC19812	★★☆☆☆	UNCLASSIFIED	#####	NO	NO
NCU03079	###	hypothetical protein	FGSC19512	★★☆☆☆	UNCLASSIFIED	#####	NO	NO
NCU03646	###	hypothetical protein	FGSC21237	★★☆☆☆	UNCLASSIFIED	#####	NO	NO
NCU03684	###	hypothetical protein	FGSC21980	★★☆☆☆	UNCLASSIFIED	#####	NO	NO
NCU04256	###	hypothetical protein	FGSC18967	★★☆☆☆	UNCLASSIFIED	#####	NO	NO
NCU04542	###	hypothetical protein	FGSC17440	★★☆☆☆	UNCLASSIFIED	#####	NO	NO
NCU04641	###	hypothetical protein	FGSC21986	★★☆☆☆	UNCLASSIFIED	#####	NO	NO
NCU05010	###	hypothetical protein	FGSC18059	★★☆☆☆	UNCLASSIFIED	#####	NO	NO
NCU05309	###	hypothetical protein	FGSC13569	★★☆☆☆	UNCLASSIFIED	#####	NO	NO
NCU05498	###	hypothetical protein	FGSC14017	★★☆☆☆	UNCLASSIFIED	#####	NO	NO
NCU05922	###	hypothetical protein	FGSC17829	★★☆☆☆	UNCLASSIFIED	#####	NO	NO
NCU06317	###	hypothetical protein	FGSC14099	★★☆☆☆	UNCLASSIFIED	#####	NO	NO
NCU06401	###	hypothetical protein	FGSC22099	★★☆☆☆	UNCLASSIFIED	#####	NO	NO
NCU06425	###	hypothetical protein	FGSC22086	★★☆☆☆	UNCLASSIFIED	#####	NO	NO
NCU06460	###	hypothetical protein	FGSC20111	★★☆☆☆	UNCLASSIFIED	#####	NO	NO
NCU06709	###	hypothetical protein	FGSC21497	★★☆☆☆	UNCLASSIFIED	#####	NO	NO
NCU06862	###	hypothetical protein	FGSC21950	★★☆☆☆	UNCLASSIFIED	#####	NO	NO
NCU07030	###	hypothetical protein	FGSC14908	★★☆☆☆	UNCLASSIFIED	#####	NO	NO
NCU07037	###	hypothetical protein	FGSC20404	★★☆☆☆	UNCLASSIFIED	#####	NO	NO
NCU07134	###	hypothetical protein	FGSC14268	★★☆☆☆	UNCLASSIFIED	#####	NO	NO
NCU07425	###	hypothetical protein	FGSC18092	★★☆☆☆	UNCLASSIFIED	#####	NO	NO
NCU07840	###	hypothetical protein	FGSC12027	★★☆☆☆	UNCLASSIFIED	#####	NO	NO
NCU07967	###	hypothetical protein	FGSC18157	★★☆☆☆	UNCLASSIFIED	#####	NO	NO
NCU08334	###	hypothetical protein	FGSC13576	★★☆☆☆	UNCLASSIFIED	#####	NO	NO
NCU08390	###	hypothetical protein	FGSC20309	★★☆☆☆	UNCLASSIFIED	#####	NO	NO
NCU08720	###	hypothetical protein	FGSC20454	★★☆☆☆	UNCLASSIFIED	#####	NO	NO
NCU09402	###	hypothetical protein	FGSC21143	★★☆☆☆	UNCLASSIFIED	#####	NO	NO
NCU09711	###	hypothetical protein	FGSC18550	★★☆☆☆	UNCLASSIFIED	#####	NO	NO
NCU09786	###	hypothetical protein	FGSC15614	★★☆☆☆	UNCLASSIFIED	#####	NO	NO
NCU09986	###	hypothetical protein	FGSC15585	★★☆☆☆	UNCLASSIFIED	#####	NO	NO
NCU00248	###	hypothetical protein	FGSC12214	★☆☆☆☆	UNCLASSIFIED	#####	NO	NO
NCU01081	###	hypothetical protein	FGSC17169	★☆☆☆☆	UNCLASSIFIED	#####	NO	NO
NCU01862	###	hypothetical protein	FGSC19013	★☆☆☆☆	UNCLASSIFIED	#####	NO	NO
NCU02945	###	hypothetical protein	FGSC13965	★☆☆☆☆	UNCLASSIFIED	#####	NO	NO
NCU03248	###	hypothetical protein	FGSC14044	★☆☆☆☆	UNCLASSIFIED	#####	NO	NO
NCU04045	###	hypothetical protein	FGSC17148	★☆☆☆☆	UNCLASSIFIED	#####	NO	NO
NCU05822	###	hypothetical protein	FGSC20757	★☆☆☆☆	UNCLASSIFIED	#####	NO	NO
NCU06926	###	hypothetical protein	FGSC15392	★☆☆☆☆	UNCLASSIFIED	#####	NO	NO
NCU08487	###	hypothetical protein	FGSC18366	★☆☆☆☆	UNCLASSIFIED	#####	NO	NO
NCU09224	###	hypothetical protein	FGSC15106	★☆☆☆☆	UNCLASSIFIED	#####	NO	NO
NCU09271	###	hypothetical protein	FGSC21905	★☆☆☆☆	UNCLASSIFIED	#####	NO	NO
NCU10538	###	hypothetical protein	FGSC22313	★☆☆☆☆	UNCLASSIFIED	#####	NO	NO
NCU01327	###	hypothetical protein	FGSC19480	☆☆☆☆☆	UNCLASSIFIED	#####	YES	YES
NCU01426	###	hypothetical protein	FGSC13765	☆☆☆☆☆	UNCLASSIFIED	#####	YES	YES
NCU02747	###	hypothetical protein	FGSC18737	☆☆☆☆☆	UNCLASSIFIED	#####	YES	YES
NCU03152	###	hypothetical protein	FGSC18748	☆☆☆☆☆	UNCLASSIFIED	#####	YES	YES
NCU03202	###	hypothetical protein	FGSC14227	☆☆☆☆☆	UNCLASSIFIED	#####	YES	YES
NCU03459	###	hypothetical protein	FGSC20009	☆☆☆☆☆	UNCLASSIFIED	#####	YES	YES
NCU03636	###	hypothetical protein	FGSC17099	☆☆☆☆☆	UNCLASSIFIED	#####	YES	YES
NCU04386	###	hypothetical protein	FGSC17721	☆☆☆☆☆	UNCLASSIFIED	#####	YES	YES
NCU06200	###	hypothetical protein	FGSC20053	☆☆☆☆☆	UNCLASSIFIED	#####	YES	YES
NCU06242	###	hypothetical protein	FGSC11913	☆☆☆☆☆	UNCLASSIFIED	#####	YES	YES
NCU06704	###	hypothetical protein	FGSC15815	☆☆☆☆☆	UNCLASSIFIED	#####	YES	YES
NCU06710	###	hypothetical protein	FGSC12312	☆☆☆☆☆	UNCLASSIFIED	#####	YES	YES
NCU07273	###	hypothetical protein	FGSC15394	☆☆☆☆☆	UNCLASSIFIED	#####	YES	YES
NCU07545	###	hypothetical protein	FGSC14483	☆☆☆☆☆	UNCLASSIFIED	#####	YES	YES
NCU09806	###	hypothetical protein	FGSC15615	☆☆☆☆☆	UNCLASSIFIED	#####	YES	YES
NCU10035	###	hypothetical protein	FGSC15642	☆☆☆☆☆	UNCLASSIFIED	#####	YES	YES
NCU00282	###	hypothetical protein	FGSC12566	☆☆☆☆☆	UNCLASSIFIED	#####	NO	YES
NCU01898	###	hypothetical protein	FGSC14203	☆☆☆☆☆	UNCLASSIFIED	#####	NO	YES
NCU04193	###	hypothetical protein	FGSC18816	☆☆☆☆☆	UNCLASSIFIED	#####	NO	YES
NCU04194	###	hypothetical protein	FGSC17245	☆☆☆☆☆	UNCLASSIFIED	#####	NO	YES
NCU06255	###	hypothetical protein	FGSC15180	☆☆☆☆☆	UNCLASSIFIED	#####	NO	YES
NCU00129	###	hypothetical protein	FGSC20420	☆☆☆☆☆	UNCLASSIFIED	#####	YES	NO
NCU02120	###	hypothetical protein	FGSC16948	☆☆☆☆☆	UNCLASSIFIED	#####	YES	NO
NCU02164	###	hypothetical protein	FGSC17384	☆☆☆☆☆	UNCLASSIFIED	#####	YES	NO
NCU03091	###	hypothetical protein	FGSC14001	☆☆☆☆☆	UNCLASSIFIED	#####	YES	NO
NCU03881	###	hypothetical protein	FGSC17231	☆☆☆☆☆	UNCLASSIFIED	#####	YES	NO
NCU04467	###	hypothetical protein	FGSC14247	☆☆☆☆☆	UNCLASSIFIED	#####	YES	NO
NCU05565	###	hypothetical protein	FGSC15753	☆☆☆☆☆	UNCLASSIFIED	#####	YES	NO
NCU06237	###	hypothetical protein	FGSC15176	☆☆☆☆☆	UNCLASSIFIED	#####	YES	NO
NCU06884	###	hypothetical protein	FGSC20217	☆☆☆☆☆	UNCLASSIFIED	#####	YES	NO
NCU07311	###	hypothetical protein	FGSC15400	☆☆☆☆☆	UNCLASSIFIED	#####	YES	NO
NCU08091	###	hypothetical protein	FGSC18275	☆☆☆☆☆	UNCLASSIFIED	#####	YES	NO
NCU08599	###	hypothetical protein	FGSC19067	☆☆☆☆☆	UNCLASSIFIED	#####	YES	NO
NCU09215	###	hypothetical protein	FGSC21125	☆☆☆☆☆	UNCLASSIFIED	#####	YES	NO
NCU10055	###	hypothetical protein	FGSC15897	☆☆☆☆☆	UNCLASSIFIED	#####	YES	NO
NCU11098	###	hypothetical protein	FGSC20412	☆☆☆☆☆	UNCLASSIFIED	#####	YES	NO
NCU00024	###	hypothetical protein	FGSC19962	☆☆☆☆☆	UNCLASSIFIED	#####	NO	NO
NCU00026	###	hypothetical protein	FGSC12687	☆☆☆☆☆	UNCLASSIFIED	#####	NO	NO
NCU00046	###	hypothetical protein	FGSC19963	☆☆☆☆☆	UNCLASSIFIED	#####	NO	NO
NCU00068	###	hypothetical protein	FGSC12870	☆☆☆☆☆	UNCLASSIFIED	#####	NO	NO
NCU00322	###	hypothetical protein	FGSC12572	☆☆☆☆☆	UNCLASSIFIED	#####	NO	NO
NCU00332	###	hypothetical protein	FGSC12582	☆☆☆☆☆	UNCLASSIFIED	#####	NO	NO
NCU00351	###	hypothetical protein	FGSC12588	☆☆☆☆☆	UNCLASSIFIED	#####	NO	NO
NCU00449	###	hypothetical protein	FGSC12723	☆☆☆☆☆	UNCLASSIFIED	#####	NO	NO
NCU00473	###	hypothetical protein	FGSC19796	☆☆☆☆☆	UNCLASSIFIED	#####	NO	NO
NCU00568	###	hypothetical protein	FGSC19717	☆☆☆☆☆	UNCLASSIFIED	#####	NO	NO
NCU00774	###	hypothetical protein	FGSC16629	☆☆☆☆☆	UNCLASSIFIED	#####	NO	NO
NCU00855	###	hypothetical protein	FGSC17059	☆☆☆☆☆	UNCLASSIFIED	#####	NO	NO
NCU00869	###	hypothetical protein	FGSC16856	☆☆☆☆☆	UNCLASSIFIED	#####	NO	NO
NCU00870	###	hypothetical protein	FGSC12747	☆☆☆☆☆	UNCLASSIFIED	#####	NO	NO
NCU01039	###	hypothetical protein	FGSC21982	☆☆☆☆☆	UNCLASSIFIED	#####	NO	NO
NCU01193	###	hypothetical protein	FGSC12840	☆☆☆☆☆	UNCLASSIFIED	#####	NO	NO
NCU01818	###	hypothetical protein	FGSC13850	☆☆☆☆☆	UNCLASSIFIED	#####	NO	NO
NCU01927	###	hypothetical protein	FGSC13887	☆☆☆☆☆	UNCLASSIFIED	#####	NO	NO
NCU02512	###	hypothetical protein	FGSC17193	☆☆☆☆☆	UNCLASSIFIED	#####	NO	NO
NCU02703	###	hypothetical protein	FGSC16896	☆☆☆☆☆	UNCLASSIFIED	#####	NO	NO
NCU02718	###	hypothetical protein	FGSC17409	☆☆☆☆☆	UNCLASSIFIED	#####	NO	NO
NCU02834	###	hypothetical protein	FGSC21397	☆☆☆☆☆	UNCLASSIFIED	#####	NO	NO
NCU03287	###	hypothetical protein	FGSC15050	☆☆☆☆☆	UNCLASSIFIED	#####	NO	NO
NCU03318	###	hypothetical protein	FGSC14062	☆☆☆☆☆	UNCLASSIFIED	#####	NO	NO
NCU03506	###	hypothetical protein	FGSC17028	☆☆☆☆☆	UNCLASSIFIED	#####	NO	NO
NCU03507	###	hypothetical protein	FGSC16432	☆☆☆☆☆	UNCLASSIFIED	#####	NO	NO
NCU03518	###	hypothetical protein	FGSC19828	☆☆☆☆☆	UNCLASSIFIED	#####	NO	NO
NCU03604	###	hypothetical protein	FGSC20471	☆☆☆☆☆	UNCLASSIFIED	#####	NO	NO
NCU03647	###	hypothetical protein	FGSC21235	☆☆☆☆☆	UNCLASSIFIED	#####	NO	NO
NCU03681	###	hypothetical protein	FGSC11646	☆☆☆☆☆	UNCLASSIFIED	#####	NO	NO
NCU03698	###	hypothetical protein	FGSC18666	☆☆☆☆☆	UNCLASSIFIED	#####	NO	NO
NCU03967	vvd	vivid PAS protein VVD	FGSC11556	☆☆☆☆☆	UNCLASSIFIED	#####	NO	NO
NCU03993	###	hypothetical protein	FGSC14297	☆☆☆☆☆	UNCLASSIFIED	#####	NO	NO
NCU04034	###	hypothetical protein	FGSC17146	☆☆☆☆☆	UNCLASSIFIED	#####	NO	NO
NCU04046	###	hypothetical protein	FGSC17149	☆☆☆☆☆	UNCLASSIFIED	#####	NO	NO
NCU04112	###	hypothetical protein	FGSC19775	☆☆☆☆☆	UNCLASSIFIED	#####	NO	NO
NCU04169	###	hypothetical protein	FGSC21276	☆☆☆☆☆	UNCLASSIFIED	#####	NO	NO
NCU04197	###	hypothetical protein	FGSC17499	☆☆☆☆☆	UNCLASSIFIED	#####	NO	NO
NCU04287	###	hypothetical protein	FGSC14574	☆☆☆☆☆	UNCLASSIFIED	#####	NO	NO
NCU04346	###	hypothetical protein	FGSC17321	☆☆☆☆☆	UNCLASSIFIED	#####	NO	NO
NCU04491	###	hypothetical protein	FGSC17723	☆☆☆☆☆	UNCLASSIFIED	#####	NO	NO
NCU04550	###	hypothetical protein	FGSC14191	☆☆☆☆☆	UNCLASSIFIED	#####	NO	NO
NCU04605	###	hypothetical protein	FGSC17523	☆☆☆☆☆	UNCLASSIFIED	#####	NO	NO
NCU04639	###	hypothetical protein	FGSC15973	☆☆☆☆☆	UNCLASSIFIED	#####	NO	NO
NCU04808	###	hypothetical protein	FGSC17565	☆☆☆☆☆	UNCLASSIFIED	#####	NO	NO
NCU04905	###	hypothetical protein	FGSC17592	☆☆☆☆☆	UNCLASSIFIED	#####	NO	NO
NCU05236	###	hypothetical protein	FGSC14890	☆☆☆☆☆	UNCLASSIFIED	#####	NO	NO
NCU05303	###	hypothetical protein	FGSC14596	☆☆☆☆☆	UNCLASSIFIED	#####	NO	NO
NCU05386	###	hypothetical protein	FGSC19287	☆☆☆☆☆	UNCLASSIFIED	#####	NO	NO
NCU05395	###	hypothetical protein	FGSC12971	☆☆☆☆☆	UNCLASSIFIED	#####	NO	NO
NCU05525	###	hypothetical protein	FGSC20037	☆☆☆☆☆	UNCLASSIFIED	#####	NO	NO
NCU05534	###	hypothetical protein	FGSC14778	☆☆☆☆☆	UNCLASSIFIED	#####	NO	NO
NCU05639	###	hypothetical protein	FGSC18073	☆☆☆☆☆	UNCLASSIFIED	#####	NO	NO
NCU05864	###	hypothetical protein	FGSC17790	☆☆☆☆☆	UNCLASSIFIED	#####	NO	NO
NCU06034	###	hypothetical protein	FGSC17749	☆☆☆☆☆	UNCLASSIFIED	#####	NO	NO
NCU06073	###	hypothetical protein	FGSC15763	☆☆☆☆☆	UNCLASSIFIED	#####	NO	NO
NCU06209	###	hypothetical protein	FGSC19911	☆☆☆☆☆	UNCLASSIFIED	#####	NO	NO
NCU06265	###	hypothetical protein	FGSC11245	☆☆☆☆☆	UNCLASSIFIED	#####	NO	NO
NCU06273	###	hypothetical protein	FGSC15184	☆☆☆☆☆	UNCLASSIFIED	#####	NO	NO
NCU06651	###	hypothetical protein	FGSC15557	☆☆☆☆☆	UNCLASSIFIED	#####	NO	NO
NCU06691	###	hypothetical protein	FGSC15291	☆☆☆☆☆	UNCLASSIFIED	#####	NO	NO
NCU06944	###	hypothetical protein	FGSC18040	☆☆☆☆☆	UNCLASSIFIED	#####	NO	NO
NCU07121	###	hypothetical protein	FGSC11925	☆☆☆☆☆	UNCLASSIFIED	#####	NO	NO
NCU07379	###	hypothetical protein	FGSC11382	☆☆☆☆☆	UNCLASSIFIED	#####	NO	NO
NCU07439	###	hypothetical protein	FGSC18646	☆☆☆☆☆	UNCLASSIFIED	#####	NO	NO
NCU07769	###	hypothetical protein	FGSC11148	☆☆☆☆☆	UNCLASSIFIED	#####	NO	NO
NCU07787	ccg-14	clock controlled protein CCG-14	FGSC18946	☆☆☆☆☆	UNCLASSIFIED	#####	NO	NO
NCU07888	###	hypothetical protein	FGSC19346	☆☆☆☆☆	UNCLASSIFIED	#####	NO	NO
NCU08371	###	hypothetical protein	FGSC20303	☆☆☆☆☆	UNCLASSIFIED	#####	NO	NO
NCU08391	###	hypothetical protein	FGSC19188	☆☆☆☆☆	UNCLASSIFIED	#####	NO	NO
NCU08491	###	hypothetical protein	FGSC20888	☆☆☆☆☆	UNCLASSIFIED	#####	NO	NO
NCU08635	###	hypothetical protein	FGSC21810	☆☆☆☆☆	UNCLASSIFIED	#####	NO	NO
NCU08705	###	hypothetical protein	FGSC12532	☆☆☆☆☆	UNCLASSIFIED	#####	NO	NO
NCU08820	###	hypothetical protein	FGSC12333	☆☆☆☆☆	UNCLASSIFIED	#####	NO	NO
NCU08847	###	hypothetical protein	FGSC18408	☆☆☆☆☆	UNCLASSIFIED	#####	NO	NO
NCU08957	###	hypothetical protein	FGSC19203	☆☆☆☆☆	UNCLASSIFIED	#####	NO	NO
NCU09160	###	hypothetical protein	FGSC18478	☆☆☆☆☆	UNCLASSIFIED	#####	NO	NO
NCU09252	###	hypothetical protein	FGSC11394	☆☆☆☆☆	UNCLASSIFIED	#####	NO	NO
NCU09263	###	hypothetical protein	FGSC12958	☆☆☆☆☆	UNCLASSIFIED	#####	NO	NO
NCU09282	###	hypothetical protein	FGSC21028	☆☆☆☆☆	UNCLASSIFIED	#####	NO	NO
NCU09325	###	hypothetical protein	FGSC14740	☆☆☆☆☆	UNCLASSIFIED	#####	NO	NO
NCU09329	###	hypothetical protein	FGSC14814	☆☆☆☆☆	UNCLASSIFIED	#####	NO	NO
NCU09470	###	hypothetical protein	FGSC21871	☆☆☆☆☆	UNCLASSIFIED	#####	NO	NO
NCU09471	###	hypothetical protein	FGSC11569	☆☆☆☆☆	UNCLASSIFIED	#####	NO	NO
NCU09472	###	hypothetical protein	FGSC22496	☆☆☆☆☆	UNCLASSIFIED	#####	NO	NO
NCU09674	###	hypothetical protein	FGSC20796	☆☆☆☆☆	UNCLASSIFIED	#####	NO	NO
NCU09785	###	hypothetical protein	FGSC18580	☆☆☆☆☆	UNCLASSIFIED	#####	NO	NO
NCU01052	###	hypothetical protein	#####	#####	UNCLASSIFIED	#####	YES	YES
NCU02761	###	hypothetical protein	#####	#####	UNCLASSIFIED	#####	YES	YES
NCU04590	###	hypothetical protein	#####	#####	UNCLASSIFIED	#####	YES	YES
NCU10225	###	hypothetical protein	#####	#####	UNCLASSIFIED	#####	YES	YES
NCU11236	###	hypothetical protein	#####	#####	UNCLASSIFIED	#####	YES	YES
NCU12084	###	hypothetical protein	#####	#####	UNCLASSIFIED	#####	YES	YES
NCU16653	###	hypothetical protein	#####	#####	UNCLASSIFIED	#####	YES	YES
NCU16716	###	hypothetical protein	#####	#####	UNCLASSIFIED	#####	YES	YES
NCU06987	###	hypothetical protein	#####	#####	UNCLASSIFIED	#####	NO	YES
NCU10603	###	hypothetical protein	#####	#####	UNCLASSIFIED	#####	NO	YES
NCU16875	###	hypothetical protein	#####	#####	UNCLASSIFIED	#####	NO	YES
NCU00984	###	hypothetical protein	#####	#####	UNCLASSIFIED	#####	YES	NO
NCU00992	###	hypothetical protein	#####	#####	UNCLASSIFIED	#####	YES	NO
NCU00995	###	hypothetical protein	#####	#####	UNCLASSIFIED	#####	YES	NO
NCU04284	###	hypothetical protein	#####	#####	UNCLASSIFIED	#####	YES	NO
NCU04906	###	hypothetical protein	#####	#####	UNCLASSIFIED	#####	YES	NO
NCU07716	###	hypothetical protein	#####	#####	UNCLASSIFIED	#####	YES	NO
NCU09152	###	hypothetical protein	#####	#####	UNCLASSIFIED	#####	YES	NO
NCU16503	###	hypothetical protein	#####	#####	UNCLASSIFIED	#####	YES	NO
NCU00627	###	hypothetical protein	#####	#####	UNCLASSIFIED	#####	NO	NO
NCU00699	###	hypothetical protein	#####	#####	UNCLASSIFIED	#####	NO	NO
NCU00802	###	hypothetical protein	#####	#####	UNCLASSIFIED	#####	NO	NO
NCU01063	###	hypothetical protein	#####	#####	UNCLASSIFIED	#####	NO	NO
NCU01068	###	hypothetical protein	#####	#####	UNCLASSIFIED	#####	NO	NO
NCU01454	###	hypothetical protein	#####	#####	UNCLASSIFIED	#####	NO	NO
NCU01509	###	hypothetical protein	#####	#####	UNCLASSIFIED	#####	NO	NO
NCU01560	###	hypothetical protein	#####	#####	UNCLASSIFIED	#####	NO	NO
NCU01565	###	hypothetical protein	#####	#####	UNCLASSIFIED	#####	NO	NO
NCU01748	###	hypothetical protein	#####	#####	UNCLASSIFIED	#####	NO	NO
NCU02599	###	hypothetical protein	#####	#####	UNCLASSIFIED	#####	NO	NO
NCU02637	###	hypothetical protein	#####	#####	UNCLASSIFIED	#####	NO	NO
NCU02732	###	hypothetical protein	#####	#####	UNCLASSIFIED	#####	NO	NO
NCU02739	###	hypothetical protein	#####	#####	UNCLASSIFIED	#####	NO	NO
NCU03067	###	hypothetical protein	#####	#####	UNCLASSIFIED	#####	NO	NO
NCU03388	###	hypothetical protein	#####	#####	UNCLASSIFIED	#####	NO	NO
NCU03493	###	hypothetical protein	#####	#####	UNCLASSIFIED	#####	NO	NO
NCU03904	###	hypothetical protein	#####	#####	UNCLASSIFIED	#####	NO	NO
NCU04049	###	hypothetical protein	#####	#####	UNCLASSIFIED	#####	NO	NO
NCU04053	###	hypothetical protein	#####	#####	UNCLASSIFIED	#####	NO	NO
NCU04102	###	hypothetical protein	#####	#####	UNCLASSIFIED	#####	NO	NO
NCU04369	###	hypothetical protein	#####	#####	UNCLASSIFIED	#####	NO	NO
NCU04389	###	hypothetical protein	#####	#####	UNCLASSIFIED	#####	NO	NO
NCU04493	###	hypothetical protein	#####	#####	UNCLASSIFIED	#####	NO	NO
NCU04718	###	hypothetical protein	#####	#####	UNCLASSIFIED	#####	NO	NO
NCU04914	###	hypothetical protein	#####	#####	UNCLASSIFIED	#####	NO	NO
NCU05131	###	hypothetical protein	#####	#####	UNCLASSIFIED	#####	NO	NO
NCU05136	###	hypothetical protein	#####	#####	UNCLASSIFIED	#####	NO	NO
NCU05141	###	hypothetical protein	#####	#####	UNCLASSIFIED	#####	NO	NO
NCU05723	###	hypothetical protein	#####	#####	UNCLASSIFIED	#####	NO	NO
NCU05953	###	hypothetical protein	#####	#####	UNCLASSIFIED	#####	NO	NO
NCU06117	###	hypothetical protein	#####	#####	UNCLASSIFIED	#####	NO	NO
NCU06220	###	hypothetical protein	#####	#####	UNCLASSIFIED	#####	NO	NO
NCU06406	###	hypothetical protein	#####	#####	UNCLASSIFIED	#####	NO	NO
NCU06513	###	hypothetical protein	#####	#####	UNCLASSIFIED	#####	NO	NO
NCU06557	###	hypothetical protein	#####	#####	UNCLASSIFIED	#####	NO	NO
NCU06747	###	hypothetical protein	#####	#####	UNCLASSIFIED	#####	NO	NO
NCU07095	###	hypothetical protein	#####	#####	UNCLASSIFIED	#####	NO	NO
NCU07491	###	hypothetical protein	#####	#####	UNCLASSIFIED	#####	NO	NO
NCU08150	###	hypothetical protein	#####	#####	UNCLASSIFIED	#####	NO	NO
NCU08281	###	hypothetical protein	#####	#####	UNCLASSIFIED	#####	NO	NO
NCU08429	###	hypothetical protein	#####	#####	UNCLASSIFIED	#####	NO	NO
NCU08431	###	hypothetical protein	#####	#####	UNCLASSIFIED	#####	NO	NO
NCU08713	###	hypothetical protein	#####	#####	UNCLASSIFIED	#####	NO	NO
NCU09330	###	hypothetical protein	#####	#####	UNCLASSIFIED	#####	NO	NO
NCU09847	###	hypothetical protein	#####	#####	UNCLASSIFIED	#####	NO	NO
NCU10500	###	hypothetical protein	#####	#####	UNCLASSIFIED	#####	NO	NO
NCU10570	###	hypothetical protein	#####	#####	UNCLASSIFIED	#####	NO	NO
NCU11260	###	hypothetical protein	#####	#####	UNCLASSIFIED	#####	NO	NO
NCU16318	###	hypothetical protein	#####	#####	UNCLASSIFIED	#####	NO	NO
NCU16450	###	hypothetical protein	#####	#####	UNCLASSIFIED	#####	NO	NO
NCU16460	###	hypothetical protein	#####	#####	UNCLASSIFIED	#####	NO	NO
NCU16472	###	hypothetical protein	#####	#####	UNCLASSIFIED	#####	NO	NO
NCU16512	###	hypothetical protein	#####	#####	UNCLASSIFIED	#####	NO	NO
NCU16741	###	hypothetical protein	#####	#####	UNCLASSIFIED	#####	NO	NO
NCU16776	###	hypothetical protein	#####	#####	UNCLASSIFIED	#####	NO	NO
NCU16822	###	hypothetical protein	#####	#####	UNCLASSIFIED	#####	NO	NO
NCU16997	###	hypothetical protein	#####	#####	UNCLASSIFIED	#####	NO	NO
NCU17019	###	hypothetical protein	#####	#####	UNCLASSIFIED	#####	NO	NO
NCU17044	###	hypothetical protein	#####	#####	UNCLASSIFIED	#####	NO	NO
NCU17136	###	hypothetical protein	#####	#####	UNCLASSIFIED	#####	NO	NO
NCU17137	###	hypothetical protein	#####	#####	UNCLASSIFIED	#####	NO	NO
