# Supplementary material for: Genome-wide analysis of the endoplasmic reticulum stress response during lignocellulase production in Neurospora crassa
Source: Biotechnol Biofuels. 2015 Apr 14;8:66. doi: 10.1186/s13068-015-0248-5 (PMC4399147; doi:10.1186/s13068-015-0248-5)
Supplement: Additional file 8: Table S6. — TFs associated with ER stress response and cellulase synthesis in N. crassa. [file 13068_2015_248_MOESM8_ESM.xlsx]

## Sheet: Summary
	p1	A set of 266 characterized or predicted TFs were chosen according to Pfam annotation (Broad V7) and published criteria (Shelest E. (2008) Transcription factors in fungi. FEMS Microbiol Lett 286:145–51.)
	p2	All 266 TFs grouped into 42 Pfam families
	p3	Differential expression of TFs upon ER stress during lignocellulase systhesis in N.crassa.
	p4	Differential expression of TFs under lignocellulase inducing conditions in N.crassa.

## Sheet: p1
LOCUS	NAME	PFAM_ACC
NCU00017	hypothetical protein	PF00172.13
NCU00019	FKH1	PF00250.13,PF00498.21
NCU00038	C2H2 transcription factor	PF13894.1,PF00096.21,PF13465.1
NCU00054	hypothetical protein	PF04082.13
NCU00090	pH-response transcription factor pacC/RIM101	PF00096.21
NCU00097	hypothetical protein	PF05920.6
NCU00100	hypothetical protein	PF00581.15,PF00046.24
NCU00144	hypothetical protein	PF00010.21
NCU00155	C6 transcription factor	PF04082.13,PF00172.13
NCU00164	DDT domain-containing protein	PF02791.12,PF10537.4
NCU00180	hypothetical protein	PF00172.13
NCU00223	bZIP transcription factor	PF00170.16
NCU00289	tall aerial hyphae-1	PF04082.13,PF00172.13
NCU00340	protoperithecium-1	PF13894.1,PF02200.11,PF00096.21,PF13465.1
NCU00344	hypothetical protein	PF04082.13,PF00172.13
NCU00445	hypothetical protein	PF00172.13
NCU00483	hypothetical protein	PF00098.18
NCU00499	all development altered-1	PF00170.16
NCU00694	hypothetical protein	PF13894.1
NCU00730	hypothetical protein	PF04082.13
NCU00749	hypothetical protein	PF00010.21
NCU00808	C6 zinc finger domain-containing protein	PF04082.13
NCU00902	white collar-2	PF08447.6,PF13426.1,TIGR00229,PF00320.22
NCU00939	hypothetical protein	PF00989.19,PF00512.20,PF02518.21,PF00072.19,PF13426.1,TIGR00229
NCU00945	fungal specific transcription factor	PF04082.13,PF00172.13
NCU01097	hypothetical protein	PF00172.13
NCU01122	hypothetical protein	PF04082.13,PF13894.1,PF00096.21
NCU01154	submerged protoperithecia-1	PF00320.22
NCU01209	hypothetical protein	PF00172.13
NCU01238	PHD transcription factor	PF08429.6,PF01388.16,PF00628.24,PF02373.17,PF02928.11,PF02375.12
NCU01312	regulator of conidiation in Aspergillus-1	PF00249.26,PF13921.1
NCU01345	ascospore lethal-1	PF11785.3,PF07716.10,PF11786.3,PF00170.16,PF11787.3
NCU01386	hypothetical protein	PF04082.13,PF00172.13
NCU01422	multiprotein-bridging factor 1	PF01381.17,PF08523.5
NCU01459	hypothetical protein	PF07716.10,PF00170.16
NCU01478	fungal specific transcription factor domain-containing protein	PF04082.13,PF00172.13
NCU01629	hypothetical protein	PF13894.1,PF00096.21,PF13465.1
NCU01640	C2H2 transcription factor	PF13894.1,PF00096.21
NCU01706	MYB DNA-binding domain-containing protein	PF00249.26
NCU01831	RNA polymerase TFIIH complex subunit Ssl1	TIGR00622,PF04056.9,PF07975.7,PF13519.1
NCU01856	transcriptional activator hac1	PF07716.10
NCU01871	hypothetical protein	PF00010.21
NCU01924	hypothetical protein	PF00172.13
NCU01994	bZIP transcription factor	PF00170.16
NCU02012	hypothetical protein	PF04082.13
NCU02017	CBF/NF-Y family transcription factor	PF00808.18
NCU02094	vegetative asexual development-2	PF04082.13,PF00172.13
NCU02142	hypothetical protein	PF00172.13
NCU02173	C6 zinc finger protein	PF04082.13,PF00172.13,PF00096.21
NCU02182	hypothetical protein	PF00249.26
NCU02214	tall aerial hyphae-2	PF04082.13,PF00172.13
NCU02307	hypothetical protein	PF00172.13,PF11951.3
NCU02315	hypothetical protein	PF00249.26,PF13921.1
NCU02356	white collar-1	PF00989.19,PF08447.6,PF13426.1,TIGR00229,PF00320.22
NCU02386	hypothetical protein	PF00172.13,PF11951.3
NCU02401	regulatory factor Sgt1	PF07093.6
NCU02413	transcription factor prr1	PF00447.12,PF00072.19
NCU02432	DnaJ domain-containing protein	PF12874.2,PF12756.2,PF12171.3,PF13912.1,PF00096.21,PF00226.26
NCU02525	hypothetical protein	PF04082.13
NCU02558	MADS-box MEF2 type transcription factor	PF00319.13
NCU02576	C6 finger domain-containing protein	PF04082.13,PF00172.13
NCU02612	hypothetical protein	PF01285.13
NCU02621	C2H2 transcription factor	PF13465.1
NCU02666	NSDC	PF13465.1,PF00096.21
NCU02671	cutinase G-box binding protein	PF12874.2,PF13894.1,PF00096.21,PF13465.1
NCU02699	zinc finger protein	PF13894.1,PF13465.1,PF00096.21,PF13912.1
NCU02713	conidial separation-1	PF13894.1,PF00096.21
NCU02724	HLH transcription factor	PF00010.21
NCU02752	C6 transcription factor Prf	PF04082.13
NCU02787	hypothetical protein	PF00172.13,PF00096.21,PF13465.1
NCU02853	C2H2 type zinc finger domain-containing protein	PF00172.13,PF13465.1
NCU02896	all development altered-3	PF04082.13,PF00172.13
NCU02934	hypothetical protein	PF04082.13,PF00172.13
NCU02957	hypothetical protein	PF00010.21
NCU02991	hypothetical protein	PF03221.11,PF05225.11,PF01381.17
NCU03033	CCAAT-binding complex subunit HAP2	PF02045.10
NCU03043	C2H2 finger domain-containing protein FlbC	PF12874.2,PF13894.1,PF13465.1,PF00096.21,PF13912.1
NCU03070	hypothetical protein	PF00046.24
NCU03077	hypothetical protein	PF00010.21
NCU03110	hypothetical protein	PF04082.13,PF00172.13
NCU03120	hypothetical protein	PF04082.13,PF00172.13
NCU03184	C2H2 conidiation transcription factor FlbC	PF13894.1,PF00096.21,PF13465.1
NCU03206	C2H2 finger domain-containing protein	PF13465.1,PF00096.21
NCU03245	hypothetical protein	PF09341.5
NCU03265	hypothetical protein	PF06839.7
NCU03266	hypothetical protein	PF00046.24
NCU03273	NF-X1 finger transcription factor	PF01422.12,PF01424.17
NCU03320	all development altered-4	PF00172.13
NCU03352	alternative oxidase-2	PF00172.13
NCU03417	hypothetical protein	PF04082.13,PF00172.13
NCU03421	C2H2 finger domain-containing protein	PF13465.1,PF00096.21
NCU03489	colonial-21	PF04082.13,PF00172.13
NCU03529	hypothetical protein	PF05225.11
NCU03536	regulatory protein Cys-3	PF07716.10
NCU03552	hypothetical protein	PF13894.1,PF00096.21
NCU03593	kaleidoscope-1	PF00046.24
NCU03643	cutinase transcription factor 1 beta	PF04082.13,PF00172.13
NCU03686	oxidase assembly protein 2	PF00172.13,PF11951.3
NCU03699	zinc finger containing protein	PF13894.1
NCU03725	VIB-1	PF05224.7
NCU03728	hypothetical protein	PF00172.13,PF11951.3
NCU03878	hypothetical protein	PF04082.13,PF13894.1,PF00096.21
NCU03905	hypothetical protein	PF08601.5,PF00170.16
NCU03931	all development altered-5	PF00172.13
NCU03938	alternative oxidase-5	PF00989.19
NCU03975	zinc finger protein 58	PF13894.1,PF13465.1,PF00096.21
NCU04001	female fertility-7	PF12464.3,PF00172.13,PF00132.19
NCU04050	cross-pathway control protein 1	PF00170.16
NCU04058	hypothetical protein	PF00170.16
NCU04110	branchpoint-bridging protein	PF13014.1,PF13917.1,PF00098.18,PF00013.24
NCU04179	C2H2 transcription factor	PF13894.1,PF13465.1,PF00096.21
NCU04211	hypothetical protein	PF07716.10,PF00170.16
NCU04295	transcription factor	PF04082.13,PF00172.13
NCU04359	hypothetical protein	PF00172.13
NCU04390	fungal specific transcription factor	PF04082.13,PF00172.13
NCU04459	SAGA complex subunit	PF04433.12,PF00569.12,PF00249.26
NCU04561	melanization defective-1	PF00172.13
NCU04619	hypothetical protein	PF13894.1
NCU04663	hypothetical protein	PF00172.13
NCU04671	hypothetical protein	PF00172.13,PF11951.3
NCU04673	C2H2 finger domain-containing protein	PF13894.1
NCU04729	hypothetical protein	PF05224.7
NCU04731	HLH transcription factor	PF09427.5,PF00010.21
NCU04766	Ccr4-Not transcription complex subunit	PF04054.10,PF12842.2
NCU04787	bfr-2	PF08164.7,PF13339.1
NCU04827	hypothetical protein	PF00172.13
NCU04848	hypothetical protein	PF04082.13,PF13894.1,PF13465.1,PF00096.21
NCU04851	hypothetical protein	PF04082.13,PF00172.13
NCU04866	all development altered-6	PF04082.13,PF00172.13
NCU04960	hypothetical protein	PF00172.13
NCU05022	hypothetical protein	PF13894.1,PF00096.21
NCU05025	hypothetical protein	PF13894.1
NCU05035	hypothetical protein	PF13894.1
NCU05051	colonial-23	PF04082.13,PF00172.13
NCU05061	hypothetical protein	PF00096.21
NCU05064	C2H2 transcription factor	PF13894.1,PF13465.1,PF00096.21
NCU05208	hypothetical protein	PF00172.13
NCU05242	C2H2 finger domain-containing protein	PF04082.13,PF13894.1,PF00096.21
NCU05257	homeobox and C2H2 transcription factor	PF03221.11,PF00046.24,PF05920.6
NCU05285	C2H2 transcription factor RfeC	PF13894.1,PF13465.1
NCU05294	C6 finger domain-containing protein	PF00172.13,PF11951.3
NCU05308	Zn(II)2Cys6 transcription factor	PF04082.13,PF00172.13
NCU05383	fungal specific transcription factor	PF04082.13,PF00172.13
NCU05411	pathway-specific nitrogen regulator	PF04082.13,PF00172.13
NCU05414	hypothetical protein	PF00172.13,PF11951.3
NCU05536	hypothetical protein	PF04082.13,PF00172.13
NCU05637	hypothetical protein	PF00170.16
NCU05685	hypothetical protein	PF00249.26,PF13921.1
NCU05733	acriflavine sensitivity control protein acr-2	PF00172.13,PF11951.3
NCU05767	PRO1A C6 Zink-finger protein	PF00172.13,PF11951.3
NCU05800	zinc knuckle domain-containing protein	PF14392.1,PF00098.18
NCU05909	hypothetical protein	PF13894.1,PF00096.21,PF13465.1
NCU05970	hypothetical protein	PF00010.21
NCU05994	transcription factor TamA	PF04082.13
NCU06028	quinic acid utilization activator	PF04082.13,PF00172.13
NCU06068	fungal specific transcription factor	PF04082.13,PF00172.13
NCU06095	grainy-head homolog	PF04516.10
NCU06145	RING-6	PF00096.21
NCU06173	hypothetical protein	PF00250.13
NCU06213	MIZ zinc finger protein	PF14324.1,PF02037.22,PF02891.15,PF11789.3
NCU06324	hypothetical protein	PF04082.13
NCU06399	hypothetical protein	PF00170.16
NCU06407	zinc finger transcription factor 1	PF04082.13,PF00172.13
NCU06443	hypothetical protein	PF00172.13
NCU06453	hypothetical protein	PF08265.6,PF05764.8
NCU06487	hypothetical protein	PF13894.1,PF00096.21
NCU06503	C2H2 finger domain-containing protein	PF04082.13,PF13894.1,PF13465.1
NCU06565	hypothetical protein	PF00098.18
NCU06614	hypothetical protein	PF00172.13,PF11951.3
NCU06656	transcriptional activator protein acu-15	PF04082.13,PF00172.13
NCU06701	cephalosporin C regulator 1	PF02257.10
NCU06707	hypothetical protein	PF13919.1,PF00172.13
NCU06744	hypothetical protein	PF00010.21
NCU06799	fungal specific transcription factor	PF04082.13,PF00172.13
NCU06907	hypothetical protein	PF00096.21,PF13465.1
NCU06919	hypothetical protein	PF12874.2,PF13894.1,PF12756.2,PF12171.3
NCU06920	hypothetical protein	PF12874.2,PF13894.1,PF12756.2,PF12171.3,PF00096.21,PF13912.1
NCU06971	transcriptional activator xlnR	PF04082.13,PF00172.13
NCU06990	hypothetical protein	PF04082.13,PF00172.13
NCU06994	pre-mRNA-splicing factor cef-1	PF11831.3,PF00249.26,PF13921.1
NCU07007	submerged protoperithecia-2	PF04082.13,PF00172.13
NCU07139	hypothetical protein	PF04082.13,PF00172.13
NCU07221	two-component system protein A	PF00989.19,PF00512.20,PF02518.21,PF00072.19,PF13426.1,TIGR00229
NCU07374	hypothetical protein	PF04082.13,PF00172.13
NCU07392	transcriptional regulatory protein Pro-1	PF00172.13,PF11951.3
NCU07430	MADS box protein	PF00319.13
NCU07535	short aerial hyphae-3	PF04082.13,PF00172.13
NCU07543	hypothetical protein	PF00249.26
NCU07575	hypothetical protein	PF00172.13
NCU07663	GRF zinc finger domain-containing protein	PF06839.7,PF13532.1
NCU07669	purine utilization positive regulator	PF04082.13,PF00172.13
NCU07675	hypothetical protein	PF00172.13,PF11951.3
NCU07705	C6 finger domain-containing protein	PF04082.13,PF00172.13
NCU07728	siderophore regulation	PF00320.22
NCU07788	fungal specific transcription factor	PF04082.13,PF00172.13
NCU07945	fungal specific transcription factor	PF04082.13,PF00172.13
NCU07952	C2H2 type zinc finger domain-containing protein	PF12874.2,PF13894.1,PF13465.1,PF00096.21
NCU08000	cutinase transcription factor 1 alpha	PF04082.13,PF00172.13
NCU08003	RSC complex subunit	PF04433.12,PF00249.26,PF13921.1
NCU08042	fungal specific transcription factor domain-containing protein	PF04082.13,PF00172.13
NCU08049	hypothetical protein	PF00172.13
NCU08055	b-ZIP transcription factor IDI4	PF07716.10,PF00170.16
NCU08063	hypothetical protein	PF04082.13,PF00172.13
NCU08136	hypothetical protein	PF00172.13
NCU08184	hypothetical protein	PF00010.21
NCU08289	hypothetical protein	PF00172.13
NCU08294	nitrate nonutilizer-4	PF04082.13,PF00172.13
NCU08307	hypothetical protein	PF00172.13
NCU08443	hypothetical protein	PF04082.13,PF00172.13
NCU08480	HSF-type DNA-binding domain-containing protein	PF00447.12
NCU08512	hypothetical protein	PF00447.12
NCU08527	hypothetical protein	PF00172.13
NCU08594	hypothetical protein	PF00172.13,PF11951.3
NCU08634	hypothetical protein	PF00250.13
NCU08651	zinc binuclear cluster-type protein	PF04082.13,PF00172.13
NCU08652	hypothetical protein	PF04082.13,PF00172.13
NCU08726	fluffy	PF00172.13
NCU08744	hypothetical protein	PF07716.10,PF00170.16
NCU08807	carbon catabolite regulation	PF13894.1,PF13465.1,PF00096.21
NCU08848	hypothetical protein	PF04082.13,PF00172.13
NCU08857	hypothetical protein	PF00172.13
NCU08891	hypothetical protein	PF10297.4,PF00170.16
NCU08899	hypothetical protein	PF04082.13,PF00172.13
NCU08901	hypothetical protein	PF04082.13
NCU08923	zinc knuckle domain-containing protein	PF14392.1,PF13917.1,PF00098.18
NCU08933	cellular nucleic acid-binding protein	PF00098.18,PF13696.1
NCU08999	hypothetical protein	PF00010.21
NCU09033	C6 transcription factor	PF04082.13,PF00172.13
NCU09068	nitrate nonutilizer-2	PF08550.5,PF00320.22
NCU09197	hypothetical protein	PF00249.26,PF13921.1
NCU09205	nitrate assimilation regulatory protein nirA	PF04082.13,PF00172.13
NCU09214	hypothetical protein	PF00172.13
NCU09315	nuclease-l	PF00010.21
NCU09333	zinc finger transcription factor ace1	PF00096.21
NCU09496	C2H2 transcription factor	PF04082.13,PF00096.21,PF13465.1
NCU09529	hypothetical protein	PF00172.13,PF11951.3
NCU09549	C6 zinc finger domain-containing protein	PF04082.13,PF00172.13
NCU09556	hypothetical protein	PF00046.24
NCU09576	hypothetical protein	PF13894.1,PF00096.21,PF13465.1
NCU09615	hypothetical protein	PF00172.13,PF11951.3
NCU09641	hypothetical protein	PF04082.13
NCU09686	clock-controlled gene-8	PF08618.5
NCU09739	all development altered-7	PF00172.13
NCU09804	C6 transcription factor	PF04082.13,PF00172.13
NCU09829	hypothetical protein	PF04082.13
NCU09846	hypothetical protein	PF02891.15
NCU09915	hypothetical protein	PF05224.7
NCU09974	fungal specific transcription factor domain-containing protein	PF04082.13,PF00172.13
NCU10006	hypothetical protein	PF13894.1,PF00096.21,PF13465.1
NCU10080	hypothetical protein	PF04082.13,PF00172.13
NCU10258	hypothetical protein	PF04082.13,PF00172.13
NCU10346	hypothetical protein	PF00249.26
NCU10501	hypothetical protein	PF04082.13
NCU10597	hypothetical protein	PF00172.13
NCU10697	hypothetical protein	PF00172.13
NCU11222	hypothetical protein	PF03343.8
NCU11295	hypothetical protein	PF00010.21
NCU12126	hypothetical protein	PF00172.13
NCU15829	ascus development-4	PF00320.22
NCU16491	fungal specific transcription factor domain-containing protein	PF00172.13
NCU16494	hypothetical protein	PF00170.16
NCU16599	C6 zinc finger domain-containing protein	PF00172.13,PF11951.3
NCU16667	hypothetical protein	PF04082.13,PF00172.13
NCU16793	C6 transcription factor	PF04082.13,PF00172.13
NCU16898	hypothetical protein	PF00172.13
NCU17247	hypothetical protein	PF00098.18

## Sheet: p2
LOCUS	PROTEIN_NAME	PFAM_ACC	PFAM_NAME	PFAM_DESCRIPTION
NCU04787	bfr-2	PF13339.1	AATF-Che1	Apoptosis antagonizing transcription factor
NCU16494	hypothetical protein	PF00170.16	bZIP_1	bZIP transcription factor
NCU08891	hypothetical protein	PF00170.16	bZIP_1	bZIP transcription factor
NCU08744	hypothetical protein	PF00170.16	bZIP_1	bZIP transcription factor
NCU08055	b-ZIP transcription factor IDI4	PF00170.16	bZIP_1	bZIP transcription factor
NCU06399	hypothetical protein	PF00170.16	bZIP_1	bZIP transcription factor
NCU05637	hypothetical protein	PF00170.16	bZIP_1	bZIP transcription factor
NCU04211	hypothetical protein	PF00170.16	bZIP_1	bZIP transcription factor
NCU04058	hypothetical protein	PF00170.16	bZIP_1	bZIP transcription factor
NCU04050	cross-pathway control protein 1	PF00170.16	bZIP_1	bZIP transcription factor
NCU03905	hypothetical protein	PF00170.16	bZIP_1	bZIP transcription factor
NCU01994	bZIP transcription factor	PF00170.16	bZIP_1	bZIP transcription factor
NCU01459	hypothetical protein	PF00170.16	bZIP_1	bZIP transcription factor
NCU01345	ascospore lethal-1	PF00170.16	bZIP_1	bZIP transcription factor
NCU00499	all development altered-1	PF00170.16	bZIP_1	bZIP transcription factor
NCU00223	bZIP transcription factor	PF00170.16	bZIP_1	bZIP transcription factor
NCU08744	hypothetical protein	PF07716.10	bZIP_2	Basic region leucine zipper
NCU08055	b-ZIP transcription factor IDI4	PF07716.10	bZIP_2	Basic region leucine zipper
NCU04211	hypothetical protein	PF07716.10	bZIP_2	Basic region leucine zipper
NCU03536	regulatory protein Cys-3	PF07716.10	bZIP_2	Basic region leucine zipper
NCU01856	transcriptional activator hac1	PF07716.10	bZIP_2	Basic region leucine zipper
NCU01459	hypothetical protein	PF07716.10	bZIP_2	Basic region leucine zipper
NCU01345	ascospore lethal-1	PF07716.10	bZIP_2	Basic region leucine zipper
NCU01831	RNA polymerase TFIIH complex subunit Ssl1	PF07975.7	C1_4	TFIIH C1-like domain
NCU03033	CCAAT-binding complex subunit HAP2	PF02045.10	CBFB_NFYA	CCAAT-binding transcription factor (CBF-B/NF-YA) subunit B
NCU06095	grainy-head homolog	PF04516.10	CP2	CP2 transcription factor
NCU00164	DDT domain-containing protein	PF02791.12	DDT	DDT domain
NCU08634	hypothetical protein	PF00250.13	Fork_head	Fork head domain
NCU06173	hypothetical protein	PF00250.13	Fork_head	Fork head domain
NCU00019	FKH1	PF00250.13	Fork_head	Fork head domain
NCU16793	C6 transcription factor	PF04082.13	Fungal_trans	Fungal specific transcription factor domain
NCU16667	hypothetical protein	PF04082.13	Fungal_trans	Fungal specific transcription factor domain
NCU10501	hypothetical protein	PF04082.13	Fungal_trans	Fungal specific transcription factor domain
NCU10258	hypothetical protein	PF04082.13	Fungal_trans	Fungal specific transcription factor domain
NCU10080	hypothetical protein	PF04082.13	Fungal_trans	Fungal specific transcription factor domain
NCU09974	fungal specific transcription factor domain-containing protein	PF04082.13	Fungal_trans	Fungal specific transcription factor domain
NCU09829	hypothetical protein	PF04082.13	Fungal_trans	Fungal specific transcription factor domain
NCU09804	C6 transcription factor	PF04082.13	Fungal_trans	Fungal specific transcription factor domain
NCU09641	hypothetical protein	PF04082.13	Fungal_trans	Fungal specific transcription factor domain
NCU09549	C6 zinc finger domain-containing protein	PF04082.13	Fungal_trans	Fungal specific transcription factor domain
NCU09496	C2H2 transcription factor	PF04082.13	Fungal_trans	Fungal specific transcription factor domain
NCU09205	nitrate assimilation regulatory protein nirA	PF04082.13	Fungal_trans	Fungal specific transcription factor domain
NCU09033	C6 transcription factor	PF04082.13	Fungal_trans	Fungal specific transcription factor domain
NCU08901	hypothetical protein	PF04082.13	Fungal_trans	Fungal specific transcription factor domain
NCU08899	hypothetical protein	PF04082.13	Fungal_trans	Fungal specific transcription factor domain
NCU08848	hypothetical protein	PF04082.13	Fungal_trans	Fungal specific transcription factor domain
NCU08652	hypothetical protein	PF04082.13	Fungal_trans	Fungal specific transcription factor domain
NCU08651	zinc binuclear cluster-type protein	PF04082.13	Fungal_trans	Fungal specific transcription factor domain
NCU08443	hypothetical protein	PF04082.13	Fungal_trans	Fungal specific transcription factor domain
NCU08294	nitrate nonutilizer-4	PF04082.13	Fungal_trans	Fungal specific transcription factor domain
NCU08063	hypothetical protein	PF04082.13	Fungal_trans	Fungal specific transcription factor domain
NCU08042	fungal specific transcription factor domain-containing protein	PF04082.13	Fungal_trans	Fungal specific transcription factor domain
NCU08000	cutinase transcription factor 1 alpha	PF04082.13	Fungal_trans	Fungal specific transcription factor domain
NCU07945	fungal specific transcription factor	PF04082.13	Fungal_trans	Fungal specific transcription factor domain
NCU07788	fungal specific transcription factor	PF04082.13	Fungal_trans	Fungal specific transcription factor domain
NCU07705	C6 finger domain-containing protein	PF04082.13	Fungal_trans	Fungal specific transcription factor domain
NCU07669	purine utilization positive regulator	PF04082.13	Fungal_trans	Fungal specific transcription factor domain
NCU07535	short aerial hyphae-3	PF04082.13	Fungal_trans	Fungal specific transcription factor domain
NCU07374	hypothetical protein	PF04082.13	Fungal_trans	Fungal specific transcription factor domain
NCU07139	hypothetical protein	PF04082.13	Fungal_trans	Fungal specific transcription factor domain
NCU07007	submerged protoperithecia-2	PF04082.13	Fungal_trans	Fungal specific transcription factor domain
NCU06990	hypothetical protein	PF04082.13	Fungal_trans	Fungal specific transcription factor domain
NCU06971	transcriptional activator xlnR	PF04082.13	Fungal_trans	Fungal specific transcription factor domain
NCU06799	fungal specific transcription factor	PF04082.13	Fungal_trans	Fungal specific transcription factor domain
NCU06656	transcriptional activator protein acu-15	PF04082.13	Fungal_trans	Fungal specific transcription factor domain
NCU06503	C2H2 finger domain-containing protein	PF04082.13	Fungal_trans	Fungal specific transcription factor domain
NCU06407	zinc finger transcription factor 1	PF04082.13	Fungal_trans	Fungal specific transcription factor domain
NCU06324	hypothetical protein	PF04082.13	Fungal_trans	Fungal specific transcription factor domain
NCU06068	fungal specific transcription factor	PF04082.13	Fungal_trans	Fungal specific transcription factor domain
NCU06028	quinic acid utilization activator	PF04082.13	Fungal_trans	Fungal specific transcription factor domain
NCU05994	transcription factor TamA	PF04082.13	Fungal_trans	Fungal specific transcription factor domain
NCU05536	hypothetical protein	PF04082.13	Fungal_trans	Fungal specific transcription factor domain
NCU05411	pathway-specific nitrogen regulator	PF04082.13	Fungal_trans	Fungal specific transcription factor domain
NCU05383	fungal specific transcription factor	PF04082.13	Fungal_trans	Fungal specific transcription factor domain
NCU05308	Zn(II)2Cys6 transcription factor	PF04082.13	Fungal_trans	Fungal specific transcription factor domain
NCU05242	C2H2 finger domain-containing protein	PF04082.13	Fungal_trans	Fungal specific transcription factor domain
NCU05051	colonial-23	PF04082.13	Fungal_trans	Fungal specific transcription factor domain
NCU04866	all development altered-6	PF04082.13	Fungal_trans	Fungal specific transcription factor domain
NCU04851	hypothetical protein	PF04082.13	Fungal_trans	Fungal specific transcription factor domain
NCU04848	hypothetical protein	PF04082.13	Fungal_trans	Fungal specific transcription factor domain
NCU04390	fungal specific transcription factor	PF04082.13	Fungal_trans	Fungal specific transcription factor domain
NCU04295	transcription factor	PF04082.13	Fungal_trans	Fungal specific transcription factor domain
NCU03878	hypothetical protein	PF04082.13	Fungal_trans	Fungal specific transcription factor domain
NCU03643	cutinase transcription factor 1 beta	PF04082.13	Fungal_trans	Fungal specific transcription factor domain
NCU03489	colonial-21	PF04082.13	Fungal_trans	Fungal specific transcription factor domain
NCU03417	hypothetical protein	PF04082.13	Fungal_trans	Fungal specific transcription factor domain
NCU03120	hypothetical protein	PF04082.13	Fungal_trans	Fungal specific transcription factor domain
NCU03110	hypothetical protein	PF04082.13	Fungal_trans	Fungal specific transcription factor domain
NCU02934	hypothetical protein	PF04082.13	Fungal_trans	Fungal specific transcription factor domain
NCU02896	all development altered-3	PF04082.13	Fungal_trans	Fungal specific transcription factor domain
NCU02752	C6 transcription factor Prf	PF04082.13	Fungal_trans	Fungal specific transcription factor domain
NCU02576	C6 finger domain-containing protein	PF04082.13	Fungal_trans	Fungal specific transcription factor domain
NCU02525	hypothetical protein	PF04082.13	Fungal_trans	Fungal specific transcription factor domain
NCU02214	tall aerial hyphae-2	PF04082.13	Fungal_trans	Fungal specific transcription factor domain
NCU02173	C6 zinc finger protein	PF04082.13	Fungal_trans	Fungal specific transcription factor domain
NCU02094	vegetative asexual development-2	PF04082.13	Fungal_trans	Fungal specific transcription factor domain
NCU02012	hypothetical protein	PF04082.13	Fungal_trans	Fungal specific transcription factor domain
NCU01478	fungal specific transcription factor domain-containing protein	PF04082.13	Fungal_trans	Fungal specific transcription factor domain
NCU01386	hypothetical protein	PF04082.13	Fungal_trans	Fungal specific transcription factor domain
NCU01122	hypothetical protein	PF04082.13	Fungal_trans	Fungal specific transcription factor domain
NCU00945	fungal specific transcription factor	PF04082.13	Fungal_trans	Fungal specific transcription factor domain
NCU00808	C6 zinc finger domain-containing protein	PF04082.13	Fungal_trans	Fungal specific transcription factor domain
NCU00730	hypothetical protein	PF04082.13	Fungal_trans	Fungal specific transcription factor domain
NCU00344	hypothetical protein	PF04082.13	Fungal_trans	Fungal specific transcription factor domain
NCU00289	tall aerial hyphae-1	PF04082.13	Fungal_trans	Fungal specific transcription factor domain
NCU00155	C6 transcription factor	PF04082.13	Fungal_trans	Fungal specific transcription factor domain
NCU00054	hypothetical protein	PF04082.13	Fungal_trans	Fungal specific transcription factor domain
NCU15829	ascus development-4	PF00320.22	GATA	GATA zinc finger
NCU09068	nitrate nonutilizer-2	PF00320.22	GATA	GATA zinc finger
NCU07728	siderophore regulation	PF00320.22	GATA	GATA zinc finger
NCU02356	white collar-1	PF00320.22	GATA	GATA zinc finger
NCU01154	submerged protoperithecia-1	PF00320.22	GATA	GATA zinc finger
NCU00902	white collar-2	PF00320.22	GATA	GATA zinc finger
NCU11295	hypothetical protein	PF00010.21	HLH	Helix-loop-helix DNA-binding domain
NCU09315	nuclease-l	PF00010.21	HLH	Helix-loop-helix DNA-binding domain
NCU08999	hypothetical protein	PF00010.21	HLH	Helix-loop-helix DNA-binding domain
NCU08184	hypothetical protein	PF00010.21	HLH	Helix-loop-helix DNA-binding domain
NCU06744	hypothetical protein	PF00010.21	HLH	Helix-loop-helix DNA-binding domain
NCU05970	hypothetical protein	PF00010.21	HLH	Helix-loop-helix DNA-binding domain
NCU04731	HLH transcription factor	PF00010.21	HLH	Helix-loop-helix DNA-binding domain
NCU03077	hypothetical protein	PF00010.21	HLH	Helix-loop-helix DNA-binding domain
NCU02957	hypothetical protein	PF00010.21	HLH	Helix-loop-helix DNA-binding domain
NCU02724	HLH transcription factor	PF00010.21	HLH	Helix-loop-helix DNA-binding domain
NCU01871	hypothetical protein	PF00010.21	HLH	Helix-loop-helix DNA-binding domain
NCU00749	hypothetical protein	PF00010.21	HLH	Helix-loop-helix DNA-binding domain
NCU00144	hypothetical protein	PF00010.21	HLH	Helix-loop-helix DNA-binding domain
NCU09556	hypothetical protein	PF00046.24	Homeobox	Homeobox domain
NCU05257	homeobox and C2H2 transcription factor	PF00046.24	Homeobox	Homeobox domain
NCU03593	kaleidoscope-1	PF00046.24	Homeobox	Homeobox domain
NCU03266	hypothetical protein	PF00046.24	Homeobox	Homeobox domain
NCU03070	hypothetical protein	PF00046.24	Homeobox	Homeobox domain
NCU00100	hypothetical protein	PF00046.24	Homeobox	Homeobox domain
NCU08512	hypothetical protein	PF00447.12	HSF_DNA-bind	HSF-type DNA-binding
NCU08480	HSF-type DNA-binding domain-containing protein	PF00447.12	HSF_DNA-bind	HSF-type DNA-binding
NCU02413	transcription factor prr1	PF00447.12	HSF_DNA-bind	HSF-type DNA-binding
NCU02991	hypothetical protein	PF01381.17	HTH_3	Helix-turn-helix
NCU01422	multiprotein-bridging factor 1	PF01381.17	HTH_3	Helix-turn-helix
NCU03529	hypothetical protein	PF05225.11	HTH_psq	helix-turn-helix, Psq domain
NCU02991	hypothetical protein	PF05225.11	HTH_psq	helix-turn-helix, Psq domain
NCU10346	hypothetical protein	PF00249.26	Myb_DNA-binding	Myb-like DNA-binding domain
NCU09197	hypothetical protein	PF00249.26	Myb_DNA-binding	Myb-like DNA-binding domain
NCU08003	RSC complex subunit	PF00249.26	Myb_DNA-binding	Myb-like DNA-binding domain
NCU07543	hypothetical protein	PF00249.26	Myb_DNA-binding	Myb-like DNA-binding domain
NCU06994	pre-mRNA-splicing factor cef-1	PF00249.26	Myb_DNA-binding	Myb-like DNA-binding domain
NCU05685	hypothetical protein	PF00249.26	Myb_DNA-binding	Myb-like DNA-binding domain
NCU04459	SAGA complex subunit	PF00249.26	Myb_DNA-binding	Myb-like DNA-binding domain
NCU02315	hypothetical protein	PF00249.26	Myb_DNA-binding	Myb-like DNA-binding domain
NCU02182	hypothetical protein	PF00249.26	Myb_DNA-binding	Myb-like DNA-binding domain
NCU01706	MYB DNA-binding domain-containing protein	PF00249.26	Myb_DNA-binding	Myb-like DNA-binding domain
NCU01312	regulator of conidiation in Aspergillus-1	PF00249.26	Myb_DNA-binding	Myb-like DNA-binding domain
NCU09915	hypothetical protein	PF05224.7	NDT80_PhoG	NDT80 / PhoG like DNA-binding family
NCU04729	hypothetical protein	PF05224.7	NDT80_PhoG	NDT80 / PhoG like DNA-binding family
NCU03725	VIB-1	PF05224.7	NDT80_PhoG	NDT80 / PhoG like DNA-binding family
NCU04766	Ccr4-Not transcription complex subunit	PF04054.10	Not1	CCR4-Not complex component, Not1
NCU07221	two-component system protein A	PF00989.19	PAS	PAS fold
NCU03938	alternative oxidase-5	PF00989.19	PAS	PAS fold
NCU02356	white collar-1	PF00989.19	PAS	PAS fold
NCU00939	hypothetical protein	PF00989.19	PAS	PAS fold
NCU06701	cephalosporin C regulator 1	PF02257.10	RFX_DNA_binding	RFX DNA-binding domain
NCU11222	hypothetical protein	PF03343.8	SART-1	SART-1 family
NCU02401	regulatory factor Sgt1	PF07093.6	SGT1	SGT1 protein
NCU07430	MADS box protein	PF00319.13	SRF-TF	SRF-type transcription factor (DNA-binding and dimerisation domain)
NCU02558	MADS-box MEF2 type transcription factor	PF00319.13	SRF-TF	SRF-type transcription factor (DNA-binding and dimerisation domain)
NCU00340	protoperithecium-1	PF02200.11	STE	STE like transcription factor
NCU02612	hypothetical protein	PF01285.13	TEA	TEA/ATTS domain family
NCU06453	hypothetical protein	PF05764.8	YL1	YL1 nuclear protein
NCU09333	zinc finger transcription factor ace1	PF00096.21	zf-C2H2	Zinc finger, C2H2 type
NCU10006	hypothetical protein	PF00096.21	zf-C2H2	Zinc finger, C2H2 type
NCU09576	hypothetical protein	PF00096.21	zf-C2H2	Zinc finger, C2H2 type
NCU09496	C2H2 transcription factor	PF00096.21	zf-C2H2	Zinc finger, C2H2 type
NCU08807	carbon catabolite regulation	PF00096.21	zf-C2H2	Zinc finger, C2H2 type
NCU07952	C2H2 type zinc finger domain-containing protein	PF00096.21	zf-C2H2	Zinc finger, C2H2 type
NCU06920	hypothetical protein	PF00096.21	zf-C2H2	Zinc finger, C2H2 type
NCU06907	hypothetical protein	PF00096.21	zf-C2H2	Zinc finger, C2H2 type
NCU06487	hypothetical protein	PF00096.21	zf-C2H2	Zinc finger, C2H2 type
NCU06145	RING-6	PF00096.21	zf-C2H2	Zinc finger, C2H2 type
NCU05909	hypothetical protein	PF00096.21	zf-C2H2	Zinc finger, C2H2 type
NCU05242	C2H2 finger domain-containing protein	PF00096.21	zf-C2H2	Zinc finger, C2H2 type
NCU05064	C2H2 transcription factor	PF00096.21	zf-C2H2	Zinc finger, C2H2 type
NCU05061	hypothetical protein	PF00096.21	zf-C2H2	Zinc finger, C2H2 type
NCU05022	hypothetical protein	PF00096.21	zf-C2H2	Zinc finger, C2H2 type
NCU04848	hypothetical protein	PF00096.21	zf-C2H2	Zinc finger, C2H2 type
NCU04179	C2H2 transcription factor	PF00096.21	zf-C2H2	Zinc finger, C2H2 type
NCU03975	zinc finger protein 58	PF00096.21	zf-C2H2	Zinc finger, C2H2 type
NCU03878	hypothetical protein	PF00096.21	zf-C2H2	Zinc finger, C2H2 type
NCU03552	hypothetical protein	PF00096.21	zf-C2H2	Zinc finger, C2H2 type
NCU03421	C2H2 finger domain-containing protein	PF00096.21	zf-C2H2	Zinc finger, C2H2 type
NCU03206	C2H2 finger domain-containing protein	PF00096.21	zf-C2H2	Zinc finger, C2H2 type
NCU03184	C2H2 conidiation transcription factor FlbC	PF00096.21	zf-C2H2	Zinc finger, C2H2 type
NCU03043	C2H2 finger domain-containing protein FlbC	PF00096.21	zf-C2H2	Zinc finger, C2H2 type
NCU02787	hypothetical protein	PF00096.21	zf-C2H2	Zinc finger, C2H2 type
NCU02713	conidial separation-1	PF00096.21	zf-C2H2	Zinc finger, C2H2 type
NCU02699	zinc finger protein	PF00096.21	zf-C2H2	Zinc finger, C2H2 type
NCU02671	cutinase G-box binding protein	PF00096.21	zf-C2H2	Zinc finger, C2H2 type
NCU02666	NSDC	PF00096.21	zf-C2H2	Zinc finger, C2H2 type
NCU02432	DnaJ domain-containing protein	PF00096.21	zf-C2H2	Zinc finger, C2H2 type
NCU02173	C6 zinc finger protein	PF00096.21	zf-C2H2	Zinc finger, C2H2 type
NCU01640	C2H2 transcription factor	PF00096.21	zf-C2H2	Zinc finger, C2H2 type
NCU01629	hypothetical protein	PF00096.21	zf-C2H2	Zinc finger, C2H2 type
NCU01122	hypothetical protein	PF00096.21	zf-C2H2	Zinc finger, C2H2 type
NCU00340	protoperithecium-1	PF00096.21	zf-C2H2	Zinc finger, C2H2 type
NCU00090	pH-response transcription factor pacC/RIM101	PF00096.21	zf-C2H2	Zinc finger, C2H2 type
NCU00038	C2H2 transcription factor	PF00096.21	zf-C2H2	Zinc finger, C2H2 type
NCU10006	hypothetical protein	PF13894.1	zf-C2H2_4	C2H2-type zinc finger
NCU09576	hypothetical protein	PF13894.1	zf-C2H2_4	C2H2-type zinc finger
NCU08807	carbon catabolite regulation	PF13894.1	zf-C2H2_4	C2H2-type zinc finger
NCU07952	C2H2 type zinc finger domain-containing protein	PF13894.1	zf-C2H2_4	C2H2-type zinc finger
NCU06920	hypothetical protein	PF13894.1	zf-C2H2_4	C2H2-type zinc finger
NCU06919	hypothetical protein	PF13894.1	zf-C2H2_4	C2H2-type zinc finger
NCU06503	C2H2 finger domain-containing protein	PF13894.1	zf-C2H2_4	C2H2-type zinc finger
NCU06487	hypothetical protein	PF13894.1	zf-C2H2_4	C2H2-type zinc finger
NCU05909	hypothetical protein	PF13894.1	zf-C2H2_4	C2H2-type zinc finger
NCU05285	C2H2 transcription factor RfeC	PF13894.1	zf-C2H2_4	C2H2-type zinc finger
NCU05242	C2H2 finger domain-containing protein	PF13894.1	zf-C2H2_4	C2H2-type zinc finger
NCU05064	C2H2 transcription factor	PF13894.1	zf-C2H2_4	C2H2-type zinc finger
NCU05035	hypothetical protein	PF13894.1	zf-C2H2_4	C2H2-type zinc finger
NCU05025	hypothetical protein	PF13894.1	zf-C2H2_4	C2H2-type zinc finger
NCU05022	hypothetical protein	PF13894.1	zf-C2H2_4	C2H2-type zinc finger
NCU04848	hypothetical protein	PF13894.1	zf-C2H2_4	C2H2-type zinc finger
NCU04673	C2H2 finger domain-containing protein	PF13894.1	zf-C2H2_4	C2H2-type zinc finger
NCU04619	hypothetical protein	PF13894.1	zf-C2H2_4	C2H2-type zinc finger
NCU04179	C2H2 transcription factor	PF13894.1	zf-C2H2_4	C2H2-type zinc finger
NCU03975	zinc finger protein 58	PF13894.1	zf-C2H2_4	C2H2-type zinc finger
NCU03878	hypothetical protein	PF13894.1	zf-C2H2_4	C2H2-type zinc finger
NCU03699	zinc finger containing protein	PF13894.1	zf-C2H2_4	C2H2-type zinc finger
NCU03552	hypothetical protein	PF13894.1	zf-C2H2_4	C2H2-type zinc finger
NCU03184	C2H2 conidiation transcription factor FlbC	PF13894.1	zf-C2H2_4	C2H2-type zinc finger
NCU03043	C2H2 finger domain-containing protein FlbC	PF13894.1	zf-C2H2_4	C2H2-type zinc finger
NCU02713	conidial separation-1	PF13894.1	zf-C2H2_4	C2H2-type zinc finger
NCU02699	zinc finger protein	PF13894.1	zf-C2H2_4	C2H2-type zinc finger
NCU02671	cutinase G-box binding protein	PF13894.1	zf-C2H2_4	C2H2-type zinc finger
NCU01640	C2H2 transcription factor	PF13894.1	zf-C2H2_4	C2H2-type zinc finger
NCU01629	hypothetical protein	PF13894.1	zf-C2H2_4	C2H2-type zinc finger
NCU01122	hypothetical protein	PF13894.1	zf-C2H2_4	C2H2-type zinc finger
NCU00694	hypothetical protein	PF13894.1	zf-C2H2_4	C2H2-type zinc finger
NCU00340	protoperithecium-1	PF13894.1	zf-C2H2_4	C2H2-type zinc finger
NCU00038	C2H2 transcription factor	PF13894.1	zf-C2H2_4	C2H2-type zinc finger
NCU01238	PHD transcription factor	PF02928.11	zf-C5HC2	C5HC2 zinc finger
NCU17247	hypothetical protein	PF00098.18	zf-CCHC	Zinc knuckle
NCU08933	cellular nucleic acid-binding protein	PF00098.18	zf-CCHC	Zinc knuckle
NCU08923	zinc knuckle domain-containing protein	PF00098.18	zf-CCHC	Zinc knuckle
NCU06565	hypothetical protein	PF00098.18	zf-CCHC	Zinc knuckle
NCU05800	zinc knuckle domain-containing protein	PF00098.18	zf-CCHC	Zinc knuckle
NCU04110	branchpoint-bridging protein	PF00098.18	zf-CCHC	Zinc knuckle
NCU00483	hypothetical protein	PF00098.18	zf-CCHC	Zinc knuckle
NCU07663	GRF zinc finger domain-containing protein	PF06839.7	zf-GRF	GRF zinc finger
NCU03265	hypothetical protein	PF06839.7	zf-GRF	GRF zinc finger
NCU10006	hypothetical protein	PF13465.1	zf-H2C2_2	Zinc-finger double domain
NCU09576	hypothetical protein	PF13465.1	zf-H2C2_2	Zinc-finger double domain
NCU09496	C2H2 transcription factor	PF13465.1	zf-H2C2_2	Zinc-finger double domain
NCU08807	carbon catabolite regulation	PF13465.1	zf-H2C2_2	Zinc-finger double domain
NCU07952	C2H2 type zinc finger domain-containing protein	PF13465.1	zf-H2C2_2	Zinc-finger double domain
NCU06907	hypothetical protein	PF13465.1	zf-H2C2_2	Zinc-finger double domain
NCU06503	C2H2 finger domain-containing protein	PF13465.1	zf-H2C2_2	Zinc-finger double domain
NCU05909	hypothetical protein	PF13465.1	zf-H2C2_2	Zinc-finger double domain
NCU05285	C2H2 transcription factor RfeC	PF13465.1	zf-H2C2_2	Zinc-finger double domain
NCU05064	C2H2 transcription factor	PF13465.1	zf-H2C2_2	Zinc-finger double domain
NCU04848	hypothetical protein	PF13465.1	zf-H2C2_2	Zinc-finger double domain
NCU04179	C2H2 transcription factor	PF13465.1	zf-H2C2_2	Zinc-finger double domain
NCU03975	zinc finger protein 58	PF13465.1	zf-H2C2_2	Zinc-finger double domain
NCU03421	C2H2 finger domain-containing protein	PF13465.1	zf-H2C2_2	Zinc-finger double domain
NCU03206	C2H2 finger domain-containing protein	PF13465.1	zf-H2C2_2	Zinc-finger double domain
NCU03184	C2H2 conidiation transcription factor FlbC	PF13465.1	zf-H2C2_2	Zinc-finger double domain
NCU03043	C2H2 finger domain-containing protein FlbC	PF13465.1	zf-H2C2_2	Zinc-finger double domain
NCU02853	C2H2 type zinc finger domain-containing protein	PF13465.1	zf-H2C2_2	Zinc-finger double domain
NCU02787	hypothetical protein	PF13465.1	zf-H2C2_2	Zinc-finger double domain
NCU02699	zinc finger protein	PF13465.1	zf-H2C2_2	Zinc-finger double domain
NCU02671	cutinase G-box binding protein	PF13465.1	zf-H2C2_2	Zinc-finger double domain
NCU02666	NSDC	PF13465.1	zf-H2C2_2	Zinc-finger double domain
NCU02621	C2H2 transcription factor	PF13465.1	zf-H2C2_2	Zinc-finger double domain
NCU01629	hypothetical protein	PF13465.1	zf-H2C2_2	Zinc-finger double domain
NCU00340	protoperithecium-1	PF13465.1	zf-H2C2_2	Zinc-finger double domain
NCU00038	C2H2 transcription factor	PF13465.1	zf-H2C2_2	Zinc-finger double domain
NCU09846	hypothetical protein	PF02891.15	zf-MIZ	MIZ/SP-RING zinc finger
NCU06213	MIZ zinc finger protein	PF02891.15	zf-MIZ	MIZ/SP-RING zinc finger
NCU03273	NF-X1 finger transcription factor	PF01422.12	zf-NF-X1	NF-X1 type zinc finger
NCU16898	hypothetical protein	PF00172.13	Zn_clus	Fungal Zn(2)-Cys(6) binuclear cluster domain
NCU16793	C6 transcription factor	PF00172.13	Zn_clus	Fungal Zn(2)-Cys(6) binuclear cluster domain
NCU16667	hypothetical protein	PF00172.13	Zn_clus	Fungal Zn(2)-Cys(6) binuclear cluster domain
NCU16599	C6 zinc finger domain-containing protein	PF00172.13	Zn_clus	Fungal Zn(2)-Cys(6) binuclear cluster domain
NCU16491	fungal specific transcription factor domain-containing protein	PF00172.13	Zn_clus	Fungal Zn(2)-Cys(6) binuclear cluster domain
NCU12126	hypothetical protein	PF00172.13	Zn_clus	Fungal Zn(2)-Cys(6) binuclear cluster domain
NCU10697	hypothetical protein	PF00172.13	Zn_clus	Fungal Zn(2)-Cys(6) binuclear cluster domain
NCU10597	hypothetical protein	PF00172.13	Zn_clus	Fungal Zn(2)-Cys(6) binuclear cluster domain
NCU10258	hypothetical protein	PF00172.13	Zn_clus	Fungal Zn(2)-Cys(6) binuclear cluster domain
NCU10080	hypothetical protein	PF00172.13	Zn_clus	Fungal Zn(2)-Cys(6) binuclear cluster domain
NCU09974	fungal specific transcription factor domain-containing protein	PF00172.13	Zn_clus	Fungal Zn(2)-Cys(6) binuclear cluster domain
NCU09804	C6 transcription factor	PF00172.13	Zn_clus	Fungal Zn(2)-Cys(6) binuclear cluster domain
NCU09739	all development altered-7	PF00172.13	Zn_clus	Fungal Zn(2)-Cys(6) binuclear cluster domain
NCU09615	hypothetical protein	PF00172.13	Zn_clus	Fungal Zn(2)-Cys(6) binuclear cluster domain
NCU09549	C6 zinc finger domain-containing protein	PF00172.13	Zn_clus	Fungal Zn(2)-Cys(6) binuclear cluster domain
NCU09529	hypothetical protein	PF00172.13	Zn_clus	Fungal Zn(2)-Cys(6) binuclear cluster domain
NCU09214	hypothetical protein	PF00172.13	Zn_clus	Fungal Zn(2)-Cys(6) binuclear cluster domain
NCU09205	nitrate assimilation regulatory protein nirA	PF00172.13	Zn_clus	Fungal Zn(2)-Cys(6) binuclear cluster domain
NCU09033	C6 transcription factor	PF00172.13	Zn_clus	Fungal Zn(2)-Cys(6) binuclear cluster domain
NCU08899	hypothetical protein	PF00172.13	Zn_clus	Fungal Zn(2)-Cys(6) binuclear cluster domain
NCU08857	hypothetical protein	PF00172.13	Zn_clus	Fungal Zn(2)-Cys(6) binuclear cluster domain
NCU08848	hypothetical protein	PF00172.13	Zn_clus	Fungal Zn(2)-Cys(6) binuclear cluster domain
NCU08726	fluffy	PF00172.13	Zn_clus	Fungal Zn(2)-Cys(6) binuclear cluster domain
NCU08652	hypothetical protein	PF00172.13	Zn_clus	Fungal Zn(2)-Cys(6) binuclear cluster domain
NCU08651	zinc binuclear cluster-type protein	PF00172.13	Zn_clus	Fungal Zn(2)-Cys(6) binuclear cluster domain
NCU08594	hypothetical protein	PF00172.13	Zn_clus	Fungal Zn(2)-Cys(6) binuclear cluster domain
NCU08527	hypothetical protein	PF00172.13	Zn_clus	Fungal Zn(2)-Cys(6) binuclear cluster domain
NCU08443	hypothetical protein	PF00172.13	Zn_clus	Fungal Zn(2)-Cys(6) binuclear cluster domain
NCU08307	hypothetical protein	PF00172.13	Zn_clus	Fungal Zn(2)-Cys(6) binuclear cluster domain
NCU08294	nitrate nonutilizer-4	PF00172.13	Zn_clus	Fungal Zn(2)-Cys(6) binuclear cluster domain
NCU08289	hypothetical protein	PF00172.13	Zn_clus	Fungal Zn(2)-Cys(6) binuclear cluster domain
NCU08136	hypothetical protein	PF00172.13	Zn_clus	Fungal Zn(2)-Cys(6) binuclear cluster domain
NCU08063	hypothetical protein	PF00172.13	Zn_clus	Fungal Zn(2)-Cys(6) binuclear cluster domain
NCU08049	hypothetical protein	PF00172.13	Zn_clus	Fungal Zn(2)-Cys(6) binuclear cluster domain
NCU08042	fungal specific transcription factor domain-containing protein	PF00172.13	Zn_clus	Fungal Zn(2)-Cys(6) binuclear cluster domain
NCU08000	cutinase transcription factor 1 alpha	PF00172.13	Zn_clus	Fungal Zn(2)-Cys(6) binuclear cluster domain
NCU07945	fungal specific transcription factor	PF00172.13	Zn_clus	Fungal Zn(2)-Cys(6) binuclear cluster domain
NCU07788	fungal specific transcription factor	PF00172.13	Zn_clus	Fungal Zn(2)-Cys(6) binuclear cluster domain
NCU07705	C6 finger domain-containing protein	PF00172.13	Zn_clus	Fungal Zn(2)-Cys(6) binuclear cluster domain
NCU07675	hypothetical protein	PF00172.13	Zn_clus	Fungal Zn(2)-Cys(6) binuclear cluster domain
NCU07669	purine utilization positive regulator	PF00172.13	Zn_clus	Fungal Zn(2)-Cys(6) binuclear cluster domain
NCU07575	hypothetical protein	PF00172.13	Zn_clus	Fungal Zn(2)-Cys(6) binuclear cluster domain
NCU07535	short aerial hyphae-3	PF00172.13	Zn_clus	Fungal Zn(2)-Cys(6) binuclear cluster domain
NCU07392	transcriptional regulatory protein Pro-1	PF00172.13	Zn_clus	Fungal Zn(2)-Cys(6) binuclear cluster domain
NCU07374	hypothetical protein	PF00172.13	Zn_clus	Fungal Zn(2)-Cys(6) binuclear cluster domain
NCU07139	hypothetical protein	PF00172.13	Zn_clus	Fungal Zn(2)-Cys(6) binuclear cluster domain
NCU07007	submerged protoperithecia-2	PF00172.13	Zn_clus	Fungal Zn(2)-Cys(6) binuclear cluster domain
NCU06990	hypothetical protein	PF00172.13	Zn_clus	Fungal Zn(2)-Cys(6) binuclear cluster domain
NCU06971	transcriptional activator xlnR	PF00172.13	Zn_clus	Fungal Zn(2)-Cys(6) binuclear cluster domain
NCU06799	fungal specific transcription factor	PF00172.13	Zn_clus	Fungal Zn(2)-Cys(6) binuclear cluster domain
NCU06707	hypothetical protein	PF00172.13	Zn_clus	Fungal Zn(2)-Cys(6) binuclear cluster domain
NCU06656	transcriptional activator protein acu-15	PF00172.13	Zn_clus	Fungal Zn(2)-Cys(6) binuclear cluster domain
NCU06614	hypothetical protein	PF00172.13	Zn_clus	Fungal Zn(2)-Cys(6) binuclear cluster domain
NCU06443	hypothetical protein	PF00172.13	Zn_clus	Fungal Zn(2)-Cys(6) binuclear cluster domain
NCU06407	zinc finger transcription factor 1	PF00172.13	Zn_clus	Fungal Zn(2)-Cys(6) binuclear cluster domain
NCU06068	fungal specific transcription factor	PF00172.13	Zn_clus	Fungal Zn(2)-Cys(6) binuclear cluster domain
NCU06028	quinic acid utilization activator	PF00172.13	Zn_clus	Fungal Zn(2)-Cys(6) binuclear cluster domain
NCU05767	PRO1A C6 Zink-finger protein	PF00172.13	Zn_clus	Fungal Zn(2)-Cys(6) binuclear cluster domain
NCU05733	acriflavine sensitivity control protein acr-2	PF00172.13	Zn_clus	Fungal Zn(2)-Cys(6) binuclear cluster domain
NCU05536	hypothetical protein	PF00172.13	Zn_clus	Fungal Zn(2)-Cys(6) binuclear cluster domain
NCU05414	hypothetical protein	PF00172.13	Zn_clus	Fungal Zn(2)-Cys(6) binuclear cluster domain
NCU05411	pathway-specific nitrogen regulator	PF00172.13	Zn_clus	Fungal Zn(2)-Cys(6) binuclear cluster domain
NCU05383	fungal specific transcription factor	PF00172.13	Zn_clus	Fungal Zn(2)-Cys(6) binuclear cluster domain
NCU05308	Zn(II)2Cys6 transcription factor	PF00172.13	Zn_clus	Fungal Zn(2)-Cys(6) binuclear cluster domain
NCU05294	C6 finger domain-containing protein	PF00172.13	Zn_clus	Fungal Zn(2)-Cys(6) binuclear cluster domain
NCU05208	hypothetical protein	PF00172.13	Zn_clus	Fungal Zn(2)-Cys(6) binuclear cluster domain
NCU05051	colonial-23	PF00172.13	Zn_clus	Fungal Zn(2)-Cys(6) binuclear cluster domain
NCU04960	hypothetical protein	PF00172.13	Zn_clus	Fungal Zn(2)-Cys(6) binuclear cluster domain
NCU04866	all development altered-6	PF00172.13	Zn_clus	Fungal Zn(2)-Cys(6) binuclear cluster domain
NCU04851	hypothetical protein	PF00172.13	Zn_clus	Fungal Zn(2)-Cys(6) binuclear cluster domain
NCU04827	hypothetical protein	PF00172.13	Zn_clus	Fungal Zn(2)-Cys(6) binuclear cluster domain
NCU04671	hypothetical protein	PF00172.13	Zn_clus	Fungal Zn(2)-Cys(6) binuclear cluster domain
NCU04663	hypothetical protein	PF00172.13	Zn_clus	Fungal Zn(2)-Cys(6) binuclear cluster domain
NCU04561	melanization defective-1	PF00172.13	Zn_clus	Fungal Zn(2)-Cys(6) binuclear cluster domain
NCU04390	fungal specific transcription factor	PF00172.13	Zn_clus	Fungal Zn(2)-Cys(6) binuclear cluster domain
NCU04359	hypothetical protein	PF00172.13	Zn_clus	Fungal Zn(2)-Cys(6) binuclear cluster domain
NCU04295	transcription factor	PF00172.13	Zn_clus	Fungal Zn(2)-Cys(6) binuclear cluster domain
NCU04001	female fertility-7	PF00172.13	Zn_clus	Fungal Zn(2)-Cys(6) binuclear cluster domain
NCU03931	all development altered-5	PF00172.13	Zn_clus	Fungal Zn(2)-Cys(6) binuclear cluster domain
NCU03728	hypothetical protein	PF00172.13	Zn_clus	Fungal Zn(2)-Cys(6) binuclear cluster domain
NCU03686	oxidase assembly protein 2	PF00172.13	Zn_clus	Fungal Zn(2)-Cys(6) binuclear cluster domain
NCU03643	cutinase transcription factor 1 beta	PF00172.13	Zn_clus	Fungal Zn(2)-Cys(6) binuclear cluster domain
NCU03489	colonial-21	PF00172.13	Zn_clus	Fungal Zn(2)-Cys(6) binuclear cluster domain
NCU03417	hypothetical protein	PF00172.13	Zn_clus	Fungal Zn(2)-Cys(6) binuclear cluster domain
NCU03352	alternative oxidase-2	PF00172.13	Zn_clus	Fungal Zn(2)-Cys(6) binuclear cluster domain
NCU03320	all development altered-4	PF00172.13	Zn_clus	Fungal Zn(2)-Cys(6) binuclear cluster domain
NCU03120	hypothetical protein	PF00172.13	Zn_clus	Fungal Zn(2)-Cys(6) binuclear cluster domain
NCU03110	hypothetical protein	PF00172.13	Zn_clus	Fungal Zn(2)-Cys(6) binuclear cluster domain
NCU02934	hypothetical protein	PF00172.13	Zn_clus	Fungal Zn(2)-Cys(6) binuclear cluster domain
NCU02896	all development altered-3	PF00172.13	Zn_clus	Fungal Zn(2)-Cys(6) binuclear cluster domain
NCU02853	C2H2 type zinc finger domain-containing protein	PF00172.13	Zn_clus	Fungal Zn(2)-Cys(6) binuclear cluster domain
NCU02787	hypothetical protein	PF00172.13	Zn_clus	Fungal Zn(2)-Cys(6) binuclear cluster domain
NCU02576	C6 finger domain-containing protein	PF00172.13	Zn_clus	Fungal Zn(2)-Cys(6) binuclear cluster domain
NCU02386	hypothetical protein	PF00172.13	Zn_clus	Fungal Zn(2)-Cys(6) binuclear cluster domain
NCU02307	hypothetical protein	PF00172.13	Zn_clus	Fungal Zn(2)-Cys(6) binuclear cluster domain
NCU02214	tall aerial hyphae-2	PF00172.13	Zn_clus	Fungal Zn(2)-Cys(6) binuclear cluster domain
NCU02173	C6 zinc finger protein	PF00172.13	Zn_clus	Fungal Zn(2)-Cys(6) binuclear cluster domain
NCU02142	hypothetical protein	PF00172.13	Zn_clus	Fungal Zn(2)-Cys(6) binuclear cluster domain
NCU02094	vegetative asexual development-2	PF00172.13	Zn_clus	Fungal Zn(2)-Cys(6) binuclear cluster domain
NCU01924	hypothetical protein	PF00172.13	Zn_clus	Fungal Zn(2)-Cys(6) binuclear cluster domain
NCU01478	fungal specific transcription factor domain-containing protein	PF00172.13	Zn_clus	Fungal Zn(2)-Cys(6) binuclear cluster domain
NCU01386	hypothetical protein	PF00172.13	Zn_clus	Fungal Zn(2)-Cys(6) binuclear cluster domain
NCU01209	hypothetical protein	PF00172.13	Zn_clus	Fungal Zn(2)-Cys(6) binuclear cluster domain
NCU01097	hypothetical protein	PF00172.13	Zn_clus	Fungal Zn(2)-Cys(6) binuclear cluster domain
NCU00945	fungal specific transcription factor	PF00172.13	Zn_clus	Fungal Zn(2)-Cys(6) binuclear cluster domain
NCU00445	hypothetical protein	PF00172.13	Zn_clus	Fungal Zn(2)-Cys(6) binuclear cluster domain
NCU00344	hypothetical protein	PF00172.13	Zn_clus	Fungal Zn(2)-Cys(6) binuclear cluster domain
NCU00289	tall aerial hyphae-1	PF00172.13	Zn_clus	Fungal Zn(2)-Cys(6) binuclear cluster domain
NCU00180	hypothetical protein	PF00172.13	Zn_clus	Fungal Zn(2)-Cys(6) binuclear cluster domain
NCU00155	C6 transcription factor	PF00172.13	Zn_clus	Fungal Zn(2)-Cys(6) binuclear cluster domain
NCU00017	hypothetical protein	PF00172.13	Zn_clus	Fungal Zn(2)-Cys(6) binuclear cluster domain
NCU02307	hypothetical protein	PF11951.3	Fungal_trans_2	Fungal specific transcription factor domain
NCU02386	hypothetical protein	PF11951.3	Fungal_trans_2	Fungal specific transcription factor domain
NCU03686	oxidase assembly protein 2	PF11951.3	Fungal_trans_2	Fungal specific transcription factor domain
NCU03728	hypothetical protein	PF11951.3	Fungal_trans_2	Fungal specific transcription factor domain
NCU04671	hypothetical protein	PF11951.3	Fungal_trans_2	Fungal specific transcription factor domain
NCU05294	C6 finger domain-containing protein	PF11951.3	Fungal_trans_2	Fungal specific transcription factor domain
NCU05414	hypothetical protein	PF11951.3	Fungal_trans_2	Fungal specific transcription factor domain
NCU05733	acriflavine sensitivity control protein acr-2	PF11951.3	Fungal_trans_2	Fungal specific transcription factor domain
NCU05767	PRO1A C6 Zink-finger protein	PF11951.3	Fungal_trans_2	Fungal specific transcription factor domain
NCU06614	hypothetical protein	PF11951.3	Fungal_trans_2	Fungal specific transcription factor domain
NCU07392	transcriptional regulatory protein Pro-1	PF11951.3	Fungal_trans_2	Fungal specific transcription factor domain
NCU07675	hypothetical protein	PF11951.3	Fungal_trans_2	Fungal specific transcription factor domain
NCU08594	hypothetical protein	PF11951.3	Fungal_trans_2	Fungal specific transcription factor domain
NCU09529	hypothetical protein	PF11951.3	Fungal_trans_2	Fungal specific transcription factor domain
NCU09615	hypothetical protein	PF11951.3	Fungal_trans_2	Fungal specific transcription factor domain
NCU16599	C6 zinc finger domain-containing protein	PF11951.3	Fungal_trans_2	Fungal specific transcription factor domain
NCU03245	hypothetical protein	PF09341.5	Pcc1	Transcription factor Pcc1
NCU09686	clock-controlled gene-8	PF08618.5	Opi1	Transcription factor Opi1
NCU03905	hypothetical protein	PF08601.5	PAP1	Transcription factor PAP1
NCU04787	bfr-2	PF08164.7	TRAUB	Apoptosis-antagonizing transcription factor, C-terminal
NCU02017	CBF/NF-Y family transcription factor	PF00808.18	CBFD_NFYB_HMF	Histone-like transcription factor (CBF/NF-Y) and archaeal histone
NCU00097	hypothetical protein	PF05920.6	Homeobox_KN	Homeobox KN domain
NCU05257	homeobox and C2H2 transcription factor	PF05920.6	Homeobox_KN	Homeobox KN domain

## Sheet: p3
		UP_Regulated_TFs_In_Mild_ER_Stress_Condition_[17]
	Locus	Gene Product Names	Pfam_name
	NCU01924	hypothetical protein	Zn_clus
	NCU03686	oxidase assembly protein 2	Zn_clus
	NCU02307	hypothetical protein	Zn_clus
	NCU02576	C6 finger domain-containing protein	Zn_clus
	NCU04390	fungal specific transcription factor	Zn_clus
	NCU00289	TAH-1	Zn_clus
	NCU03699	zinc finger containing protein	zf-C2H2
	NCU05064	C2H2 transcription factor	zf-C2H2
	NCU03043	C2H2 finger domain-containing protein FlbC	zf-C2H2
	NCU08807	DNA-binding protein cre-1	zf-C2H2
	NCU09333	zinc finger transcription factor ace1	zf-C2H2
	NCU10006	hypothetical protein	zf-C2H2
	NCU00054	hypothetical protein	Fungal_trans
	NCU01386	hypothetical protein	Fungal_trans
	NCU08634	hypothetical protein	Fork_head
	NCU01856	transcriptional activator hac1	bZIP_2
	NCU00499	all development altered-1	bZIP_1
		DOWN_Regulated_TFs_In_Mild_ER_Stress_Condition_[1]
	Locus	Gene Product Names	Pfam_name
	NCU09549	C6 zinc finger domain-containing protein	Zn_clus
		UP_Regulated_TFs_In_Acute_ER_Stress_Condition_[19]
	Locus	Gene Product Names	Pfam_name
	NCU02307	hypothetical protein	Zn_clus
	NCU12126	hypothetical protein	Zn_clus
	NCU02142	hypothetical protein	Zn_clus
	NCU00017	hypothetical protein	Zn_clus
	NCU02386	hypothetical protein	Zn_clus
	NCU00180	hypothetical protein	Zn_clus
	NCU04619	hypothetical protein	zf-C2H2
	NCU08807	DNA-binding protein cre-1	zf-C2H2
	NCU09333	zinc finger transcription factor ace1	zf-C2H2
	NCU01629	hypothetical protein	zf-C2H2
	NCU01640	C2H2 transcription factor	zf-C2H2
	NCU01422	multiprotein-bridging factor 1	HTH_3
	NCU02413	transcription factor prr1	HSF_DNA-bind
	NCU02724	HLH transcription factor	HLH
	NCU08184	hypothetical protein	HLH
	NCU06095	CP2 transcription factor	CP2
	NCU03905	hypothetical protein	bZIP_1
	NCU04050	cross-pathway control protein 1	bZIP_1
	NCU04058	hypothetical protein	bZIP_1
		DOWN_Regulated_TFs_In_Acute_ER_Stress_Condition_[6]
	Locus	Gene Product Names	Pfam_name
	NCU08923	zinc knuckle domain-containing protein	zf-CCHC
	NCU07430	MADS box protein	SRF-TF
	NCU04848	hypothetical protein	zf-C2H2
	NCU08042	fungal specific transcription factor domain-containing protein	Zn_clus
	NCU06971	transcriptional activator xlnR	Zn_clus
	NCU09549	C6 zinc finger domain-containing protein	Zn_clus

## Sheet: p4
		Up_Regulated_TFs_In_Response_To_Avicel_When_Compared_With_No_Carbon_Control_[10]
	Locus	Gene Product Names	Pfam_name
	NCU08042	fungal specific transcription factor domain-containing protein	Zn_clus
	NCU10697	hypothetical protein	Zn_clus
	NCU07705	C6 finger domain-containing protein	Zn_clus
	NCU06971	transcriptional activator xlnR	Zn_clus
	NCU16599	C6 zinc finger domain-containing protein	Zn_clus
	NCU10080	hypothetical protein	Zn_clus
	NCU01386	hypothetical protein	Zn_clus
	NCU03725	VIB-1	NDT80_PhoG
	NCU05970	hypothetical protein	HLH
	NCU01856	transcriptional activator hac1	bZIP_2
		Down_Regulated_TFs_In_Response_To_Avicel_When_Compared_With_No_Carbon_Control_[15]
	Locus	Gene Product Names	Pfam_name
	NCU05767	PRO1A C6 Zink-finger protein	Zn_clus
	NCU04866	ADA-6	Zn_clus
	NCU03417	hypothetical protein	Zn_clus
	NCU03643	cutinase transcription factor 1 beta	Zn_clus
	NCU08726	fluffy	Zn_clus
	NCU03352	alternative oxidase-2	Zn_clus
	NCU04851	hypothetical protein	Zn_clus
	NCU08899	hypothetical protein	Zn_clus
	NCU09739	ADA-7	Zn_clus
	NCU04671	hypothetical protein	Zn_clus
	NCU03043	C2H2 finger domain-containing protein FlbC	zf-C2H2
	NCU05064	C2H2 transcription factor	zf-C2H2
	NCU06503	C2H2 finger domain-containing protein	zf-C2H2
	NCU01459	hypothetical protein	bZIP_1
	NCU00223	bZIP transcription factor	bZIP_1
		Up_Regulated_TFs_In_Response_To_Avicel_When_Compared_With_Sucrose_Control_[86]
	Locus	Gene Product Names	Pfam_name
	NCU08042	fungal specific transcription factor domain-containing protein	Zn_clus
	NCU16599	C6 zinc finger domain-containing protein	Zn_clus
	NCU06971	transcriptional activator xlnR	Zn_clus
	NCU05414	hypothetical protein	Zn_clus
	NCU04295	transcription factor	Zn_clus
	NCU02307	hypothetical protein	Zn_clus
	NCU07705	C6 finger domain-containing protein	Zn_clus
	NCU16491	fungal specific transcription factor domain-containing protein	Zn_clus
	NCU08857	hypothetical protein	Zn_clus
	NCU10697	hypothetical protein	Zn_clus
	NCU09214	hypothetical protein	Zn_clus
	NCU04390	fungal specific transcription factor	Zn_clus
	NCU05411	pathway-specific nitrogen regulator	Zn_clus
	NCU08136	hypothetical protein	Zn_clus
	NCU06656	transcriptional activator protein acu-15	Zn_clus
	NCU08527	hypothetical protein	Zn_clus
	NCU06990	hypothetical protein	Zn_clus
	NCU07945	fungal specific transcription factor	Zn_clus
	NCU10080	hypothetical protein	Zn_clus
	NCU08000	cutinase transcription factor 1 alpha	Zn_clus
	NCU03489	colonial-21	Zn_clus
	NCU00180	hypothetical protein	Zn_clus
	NCU03643	cutinase transcription factor 1 beta	Zn_clus
	NCU02214	tall aerial hyphae-2	Zn_clus
	NCU05308	Zn(II)2Cys6 transcription factor	Zn_clus
	NCU09033	C6 transcription factor	Zn_clus
	NCU02386	hypothetical protein	Zn_clus
	NCU08726	fluffy	Zn_clus
	NCU05383	fungal specific transcription factor	Zn_clus
	NCU06707	hypothetical protein	Zn_clus
	NCU03686	oxidase assembly protein 2	Zn_clus
	NCU16793	C6 transcription factor	Zn_clus
	NCU01386	hypothetical protein	Zn_clus
	NCU06068	fungal specific transcription factor	Zn_clus
	NCU05733	acriflavine sensitivity control protein acr-2	Zn_clus
	NCU01924	hypothetical protein	Zn_clus
	NCU03728	hypothetical protein	Zn_clus
	NCU08848	hypothetical protein	Zn_clus
	NCU07788	fungal specific transcription factor	Zn_clus
	NCU12126	hypothetical protein	Zn_clus
	NCU02853	C2H2 type zinc finger domain-containing protein	zf-H2C2
	NCU06565	hypothetical protein	zf-CCHC
	NCU04848	hypothetical protein	zf-C2H2
	NCU03552	hypothetical protein	zf-C2H2
	NCU02787	hypothetical protein	zf-C2H2
	NCU04179	C2H2 transcription factor	zf-C2H2
	NCU05064	C2H2 transcription factor	zf-C2H2
	NCU06487	hypothetical protein	zf-C2H2
	NCU01122	hypothetical protein	zf-C2H2
	NCU10006	hypothetical protein	zf-C2H2
	NCU05242	C2H2 finger domain-containing protein	zf-C2H2
	NCU02713	conidial separation-1	zf-C2H2
	NCU03043	C2H2 finger domain-containing protein FlbC	zf-C2H2
	NCU05061	hypothetical protein	zf-C2H2
	NCU00694	hypothetical protein	zf-C2H2
	NCU09496	C2H2 transcription factor	zf-C2H2
	NCU00090	pH-response transcription factor pacC/RIM101	zf-C2H2
	NCU06503	C2H2 finger domain-containing protein	zf-C2H2
	NCU07430	MADS box protein	SRF-TF
	NCU03725	VIB-1	NDT80_PhoG
	NCU04729	hypothetical protein	NDT80_PhoG
	NCU01312	regulator of conidiation in Aspergillus-1	Myb_DNA-binding
	NCU05685	hypothetical protein	Myb_DNA-binding
	NCU02991	hypothetical protein	HTH_3
	NCU08512	hypothetical protein	HSF_DNA-bind
	NCU03070	hypothetical protein	Homeobox
	NCU02724	HLH transcription factor	HLH
	NCU03077	hypothetical protein	HLH
	NCU00749	hypothetical protein	HLH
	NCU00902	white collar-2	GATA zinc finger
	NCU06324	hypothetical protein	Fungal_trans
	NCU09641	hypothetical protein	Fungal_trans
	NCU00808	C6 zinc finger domain-containing protein	Fungal_trans
	NCU00054	hypothetical protein	Fungal_trans
	NCU09829	hypothetical protein	Fungal_trans
	NCU02752	C6 transcription factor Prf	Fungal_trans
	NCU08634	hypothetical protein	Fork_head
	NCU06173	hypothetical protein	Fork_head
	NCU06095	grainy-head homolog	CP2
	NCU01856	transcriptional activator hac1	bZIP_2
	NCU00499	all development altered-1	bZIP_1
	NCU04211	hypothetical protein	bZIP_1
	NCU01459	hypothetical protein	bZIP_1
	NCU08055	b-ZIP transcription factor IDI4	bZIP_1
	NCU08744	hypothetical protein	bZIP_1
	NCU00223	bZIP transcription factor	bZIP_1
		Down_Regulated_TFs_In_Response_To_Avicel_When_Compared_With_Sucrose_Control_[10]
	Locus	Gene Product Names	Pfam_name
	NCU08923	zinc knuckle domain-containing protein	zf-CCHC
	NCU00483	hypothetical protein	zf-CCHC
	NCU05285	C2H2 transcription factor RfeC	zf-C2H2
	NCU00038	C2H2 transcription factor	zf-C2H2
	NCU08807	carbon catabolite regulation	zf-C2H2
	NCU04787	bfr-2	TRAUB
	NCU03245	hypothetical protein	Pcc1
	NCU01422	multiprotein-bridging factor 1	HTH_3
	NCU01871	hypothetical protein	HLH
	NCU05970	hypothetical protein	HLH
