# Supplementary material for: Genome-wide analysis of the endoplasmic reticulum stress response during lignocellulase production in Neurospora crassa
Source: Biotechnol Biofuels. 2015 Apr 14;8:66. doi: 10.1186/s13068-015-0248-5 (PMC4399147; doi:10.1186/s13068-015-0248-5)
Supplement: Additional file 9: Table S7. — Genes regulated by the TFs RES-1, RES-2, or RRG-2 in N. crassa. [file 13068_2015_248_MOESM9_ESM.xlsx]

## Sheet: Summary
	p1	Functional catergory of 583 genes whose expression levels up-regulated in Δres-1(NCU03699) in comprison to WT when cells grown on Avicel (Additional file 2:Table S2 p17) .
	p2	Venn diagram identified ESRTs with potential regulation by RES-1 in N.crassa.
	p3	Functional catergory of 76 ESRTs regulated by RES-1 using MIPS FunCat tools (http://mips.helmholtz-muenchen.de/funcatDB/), enriched terms (P value <0.01) were highlighted.
	p4	Functional catergory of 491 genes whose expression levels down-regulated in Δres-2(NCU02724) in comprison to WT when cells grown on Avicel (Additional file 2:Table S2 p15) .
	p5	Venn diagram identified ESRTs with potential regulation by RES-2 in N.crassa.
	p6	Functional catergory of 118 ESRTs regulated by RES-2 using MIPS FunCat tools (http://mips.helmholtz-muenchen.de/funcatDB/), enriched terms (P value <0.01) were highlighted.
	p7	Functional catergory of 102 genes whose expression levels down-regulated in Δrrg-2(NCU02413) in comprison to WT when cells grown on Avicel (Additional file 2:Table S2 p16) .
	p8	Venn diagram identified ESRTs with potential regulation by RRG-2 in N.crassa.
	p9	Functional catergory of 115 ESRTs regulated by RRG-2 using MIPS FunCat tools (http://mips.helmholtz-muenchen.de/funcatDB/), enriched terms (P value <0.01) were highlighted.
	p10	Expression level for genes encode typical cellulases ,hemicellulases and extracellular proteins in N.crassa under control of RES-1,RES-2 and RRG-2.'#####' represents no available information.

## Sheet: p1
The comparison is done to p3_t367110_Neu_crass_v12 containing 10813 annotated genes.
583 out of 583 genes are found:
NCU00010T0 NCU00046T0 NCU00061T0 NCU00078T0 NCU00119T0 NCU00129T0 NCU00175T0 NCU00188T0 NCU00206T0 NCU00263T0 NCU00270T0 NCU00321T0 NCU00355T0 NCU00382T0 NCU00398T0 NCU00401T0 NCU00420T0 NCU00449T0 NCU00499T0 NCU00549T0 NCU00551T0 NCU00631T0 NCU00677T0 NCU00691T0 NCU00715T0 NCU00723T0 NCU00757T0 NCU00782T0 NCU00790T0 NCU00809T0 NCU00810T0 NCU00821T0 NCU00832T0 NCU00836T0 NCU00870T0 NCU00872T0 NCU…
FUNCTIONAL CATEGORY	abs SET	rel SET	genes SET	abs GENOME	rel GENOME	rel SET/rel GENOME	P-VALUE
01 METABOLISM	194	33.2	NCU00549T0 NCU00551T0 NCU00677T0 NCU00691T0 NCU00715T0 NCU00810T0 NCU00821T0 NCU00836T0 NCU00890T0 NCU00911T0 NCU00954T0 NCU01973T0 NCU02009T0 NCU02097T0 NCU02134T0 NCU02583T0 NCU02663T0 NCU02671T0 NCU02850T0 NCU03000T0 NCU03071T0 NCU03127T0 NCU03171T0 NCU07378T0 NCU07404T0 NCU07484T0 NCU08336T0 NCU08356T0 NCU08377T0 NCU09068T0 NCU09244T0 NCU09266T0 NCU09267T0 NCU09315T0 NCU10506T0 NCU16454T0 NCU…	2950	27.2	1.22059	0.000604899
01.01 amino acid metabolism	25	4.28	NCU00677T0 NCU00715T0 NCU00954T0 NCU02663T0 NCU03127T0 NCU09266T0 NCU01744T0 NCU03350T0 NCU00206T0 NCU10387T0 NCU07723T0 NCU01195T0 NCU03593T0 NCU03648T0 NCU04569T0 NCU08924T0 NCU09532T0 NCU04771T0 NCU05977T0 NCU05994T0 NCU07053T0 NCU09783T0 NCU09798T0 NCU02366T0 NCU09024T0	478	4.42	0.968326	1
01.01.03 assimilation of ammonia, metabolism of the glutamate group	5	0.85	NCU01744T0 NCU01195T0 NCU03648T0 NCU04569T0 NCU02366T0	102	0.94	0.904255	1
01.01.03.01 metabolism of glutamine	2	0.34	NCU01195T0 NCU03648T0	20	0.18	1.88889	0.293758
01.01.03.01.01 biosynthesis of glutamine	1	0.17	NCU03648T0	8	0.07	2.42857	0.358242
01.01.03.01.02 degradation of glutamine	2	0.34	NCU01195T0 NCU03648T0	12	0.11	3.09091	0.134034
01.01.03.02 metabolism of glutamate	5	0.85	NCU01744T0 NCU01195T0 NCU03648T0 NCU04569T0 NCU02366T0	57	0.52	1.63462	0.192214
01.01.03.02.01 biosynthesis of glutamate	5	0.85	NCU01744T0 NCU01195T0 NCU03648T0 NCU04569T0 NCU02366T0	39	0.36	2.36111	0.0568195
01.01.03.02.02 degradation of glutamate	2	0.34	NCU01195T0 NCU03648T0	16	0.14	2.42857	0.212322
01.01.03.03 metabolism of proline	1	0.17	NCU01195T0	13	0.12	1.41667	0.5137
01.01.03.03.02 degradation of proline	1	0.17	NCU01195T0	7	0.06	2.83333	0.321644
01.01.03.05 metabolism of arginine	1	0.17	NCU01195T0	39	0.36	0.472222	1
01.01.03.05.02 degradation of arginine	1	0.17	NCU01195T0	12	0.11	1.54545	0.485954
01.01.05 metabolism of urea cycle, creatine and polyamines	5	0.85	NCU03127T0 NCU10387T0 NCU09532T0 NCU05977T0 NCU07053T0	41	0.37	2.2973	0.067834
01.01.05.01 metabolism of polyamines	2	0.34	NCU10387T0 NCU07053T0	17	0.15	2.26667	0.232588
01.01.05.01.02 degradation of polyamines	1	0.17	NCU07053T0	7	0.06	2.83333	0.321644
01.01.05.03 metabolism of urea (urea cycle)	3	0.51	NCU03127T0 NCU09532T0 NCU05977T0	22	0.2	2.55	0.112355
01.01.06 metabolism of the aspartate family	4	0.68	NCU02663T0 NCU09532T0 NCU04771T0 NCU05977T0	106	0.98	0.693878	1
01.01.06.06 metabolism of lysine	4	0.68	NCU02663T0 NCU09532T0 NCU04771T0 NCU05977T0	34	0.31	2.19355	0.108372
01.01.06.06.01 biosynthesis of lysine	2	0.34	NCU09532T0 NCU05977T0	17	0.15	2.26667	0.232588
01.01.06.06.01.01 diaminopimelic acid pathway	2	0.34	NCU09532T0 NCU05977T0	6	0.05	6.8	0.0376612
01.01.06.06.02 degradation of lysine	2	0.34	NCU02663T0 NCU04771T0	14	0.12	2.83333	0.172435
01.01.09 metabolism of the cysteine - aromatic group	10	1.71	NCU00677T0 NCU00715T0 NCU00954T0 NCU00206T0 NCU07723T0 NCU03593T0 NCU04771T0 NCU09783T0 NCU09798T0 NCU09024T0	179	1.65	1.03636	0.500713
01.01.09.01 metabolism of glycine	4	0.68	NCU00206T0 NCU04771T0 NCU09798T0 NCU09024T0	27	0.24	2.83333	0.0548125
01.01.09.01.01 biosynthesis of glycine	4	0.68	NCU00206T0 NCU04771T0 NCU09798T0 NCU09024T0	18	0.16	4.25	0.0139756
01.01.09.02 metabolism of serine	2	0.34	NCU00954T0 NCU09783T0	37	0.34	1	0.600547
01.01.09.02.01 biosynthesis of serine	1	0.17	NCU09783T0	18	0.16	1.0625	0.631549
01.01.09.04 metabolism of phenylalanine	3	0.51	NCU00677T0 NCU00715T0 NCU07723T0	46	0.42	1.21429	0.454744
01.01.09.04.01 biosynthesis of phenylalanine	2	0.34	NCU00677T0 NCU00715T0	23	0.21	1.61905	0.354225
01.01.09.04.02 degradation of phenylalanine	1	0.17	NCU00677T0	23	0.21	0.809524	1
01.01.09.05 metabolism of tyrosine	1	0.17	NCU07723T0	43	0.39	0.435897	1
01.01.09.07 metabolism of histidine	1	0.17	NCU03593T0	22	0.2	0.85	1
01.01.09.07.01 biosynthesis of histidine	1	0.17	NCU03593T0	19	0.17	1	1
01.01.11 metabolism of the pyruvate family (alanine, isoleucine, leucine, valine) and D-alanine	2	0.34	NCU09266T0 NCU08924T0	53	0.49	0.693878	1
01.01.11.04 metabolism of leucine	1	0.17	NCU08924T0	30	0.27	0.62963	1
01.01.11.04.01 biosynthesis of leucine	1	0.17	NCU08924T0	20	0.18	0.944444	1
01.01.11.04.02 degradation of leucine	1	0.17	NCU08924T0	18	0.16	1.0625	0.631549
01.01.13 regulation of amino acid metabolism	1	0.17	NCU05994T0	43	0.39	0.435897	1
01.02 nitrogen, sulfur and selenium metabolism	17	2.91	NCU03127T0 NCU03171T0 NCU08356T0 NCU09068T0 NCU01744T0 NCU05411T0 NCU09621T0 NCU09758T0 NCU09169T0 NCU10387T0 NCU01195T0 NCU07175T0 NCU03949T0 NCU04720T0 NCU05994T0 NCU06043T0 NCU10015T0	220	2.03	1.4335	0.085849
01.02.02 nitrogen metabolism	1	0.17	NCU03127T0	47	0.43	0.395349	1
01.02.02.09 catabolism of nitrogenous compounds	1	0.17	NCU03127T0	22	0.2	0.85	1
01.02.02.09.01 urea catabolism (not urea cycle)	1	0.17	NCU03127T0	6	0.05	3.4	0.282962
01.02.07 regulation of nitrogen, sulfur and selenium metabolism	5	0.85	NCU09068T0 NCU05411T0 NCU09758T0 NCU09169T0 NCU05994T0	49	0.45	1.88889	0.122577
01.02.07.01 regulation of nitrogen metabolism	2	0.34	NCU09068T0 NCU09169T0	14	0.12	2.83333	0.172435
01.03 nucleotide/nucleoside/nucleobase metabolism	13	2.22	NCU02134T0 NCU08377T0 NCU01642T0 NCU03350T0 NCU03488T0 NCU08435T0 NCU09621T0 NCU09758T0 NCU07669T0 NCU01197T0 NCU03593T0 NCU05994T0 NCU06043T0	435	4.02	0.552239	1
01.03.01 purin nucleotide/nucleoside/nucleobase metabolism	5	0.85	NCU03350T0 NCU03488T0 NCU08435T0 NCU09621T0 NCU03593T0	151	1.39	0.611511	1
01.03.01.01 purine nucleotide /nucleoside/nucleobase catabolism	1	0.17	NCU03350T0	11	0.1	1.7	0.456627
01.03.01.01.03 xanthine catabolism	1	0.17	NCU03350T0	6	0.05	3.4	0.282962
01.03.01.03 purine nucleotide/nucleoside/nucleobase anabolism	1	0.17	NCU03593T0	38	0.35	0.485714	1
01.03.04 pyrimidine nucleotide/nucleoside/nucleobase metabolism	2	0.34	NCU03488T0 NCU07669T0	90	0.83	0.409639	1
01.03.04.03 pyrimidine nucleotide/nucleoside/nucleobase anabolism	2	0.34	NCU03488T0 NCU07669T0	26	0.24	1.41667	0.412771
01.03.10 metabolism of cyclic and unusual nucleotides	2	0.34	NCU08377T0 NCU01642T0	28	0.25	1.36	0.45031
01.03.13 regulation of nucleotide/nucleoside/nucleobase metabolism	5	0.85	NCU01642T0 NCU09758T0 NCU07669T0 NCU03593T0 NCU05994T0	19	0.17	5	0.00276866
01.03.16 polynucleotide degradation	3	0.51	NCU02134T0 NCU01197T0 NCU06043T0	125	1.15	0.443478	1
01.03.16.01 RNA degradation	1	0.17	NCU01197T0	79	0.73	0.232877	1
01.03.16.03 DNA degradation	1	0.17	NCU06043T0	15	0.13	1.30769	0.564788
01.04 phosphate metabolism	24	4.11	NCU00551T0 NCU03071T0 NCU07378T0 NCU09315T0 NCU03523T0 NCU05364T0 NCU00188T0 NCU06419T0 NCU08779T0 NCU10397T0 NCU04400T0 NCU06330T0 NCU06351T0 NCU07027T0 NCU07276T0 NCU08643T0 NCU08687T0 NCU01335T0 NCU01431T0 NCU03593T0 NCU03725T0 NCU03779T0 NCU04728T0 NCU06005T0	620	5.73	0.717277	1
01.04.04 regulation of phosphate metabolism	3	0.51	NCU09315T0 NCU08779T0 NCU03593T0	35	0.32	1.59375	0.291788
01.05 C-compound and carbohydrate metabolism	113	19.3	NCU00677T0 NCU00715T0 NCU00810T0 NCU00836T0 NCU00890T0 NCU00911T0 NCU00954T0 NCU02097T0 NCU02583T0 NCU02671T0 NCU02850T0 NCU03000T0 NCU07404T0 NCU07484T0 NCU08336T0 NCU09266T0 NCU09267T0 NCU16454T0 NCU01509T0 NCU01839T0 NCU03328T0 NCU03415T0 NCU03488T0 NCU03523T0 NCU06850T0 NCU08516T0 NCU09491T0 NCU09621T0 NCU09758T0 NCU00206T0 NCU00449T0 NCU06211T0 NCU06417T0 NCU08760T0 NCU08779T0 NCU08784T0 NCU…	1167	10.7	1.80374	1.94295e-10
01.05.02 sugar, glucoside, polyol and carboxylate metabolism	35	6	NCU00810T0 NCU00836T0 NCU00890T0 NCU02097T0 NCU02583T0 NCU03000T0 NCU07404T0 NCU07484T0 NCU08336T0 NCU03328T0 NCU03488T0 NCU03523T0 NCU08516T0 NCU06211T0 NCU08760T0 NCU09170T0 NCU04395T0 NCU04510T0 NCU04952T0 NCU06326T0 NCU06961T0 NCU07027T0 NCU07035T0 NCU07326T0 NCU08687T0 NCU01233T0 NCU08856T0 NCU04013T0 NCU04728T0 NCU05577T0 NCU05956T0 NCU07067T0 NCU02366T0 NCU08131T0 NCU08398T0	265	2.45	2.44898	7.48381e-07
01.05.02.04 sugar, glucoside, polyol and carboxylate anabolism	6	1.02	NCU02097T0 NCU03523T0 NCU06211T0 NCU08687T0 NCU04728T0 NCU02366T0	87	0.8	1.275	0.328133
01.05.02.07 sugar, glucoside, polyol and carboxylate catabolism	26	4.45	NCU00810T0 NCU00836T0 NCU00890T0 NCU02097T0 NCU03000T0 NCU07404T0 NCU08336T0 NCU03328T0 NCU03523T0 NCU06211T0 NCU08760T0 NCU09170T0 NCU04510T0 NCU04952T0 NCU06326T0 NCU06961T0 NCU07326T0 NCU08687T0 NCU01233T0 NCU08856T0 NCU04013T0 NCU04728T0 NCU05577T0 NCU05956T0 NCU02366T0 NCU08131T0	191	1.76	2.52841	1.16089e-05
01.05.03 polysaccharide metabolism	38	6.51	NCU00810T0 NCU00836T0 NCU00890T0 NCU00911T0 NCU02583T0 NCU03000T0 NCU07404T0 NCU07484T0 NCU09267T0 NCU03328T0 NCU06850T0 NCU09491T0 NCU00206T0 NCU00449T0 NCU08760T0 NCU08779T0 NCU11405T0 NCU04350T0 NCU04854T0 NCU04870T0 NCU04952T0 NCU06326T0 NCU06961T0 NCU07027T0 NCU07035T0 NCU09664T0 NCU09923T0 NCU04850T0 NCU05057T0 NCU05104T0 NCU05121T0 NCU05577T0 NCU05956T0 NCU07067T0 NCU05751T0 NCU05789T0 NCU…	251	2.32	2.80603	6.10776e-09
01.05.03.01 glycogen metabolism	3	0.51	NCU02583T0 NCU08779T0 NCU07027T0	15	0.13	3.92308	0.0436904
01.05.03.01.07 glycogen catabolism	1	0.17	NCU02583T0	3	0.02	8.5	0.153199
01.05.03.03 chitin metabolism	3	0.51	NCU07484T0 NCU04350T0 NCU07035T0	24	0.22	2.31818	0.136681
01.05.03.03.04 chitin anabolism	1	0.17	NCU04350T0	19	0.17	1	1
01.05.03.03.07 chitin catabolism	2	0.34	NCU07484T0 NCU07035T0	5	0.04	8.5	0.0260271
01.05.05 C-1 compound metabolism	2	0.34	NCU00954T0 NCU01839T0	24	0.22	1.54545	0.374002
01.05.05.07 C-1 compound catabolism	2	0.34	NCU00954T0 NCU01839T0	16	0.14	2.42857	0.212322
01.05.06 C-2 compound and organic acid metabolism	4	0.68	NCU00715T0 NCU03415T0 NCU01417T0 NCU07053T0	28	0.25	2.72	0.0613334
01.05.06.07 C-2 compound and organic acid catabolism	4	0.68	NCU00715T0 NCU03415T0 NCU01417T0 NCU07053T0	24	0.22	3.09091	0.037637
01.05.07 C-3 compound metabolism	3	0.51	NCU04400T0 NCU03779T0 NCU06005T0	7	0.06	8.5	0.00463518
01.05.09 aminosaccharide metabolism	2	0.34	NCU04350T0 NCU04728T0	45	0.41	0.829268	1
01.05.09.04 aminosaccharide anabolism	1	0.17	NCU04350T0	24	0.22	0.772727	1
01.05.09.07 aminosaccharide catabolism	1	0.17	NCU04728T0	19	0.17	1	1
01.05.10 aliphatic hydrocarbon metabolism	1	0.17	NCU03949T0	4	0.03	5.66667	0.198868
01.05.10.07 aliphatic hydrocarbon catabolism	1	0.17	NCU03949T0	4	0.03	5.66667	0.198868
01.05.11 aromate metabolism	2	0.34	NCU00954T0 NCU06153T0	54	0.49	0.693878	1
01.05.11.07 aromate catabolism	1	0.17	NCU06153T0	42	0.38	0.447368	1
01.05.11.07.01 aerobic aromate catabolism	1	0.17	NCU06153T0	41	0.37	0.459459	1
01.05.13 transfer of activated C-1 groups	1	0.17	NCU05078T0	80	0.73	0.232877	1
01.05.13.01 S-adenosyl-methionine - homocysteine cycle	1	0.17	NCU05078T0	33	0.3	0.566667	1
01.05.25 regulation of C-compound and carbohydrate metabolism	12	2.05	NCU02671T0 NCU09758T0 NCU08779T0 NCU08000T0 NCU08687T0 NCU03795T0 NCU04295T0 NCU06656T0 NCU04728T0 NCU04848T0 NCU06043T0 NCU06138T0	196	1.81	1.1326	0.367254
01.06 lipid, fatty acid and isoprenoid metabolism	41	7.03	NCU00715T0 NCU00954T0 NCU08356T0 NCU09244T0 NCU09267T0 NCU10506T0 NCU16454T0 NCU01722T0 NCU01839T0 NCU03415T0 NCU06850T0 NCU08418T0 NCU00129T0 NCU08535T0 NCU08785T0 NCU08977T0 NCU10397T0 NCU04395T0 NCU04400T0 NCU04930T0 NCU09646T0 NCU01092T0 NCU01417T0 NCU03686T0 NCU03693T0 NCU03779T0 NCU07224T0 NCU08924T0 NCU11278T0 NCU16942T0 NCU03949T0 NCU04013T0 NCU04721T0 NCU05999T0 NCU06005T0 NCU07053T0 NCU…	606	5.6	1.25536	0.0769851
01.06.02 membrane lipid metabolism	4	0.68	NCU09244T0 NCU04395T0 NCU03693T0 NCU06005T0	138	1.27	0.535433	1
01.06.02.01 phospholipid metabolism	2	0.34	NCU09244T0 NCU06005T0	104	0.96	0.354167	1
01.06.02.02 glycolipid metabolism	1	0.17	NCU03693T0	40	0.36	0.472222	1
01.06.02.03 sphingolipid metabolism	1	0.17	NCU04395T0	5	0.04	4.25	0.242078
01.06.05 fatty acid metabolism	7	1.2	NCU09244T0 NCU16454T0 NCU08535T0 NCU09646T0 NCU01092T0 NCU03693T0 NCU08924T0	98	0.9	1.33333	0.276704
01.06.06 isoprenoid metabolism	5	0.85	NCU00715T0 NCU04013T0 NCU05999T0 NCU07053T0 NCU09565T0	105	0.97	0.876289	1
01.06.06.11 tetracyclic and pentacyclic triterpenes (cholesterin, steroids and hopanoids) metabolism	1	0.17	NCU09565T0	80	0.73	0.232877	1
01.06.10 regulation of lipid, fatty acid and isoprenoid metabolism	1	0.17	NCU08535T0	32	0.29	0.586207	1
01.07 metabolism of vitamins, cofactors, and prosthetic groups	12	2.05	NCU00715T0 NCU02850T0 NCU03350T0 NCU06417T0 NCU10387T0 NCU06351T0 NCU07262T0 NCU01417T0 NCU04013T0 NCU04771T0 NCU07053T0 NCU09429T0	262	2.42	0.847107	1
01.07.01 biosynthesis of vitamins, cofactors, and prosthetic groups	3	0.51	NCU00715T0 NCU01417T0 NCU07053T0	166	1.53	0.333333	1
01.07.04 utilization of vitamins, cofactors, and prosthetic groups	1	0.17	NCU06351T0	7	0.06	2.83333	0.321644
01.20 secondary metabolism	59	10.1	NCU00549T0 NCU00677T0 NCU00691T0 NCU00715T0 NCU00821T0 NCU01973T0 NCU02009T0 NCU08356T0 NCU16454T0 NCU01839T0 NCU03350T0 NCU08428T0 NCU09358T0 NCU00206T0 NCU00401T0 NCU06416T0 NCU06417T0 NCU08785T0 NCU10387T0 NCU04510T0 NCU04905T0 NCU04930T0 NCU06305T0 NCU06327T0 NCU06351T0 NCU06583T0 NCU07669T0 NCU07723T0 NCU08000T0 NCU09937T0 NCU01072T0 NCU01132T0 NCU01233T0 NCU03686T0 NCU03693T0 NCU04262T0 NCU…	728	6.73	1.50074	0.000980653
01.20.01 metabolism of primary metabolic sugar derivatives	4	0.68	NCU01072T0 NCU03693T0 NCU04623T0 NCU04001T0	19	0.17	4	0.0169641
01.20.01.05 metabolism of sugar alcohols	1	0.17	NCU03693T0	4	0.03	5.66667	0.198868
01.20.01.07 metabolism of glycosides	1	0.17	NCU04623T0	4	0.03	5.66667	0.198868
01.20.01.09 metabolism of aminoglycoside antibiotics	1	0.17	NCU01072T0	3	0.02	8.5	0.153199
01.20.05 metabolism of acetic acid derivatives	3	0.51	NCU16454T0 NCU07053T0 NCU09783T0	28	0.25	2.04	0.18985
01.20.05.09 metabolism of eicosanoids	1	0.17	NCU16454T0	6	0.05	3.4	0.282962
01.20.17 metabolism of secondary products derived from primary amino acids	7	1.2	NCU00715T0 NCU03350T0 NCU00206T0 NCU01233T0 NCU07053T0 NCU09798T0 NCU09024T0	61	0.56	2.14286	0.0448671
01.20.17.01 metabolism of nonprotein amino acids	2	0.34	NCU00715T0 NCU07053T0	23	0.21	1.61905	0.354225
01.20.17.03 metabolism of amines	4	0.68	NCU03350T0 NCU00206T0 NCU09798T0 NCU09024T0	14	0.12	5.66667	0.005426
01.20.17.09 metabolism of alkaloids	2	0.34	NCU03350T0 NCU01233T0	20	0.18	1.88889	0.293758
01.20.33 metabolism of secondary products derived from L-tryptophan	1	0.17	NCU06417T0	9	0.08	2.125	0.392869
01.20.35 metabolism of secondary products derived from L-phenylalanine and L-tyrosine	1	0.17	NCU00677T0	41	0.37	0.459459	1
01.20.35.01 metabolism of phenylpropanoids	1	0.17	NCU00677T0	39	0.36	0.472222	1
01.20.37 metabolism of peptide derived compounds	4	0.68	NCU00549T0 NCU01839T0 NCU04930T0 NCU04569T0	33	0.3	2.26667	0.0996373
01.20.37.01 metabolism of thioredoxin, glutaredoxin, glutathion	2	0.34	NCU00549T0 NCU04569T0	20	0.18	1.88889	0.293758
01.20.37.05 metabolism of beta-lactams	2	0.34	NCU01839T0 NCU04930T0	12	0.11	3.09091	0.134034
01.20.70 regulation of secondary metabolism	2	0.34	NCU07669T0 NCU06656T0	27	0.24	1.41667	0.431706
01.25 extracellular metabolism	8	1.37	NCU03000T0 NCU09267T0 NCU09491T0 NCU11405T0 NCU04870T0 NCU04721T0 NCU04850T0 NCU09582T0	65	0.6	2.28333	0.0228878
01.25.01 extracellular polysaccharide degradation	5	0.85	NCU03000T0 NCU09267T0 NCU11405T0 NCU04850T0 NCU09582T0	34	0.31	2.74194	0.0341285
01.25.07 extracellular ester compound degradation	2	0.34	NCU09491T0 NCU04870T0	8	0.07	4.85714	0.0654551
01.25.11 extracellular aminosaccharide degradation	1	0.17	NCU04721T0	3	0.02	8.5	0.153199
02 ENERGY	37	6.34	NCU00551T0 NCU00715T0 NCU01957T0 NCU02583T0 NCU02850T0 NCU08336T0 NCU16454T0 NCU03415T0 NCU03523T0 NCU06832T0 NCU08516T0 NCU06211T0 NCU08779T0 NCU11405T0 NCU04510T0 NCU07027T0 NCU07702T0 NCU07723T0 NCU09646T0 NCU09733T0 NCU10107T0 NCU01092T0 NCU01140T0 NCU01195T0 NCU01417T0 NCU06656T0 NCU08924T0 NCU11278T0 NCU04078T0 NCU04720T0 NCU04728T0 NCU05069T0 NCU07053T0 NCU02366T0 NCU06123T0 NCU08398T0 NCU…	529	4.89	1.29652	0.0616324
02.01 glycolysis and gluconeogenesis	7	1.2	NCU03523T0 NCU08516T0 NCU01417T0 NCU06656T0 NCU04728T0 NCU08398T0 NCU09285T0	90	0.83	1.44578	0.211261
02.01.03 regulation of glycolysis and gluconeogenesis	1	0.17	NCU04728T0	24	0.22	0.772727	1
02.07 pentose-phosphate pathway	3	0.51	NCU16454T0 NCU10107T0 NCU06123T0	40	0.36	1.41667	0.366817
02.07.03 pentose-phosphate pathway non oxidative branch	1	0.17	NCU10107T0	4	0.03	5.66667	0.198868
02.10 tricarboxylic-acid pathway (citrate cycle, Krebs cycle, TCA cycle)	6	1.02	NCU08336T0 NCU06211T0 NCU01140T0 NCU01195T0 NCU01417T0 NCU02366T0	59	0.54	1.88889	0.0969564
02.11 electron transport and membrane-associated energy conservation	7	1.2	NCU00715T0 NCU01957T0 NCU08336T0 NCU03415T0 NCU01140T0 NCU11278T0 NCU07053T0	150	1.38	0.869565	1
02.11.05 accessory proteins of electron transport and membrane-associated energy conservation	1	0.17	NCU01140T0	58	0.53	0.320755	1
02.13 respiration	8	1.37	NCU08336T0 NCU03415T0 NCU09733T0 NCU01140T0 NCU11278T0 NCU04720T0 NCU05069T0 NCU07053T0	182	1.68	0.815476	1
02.13.01 anaerobic respiration	1	0.17	NCU04720T0	10	0.09	1.88889	0.425631
02.13.03 aerobic respiration	2	0.34	NCU08336T0 NCU01140T0	112	1.03	0.330097	1
02.16 fermentation	13	2.22	NCU00715T0 NCU02850T0 NCU03415T0 NCU04510T0 NCU07702T0 NCU07723T0 NCU01092T0 NCU11278T0 NCU04078T0 NCU07053T0 NCU02366T0 NCU06123T0 NCU09285T0	65	0.6	3.7	3.49789e-05
02.16.01 alcohol fermentation	4	0.68	NCU03415T0 NCU04078T0 NCU07053T0 NCU09285T0	28	0.25	2.72	0.0613334
02.16.03 lactate fermentation	2	0.34	NCU11278T0 NCU06123T0	12	0.11	3.09091	0.134034
02.16.03.03 heterofermentative pathway and fermentaton of other saccharides	1	0.17	NCU06123T0	2	0.01	17	0.104931
02.16.09 mixed acid and butanediol fermentation	1	0.17	NCU01092T0	1	0	0	0.0539166
02.16.11 propionate fermentation	1	0.17	NCU02366T0	4	0.03	5.66667	0.198868
02.19 metabolism of energy reserves (e.g. glycogen, trehalose)	4	0.68	NCU02583T0 NCU08779T0 NCU11405T0 NCU07027T0	62	0.57	1.19298	0.431359
02.25 oxidation of fatty acids	2	0.34	NCU09646T0 NCU08924T0	44	0.4	0.85	1
02.45 energy conversion and regeneration	5	0.85	NCU00551T0 NCU00715T0 NCU06832T0 NCU01417T0 NCU07053T0	69	0.63	1.34921	0.314906
02.45.11 conversion to kinetic energy (e.g. movement)	2	0.34	NCU00551T0 NCU06832T0	19	0.17	2	0.273373
10 CELL CYCLE AND DNA PROCESSING	41	7.03	NCU00551T0 NCU00631T0 NCU01973T0 NCU02114T0 NCU02134T0 NCU03043T0 NCU07378T0 NCU08115T0 NCU08377T0 NCU08634T0 NCU16454T0 NCU01722T0 NCU03523T0 NCU05364T0 NCU06774T0 NCU06832T0 NCU08501T0 NCU09758T0 NCU06419T0 NCU07863T0 NCU10397T0 NCU04350T0 NCU04472T0 NCU07002T0 NCU07018T0 NCU09733T0 NCU01197T0 NCU01335T0 NCU01431T0 NCU01459T0 NCU03593T0 NCU03621T0 NCU03795T0 NCU04179T0 NCU08936T0 NCU09847T0 NCU…	1191	11	0.639091	1
10.01 DNA processing	19	3.25	NCU00631T0 NCU01973T0 NCU02134T0 NCU03043T0 NCU08115T0 NCU08634T0 NCU01722T0 NCU03523T0 NCU08501T0 NCU07863T0 NCU04472T0 NCU07002T0 NCU07018T0 NCU01459T0 NCU03593T0 NCU04179T0 NCU04738T0 NCU04786T0 NCU06043T0	634	5.86	0.554608	1
10.01.02 DNA topology	2	0.34	NCU04472T0 NCU04786T0	104	0.96	0.354167	1
10.01.03 DNA synthesis and replication	2	0.34	NCU03523T0 NCU04738T0	163	1.5	0.226667	1
10.01.03.03 ori recognition and priming complex formation	1	0.17	NCU04738T0	24	0.22	0.772727	1
10.01.03.05 extension/ polymerization activity	1	0.17	NCU04738T0	49	0.45	0.377778	1
10.01.05 DNA recombination and DNA repair	5	0.85	NCU00631T0 NCU08115T0 NCU04472T0 NCU07002T0 NCU04786T0	317	2.93	0.290102	1
10.01.05.01 DNA repair	4	0.68	NCU00631T0 NCU08115T0 NCU04472T0 NCU04786T0	264	2.44	0.278689	1
10.01.05.03 DNA recombination	5	0.85	NCU00631T0 NCU08115T0 NCU04472T0 NCU07002T0 NCU04786T0	128	1.18	0.720339	1
10.01.05.03.03 somatic / mitotic recombination	1	0.17	NCU08115T0	21	0.19	0.894737	1
10.01.09 DNA restriction or modification	13	2.22	NCU00631T0 NCU01973T0 NCU02134T0 NCU03043T0 NCU08634T0 NCU01722T0 NCU08501T0 NCU07863T0 NCU07018T0 NCU01459T0 NCU03593T0 NCU04179T0 NCU04786T0	323	2.98	0.744966	1
10.01.09.05 DNA conformation modification (e.g. chromatin)	13	2.22	NCU00631T0 NCU01973T0 NCU02134T0 NCU03043T0 NCU08634T0 NCU01722T0 NCU08501T0 NCU07863T0 NCU07018T0 NCU01459T0 NCU03593T0 NCU04179T0 NCU04786T0	315	2.91	0.762887	1
10.03 cell cycle	27	4.63	NCU00551T0 NCU02114T0 NCU07378T0 NCU08115T0 NCU08377T0 NCU16454T0 NCU03523T0 NCU05364T0 NCU06774T0 NCU06832T0 NCU08501T0 NCU09758T0 NCU06419T0 NCU10397T0 NCU04350T0 NCU09733T0 NCU01197T0 NCU01335T0 NCU01431T0 NCU03621T0 NCU03795T0 NCU08936T0 NCU09847T0 NCU04738T0 NCU06043T0 NCU06122T0 NCU09048T0	800	7.39	0.626522	1
10.03.01 mitotic cell cycle and cell cycle control	17	2.91	NCU00551T0 NCU02114T0 NCU08115T0 NCU08377T0 NCU16454T0 NCU05364T0 NCU06774T0 NCU06832T0 NCU08501T0 NCU09758T0 NCU06419T0 NCU09733T0 NCU01197T0 NCU01335T0 NCU03621T0 NCU03795T0 NCU04738T0	552	5.1	0.570588	1
10.03.01.01 mitotic cell cycle	5	0.85	NCU00551T0 NCU02114T0 NCU06832T0 NCU08501T0 NCU09758T0	233	2.15	0.395349	1
10.03.01.01.01 G1 phase of mitotic cell cycle	1	0.17	NCU09758T0	41	0.37	0.459459	1
10.03.01.01.05 S phase of mitotic cell cycle	1	0.17	NCU02114T0	11	0.1	1.7	0.456627
10.03.01.01.09 G2/M transition of mitotic cell cycle	1	0.17	NCU02114T0	48	0.44	0.386364	1
10.03.01.01.11 M phase	3	0.51	NCU00551T0 NCU06832T0 NCU08501T0	84	0.77	0.662338	1
10.03.01.03 cell cycle checkpoints (checkpoints of morphogenesis, DNA-damage,-replication, mitotic phase and spindle)	1	0.17	NCU08115T0	88	0.81	0.209877	1
10.03.02 meiosis	5	0.85	NCU07378T0 NCU08377T0 NCU09758T0 NCU08936T0 NCU06043T0	135	1.24	0.685484	1
10.03.03 cytokinesis (cell division) /septum formation and hydrolysis	9	1.54	NCU00551T0 NCU03523T0 NCU10397T0 NCU04350T0 NCU01335T0 NCU01431T0 NCU03795T0 NCU09847T0 NCU09048T0	201	1.85	0.832432	1
10.03.04 nuclear and chromosomal cycle	3	0.51	NCU00551T0 NCU08501T0 NCU03621T0	123	1.13	0.451327	1
10.03.04.07 nuclear division	1	0.17	NCU08501T0	9	0.08	2.125	0.392869
10.03.04.09 nuclear migration	2	0.34	NCU00551T0 NCU03621T0	25	0.23	1.47826	0.393527
10.03.05 cell cycle dependent cytoskeleton reorganization	2	0.34	NCU01431T0 NCU06122T0	72	0.66	0.515152	1
10.03.05.01 spindle pole body/centrosome and microtubule cycle	1	0.17	NCU01431T0	50	0.46	0.369565	1
10.03.05.03 cell cycle dependent actin filament reorganization	1	0.17	NCU06122T0	21	0.19	0.894737	1
11 TRANSCRIPTION	36	6.17	NCU01973T0 NCU02134T0 NCU02671T0 NCU03043T0 NCU08055T0 NCU08333T0 NCU08634T0 NCU09068T0 NCU09315T0 NCU01722T0 NCU05400T0 NCU05411T0 NCU05417T0 NCU08435T0 NCU08501T0 NCU16511T0 NCU09169T0 NCU04472T0 NCU06990T0 NCU07002T0 NCU07018T0 NCU07669T0 NCU08000T0 NCU08687T0 NCU01197T0 NCU01459T0 NCU03593T0 NCU03686T0 NCU04179T0 NCU04295T0 NCU06656T0 NCU03967T0 NCU04786T0 NCU04848T0 NCU05994T0 NCU09048T0	1225	11.3	0.546018	1
11.02 RNA synthesis	33	5.66	NCU01973T0 NCU02134T0 NCU02671T0 NCU03043T0 NCU08055T0 NCU08333T0 NCU08634T0 NCU09068T0 NCU09315T0 NCU01722T0 NCU05411T0 NCU05417T0 NCU08435T0 NCU08501T0 NCU16511T0 NCU09169T0 NCU04472T0 NCU06990T0 NCU07002T0 NCU07018T0 NCU07669T0 NCU08000T0 NCU08687T0 NCU01459T0 NCU03593T0 NCU03686T0 NCU04179T0 NCU04295T0 NCU06656T0 NCU03967T0 NCU04786T0 NCU04848T0 NCU05994T0	947	8.75	0.646857	1
11.02.03 mRNA synthesis	33	5.66	NCU01973T0 NCU02134T0 NCU02671T0 NCU03043T0 NCU08055T0 NCU08333T0 NCU08634T0 NCU09068T0 NCU09315T0 NCU01722T0 NCU05411T0 NCU05417T0 NCU08435T0 NCU08501T0 NCU16511T0 NCU09169T0 NCU04472T0 NCU06990T0 NCU07002T0 NCU07018T0 NCU07669T0 NCU08000T0 NCU08687T0 NCU01459T0 NCU03593T0 NCU03686T0 NCU04179T0 NCU04295T0 NCU06656T0 NCU03967T0 NCU04786T0 NCU04848T0 NCU05994T0	862	7.97	0.710163	1
11.02.03.01 general transcription activities	9	1.54	NCU09068T0 NCU04472T0 NCU07002T0 NCU01459T0 NCU03686T0 NCU06656T0 NCU04786T0 NCU04848T0 NCU05994T0	190	1.75	0.88	1
11.02.03.01.01 transcription initiation	1	0.17	NCU09068T0	43	0.39	0.435897	1
11.02.03.01.04 transcription elongation	1	0.17	NCU07002T0	31	0.28	0.607143	1
11.02.03.01.07 transcription termination	1	0.17	NCU04786T0	15	0.13	1.30769	0.564788
11.02.03.04 transcriptional control	31	5.31	NCU01973T0 NCU02134T0 NCU02671T0 NCU03043T0 NCU08055T0 NCU08333T0 NCU08634T0 NCU09068T0 NCU09315T0 NCU01722T0 NCU05411T0 NCU05417T0 NCU08435T0 NCU08501T0 NCU16511T0 NCU09169T0 NCU06990T0 NCU07018T0 NCU07669T0 NCU08000T0 NCU08687T0 NCU01459T0 NCU03593T0 NCU03686T0 NCU04179T0 NCU04295T0 NCU06656T0 NCU03967T0 NCU04786T0 NCU04848T0 NCU05994T0	723	6.68	0.79491	1
11.02.03.04.01 transcription activation	10	1.71	NCU03043T0 NCU09068T0 NCU01722T0 NCU07669T0 NCU01459T0 NCU04179T0 NCU04295T0 NCU06656T0 NCU03967T0 NCU05994T0	148	1.36	1.25735	0.276335
11.02.03.04.03 transcription repression	4	0.68	NCU01973T0 NCU09315T0 NCU09169T0 NCU07018T0	95	0.87	0.781609	1
11.04 RNA processing	6	1.02	NCU05400T0 NCU08435T0 NCU04472T0 NCU01197T0 NCU04786T0 NCU09048T0	489	4.52	0.225664	1
11.04.01 rRNA processing	3	0.51	NCU04472T0 NCU01197T0 NCU04786T0	198	1.83	0.278689	1
11.04.03 mRNA processing (splicing, 5^-, 3^-end processing)	5	0.85	NCU05400T0 NCU08435T0 NCU04472T0 NCU04786T0 NCU09048T0	305	2.82	0.301418	1
11.04.03.01 splicing	3	0.51	NCU04472T0 NCU04786T0 NCU09048T0	239	2.21	0.230769	1
11.04.03.05 3^-end processing	1	0.17	NCU05400T0	30	0.27	0.62963	1
11.04.03.11 control of mRNA stability	1	0.17	NCU08435T0	27	0.24	0.708333	1
12 PROTEIN SYNTHESIS	3	0.51	NCU00954T0 NCU07002T0 NCU04730T0	475	4.39	0.116173	1
12.01 ribosome biogenesis	1	0.17	NCU00954T0	284	2.62	0.0648855	1
12.01.01 ribosomal proteins	1	0.17	NCU00954T0	187	1.72	0.0988372	1
12.04 translation	1	0.17	NCU04730T0	245	2.26	0.0752212	1
12.04.01 translation initiation	1	0.17	NCU04730T0	66	0.61	0.278689	1
12.07 translational control	2	0.34	NCU07002T0 NCU04730T0	91	0.84	0.404762	1
14 PROTEIN FATE (folding, modification, destination)	42	7.2	NCU00691T0 NCU00890T0 NCU00939T0 NCU00954T0 NCU01973T0 NCU02057T0 NCU03071T0 NCU03164T0 NCU07378T0 NCU08333T0 NCU08377T0 NCU03523T0 NCU05364T0 NCU08418T0 NCU08501T0 NCU00188T0 NCU00263T0 NCU06419T0 NCU08535T0 NCU08779T0 NCU04430T0 NCU06330T0 NCU07004T0 NCU07018T0 NCU01072T0 NCU01335T0 NCU03795T0 NCU04205T0 NCU04639T0 NCU07169T0 NCU07200T0 NCU07221T0 NCU09670T0 NCU04771T0 NCU04994T0 NCU05078T0 NCU…	1483	13.7	0.525547	1
14.01 protein folding and stabilization	1	0.17	NCU07004T0	136	1.25	0.136	1
14.04 protein targeting, sorting and translocation	5	0.85	NCU08377T0 NCU08535T0 NCU04639T0 NCU07169T0 NCU05837T0	348	3.21	0.264798	1
14.07 protein modification	29	4.97	NCU00691T0 NCU00939T0 NCU00954T0 NCU01973T0 NCU02057T0 NCU03071T0 NCU03164T0 NCU07378T0 NCU08333T0 NCU03523T0 NCU05364T0 NCU08418T0 NCU08501T0 NCU00188T0 NCU00263T0 NCU06419T0 NCU08779T0 NCU04430T0 NCU06330T0 NCU07018T0 NCU01335T0 NCU07221T0 NCU04771T0 NCU04994T0 NCU05078T0 NCU05916T0 NCU05999T0 NCU07067T0 NCU06055T0	874	8.08	0.615099	1
14.07.01 modification with fatty acids (e.g. myristylation, palmitylation, farnesylation)	1	0.17	NCU05999T0	52	0.48	0.354167	1
14.07.02 modification with sugar residues (e.g. glycosylation, deglycosylation)	2	0.34	NCU05916T0 NCU07067T0	84	0.77	0.441558	1
14.07.02.01 O-directed glycosylation, deglycosylation	1	0.17	NCU05916T0	17	0.15	1.13333	0.610517
14.07.03 modification by phosphorylation, dephosphorylation, autophosphorylation	13	2.22	NCU00939T0 NCU02057T0 NCU03071T0 NCU03164T0 NCU07378T0 NCU03523T0 NCU05364T0 NCU00188T0 NCU06419T0 NCU08779T0 NCU06330T0 NCU01335T0 NCU07221T0	295	2.72	0.816176	1
14.07.04 modification by acetylation, deacetylation	1	0.17	NCU07018T0	74	0.68	0.25	1
14.07.05 modification by ubiquitination, deubiquitination	2	0.34	NCU00691T0 NCU08501T0	165	1.52	0.223684	1
14.07.07 modification by ubiquitin-related proteins	1	0.17	NCU07018T0	56	0.51	0.333333	1
14.07.09 posttranslational modification of amino acids (e.g. hydroxylation, methylation)	3	0.51	NCU00954T0 NCU01973T0 NCU05078T0	55	0.5	1.02	0.57563
14.07.11 protein processing (proteolytic)	6	1.02	NCU08333T0 NCU08418T0 NCU00188T0 NCU00263T0 NCU04430T0 NCU04994T0	124	1.14	0.894737	1
14.07.11.01 autoproteolytic processing	1	0.17	NCU00188T0	26	0.24	0.708333	1
14.10 assembly of protein complexes	4	0.68	NCU08501T0 NCU01072T0 NCU03795T0 NCU09048T0	275	2.54	0.267717	1
14.13 protein/peptide degradation	13	2.22	NCU00890T0 NCU08333T0 NCU08418T0 NCU08501T0 NCU00188T0 NCU00263T0 NCU04430T0 NCU04205T0 NCU07200T0 NCU09670T0 NCU04994T0 NCU05078T0 NCU06055T0	408	3.77	0.588859	1
14.13.01 cytoplasmic and nuclear protein degradation	6	1.02	NCU08333T0 NCU08501T0 NCU04430T0 NCU04994T0 NCU05078T0 NCU06055T0	284	2.62	0.389313	1
14.13.01.01 proteasomal degradation (ubiquitin/proteasomal pathway)	1	0.17	NCU08501T0	197	1.82	0.0934066	1
14.13.04 lysosomal and vacuolar protein degradation	4	0.68	NCU08418T0 NCU00188T0 NCU04430T0 NCU06055T0	30	0.27	2.51852	0.0755398
14.13.04.02 vacuolar protein degradation	2	0.34	NCU04430T0 NCU06055T0	11	0.1	3.4	0.115664
16 PROTEIN WITH BINDING FUNCTION OR COFACTOR REQUIREMENT (structural or catalytic)	111	19	NCU00551T0 NCU00691T0 NCU00715T0 NCU00723T0 NCU00954T0 NCU01973T0 NCU02009T0 NCU02020T0 NCU02110T0 NCU02671T0 NCU02850T0 NCU03043T0 NCU03071T0 NCU03127T0 NCU07378T0 NCU07392T0 NCU07484T0 NCU08055T0 NCU08115T0 NCU08333T0 NCU08336T0 NCU08377T0 NCU08634T0 NCU09068T0 NCU09244T0 NCU09266T0 NCU09315T0 NCU10282T0 NCU16454T0 NCU01642T0 NCU01839T0 NCU03350T0 NCU03388T0 NCU03415T0 NCU03523T0 NCU05400T0 NCU…	2973	27.4	0.693431	1
16.01 protein binding	39	6.68	NCU00551T0 NCU00691T0 NCU00723T0 NCU00954T0 NCU01973T0 NCU02850T0 NCU07378T0 NCU08115T0 NCU08377T0 NCU10282T0 NCU16454T0 NCU01642T0 NCU01839T0 NCU03388T0 NCU03523T0 NCU05400T0 NCU06832T0 NCU08418T0 NCU08501T0 NCU08516T0 NCU09492T0 NCU09758T0 NCU04472T0 NCU06330T0 NCU07018T0 NCU08687T0 NCU01072T0 NCU01335T0 NCU01431T0 NCU01459T0 NCU03621T0 NCU03795T0 NCU03967T0 NCU04078T0 NCU04730T0 NCU04786T0 NCU…	1670	15.4	0.433766	1
16.01.01 receptor binding	2	0.34	NCU10282T0 NCU09492T0	24	0.22	1.54545	0.374002
16.03 nucleic acid binding	23	3.94	NCU01973T0 NCU02671T0 NCU03043T0 NCU07392T0 NCU08055T0 NCU08115T0 NCU08634T0 NCU09068T0 NCU09315T0 NCU05400T0 NCU05411T0 NCU06832T0 NCU04472T0 NCU06990T0 NCU01197T0 NCU01459T0 NCU03593T0 NCU04179T0 NCU04295T0 NCU03967T0 NCU04786T0 NCU04848T0 NCU09048T0	824	7.62	0.51706	1
16.03.01 DNA binding	18	3.08	NCU02671T0 NCU03043T0 NCU07392T0 NCU08055T0 NCU08115T0 NCU08634T0 NCU09068T0 NCU09315T0 NCU05411T0 NCU06832T0 NCU06990T0 NCU01459T0 NCU03593T0 NCU04179T0 NCU04295T0 NCU03967T0 NCU04786T0 NCU04848T0	464	4.29	0.717949	1
16.03.03 RNA binding	2	0.34	NCU01197T0 NCU09048T0	343	3.17	0.107256	1
16.05 polysaccharide binding	5	0.85	NCU07484T0 NCU11405T0 NCU07035T0 NCU09664T0 NCU09582T0	30	0.27	3.14815	0.0208276
16.06 motor protein binding	1	0.17	NCU06832T0	24	0.22	0.772727	1
16.07 structural protein binding	3	0.51	NCU00551T0 NCU01072T0 NCU01431T0	66	0.61	0.836066	1
16.09 lipid binding	3	0.51	NCU10282T0 NCU03795T0 NCU09847T0	76	0.7	0.728571	1
16.13 C-compound binding	4	0.68	NCU07484T0 NCU07035T0 NCU07053T0 NCU10732T0	36	0.33	2.06061	0.126819
16.13.01 sugar binding	2	0.34	NCU07484T0 NCU07035T0	22	0.2	1.7	0.334232
16.17 metal binding	33	5.66	NCU00723T0 NCU01973T0 NCU02009T0 NCU02020T0 NCU02110T0 NCU02850T0 NCU03043T0 NCU03071T0 NCU03127T0 NCU07392T0 NCU03350T0 NCU05400T0 NCU09621T0 NCU00010T0 NCU00355T0 NCU08535T0 NCU07262T0 NCU01072T0 NCU01335T0 NCU01459T0 NCU04179T0 NCU04078T0 NCU04720T0 NCU04778T0 NCU04786T0 NCU05512T0 NCU05999T0 NCU07067T0 NCU10344T0 NCU02278T0 NCU06948T0 NCU09285T0 NCU09565T0	713	6.59	0.858877	1
16.17.01 calcium binding	2	0.34	NCU07067T0 NCU06948T0	88	0.81	0.419753	1
16.17.07 magnesium binding	2	0.34	NCU03071T0 NCU01335T0	120	1.1	0.309091	1
16.17.09 heavy metal binding (Cu, Fe, Zn)	26	4.45	NCU00723T0 NCU01973T0 NCU02009T0 NCU02020T0 NCU02110T0 NCU02850T0 NCU03043T0 NCU07392T0 NCU03350T0 NCU05400T0 NCU09621T0 NCU00010T0 NCU00355T0 NCU07262T0 NCU01459T0 NCU04179T0 NCU04078T0 NCU04720T0 NCU04778T0 NCU04786T0 NCU05512T0 NCU05999T0 NCU10344T0 NCU02278T0 NCU09285T0 NCU09565T0	460	4.25	1.04706	0.43038
16.19 nucleotide/nucleoside/nucleobase binding	27	4.63	NCU00551T0 NCU03071T0 NCU07378T0 NCU08115T0 NCU08333T0 NCU09244T0 NCU03523T0 NCU06832T0 NCU08501T0 NCU09492T0 NCU00010T0 NCU00188T0 NCU06419T0 NCU08535T0 NCU04400T0 NCU04472T0 NCU07002T0 NCU07027T0 NCU07276T0 NCU08687T0 NCU01335T0 NCU03779T0 NCU03795T0 NCU04728T0 NCU04786T0 NCU06005T0 NCU09048T0	863	7.98	0.580201	1
16.19.03 ATP binding	21	3.6	NCU00551T0 NCU03071T0 NCU07378T0 NCU08115T0 NCU09244T0 NCU03523T0 NCU06832T0 NCU08501T0 NCU00010T0 NCU00188T0 NCU06419T0 NCU08535T0 NCU04400T0 NCU04472T0 NCU07276T0 NCU08687T0 NCU01335T0 NCU03779T0 NCU04728T0 NCU04786T0 NCU06005T0	635	5.87	0.613288	1
16.19.05 GTP binding	2	0.34	NCU09492T0 NCU03795T0	140	1.29	0.263566	1
16.21 complex cofactor/cosubstrate/vitamine binding	29	4.97	NCU00715T0 NCU02110T0 NCU08336T0 NCU09266T0 NCU16454T0 NCU03350T0 NCU03415T0 NCU00206T0 NCU00355T0 NCU06211T0 NCU08535T0 NCU10387T0 NCU07027T0 NCU01140T0 NCU01195T0 NCU01233T0 NCU08856T0 NCU08924T0 NCU03949T0 NCU04013T0 NCU04078T0 NCU04720T0 NCU07053T0 NCU09783T0 NCU09798T0 NCU10344T0 NCU02366T0 NCU09024T0 NCU09565T0	344	3.18	1.56289	0.0111959
16.21.01 heme binding	4	0.68	NCU02110T0 NCU00355T0 NCU10344T0 NCU09565T0	50	0.46	1.47826	0.282854
16.21.05 FAD/FMN binding	8	1.37	NCU02110T0 NCU00206T0 NCU10387T0 NCU08924T0 NCU03949T0 NCU04720T0 NCU09798T0 NCU09024T0	93	0.86	1.59302	0.128099
16.21.07 NAD/NADP binding	18	3.08	NCU00715T0 NCU02110T0 NCU09266T0 NCU16454T0 NCU03415T0 NCU00206T0 NCU06211T0 NCU10387T0 NCU01140T0 NCU01195T0 NCU01233T0 NCU08856T0 NCU04013T0 NCU04078T0 NCU07053T0 NCU09783T0 NCU09798T0 NCU09024T0	162	1.49	2.06711	0.00278357
16.21.08 Fe/S binding	3	0.51	NCU08336T0 NCU03350T0 NCU02366T0	43	0.39	1.30769	0.411287
16.21.15 biotin binding	1	0.17	NCU08535T0	7	0.06	2.83333	0.321644
16.21.17 pyridoxal phosphate binding	1	0.17	NCU07027T0	44	0.4	0.425	1
18 REGULATION OF METABOLISM AND PROTEIN FUNCTION	21	3.6	NCU00954T0 NCU02114T0 NCU02134T0 NCU03071T0 NCU07378T0 NCU10282T0 NCU01642T0 NCU05364T0 NCU06774T0 NCU09492T0 NCU09758T0 NCU00188T0 NCU08779T0 NCU06330T0 NCU07018T0 NCU01335T0 NCU01459T0 NCU03967T0 NCU02211T0 NCU06122T0 NCU06948T0	588	5.43	0.662983	1
18.01 regulation by	12	2.05	NCU03071T0 NCU07378T0 NCU01642T0 NCU05364T0 NCU00188T0 NCU08779T0 NCU06330T0 NCU07018T0 NCU01335T0 NCU01459T0 NCU06122T0 NCU06948T0	287	2.65	0.773585	1
18.01.01 regulation by modification	8	1.37	NCU03071T0 NCU07378T0 NCU05364T0 NCU00188T0 NCU08779T0 NCU06330T0 NCU07018T0 NCU01335T0	171	1.58	0.867089	1
18.01.07 regulation by binding / dissociation	5	0.85	NCU01642T0 NCU07018T0 NCU01459T0 NCU06122T0 NCU06948T0	122	1.12	0.758929	1
18.02 regulation of protein activity	21	3.6	NCU00954T0 NCU02114T0 NCU02134T0 NCU03071T0 NCU07378T0 NCU10282T0 NCU01642T0 NCU05364T0 NCU06774T0 NCU09492T0 NCU09758T0 NCU00188T0 NCU08779T0 NCU06330T0 NCU07018T0 NCU01335T0 NCU01459T0 NCU03967T0 NCU02211T0 NCU06122T0 NCU06948T0	574	5.3	0.679245	1
18.02.01 enzymatic activity regulation / enzyme regulator	13	2.22	NCU00954T0 NCU02114T0 NCU03071T0 NCU07378T0 NCU01642T0 NCU05364T0 NCU09492T0 NCU08779T0 NCU01335T0 NCU03967T0 NCU02211T0 NCU06122T0 NCU06948T0	369	3.41	0.651026	1
18.02.01.01 enzyme activator	5	0.85	NCU03071T0 NCU01642T0 NCU09492T0 NCU02211T0 NCU06122T0	181	1.67	0.508982	1
18.02.01.01.01 GTPase activator (GAP)	4	0.68	NCU01642T0 NCU09492T0 NCU02211T0 NCU06122T0	64	0.59	1.15254	0.455647
18.02.01.01.05 kinase activator	1	0.17	NCU03071T0	33	0.3	0.566667	1
18.02.01.02 enzyme inhibitor	4	0.68	NCU00954T0 NCU01642T0 NCU05364T0 NCU08779T0	70	0.64	1.0625	0.526128
18.02.01.02.05 kinase inhibitior	1	0.17	NCU05364T0	29	0.26	0.653846	1
18.02.03 guanyl-nucleotide exchange factor (GEF)	4	0.68	NCU10282T0 NCU06774T0 NCU09492T0 NCU09758T0	38	0.35	1.94286	0.146479
18.02.05 regulator of G-protein signalling	3	0.51	NCU01642T0 NCU09758T0 NCU06122T0	33	0.3	1.7	0.261979
18.02.09 regulator of transcription factor	3	0.51	NCU02134T0 NCU07018T0 NCU01459T0	96	0.88	0.579545	1
20 CELLULAR TRANSPORT, TRANSPORT FACILITIES AND TRANSPORT ROUTES	94	16.1	NCU00551T0 NCU00715T0 NCU00782T0 NCU00790T0 NCU00809T0 NCU00821T0 NCU01957T0 NCU02009T0 NCU02020T0 NCU02110T0 NCU02653T0 NCU02988T0 NCU03171T0 NCU03257T0 NCU08092T0 NCU08336T0 NCU08624T0 NCU09266T0 NCU01815T0 NCU01839T0 NCU03350T0 NCU03415T0 NCU03578T0 NCU06774T0 NCU06832T0 NCU08428T0 NCU08501T0 NCU08715T0 NCU09358T0 NCU00010T0 NCU00188T0 NCU00206T0 NCU06211T0 NCU08225T0 NCU08535T0 NCU10387T0 NCU…	1520	14	1.15	0.0803776
20.01 transported compounds (substrates)	80	13.7	NCU00715T0 NCU00782T0 NCU00790T0 NCU00809T0 NCU00821T0 NCU01957T0 NCU02009T0 NCU02020T0 NCU02110T0 NCU02653T0 NCU03171T0 NCU03257T0 NCU08336T0 NCU08624T0 NCU09266T0 NCU01815T0 NCU01839T0 NCU03350T0 NCU03415T0 NCU06774T0 NCU08428T0 NCU08715T0 NCU09358T0 NCU00010T0 NCU00206T0 NCU06211T0 NCU08225T0 NCU10387T0 NCU04472T0 NCU04931T0 NCU06305T0 NCU06328T0 NCU06341T0 NCU06351T0 NCU06366T0 NCU07002T0 NCU…	1105	10.2	1.34314	0.00344786
20.01.01 ion transport	13	2.22	NCU00790T0 NCU01957T0 NCU02009T0 NCU02020T0 NCU03257T0 NCU00010T0 NCU08225T0 NCU06366T0 NCU07262T0 NCU01065T0 NCU07068T0 NCU10732T0 NCU06043T0	214	1.97	1.1269	0.369266
20.01.01.01 cation transport (H+, Na+, K+, Ca2+ , NH4+, etc.)	12	2.05	NCU00790T0 NCU01957T0 NCU02009T0 NCU02020T0 NCU03257T0 NCU00010T0 NCU08225T0 NCU06366T0 NCU07262T0 NCU01065T0 NCU07068T0 NCU06043T0	176	1.62	1.26543	0.240936
20.01.01.01.01 heavy metal ion transport (Cu+, Fe3+, etc.)	5	0.85	NCU02009T0 NCU02020T0 NCU00010T0 NCU08225T0 NCU07262T0	56	0.51	1.66667	0.182832
20.01.01.01.01.01 siderophore-iron transport	1	0.17	NCU02009T0	12	0.11	1.54545	0.485954
20.01.01.07 anion transport	2	0.34	NCU03257T0 NCU01065T0	44	0.4	0.85	1
20.01.03 C-compound and carbohydrate transport	26	4.45	NCU00809T0 NCU00821T0 NCU08624T0 NCU09358T0 NCU04931T0 NCU06328T0 NCU07276T0 NCU07702T0 NCU01132T0 NCU01231T0 NCU01456T0 NCU04310T0 NCU07169T0 NCU07175T0 NCU07199T0 NCU05585T0 NCU10732T0 NCU11342T0 NCU02188T0 NCU02238T0 NCU05853T0 NCU06026T0 NCU06043T0 NCU06138T0 NCU09027T0 NCU09287T0	165	1.52	2.92763	7.21926e-07
20.01.03.01 sugar transport	1	0.17	NCU07169T0	28	0.25	0.68	1
20.01.03.03 C4-dicarboxylate transport (e.g. malate, succinate, fumarate)	1	0.17	NCU01231T0	11	0.1	1.7	0.456627
20.01.07 amino acid/amino acid derivatives transport	2	0.34	NCU01231T0 NCU07175T0	52	0.48	0.708333	1
20.01.09 peptide transport	5	0.85	NCU03171T0 NCU07894T0 NCU05079T0 NCU08397T0 NCU17261T0	19	0.17	5	0.00276866
20.01.10 protein transport	2	0.34	NCU06774T0 NCU04639T0	267	2.46	0.138211	1
20.01.11 amine / polyamine transport	1	0.17	NCU07175T0	18	0.16	1.0625	0.631549
20.01.13 lipid/fatty acid transport	5	0.85	NCU07276T0 NCU07175T0 NCU03863T0 NCU02200T0 NCU09287T0	81	0.74	1.14865	0.444697
20.01.15 electron transport	24	4.11	NCU00715T0 NCU01957T0 NCU02110T0 NCU08336T0 NCU09266T0 NCU01815T0 NCU03350T0 NCU03415T0 NCU00206T0 NCU06211T0 NCU10387T0 NCU01140T0 NCU08924T0 NCU11278T0 NCU03949T0 NCU04013T0 NCU04771T0 NCU05069T0 NCU07053T0 NCU09798T0 NCU10344T0 NCU09024T0 NCU09565T0 NCU11306T0	255	2.35	1.74894	0.00555158
20.01.21 RNA transport	3	0.51	NCU04472T0 NCU07002T0 NCU01431T0	84	0.77	0.662338	1
20.01.23 allantoin and allantoate transport	7	1.2	NCU00782T0 NCU02653T0 NCU08428T0 NCU08715T0 NCU06305T0 NCU02238T0 NCU09027T0	23	0.21	5.71429	0.000146758
20.01.25 vitamine/cofactor transport	7	1.2	NCU00782T0 NCU08428T0 NCU08715T0 NCU06305T0 NCU06351T0 NCU02238T0 NCU09027T0	36	0.33	3.63636	0.00271491
20.01.26 neurotransmitter transport	1	0.17	NCU01839T0	28	0.25	0.68	1
20.01.27 drug/toxin transport	2	0.34	NCU06341T0 NCU07276T0	100	0.92	0.369565	1
20.03 transport facilities	46	7.89	NCU00782T0 NCU00790T0 NCU00809T0 NCU00821T0 NCU01957T0 NCU02110T0 NCU02653T0 NCU03171T0 NCU03257T0 NCU08624T0 NCU01815T0 NCU08428T0 NCU08715T0 NCU09358T0 NCU00010T0 NCU04931T0 NCU06305T0 NCU06328T0 NCU06341T0 NCU06366T0 NCU07262T0 NCU07276T0 NCU07894T0 NCU01065T0 NCU01132T0 NCU01140T0 NCU01231T0 NCU01456T0 NCU04310T0 NCU07169T0 NCU07175T0 NCU07199T0 NCU09856T0 NCU03863T0 NCU05079T0 NCU05990T0 NCU…	494	4.56	1.73026	0.000189956
20.03.01 channel / pore class transport	2	0.34	NCU02110T0 NCU01140T0	50	0.46	0.73913	1
20.03.01.01 ion channels	1	0.17	NCU02110T0	31	0.28	0.607143	1
20.03.02 carrier (electrochemical potential-driven transport)	8	1.37	NCU06341T0 NCU06366T0 NCU07262T0 NCU07169T0 NCU07175T0 NCU07068T0 NCU06043T0 NCU09287T0	81	0.74	1.85135	0.0697503
20.03.02.02 symporter	3	0.51	NCU07169T0 NCU07175T0 NCU09287T0	33	0.3	1.7	0.261979
20.03.02.02.01 proton driven symporter	3	0.51	NCU07169T0 NCU07175T0 NCU09287T0	23	0.21	2.42857	0.124301
20.03.02.03 antiporter	5	0.85	NCU06341T0 NCU06366T0 NCU07262T0 NCU07068T0 NCU06043T0	50	0.46	1.84783	0.130543
20.03.02.03.01 proton driven antiporter	3	0.51	NCU06366T0 NCU07068T0 NCU06043T0	25	0.23	2.21739	0.149461
20.03.22 transport ATPases	4	0.68	NCU00790T0 NCU01957T0 NCU09856T0 NCU03863T0	80	0.73	0.931507	1
20.03.25 ABC transporters	2	0.34	NCU00010T0 NCU07276T0	62	0.57	0.596491	1
20.09 transport routes	50	8.57	NCU00551T0 NCU00782T0 NCU00790T0 NCU00809T0 NCU00821T0 NCU02009T0 NCU02020T0 NCU02653T0 NCU02988T0 NCU03257T0 NCU08092T0 NCU03578T0 NCU06832T0 NCU08428T0 NCU08501T0 NCU08715T0 NCU09358T0 NCU00010T0 NCU00188T0 NCU08225T0 NCU08535T0 NCU10397T0 NCU04472T0 NCU06305T0 NCU06341T0 NCU06366T0 NCU07262T0 NCU07276T0 NCU01065T0 NCU01132T0 NCU04639T0 NCU07169T0 NCU07175T0 NCU07199T0 NCU09856T0 NCU04778T0 NCU…	998	9.22	0.929501	1
20.09.01 nuclear transport	3	0.51	NCU08501T0 NCU08535T0 NCU04472T0	94	0.86	0.593023	1
20.09.04 mitochondrial transport	2	0.34	NCU00010T0 NCU10732T0	122	1.12	0.303571	1
20.09.07 vesicular transport (Golgi network, etc.)	4	0.68	NCU08092T0 NCU03578T0 NCU10397T0 NCU05837T0	294	2.71	0.250923	1
20.09.07.05 intra Golgi transport	1	0.17	NCU05837T0	33	0.3	0.566667	1
20.09.07.06 post Golgi transport	1	0.17	NCU10397T0	20	0.18	0.944444	1
20.09.13 vacuolar/lysosomal transport	5	0.85	NCU00010T0 NCU00188T0 NCU06366T0 NCU07169T0 NCU05837T0	170	1.57	0.541401	1
20.09.14 cytoskeleton-dependent transport	2	0.34	NCU00551T0 NCU06832T0	61	0.56	0.607143	1
20.09.14.01 tubulin dependent transport	1	0.17	NCU06832T0	21	0.19	0.894737	1
20.09.14.02 actin dependent transport	1	0.17	NCU00551T0	13	0.12	1.41667	0.5137
20.09.16 cellular export and secretion	8	1.37	NCU00551T0 NCU06341T0 NCU07276T0 NCU04639T0 NCU09856T0 NCU04778T0 NCU06043T0 NCU09287T0	208	1.92	0.713542	1
20.09.16.09 vesicular cellular export	1	0.17	NCU00551T0	52	0.48	0.354167	1
20.09.16.09.03 exocytosis	1	0.17	NCU00551T0	45	0.41	0.414634	1
20.09.18 cellular import	31	5.31	NCU00782T0 NCU00790T0 NCU00809T0 NCU00821T0 NCU02009T0 NCU02020T0 NCU02653T0 NCU02988T0 NCU03257T0 NCU08428T0 NCU08715T0 NCU09358T0 NCU08225T0 NCU06305T0 NCU07262T0 NCU01065T0 NCU01132T0 NCU07169T0 NCU07175T0 NCU07199T0 NCU05079T0 NCU05585T0 NCU11342T0 NCU02188T0 NCU02238T0 NCU02278T0 NCU05853T0 NCU06026T0 NCU06138T0 NCU09027T0 NCU09287T0	300	2.77	1.91697	0.000372278
20.09.18.07 non-vesicular cellular import	19	3.25	NCU00782T0 NCU00809T0 NCU02653T0 NCU08428T0 NCU08715T0 NCU09358T0 NCU06305T0 NCU07199T0 NCU05079T0 NCU05585T0 NCU11342T0 NCU02188T0 NCU02238T0 NCU02278T0 NCU05853T0 NCU06026T0 NCU06138T0 NCU09027T0 NCU09287T0	105	0.97	3.35052	2.81278e-06
30 CELLULAR COMMUNICATION/SIGNAL TRANSDUCTION MECHANISM	33	5.66	NCU00939T0 NCU02057T0 NCU02110T0 NCU03071T0 NCU03164T0 NCU07378T0 NCU07432T0 NCU08377T0 NCU08624T0 NCU10282T0 NCU16454T0 NCU01642T0 NCU03523T0 NCU05364T0 NCU08501T0 NCU09492T0 NCU09758T0 NCU00188T0 NCU06419T0 NCU10397T0 NCU04931T0 NCU08643T0 NCU01335T0 NCU01431T0 NCU03593T0 NCU04310T0 NCU07221T0 NCU07769T0 NCU08856T0 NCU03967T0 NCU05999T0 NCU06122T0 NCU06948T0	652	6.02	0.940199	1
30.01 cellular signalling	30	5.14	NCU00939T0 NCU02057T0 NCU02110T0 NCU03071T0 NCU07378T0 NCU07432T0 NCU08377T0 NCU08624T0 NCU10282T0 NCU01642T0 NCU03523T0 NCU05364T0 NCU09492T0 NCU09758T0 NCU00188T0 NCU06419T0 NCU10397T0 NCU04931T0 NCU08643T0 NCU01335T0 NCU01431T0 NCU03593T0 NCU04310T0 NCU07221T0 NCU07769T0 NCU08856T0 NCU03967T0 NCU05999T0 NCU06122T0 NCU06948T0	574	5.3	0.969811	1
30.01.05 enzyme mediated signal transduction	15	2.57	NCU03071T0 NCU07378T0 NCU08377T0 NCU10282T0 NCU01642T0 NCU03523T0 NCU05364T0 NCU09492T0 NCU09758T0 NCU00188T0 NCU06419T0 NCU01335T0 NCU01431T0 NCU03593T0 NCU06122T0	355	3.28	0.783537	1
30.01.05.01 protein kinase	6	1.02	NCU03071T0 NCU03523T0 NCU05364T0 NCU00188T0 NCU06419T0 NCU01335T0	171	1.58	0.64557	1
30.01.05.01.02 JNK cascade	1	0.17	NCU03071T0	6	0.05	3.4	0.282962
30.01.05.01.03 MAPKKK cascade	4	0.68	NCU03071T0 NCU05364T0 NCU06419T0 NCU01335T0	36	0.33	2.06061	0.126819
30.01.05.01.06 serine/threonine kinase	3	0.51	NCU03071T0 NCU00188T0 NCU01335T0	91	0.84	0.607143	1
30.01.05.05 G-protein mediated signal transduction	7	1.2	NCU08377T0 NCU10282T0 NCU01642T0 NCU09492T0 NCU09758T0 NCU01431T0 NCU06122T0	155	1.43	0.839161	1
30.01.05.05.01 small GTPase mediated signal transduction	7	1.2	NCU08377T0 NCU10282T0 NCU01642T0 NCU09492T0 NCU09758T0 NCU01431T0 NCU06122T0	126	1.16	1.03448	0.523142
30.01.05.07 two-component signal transduction system (e.g. phosphorelay)	1	0.17	NCU03593T0	2	0.01	17	0.104931
30.01.09 second messenger mediated signal transduction	5	0.85	NCU08377T0 NCU03523T0 NCU10397T0 NCU08856T0 NCU06948T0	112	1.03	0.825243	1
30.01.09.03 Ca2+ mediated signal transduction	2	0.34	NCU03523T0 NCU06948T0	43	0.39	0.871795	1
30.01.09.07 cAMP/cGMP mediated signal transduction	1	0.17	NCU08377T0	22	0.2	0.85	1
30.01.09.11 polyphosphoinositol mediated signal transduction	2	0.34	NCU10397T0 NCU08856T0	36	0.33	1.0303	0.585481
30.05 transmembrane signal transduction	10	1.71	NCU00939T0 NCU02057T0 NCU03071T0 NCU03164T0 NCU10282T0 NCU16454T0 NCU05364T0 NCU08501T0 NCU07221T0 NCU03967T0	180	1.66	1.03012	0.507892
30.05.01 receptor enzyme mediated signalling	8	1.37	NCU00939T0 NCU02057T0 NCU03164T0 NCU10282T0 NCU16454T0 NCU05364T0 NCU08501T0 NCU07221T0	68	0.62	2.20968	0.0291628
30.05.01.10 two-component signal transduction system (sensor kinase component)	4	0.68	NCU00939T0 NCU02057T0 NCU03164T0 NCU07221T0	15	0.13	5.23077	0.00708796
30.05.01.12 transmembrane receptor protein tyrosine kinase signalling pathways	2	0.34	NCU10282T0 NCU05364T0	16	0.14	2.42857	0.212322
30.05.01.18 transmembrane receptor protein serine/threonine kinase signalling pathways	2	0.34	NCU16454T0 NCU08501T0	17	0.15	2.26667	0.232588
30.05.01.18.01 TGF-beta-receptor signalling pathway	1	0.17	NCU16454T0	3	0.02	8.5	0.153199
30.05.02 non-enzymatic receptor mediated signalling	2	0.34	NCU16454T0 NCU05364T0	74	0.68	0.5	1
30.05.02.24 G-protein coupled receptor signalling pathway	1	0.17	NCU16454T0	25	0.23	0.73913	1
30.07 regulation of signal transduction	4	0.68	NCU01642T0 NCU08501T0 NCU09758T0 NCU06122T0	32	0.29	2.34483	0.0912461
32 CELL RESCUE, DEFENSE AND VIRULENCE	63	10.8	NCU00549T0 NCU00551T0 NCU00631T0 NCU00715T0 NCU02110T0 NCU02671T0 NCU02850T0 NCU03013T0 NCU03071T0 NCU03127T0 NCU07378T0 NCU07484T0 NCU08115T0 NCU08333T0 NCU08624T0 NCU09267T0 NCU01722T0 NCU01839T0 NCU03415T0 NCU08435T0 NCU08447T0 NCU08501T0 NCU09491T0 NCU00010T0 NCU00188T0 NCU00355T0 NCU06419T0 NCU10387T0 NCU04350T0 NCU04400T0 NCU04482T0 NCU04510T0 NCU04870T0 NCU04930T0 NCU04931T0 NCU06326T0 NCU…	1077	9.96	1.08434	0.260987
32.01 stress response	26	4.45	NCU00549T0 NCU00551T0 NCU00631T0 NCU00715T0 NCU02671T0 NCU03013T0 NCU03071T0 NCU07378T0 NCU08115T0 NCU01722T0 NCU08501T0 NCU00188T0 NCU00355T0 NCU06419T0 NCU04350T0 NCU04400T0 NCU04510T0 NCU09733T0 NCU01196T0 NCU01197T0 NCU01431T0 NCU03593T0 NCU03779T0 NCU04013T0 NCU07053T0 NCU06055T0	656	6.06	0.734323	1
32.01.01 oxidative stress response	3	0.51	NCU00549T0 NCU00355T0 NCU09733T0	94	0.86	0.593023	1
32.01.03 osmotic and salt stress response	4	0.68	NCU00551T0 NCU04350T0 NCU04510T0 NCU01431T0	82	0.75	0.906667	1
32.01.06 cold shock response	1	0.17	NCU01722T0	5	0.04	4.25	0.242078
32.01.09 DNA damage response	2	0.34	NCU00631T0 NCU08115T0	138	1.27	0.267717	1
32.01.11 nutrient starvation response	3	0.51	NCU00188T0 NCU03593T0 NCU06055T0	43	0.39	1.30769	0.411287
32.01.13 electromagnetic waves stress response (e.g. UV, X-ray)	1	0.17	NCU04013T0	19	0.17	1	1
32.05 disease, virulence and defense	25	4.28	NCU03127T0 NCU07484T0 NCU08333T0 NCU08624T0 NCU01839T0 NCU03415T0 NCU08435T0 NCU08447T0 NCU09491T0 NCU00010T0 NCU04482T0 NCU04870T0 NCU04930T0 NCU04931T0 NCU06327T0 NCU06328T0 NCU06341T0 NCU07035T0 NCU04310T0 NCU07769T0 NCU07787T0 NCU04730T0 NCU04850T0 NCU07053T0 NCU05848T0	301	2.78	1.53957	0.020868
32.05.01 resistance proteins	3	0.51	NCU08333T0 NCU00010T0 NCU06341T0	112	1.03	0.495146	1
32.05.01.01 antibiotic resistance	1	0.17	NCU08333T0	8	0.07	2.42857	0.358242
32.05.01.03 chemical agent resistance	1	0.17	NCU00010T0	39	0.36	0.472222	1
32.05.01.03.03 inorganic chemical agent resistance (e.g. heavy metals)	1	0.17	NCU00010T0	11	0.1	1.7	0.456627
32.05.03 defense related proteins	7	1.2	NCU01839T0 NCU03415T0 NCU04930T0 NCU06327T0 NCU04730T0 NCU07053T0 NCU05848T0	42	0.38	3.15789	0.00663726
32.05.05 virulence, disease factors	13	2.22	NCU03127T0 NCU07484T0 NCU08624T0 NCU08447T0 NCU09491T0 NCU04482T0 NCU04870T0 NCU04931T0 NCU06328T0 NCU07035T0 NCU04310T0 NCU07769T0 NCU04850T0	131	1.21	1.83471	0.024278
32.05.05.01 toxins	3	0.51	NCU07484T0 NCU04482T0 NCU07035T0	24	0.22	2.31818	0.136681
32.07 detoxification	22	3.77	NCU00549T0 NCU02110T0 NCU02850T0 NCU03013T0 NCU08333T0 NCU03415T0 NCU00010T0 NCU00355T0 NCU10387T0 NCU06327T0 NCU06341T0 NCU07262T0 NCU01140T0 NCU07224T0 NCU03863T0 NCU04013T0 NCU07053T0 NCU07055T0 NCU10344T0 NCU05848T0 NCU06153T0 NCU09565T0	262	2.42	1.55785	0.0260078
32.07.01 detoxification involving cytochrome P450	4	0.68	NCU06327T0 NCU10344T0 NCU05848T0 NCU09565T0	30	0.27	2.51852	0.0755398
32.07.03 detoxification by modification	5	0.85	NCU03013T0 NCU10387T0 NCU07224T0 NCU07053T0 NCU07055T0	39	0.36	2.36111	0.0568195
32.07.05 detoxification by export	1	0.17	NCU00010T0	69	0.63	0.269841	1
32.07.07 oxygen and radical detoxification	4	0.68	NCU00549T0 NCU02110T0 NCU00355T0 NCU01140T0	57	0.52	1.30769	0.369589
32.07.07.01 catalase reaction	1	0.17	NCU00355T0	4	0.03	5.66667	0.198868
32.07.07.03 glutathione conjugation reaction	1	0.17	NCU00549T0	13	0.12	1.41667	0.5137
32.07.07.07 superoxide metabolism	1	0.17	NCU02110T0	13	0.12	1.41667	0.5137
32.07.09 detoxification by degradation	3	0.51	NCU03415T0 NCU04013T0 NCU07053T0	19	0.17	3	0.0794668
32.10 degradation / modification of foreign (exogenous) compounds	5	0.85	NCU09267T0 NCU10387T0 NCU04930T0 NCU06326T0 NCU04850T0	41	0.37	2.2973	0.067834
32.10.07 degradation / modification of foreign (exogenous) polysaccharides	3	0.51	NCU09267T0 NCU06326T0 NCU04850T0	26	0.24	2.125	0.162606
32.10.09 degradation / modification of foreign (exogenous) ester compounds	1	0.17	NCU04930T0	6	0.05	3.4	0.282962
34 INTERACTION WITH THE ENVIRONMENT	44	7.54	NCU00551T0 NCU00939T0 NCU01957T0 NCU02009T0 NCU02020T0 NCU02057T0 NCU02110T0 NCU03071T0 NCU03127T0 NCU03164T0 NCU03257T0 NCU07484T0 NCU08333T0 NCU08377T0 NCU09315T0 NCU01642T0 NCU01722T0 NCU01839T0 NCU05364T0 NCU06832T0 NCU09492T0 NCU09758T0 NCU00010T0 NCU08225T0 NCU10387T0 NCU04510T0 NCU04930T0 NCU06366T0 NCU07035T0 NCU07262T0 NCU01065T0 NCU03795T0 NCU04179T0 NCU07169T0 NCU07221T0 NCU08856T0 NCU…	631	5.83	1.29331	0.0463784
34.01 homeostasis	17	2.91	NCU01957T0 NCU02009T0 NCU02020T0 NCU02110T0 NCU03127T0 NCU03257T0 NCU09758T0 NCU00010T0 NCU08225T0 NCU06366T0 NCU07262T0 NCU01065T0 NCU07169T0 NCU05512T0 NCU07068T0 NCU02278T0 NCU09287T0	266	2.46	1.18293	0.268143
34.01.01 homeostasis of cations	17	2.91	NCU01957T0 NCU02009T0 NCU02020T0 NCU02110T0 NCU03127T0 NCU03257T0 NCU09758T0 NCU00010T0 NCU08225T0 NCU06366T0 NCU07262T0 NCU01065T0 NCU07169T0 NCU05512T0 NCU07068T0 NCU02278T0 NCU09287T0	222	2.05	1.41951	0.0914171
34.01.01.01 homeostasis of metal ions (Na, K, Ca etc.)	9	1.54	NCU02009T0 NCU02020T0 NCU09758T0 NCU00010T0 NCU08225T0 NCU06366T0 NCU07262T0 NCU07068T0 NCU02278T0	144	1.33	1.15789	0.373308
34.01.01.03 homeostasis of protons	6	1.02	NCU01957T0 NCU03127T0 NCU06366T0 NCU07169T0 NCU07068T0 NCU09287T0	59	0.54	1.88889	0.0969564
34.03 membrane excitability	1	0.17	NCU04930T0	34	0.31	0.548387	1
34.03.01 synaptic transmission	1	0.17	NCU04930T0	29	0.26	0.653846	1
34.03.03 regulation, generation and propagation of action potential	1	0.17	NCU04930T0	15	0.13	1.30769	0.564788
34.05 cell motility	3	0.51	NCU00551T0 NCU06832T0 NCU03795T0	88	0.81	0.62963	1
34.05.01 cell migration	1	0.17	NCU00551T0	37	0.34	0.5	1
34.05.02 motor activity	2	0.34	NCU00551T0 NCU06832T0	22	0.2	1.7	0.334232
34.07 cell adhesion	2	0.34	NCU00551T0 NCU01839T0	38	0.35	0.971429	1
34.07.01 cell-cell adhesion	2	0.34	NCU00551T0 NCU01839T0	10	0.09	3.77778	0.0980137
34.11 cellular sensing and response to external stimulus	26	4.45	NCU00939T0 NCU02020T0 NCU02057T0 NCU02110T0 NCU03071T0 NCU03127T0 NCU03164T0 NCU07484T0 NCU08333T0 NCU08377T0 NCU09315T0 NCU01642T0 NCU01722T0 NCU05364T0 NCU09492T0 NCU09758T0 NCU10387T0 NCU04510T0 NCU07035T0 NCU04179T0 NCU07221T0 NCU08856T0 NCU03967T0 NCU05837T0 NCU06138T0 NCU09565T0	275	2.54	1.75197	0.00375663
34.11.01 photoperception and response	1	0.17	NCU03967T0	31	0.28	0.607143	1
34.11.03 chemoperception and response	14	2.4	NCU00939T0 NCU02057T0 NCU03071T0 NCU03127T0 NCU03164T0 NCU07484T0 NCU08333T0 NCU05364T0 NCU09492T0 NCU10387T0 NCU04510T0 NCU07035T0 NCU07221T0 NCU08856T0	114	1.05	2.28571	0.00321125
34.11.03.03 chemotaxis	1	0.17	NCU09492T0	10	0.09	1.88889	0.425631
34.11.03.11 pH response	3	0.51	NCU03127T0 NCU07484T0 NCU07035T0	18	0.16	3.1875	0.0695979
34.11.03.13 osmosensing and response	8	1.37	NCU00939T0 NCU02057T0 NCU03071T0 NCU03164T0 NCU05364T0 NCU04510T0 NCU07221T0 NCU08856T0	57	0.52	2.63462	0.0108831
34.11.07 gravity perception and response	1	0.17	NCU02110T0	3	0.02	8.5	0.153199
34.11.09 temperature perception and response	2	0.34	NCU02110T0 NCU01722T0	29	0.26	1.30769	0.468564
34.11.10 response to biotic stimulus	2	0.34	NCU07484T0 NCU07035T0	14	0.12	2.83333	0.172435
34.11.11 rhythm (e.g. circadian, ultradian)	1	0.17	NCU03967T0	26	0.24	0.708333	1
34.11.12 perception of nutrients and nutritional adaptation	8	1.37	NCU07484T0 NCU08377T0 NCU01642T0 NCU09758T0 NCU07035T0 NCU04179T0 NCU06138T0 NCU09565T0	62	0.57	2.40351	0.0176295
36 SYSTEMIC INTERACTION WITH THE ENVIRONMENT	2	0.34	NCU03164T0 NCU07221T0	15	0.13	2.61538	0.192242
36.20 plant / fungal specific systemic sensing and response	2	0.34	NCU03164T0 NCU07221T0	15	0.13	2.61538	0.192242
36.20.18 plant hormonal regulation	2	0.34	NCU03164T0 NCU07221T0	15	0.13	2.61538	0.192242
40 CELL FATE	24	4.11	NCU00549T0 NCU00551T0 NCU02988T0 NCU03043T0 NCU03164T0 NCU07378T0 NCU01642T0 NCU06774T0 NCU06850T0 NCU06419T0 NCU09733T0 NCU09937T0 NCU01197T0 NCU01431T0 NCU03795T0 NCU04262T0 NCU07221T0 NCU09847T0 NCU03967T0 NCU04721T0 NCU10344T0 NCU06122T0 NCU09048T0 NCU11306T0	555	5.13	0.80117	1
40.01 cell growth / morphogenesis	21	3.6	NCU00551T0 NCU02988T0 NCU03043T0 NCU03164T0 NCU07378T0 NCU01642T0 NCU06774T0 NCU06850T0 NCU06419T0 NCU09937T0 NCU01197T0 NCU01431T0 NCU03795T0 NCU04262T0 NCU07221T0 NCU09847T0 NCU03967T0 NCU04721T0 NCU10344T0 NCU06122T0 NCU11306T0	392	3.62	0.994475	1
40.01.03 directional cell growth (morphogenesis)	8	1.37	NCU00551T0 NCU03164T0 NCU07378T0 NCU06419T0 NCU09937T0 NCU04262T0 NCU07221T0 NCU03967T0	106	0.98	1.39796	0.212221
40.01.03.01 regulation of directional cell growth	1	0.17	NCU00551T0	18	0.16	1.0625	0.631549
40.01.03.03 guidance of longitudinal cell extension (e.g. pollen tube guidance, axonal pathfinding)	1	0.17	NCU00551T0	17	0.15	1.13333	0.610517
40.01.05 growth regulators / regulation of cell size	1	0.17	NCU09847T0	38	0.35	0.485714	1
40.10 cell death	4	0.68	NCU00549T0 NCU09733T0 NCU04721T0 NCU09048T0	170	1.57	0.433121	1
40.10.02 apoptosis (type I programmed cell death)	3	0.51	NCU00549T0 NCU04721T0 NCU09048T0	157	1.45	0.351724	1
40.10.02.01 anti-apoptosis	1	0.17	NCU04721T0	30	0.27	0.62963	1
40.20 cell aging	1	0.17	NCU09733T0	38	0.35	0.485714	1
41 DEVELOPMENT (Systemic)	10	1.71	NCU00631T0 NCU01957T0 NCU07392T0 NCU11405T0 NCU03795T0 NCU09847T0 NCU04786T0 NCU05598T0 NCU10344T0 NCU11306T0	89	0.82	2.08537	0.0211538
41.01 fungal/microorganismic development	10	1.71	NCU00631T0 NCU01957T0 NCU07392T0 NCU11405T0 NCU03795T0 NCU09847T0 NCU04786T0 NCU05598T0 NCU10344T0 NCU11306T0	89	0.82	2.08537	0.0211538
41.01.01 mating (fertilization)	4	0.68	NCU00631T0 NCU01957T0 NCU03795T0 NCU04786T0	39	0.36	1.88889	0.156725
41.01.03 tissue pattern formation	4	0.68	NCU07392T0 NCU09847T0 NCU10344T0 NCU11306T0	14	0.12	5.66667	0.005426
41.01.03.01 fruit body development (sexually or asexually derived spores)	3	0.51	NCU07392T0 NCU10344T0 NCU11306T0	11	0.1	5.1	0.0185886
41.01.03.03 mycelium development (hyphae, vegetative thallus)	1	0.17	NCU09847T0	2	0.01	17	0.104931
42 BIOGENESIS OF CELLULAR COMPONENTS	50	8.57	NCU00551T0 NCU00715T0 NCU00939T0 NCU00954T0 NCU01973T0 NCU02057T0 NCU02134T0 NCU03043T0 NCU03071T0 NCU03164T0 NCU08336T0 NCU08634T0 NCU03415T0 NCU06832T0 NCU06850T0 NCU08418T0 NCU08501T0 NCU09492T0 NCU06419T0 NCU08535T0 NCU04350T0 NCU04395T0 NCU06326T0 NCU06961T0 NCU08820T0 NCU09733T0 NCU09923T0 NCU09937T0 NCU01195T0 NCU01197T0 NCU01298T0 NCU01431T0 NCU01459T0 NCU03593T0 NCU03621T0 NCU03795T0 NCU…	1167	10.7	0.800935	1
42.01 cell wall	22	3.77	NCU00939T0 NCU02057T0 NCU03071T0 NCU03164T0 NCU06850T0 NCU06419T0 NCU04350T0 NCU06326T0 NCU06961T0 NCU08820T0 NCU09923T0 NCU09937T0 NCU01195T0 NCU01197T0 NCU01298T0 NCU03795T0 NCU04262T0 NCU04623T0 NCU07221T0 NCU08936T0 NCU10045T0 NCU05789T0	262	2.42	1.55785	0.0260078
42.02 eukaryotic plasma membrane	3	0.51	NCU00551T0 NCU09492T0 NCU08856T0	24	0.22	2.31818	0.136681
42.04 cytoskeleton/structural proteins	10	1.71	NCU00551T0 NCU03071T0 NCU06832T0 NCU09492T0 NCU09733T0 NCU09937T0 NCU01431T0 NCU03621T0 NCU03795T0 NCU06122T0	316	2.92	0.585616	1
42.04.03 actin cytoskeleton	3	0.51	NCU03071T0 NCU09492T0 NCU01431T0	137	1.26	0.404762	1
42.04.05 microtubule cytoskeleton	3	0.51	NCU06832T0 NCU09733T0 NCU03621T0	74	0.68	0.75	1
42.10 nucleus	10	1.71	NCU01973T0 NCU02134T0 NCU03043T0 NCU08634T0 NCU08501T0 NCU08535T0 NCU01459T0 NCU03593T0 NCU04179T0 NCU04786T0	333	3.07	0.557003	1
42.10.03 organization of chromosome structure	8	1.37	NCU01973T0 NCU02134T0 NCU03043T0 NCU08634T0 NCU01459T0 NCU03593T0 NCU04179T0 NCU04786T0	288	2.66	0.515038	1
42.10.05 nuclear membrane	1	0.17	NCU08535T0	21	0.19	0.894737	1
42.16 mitochondrion	7	1.2	NCU00715T0 NCU00954T0 NCU08336T0 NCU03415T0 NCU09733T0 NCU11278T0 NCU07053T0	167	1.54	0.779221	1
42.19 peroxisome	1	0.17	NCU04771T0	35	0.32	0.53125	1
42.25 vacuole or lysosome	2	0.34	NCU08418T0 NCU04395T0	55	0.5	0.68	1
42.27 extracellular / secretion proteins	2	0.34	NCU00551T0 NCU04850T0	26	0.24	1.41667	0.412771
42.27.01 extracellular matrix	1	0.17	NCU00551T0	4	0.03	5.66667	0.198868
42.29 bud / growth tip	1	0.17	NCU01431T0	35	0.32	0.53125	1
43 CELL TYPE DIFFERENTIATION	41	7.03	NCU00551T0 NCU00939T0 NCU02057T0 NCU02988T0 NCU03164T0 NCU03171T0 NCU03257T0 NCU08377T0 NCU08624T0 NCU09235T0 NCU01642T0 NCU06850T0 NCU08457T0 NCU08501T0 NCU09772T0 NCU00188T0 NCU06419T0 NCU08776T0 NCU10397T0 NCU04350T0 NCU04931T0 NCU06583T0 NCU07894T0 NCU09937T0 NCU01065T0 NCU01197T0 NCU01335T0 NCU01418T0 NCU01431T0 NCU03593T0 NCU03613T0 NCU03621T0 NCU03795T0 NCU04262T0 NCU04310T0 NCU07221T0 NCU…	594	5.49	1.28051	0.0604254
43.01 fungal/microorganismic cell type differentiation	41	7.03	NCU00551T0 NCU00939T0 NCU02057T0 NCU02988T0 NCU03164T0 NCU03171T0 NCU03257T0 NCU08377T0 NCU08624T0 NCU09235T0 NCU01642T0 NCU06850T0 NCU08457T0 NCU08501T0 NCU09772T0 NCU00188T0 NCU06419T0 NCU08776T0 NCU10397T0 NCU04350T0 NCU04931T0 NCU06583T0 NCU07894T0 NCU09937T0 NCU01065T0 NCU01197T0 NCU01335T0 NCU01418T0 NCU01431T0 NCU03593T0 NCU03613T0 NCU03621T0 NCU03795T0 NCU04262T0 NCU04310T0 NCU07221T0 NCU…	594	5.49	1.28051	0.0604254
43.01.03 fungal and other eukaryotic cell type differentiation	41	7.03	NCU00551T0 NCU00939T0 NCU02057T0 NCU02988T0 NCU03164T0 NCU03171T0 NCU03257T0 NCU08377T0 NCU08624T0 NCU09235T0 NCU01642T0 NCU06850T0 NCU08457T0 NCU08501T0 NCU09772T0 NCU00188T0 NCU06419T0 NCU08776T0 NCU10397T0 NCU04350T0 NCU04931T0 NCU06583T0 NCU07894T0 NCU09937T0 NCU01065T0 NCU01197T0 NCU01335T0 NCU01418T0 NCU01431T0 NCU03593T0 NCU03613T0 NCU03621T0 NCU03795T0 NCU04262T0 NCU04310T0 NCU07221T0 NCU…	594	5.49	1.28051	0.0604254
43.01.03.05 budding, cell polarity and filament formation	13	2.22	NCU00551T0 NCU02988T0 NCU03257T0 NCU06850T0 NCU06419T0 NCU04350T0 NCU09937T0 NCU01065T0 NCU01197T0 NCU01431T0 NCU03621T0 NCU03795T0 NCU04262T0	319	2.95	0.752542	1
43.01.03.06 hyphae formation	5	0.85	NCU00939T0 NCU02057T0 NCU03164T0 NCU03593T0 NCU07221T0	20	0.18	4.72222	0.00353011
43.01.03.07 development of conidia	1	0.17	NCU01335T0	13	0.12	1.41667	0.5137
43.01.03.09 development of asco- basidio- or zygospore	19	3.25	NCU00939T0 NCU02057T0 NCU03171T0 NCU08377T0 NCU09235T0 NCU01642T0 NCU08457T0 NCU08501T0 NCU00188T0 NCU08776T0 NCU10397T0 NCU04350T0 NCU07894T0 NCU01418T0 NCU07221T0 NCU08936T0 NCU06055T0 NCU08397T0 NCU17261T0	181	1.67	1.94611	0.00408057
99 UNCLASSIFIED PROTEINS	282	48.3	NCU00499T0 NCU00757T0 NCU00832T0 NCU00870T0 NCU00872T0 NCU00873T0 NCU00881T0 NCU00906T0 NCU01893T0 NCU01908T0 NCU01910T0 NCU01926T0 NCU01972T0 NCU01984T0 NCU02086T0 NCU02138T0 NCU02165T0 NCU02487T0 NCU02512T0 NCU02526T0 NCU02568T0 NCU02596T0 NCU02606T0 NCU02637T0 NCU02745T0 NCU02761T0 NCU02767T0 NCU02793T0 NCU02811T0 NCU02875T0 NCU02890T0 NCU02932T0 NCU02994T0 NCU03022T0 NCU03035T0 NCU03056T0 NCU…	5032	46.5	1.03871	0.192096

## Sheet: p2
	Pre-defined ESRTs (766)	DTT-induced_targets [WT_DC](1156)	DTT-induced_targets [ΔNCU03699](916)	|D value ratio|≥1 (4941)	NCU03699 regulated ESRTs (76)
	NCU03355	NCU02301	NCU01212	NCU05855	NCU07366
	NCU05313	NCU02889	NCU05277	NCU07392	NCU07434
	NCU04737	NCU03789	NCU03788	NCU01071	NCU01955
	NCU08346	NCU03788	NCU01066	NCU16992	NCU01803
	NCU00388	NCU08539	NCU08390	NCU01650	NCU07495
	NCU01865	NCU07126	NCU00829	NCU04008	NCU08273
	NCU03649	NCU01598	NCU02884	NCU02020	NCU09748
	NCU03650	NCU11364	NCU00830	NCU04207	NCU02837
	NCU08938	NCU05045	NCU02301	NCU09102	NCU07029
	NCU06264	NCU02543	NCU02074	NCU02810	NCU06709
	NCU07498	NCU11098	NCU02543	NCU09819	NCU01927
	NCU00399	NCU11365	NCU01598	NCU05758	NCU06884
	NCU00247	NCU06376	NCU11098	NCU09222	NCU07888
	NCU09322	NCU04085	NCU06376	NCU04162	NCU00351
	NCU08621	NCU03430	NCU03789	NCU05513	NCU01454
# 'D value' means the absolute RPKM value of the difference between no chemical control and DTT treatment conditions in either WT or ΔNCU03699 strain. 'D value ratio' stands for the ratio of D value of WT (see Additional file 2:Table S2 p11 ) to D value of ΔNCU03699(seeAdditional file 2:Table S2 p14).	NCU07366	NCU04086	NCU07770	NCU01157	NCU06513
	NCU03770	NCU04285	NCU11364	NCU08277	NCU17136
	NCU02956	NCU00298	NCU11365	NCU02878	NCU17137
	NCU00249	NCU09402	NCU05045	NCU01223	NCU00035
	NCU03914	NCU07770	NCU08539	NCU10027	NCU04192
	NCU01080	NCU03240	NCU08852	NCU05897	NCU00188
	NCU02478	NCU08852	NCU04583	NCU02297	NCU04255
	NCU04936	NCU16716	NCU01070	NCU07272	NCU00814
	NCU05873	NCU00855	NCU09402	NCU10073	NCU04457
	NCU06698	NCU04016	NCU07840	NCU00857	NCU05990
	NCU00403	NCU01066	NCU04148	NCU10659	NCU00918
	NCU08291	NCU08390	NCU04039	NCU09658	NCU09806
	NCU04019	NCU04089	NCU04016	NCU03570	NCU00585
	NCU09473	NCU03198	NCU07428	NCU07075	NCU09403
	NCU11180	NCU00968	NCU04086	NCU03640	NCU02739
	NCU03929	NCU11050	NCU03982	NCU17269	NCU02913
	NCU01181	NCU06237	NCU07126	NCU04734	NCU00716
	NCU06331	NCU05807	NCU04522	NCU09664	NCU00061
	NCU03381	NCU03368	NCU07973	NCU01436	NCU09390
	NCU12114	NCU02888	NCU10721	NCU05586	NCU07823
	NCU07741	NCU17064	NCU04292	NCU06106	NCU02850
	NCU01330	NCU00522	NCU11050	NCU10344	NCU10546
	NCU10400	NCU02019	NCU08193	NCU10019	NCU07293
	NCU01004	NCU02074	NCU00968	NCU04384	NCU02153
	NCU04670	NCU05089	NCU01320	NCU00337	NCU06250
	NCU02282	NCU00787	NCU04360	NCU09050	NCU16845
	NCU00281	NCU03121	NCU00522	NCU01314	NCU02541
	NCU05264	NCU03982	NCU03273	NCU01453	NCU03995
	NCU07590	NCU04583	NCU00298	NCU08715	NCU02515
	NCU09710	NCU09485	NCU08194	NCU09413	NCU04205
	NCU09513	NCU09458	NCU08899	NCU00391	NCU11181
	NCU01070	NCU00830	NCU10603	NCU08954	NCU02421
	NCU03697	NCU04148	NCU05089	NCU00642	NCU08998
	NCU06616	NCU00246	NCU05788	NCU02261	NCU08490
	NCU01147	NCU04619	NCU11102	NCU02798	NCU07711
	NCU05454	NCU02653	NCU09485	NCU05377	NCU07530
	NCU04016	NCU05039	NCU02888	NCU03228	NCU08489
	NCU07434	NCU01070	NCU03368	NCU05262	NCU06380
	NCU00865	NCU01214	NCU02390	NCU01834	NCU00025
	NCU02785	NCU04360	NCU03761	NCU08425	NCU03783
	NCU02397	NCU01212	NCU04641	NCU01946	NCU03465
	NCU06332	NCU02486	NCU07037	NCU02710	NCU03202
	NCU03316	NCU02521	NCU03921	NCU04853	NCU03091
	NCU01955	NCU03636	NCU06425	NCU05580	NCU07311
	NCU05638	NCU08641	NCU02363	NCU00970	NCU09215
	NCU01545	NCU10721	NCU07427	NCU05544	NCU02761
	NCU02147	NCU07241	NCU01081	NCU05966	NCU04590
	NCU06856	NCU16653	NCU09278	NCU06019	NCU00992
	NCU03134	NCU04556	NCU08117	NCU02587	NCU02732
	NCU01501	NCU07840	NCU05264	NCU08453	NCU04906
	NCU05777	NCU00829	NCU04619	NCU02032	NCU03569
	NCU02203	NCU08281	NCU04265	NCU16913	NCU03248
	NCU01188	NCU09223	NCU06558	NCU05795	NCU09224
	NCU06586	NCU10500	NCU09265	NCU00708	NCU00024
	NCU04014	NCU16402	NCU06443	NCU09970	NCU08705
	NCU04101	NCU03273	NCU03107	NCU09669	NCU06255
	NCU06437	NCU03413	NCU01439	NCU00198	NCU04197
	NCU03335	NCU08282	NCU08641	NCU07718	NCU06220
	NCU09281	NCU11054	NCU03430	NCU16334	NCU07095
	NCU03213	NCU06480	NCU01213	NCU02917	NCU08713
	NCU00631	NCU05018	NCU10039	NCU05158	NCU16741
	NCU07063	NCU01054	NCU07241	NCU09640
	NCU00088	NCU04039	NCU16716	NCU09299
	NCU01803	NCU08275	NCU04285	NCU16789
	NCU03944	NCU07309	NCU04218	NCU03791
	NCU06202	NCU07607	NCU06400	NCU01811
	NCU01069	NCU06558	NCU07545	NCU07502
	NCU05899	NCU10039	NCU05230	NCU00745
	NCU04637	NCU04776	NCU11356	NCU08308
	NCU03888	NCU05732	NCU08986	NCU08152
	NCU07495	NCU04045	NCU06237	NCU16918
	NCU03792	NCU03152	NCU08184	NCU05483
	NCU01883	NCU16489	NCU02478	NCU07508
	NCU00684	NCU01081	NCU05807	NCU04804
	NCU04421	NCU11102	NCU04256	NCU02779
	NCU03818	NCU03761	NCU02785	NCU16379
	NCU02111	NCU04528	NCU00869	NCU10351
	NCU03992	NCU00607	NCU00684	NCU02954
	NCU11324	NCU02897	NCU06332	NCU05827
	NCU03660	NCU01340	NCU05780	NCU07462
	NCU08271	NCU11356	NCU04776	NCU05166
	NCU06404	NCU00984	NCU08603	NCU03346
	NCU04100	NCU05780	NCU06923	NCU08362
	NCU03661	NCU01741	NCU04085	NCU03952
	NCU10036	NCU08184	NCU06924	NCU07043
	NCU01427	NCU06359	NCU08897	NCU05986
	NCU05514	NCU08764	NCU04410	NCU07911
	NCU00624	NCU04557	NCU03121	NCU00966
	NCU04015	NCU05494	NCU10762	NCU03926
	NCU05959	NCU02424	NCU10570	NCU05980
	NCU04760	NCU02700	NCU07607	NCU00751
	NCU03571	NCU05277	NCU00454	NCU07551
	NCU09692	NCU07242	NCU07879	NCU08368
	NCU06969	NCU02363	NCU09458	NCU04918
	NCU04924	NCU04260	NCU06747	NCU09396
	NCU06369	NCU07746	NCU02010	NCU11349
	NCU04452	NCU04292	NCU04785	NCU08955
	NCU01833	NCU08358	NCU08281	NCU16376
	NCU03714	NCU03484	NCU08229	NCU05236
	NCU04260	NCU08603	NCU06359	NCU01023
	NCU04419	NCU03202	NCU04943	NCU04069
	NCU00955	NCU16848	NCU01429	NCU01876
	NCU09182	NCU02071	NCU01340	NCU00940
	NCU08852	NCU03107	NCU05257	NCU07626
	NCU07925	NCU00813	NCU08275	NCU01579
	NCU07966	NCU00868	NCU09223	NCU11320
	NCU08273	NCU08229	NCU02244	NCU00797
	NCU00121	NCU16450	NCU01570	NCU09677
	NCU03312	NCU09278	NCU02895	NCU04226
	NCU06660	NCU06303	NCU00965	NCU08496
	NCU02122	NCU09241	NCU00855	NCU00067
	NCU03368	NCU09265	NCU04466	NCU00950
	NCU05202	NCU01320	NCU03459	NCU06938
	NCU03921	NCU12084	NCU05922	NCU10270
	NCU03989	NCU05957	NCU08674	NCU01577
	NCU04218	NCU04638	NCU06557	NCU07520
	NCU09564	NCU07545	NCU04260	NCU08377
	NCU07739	NCU17137	NCU09817	NCU03132
	NCU00579	NCU00535	NCU02772	NCU10010
	NCU09253	NCU03319	NCU07036	NCU09059
	NCU01646	NCU06337	NCU04045	NCU09562
	NCU00589	NCU05257	NCU03305	NCU04446
	NCU04161	NCU02884	NCU00984	NCU00774
	NCU03591	NCU05788	NCU17064	NCU02894
	NCU01997	NCU01321	NCU07746	NCU07398
	NCU02544	NCU07037	NCU05131	NCU00992
	NCU07546	NCU04522	NCU10239	NCU02195
	NCU16534	NCU00965	NCU04118	NCU02968
	NCU10239	NCU16477	NCU08358	NCU03376
	NCU09458	NCU09144	NCU04127	NCU05567
	NCU09748	NCU02890	NCU16402	NCU05981
	NCU02556	NCU10763	NCU01741	NCU01138
	NCU03047	NCU00869	NCU06660	NCU05454
	NCU04363	NCU04451	NCU02703	NCU03361
	NCU07556	NCU05535	NCU05534	NCU08685
	NCU06260	NCU09199	NCU02424	NCU01166
	NCU09317	NCU06443	NCU10468	NCU09603
	NCU11050	NCU06884	NCU05309	NCU01430
	NCU01793	NCU04256	NCU01494	NCU07407
	NCU09159	NCU05166	NCU05899	NCU06173
	NCU02837	NCU06522	NCU08743	NCU01572
	NCU00604	NCU01869	NCU00633	NCU00267
	NCU07029	NCU04306	NCU04058	NCU09726
	NCU06318	NCU10762	NCU03319	NCU05918
	NCU04410	NCU07134	NCU07111	NCU09394
	NCU06678	NCU04194	NCU04342	NCU07763
	NCU02386	NCU07036	NCU07135	NCU16889
	NCU03905	NCU07110	NCU02802	NCU06328
	NCU04050	NCU11406	NCU09241	NCU02694
	NCU04058	NCU01268	NCU00088	NCU00462
	NCU02142	NCU08897	NCU05873	NCU00510
	NCU08184	NCU06923	NCU00868	NCU06958
	NCU01422	NCU06166	NCU04303	NCU01638
	NCU04619	NCU03388	NCU01147	NCU07915
	NCU01629	NCU07589	NCU00017	NCU02157
	NCU01640	NCU08986	NCU04306	NCU16756
	NCU02413	NCU04943	NCU06303	NCU01292
	NCU00017	NCU03921	NCU07546	NCU04945
	NCU02724	NCU03219	NCU02391	NCU01516
	NCU00180	NCU06747	NCU01898	NCU09188
	NCU06095	NCU00441	NCU08379	NCU07395
	NCU12126	NCU04127	NCU07134	NCU02296
	NCU07441	NCU10034	NCU04252	NCU00321
	NCU06709	NCU10035	NCU02700	NCU01267
	NCU07134	NCU08743	NCU04638	NCU05545
	NCU08334	NCU02568	NCU07953	NCU07384
	NCU01862	NCU07410	NCU00441	NCU08622
	NCU01081	NCU06557	NCU03152	NCU00947
	NCU06651	NCU03506	NCU00249	NCU07406
	NCU09329	NCU06425	NCU06926	NCU00101
	NCU02747	NCU04252	NCU01422	NCU05354
	NCU11098	NCU08899	NCU16848	NCU04991
	NCU02120	NCU00169	NCU04773	NCU02672
	NCU04386	NCU06875	NCU01214	NCU06719
	NCU00322	NCU00017	NCU06875	NCU16554
	NCU01927	NCU01033	NCU02897	NCU01631
	NCU04112	NCU06333	NCU06337	NCU09828
	NCU06884	NCU02850	NCU03083	NCU10889
	NCU09674	NCU04058	NCU09713	NCU11340
	NCU04284	NCU03105	NCU09183	NCU07676
	NCU01565	NCU02877	NCU00169	NCU08361
	NCU09330	NCU06264	NCU11371	NCU16690
	NCU10500	NCU02010	NCU00246	NCU03053
	NCU08674	NCU03281	NCU02099	NCU05778
	NCU03451	NCU06677	NCU04050	NCU06919
	NCU04583	NCU08117	NCU02521	NCU09639
	NCU05958	NCU01051	NCU03240	NCU04938
	NCU07135	NCU10570	NCU08764	NCU09685
	NCU09573	NCU02895	NCU01067	NCU05270
	NCU09629	NCU05565	NCU07589	NCU01351
	NCU03336	NCU03305	NCU05706	NCU07254
	NCU02390	NCU00249	NCU09004	NCU02189
	NCU00619	NCU03637	NCU01565	NCU03340
	NCU01060	NCU06763	NCU10852	NCU00799
	NCU02883	NCU01275	NCU06522	NCU01520
	NCU03205	NCU02681	NCU00473	NCU04411
	NCU03773	NCU16370	NCU08183	NCU08717
	NCU05148	NCU00282	NCU00248	NCU04352
	NCU06114	NCU06460	NCU02681	NCU04808
	NCU09502	NCU09844	NCU05691	NCU06920
	NCU05309	NCU07730	NCU12084	NCU04873
	NCU06317	NCU09283	NCU02084	NCU09300
	NCU06425	NCU05165	NCU02142	NCU04790
	NCU00454	NCU04641	NCU01428	NCU05583
	NCU00868	NCU05851	NCU06166	NCU08089
	NCU01064	NCU01862	NCU01860	NCU06588
	NCU02700	NCU02702	NCU03993	NCU03589
	NCU03684	NCU11371	NCU11406	NCU16746
	NCU04256	NCU16445	NCU06062	NCU06076
	NCU04542	NCU07546	NCU03684	NCU07330
	NCU04641	NCU01439	NCU06264	NCU07931
	NCU05010	NCU02802	NCU02702	NCU06412
	NCU05922	NCU00604	NCU03660	NCU08856
	NCU06401	NCU06332	NCU04230	NCU09873
	NCU06862	NCU10683	NCU01052	NCU03568
	NCU07030	NCU03851	NCU06360	NCU08429
	NCU07840	NCU05154	NCU06480	NCU01750
	NCU07967	NCU08091	NCU08195	NCU02192
	NCU08390	NCU09153	NCU03208	NCU07107
	NCU08720	NCU02142	NCU06117	NCU00757
	NCU09986	NCU09473	NCU08278	NCU03697
	NCU00248	NCU06437	NCU03205	NCU01337
	NCU06926	NCU04520	NCU03219	NCU07199
	NCU09271	NCU03459	NCU01069	NCU04197
	NCU09282	NCU02390	NCU01033	NCU06351
	NCU02834	NCU05637	NCU04421	NCU01093
	NCU06209	NCU07880	NCU06771	NCU16750
	NCU00568	NCU08379	NCU06333	NCU00568
	NCU05525	NCU02391	NCU09199	NCU00438
	NCU04639	NCU02959	NCU09283	NCU06945
	NCU07888	NCU00161	NCU02475	NCU09854
	NCU00068	NCU09513	NCU07880	NCU08037
	NCU00351	NCU01067	NCU05165	NCU03070
	NCU00473	NCU07720	NCU03213	NCU02918
	NCU00855	NCU07273	NCU02019	NCU11172
	NCU00869	NCU16318	NCU02883	NCU08440
	NCU01818	NCU08601	NCU10500	NCU09723
	NCU02703	NCU08850	NCU06230	NCU16751
	NCU03507	NCU01213	NCU03355	NCU01517
	NCU03647	NCU06924	NCU16729	NCU00407
	NCU03698	NCU00184	NCU03146	NCU05667
	NCU03993	NCU09183	NCU00461	NCU09727
	NCU04605	NCU02550	NCU06481	NCU04725
	NCU05534	NCU01147	NCU04316	NCU02517
	NCU06034	NCU02989	NCU06521	NCU10129
	NCU06265	NCU00598	NCU09513	NCU04729
	NCU06273	NCU03243	NCU01275	NCU06606
	NCU06944	NCU00953	NCU04633	NCU03189
	NCU07379	NCU06708	NCU11305	NCU03518
	NCU07439	NCU09101	NCU04194	NCU03000
	NCU08391	NCU02663	NCU00161	NCU16588
	NCU16822	NCU03684	NCU09873	NCU05998
	NCU03493	NCU04950	NCU06550	NCU03229
	NCU01454	NCU02772	NCU01060	NCU05030
	NCU02599	NCU06704	NCU03989	NCU09773
	NCU06987	NCU06771	NCU06700	NCU05379
	NCU01748	NCU08194	NCU01862	NCU05321
	NCU00699	NCU00214	NCU03654	NCU08200
	NCU00802	NCU05264	NCU03451	NCU09390
	NCU03067	NCU17018	NCU03550	NCU07906
	NCU03904	NCU17215	NCU01629	NCU04636
	NCU06117	NCU04046	NCU05276	NCU02492
	NCU06513	NCU06700	NCU00121	NCU07155
	NCU06557	NCU07135	NCU01312	NCU06698
	NCU06747	NCU07411	NCU07082	NCU01355
	NCU10570	NCU04518	NCU07257	NCU01299
	NCU16512	NCU03029	NCU03118	NCU05798
	NCU17019	NCU08271	NCU01468	NCU09467
	NCU17136	NCU16404	NCU06677	NCU10897
	NCU17137	NCU01060	NCU00604	NCU07055
	NCU09882	NCU04246	NCU00669	NCU16463
	NCU03219	NCU07138	NCU02065	NCU02505
	NCU04316	NCU00684	NCU03067	NCU05649
	NCU02463	NCU03775	NCU07074	NCU02328
	NCU04990	NCU01494	NCU05591	NCU09901
	NCU16423	NCU06926	NCU05535	NCU00010
	NCU16422	NCU10314	NCU02948	NCU17137
	NCU03064	NCU02909	NCU16875	NCU00560
	NCU04554	NCU04410	NCU04046	NCU09094
	NCU02909	NCU01056	NCU11236	NCU02351
	NCU10852	NCU00638	NCU00247	NCU04994
	NCU02550	NCU05011	NCU00813	NCU15833
	NCU04090	NCU00748	NCU01193	NCU03171
	NCU04610	NCU05230	NCU06460	NCU03495
	NCU01947	NCU03083	NCU06136	NCU03177
	NCU00035	NCU03904	NCU08957	NCU05790
	NCU04048	NCU07030	NCU02203	NCU05189
	NCU16368	NCU09712	NCU01411	NCU04560
	NCU09821	NCU05922	NCU04305	NCU03821
	NCU01275	NCU04519	NCU03819	NCU09948
	NCU04192	NCU00633	NCU01061	NCU02199
	NCU02422	NCU04395	NCU03897	NCU00557
	NCU03710	NCU06360	NCU00878	NCU07161
	NCU04847	NCU01411	NCU03876	NCU08853
	NCU00188	NCU01211	NCU03381	NCU03829
	NCU01296	NCU07428	NCU02727	NCU02112
	NCU01268	NCU06868	NCU08346	NCU01224
	NCU00146	NCU00088	NCU03714	NCU02611
	NCU10789	NCU08022	NCU05033	NCU02595
	NCU01928	NCU02270	NCU06704	NCU00176
	NCU04633	NCU11240	NCU03903	NCU04742
	NCU00651	NCU03221	NCU05160	NCU09491
	NCU08445	NCU04785	NCU07110	NCU02013
	NCU05314	NCU01860	NCU04519	NCU07749
	NCU00673	NCU06711	NCU07441	NCU08642
	NCU00898	NCU06165	NCU06868	NCU08216
	NCU03694	NCU00162	NCU16534	NCU01250
	NCU05995	NCU05852	NCU03636	NCU06559
	NCU09485	NCU07837	NCU07318	NCU16572
	NCU00813	NCU08487	NCU03970	NCU02618
	NCU11102	NCU10591	NCU04774	NCU05121
	NCU00968	NCU09213	NCU02975	NCU06870
	NCU03982	NCU04633	NCU07412	NCU16936
	NCU09223	NCU00912	NCU09536	NCU03392
	NCU02074	NCU01429	NCU12114	NCU08040
	NCU09265	NCU00248	NCU03904	NCU06267
	NCU02424	NCU10546	NCU02956	NCU05704
	NCU02491	NCU07125	NCU06386	NCU08709
	NCU06057	NCU00716	NCU16347	NCU02194
	NCU10762	NCU02990	NCU05829	NCU09672
	NCU06386	NCU04205	NCU03497	NCU08013
	NCU03317	NCU04466	NCU01211	NCU04675
	NCU03503	NCU00163	NCU16503	NCU00449
	NCU06779	NCU00146	NCU03637	NCU07839
	NCU00669	NCU04316	NCU06763	NCU07432
	NCU09216	NCU09536	NCU08621	NCU02924
	NCU09312	NCU11236	NCU04544	NCU03167
	NCU01648	NCU01868	NCU11237	NCU11054
	NCU01912	NCU04610	NCU03243	NCU03785
	NCU06166	NCU03970	NCU06437	NCU11264
	NCU03637	NCU03897	NCU06708	NCU02398
	NCU00481	NCU04050	NCU05410	NCU04126
	NCU03897	NCU10852	NCU00699	NCU05786
	NCU04255	NCU09566	NCU03501	NCU16825
	NCU08023	NCU04197	NCU02378	NCU12112
	NCU06771	NCU06386	NCU02877	NCU04589
	NCU05276	NCU00954	NCU00262	NCU08274
	NCU03819	NCU03903	NCU00163	NCU01584
	NCU02391	NCU16534	NCU04898	NCU00700
	NCU04293	NCU05012	NCU05565	NCU05627
	NCU00162	NCU07940	NCU03254	NCU03802
	NCU01318	NCU00129	NCU00792	NCU08864
	NCU06738	NCU04218	NCU00282	NCU09728
	NCU06868	NCU01312	NCU07590	NCU00073
	NCU04063	NCU03308	NCU04293	NCU06913
	NCU03319	NCU05958	NCU04382	NCU10416
	NCU11237	NCU04118	NCU07497	NCU02531
	NCU04943	NCU01318	NCU01393	NCU07894
	NCU01741	NCU06230	NCU03631	NCU01255
	NCU00814	NCU08445	NCU04670	NCU03380
	NCU00182	NCU05534	NCU07125	NCU01739
	NCU00725	NCU03067	NCU09821	NCU08397
	NCU02270	NCU05044	NCU03281	NCU07696
	NCU10034	NCU04305	NCU06254	NCU05628
	NCU00493	NCU07412	NCU01268	NCU05141
	NCU06708	NCU02785	NCU05851	NCU16948
	NCU04252	NCU04506	NCU16653	NCU04449
	NCU07939	NCU02099	NCU09182	NCU02359
	NCU00953	NCU01898	NCU00077	NCU08100
	NCU06230	NCU06779	NCU09692	NCU02452
	NCU00598	NCU00121	NCU05637	NCU05703
	NCU05780	NCU03146	NCU03698	NCU08014
	NCU02663	NCU08193	NCU03388	NCU06620
	NCU07125	NCU03550	NCU01318	NCU08318
	NCU09085	NCU04297	NCU16477	NCU01308
	NCU04898	NCU08347	NCU00162	NCU06370
	NCU03305	NCU08197	NCU07966	NCU03566
	NCU00916	NCU08674	NCU03105	NCU09187
	NCU04457	NCU07427	NCU08022	NCU06119
	NCU00490	NCU04898	NCU00535	NCU00055
	NCU07879	NCU02701	NCU00953	NCU00080
	NCU05160	NCU16503	NCU00146	NCU01529
	NCU09101	NCU01220	NCU09254	NCU00854
	NCU08641	NCU04949	NCU10572	NCU00061
	NCU08743	NCU01146	NCU09321	NCU07542
	NCU10721	NCU00215	NCU04493	NCU05266
	NCU16374	NCU01464	NCU10763	NCU04865
	NCU02636	NCU06521	NCU04575	NCU07139
	NCU02653	NCU16624	NCU06893	NCU10847
	NCU05990	NCU05160	NCU05900	NCU02061
	NCU09321	NCU00751	NCU07030	NCU07116
	NCU03308	NCU01570	NCU01886	NCU00371
	NCU08807	NCU03205	NCU09333	NCU04092
	NCU09333	NCU10077	NCU07547	NCU09517
	NCU02307	NCU02703	NCU09330	NCU11342
	NCU00965	NCU08851	NCU06944	NCU08000
	NCU04519	NCU04773	NCU04452	NCU01196
	NCU06677	NCU04725	NCU02282	NCU02809
	NCU11313	NCU05591	NCU05314	NCU05858
	NCU01146	NCU03111	NCU10035	NCU05126
	NCU08217	NCU10059	NCU05693	NCU02499
	NCU08379	NCU09085	NCU09144	NCU10591
	NCU02681	NCU03503	NCU05315	NCU06789
	NCU08897	NCU09821	NCU16624	NCU09337
	NCU00169	NCU01865	NCU01220	NCU00740
	NCU06333	NCU02190	NCU02890	NCU04412
	NCU04127	NCU11249	NCU03607	NCU07540
	NCU07746	NCU00077	NCU04949	NCU00872
	NCU03083	NCU08195	NCU06401	NCU15831
	NCU06763	NCU02883	NCU04610	NCU08199
	NCU08764	NCU00669	NCU03308	NCU07473
	NCU10039	NCU11237	NCU07080	NCU11383
	NCU00918	NCU06331	NCU04193	NCU09061
	NCU01879	NCU07823	NCU06331	NCU07253
	NCU04360	NCU01422	NCU04314	NCU08332
	NCU05277	NCU07668	NCU02959	NCU04175
	NCU06400	NCU07497	NCU04022	NCU09521
	NCU09283	NCU11043	NCU03506	NCU07745
	NCU05315	NCU16875	NCU03367	NCU01596
	NCU07425	NCU01319	NCU06940	NCU03293
	NCU03459	NCU02478	NCU04775	NCU16634
	NCU06242	NCU09565	NCU08851	NCU03135
	NCU06704	NCU02948	NCU10034	NCU01079
	NCU01898	NCU06400	NCU08445	NCU07088
	NCU03152	NCU05315	NCU01004	NCU07751
	NCU03636	NCU03681	NCU03776	NCU06175
	NCU06710	NCU03819	NCU07498	NCU00921
	NCU07273	NCU07434	NCU02175	NCU06368
	NCU07545	NCU03077	NCU09573	NCU16336
	NCU09806	NCU05873	NCU02046	NCU10427
	NCU10035	NCU09848	NCU01965	NCU01872
	NCU02164	NCU02801	NCU01945	NCU00128
	NCU03681	NCU02138	NCU01296	NCU04942
	NCU03881	NCU02739	NCU04603	NCU06668
	NCU04046	NCU17278	NCU01146	NCU06294
	NCU06237	NCU04314	NCU07385	NCU09169
	NCU08091	NCU00200	NCU03647	NCU16920
	NCU07491	NCU08267	NCU00787	NCU09038
	NCU16503	NCU04342	NCU07411	NCU03863
	NCU01052	NCU03451	NCU03079	NCU07900
	NCU11236	NCU10225	NCU09868	NCU08130
	NCU12084	NCU05314	NCU02430	NCU06860
	NCU16653	NCU02761	NCU08056	NCU08120
	NCU16716	NCU08957	NCU03697	NCU07489
	NCU00984	NCU02203	NCU08355	NCU08066
	NCU09152	NCU03381	NCU02491	NCU17216
	NCU02138	NCU08308	NCU04760	NCU07369
	NCU02877	NCU01296	NCU08842	NCU03192
	NCU08229	NCU00188	NCU03548	NCU08315
	NCU09108	NCU05033	NCU01319	NCU01298
	NCU00585	NCU11187	NCU06242	NCU02682
	NCU01886	NCU03203	NCU03297	NCU04753
	NCU04544	NCU04496	NCU01063	NCU04096
	NCU08986	NCU01855	NCU09282	NCU05517
	NCU09241	NCU10468	NCU16450	NCU06253
	NCU09403	NCU06255	NCU04246	NCU00523
	NCU09711	NCU07074	NCU11399	NCU06691
	NCU03079	NCU12114	NCU02098	NCU08784
	NCU02750	NCU09698	NCU01236	NCU07016
	NCU00214	NCU04386	NCU10225	NCU00688
	NCU06460	NCU09504	NCU09473	NCU04455
	NCU07037	NCU01629	NCU09712	NCU02281
	NCU09402	NCU06369	NCU09116	NCU00607
	NCU09263	NCU06738	NCU00802	NCU09670
	NCU00026	NCU06710	NCU00478	NCU15836
	NCU00282	NCU06893	NCU10009	NCU04353
	NCU04193	NCU01678	NCU09252	NCU07534
	NCU04194	NCU09333	NCU11180	NCU16526
	NCU01193	NCU16374	NCU16370	NCU02875
	NCU02718	NCU03254	NCU02147	NCU09309
	NCU03506	NCU07136	NCU16318	NCU01072
	NCU08847	NCU06481	NCU02750	NCU03934
	NCU08957	NCU03551	NCU08162	NCU02657
	NCU09252	NCU11041	NCU01883	NCU08624
	NCU03388	NCU06406	NCU09101	NCU07348
	NCU04493	NCU00878	NCU00865	NCU09689
	NCU01068	NCU04468	NCU02122	NCU03747
	NCU10603	NCU01236	NCU06095	NCU02932
	NCU01063	NCU02349	NCU09514	NCU03651
	NCU02739	NCU08346	NCU01865	NCU06409
	NCU05131	NCU02065	NCU01051	NCU04482
	NCU06406	NCU08056	NCU04049	NCU05494
	NCU08281	NCU02750	NCU09674	NCU02220
	NCU16318	NCU02731	NCU16512	NCU05801
	NCU06999	NCU09868	NCU05958	NCU02833
	NCU02814	NCU07513	NCU01648	NCU07997
	NCU09760	NCU01928	NCU08271	NCU04322
	NCU02932	NCU01442	NCU11041	NCU08489
	NCU06583	NCU08842	NCU02977	NCU06778
	NCU05726	NCU07441	NCU09317	NCU01514
	NCU10809	NCU05164	NCU00598	NCU00591
	NCU02913	NCU03694	NCU01869	NCU11197
	NCU00716	NCU07891	NCU07253	NCU08155
	NCU07817	NCU00408	NCU03878	NCU16651
	NCU00064	NCU04177	NCU06430	NCU09724
	NCU04262	NCU04214	NCU00651	NCU08393
	NCU08127	NCU03654	NCU00620	NCU05853
	NCU04168	NCU03698	NCU08282	NCU02545
	NCU00061	NCU05691	NCU01640	NCU01504
	NCU02349	NCU08938	NCU04019	NCU07970
	NCU04726	NCU11305	NCU06738	NCU07389
	NCU04167	NCU09330	NCU04847	NCU03850
	NCU04223	NCU09806	NCU03591	NCU07484
	NCU02702	NCU16856	NCU07741	NCU07337
	NCU09832	NCU00580	NCU09108	NCU16617
	NCU08779	NCU04457	NCU08980	NCU06325
	NCU09791	NCU10603	NCU01501	NCU05013
	NCU03328	NCU06707	NCU09911	NCU08477
	NCU09041	NCU08023	NCU03552	NCU16980
	NCU04885	NCU03747	NCU02164	NCU02022
	NCU07326	NCU03552	NCU09802	NCU05688
	NCU04870	NCU03367	NCU00291	NCU06519
	NCU08785	NCU06864	NCU08345	NCU03984
	NCU09491	NCU02416	NCU06260	NCU01448
	NCU09664	NCU08223	NCU08267	NCU07163
	NCU09976	NCU11180	NCU12126	NCU03350
	NCU05133	NCU07270	NCU07288	NCU05193
	NCU08398	NCU08363	NCU07491	NCU07867
	NCU06123	NCU00631	NCU00184	NCU08128
	NCU09390	NCU09802	NCU00214	NCU05346
	NCU10506	NCU01002	NCU03661	NCU08617
	NCU16942	NCU05131	NCU06780	NCU09542
	NCU03263	NCU02930	NCU04518	NCU07252
	NCU06342	NCU01805	NCU04635	NCU04110
	NCU03243	NCU01978	NCU00180	NCU08779
	NCU07473	NCU08291	NCU03908	NCU07194
	NCU03903	NCU08559	NCU04637	NCU16627
	NCU01945	NCU06660	NCU04195	NCU07327
	NCU09199	NCU09263	NCU03503	NCU07557
	NCU07823	NCU05899	NCU04554	NCU09469
	NCU00055	NCU08341	NCU01871	NCU09464
	NCU04657	NCU08489	NCU09230	NCU02498
	NCU09169	NCU09152	NCU03077	NCU01134
	NCU05535	NCU03991	NCU08495	NCU03204
	NCU02179	NCU09321	NCU09329	NCU05187
	NCU02850	NCU06283	NCU16374	NCU09663
	NCU07723	NCU06113	NCU11313	NCU01849
	NCU10546	NCU03631	NCU07967	NCU08172
	NCU04264	NCU01052	NCU04924	NCU02450
	NCU07293	NCU01703	NCU10529	NCU16472
	NCU05852	NCU07385	NCU00215	NCU09078
	NCU02153	NCU00802	NCU00980	NCU00477
	NCU08860	NCU04924	NCU01080	NCU05933
	NCU05980	NCU03590	NCU01188	NCU09472
	NCU06250	NCU09506	NCU07837	NCU01844
	NCU00515	NCU00473	NCU04279	NCU08644
	NCU04274	NCU02147	NCU03932	NCU00005
	NCU02455	NCU11248	NCU01907	NCU04606
	NCU02490	NCU04452	NCU06602	NCU03962
	NCU01200	NCU07879	NCU09312	NCU04440
	NCU11399	NCU04293	NCU16438	NCU09031
	NCU03460	NCU02244	NCU05514	NCU00527
	NCU01794	NCU10775	NCU07940	NCU16459
	NCU10497	NCU16438	NCU10810	NCU01998
	NCU16845	NCU11185	NCU10883	NCU00827
	NCU11248	NCU01069	NCU08790	NCU03966
	NCU04203	NCU00913	NCU06711	NCU06948
	NCU07404	NCU01974	NCU07001	NCU04128
	NCU05606	NCU06057	NCU11324	NCU16713
	NCU02541	NCU04048	NCU06120	NCU09271
	NCU07965	NCU09224	NCU06385	NCU02009
	NCU03995	NCU03876	NCU09502	NCU03969
	NCU08363	NCU07511	NCU01464	NCU06112
	NCU05544	NCU12125	NCU06077	NCU05075
	NCU09332	NCU03286	NCU07297	NCU16645
	NCU02701	NCU01322	NCU01002	NCU08233
	NCU02515	NCU17136	NCU06862	NCU04299
	NCU11249	NCU07939	NCU01928	NCU08701
	NCU04205	NCU07297	NCU07112	NCU05153
	NCU00154	NCU10142	NCU16422	NCU05058
	NCU03221	NCU00581	NCU04630	NCU03704
	NCU04170	NCU06254	NCU11248	NCU04403
	NCU00600	NCU02491	NCU04363	NCU02174
	NCU05693	NCU02386	NCU07720	NCU03625
	NCU11181	NCU08713	NCU03771	NCU07054
	NCU08607	NCU02718	NCU02731	NCU17062
	NCU01342	NCU04192	NCU04386	NCU04012
	NCU04003	NCU00026	NCU11187	NCU06024
	NCU03800	NCU10070	NCU01805	NCU02704
	NCU04119	NCU02378	NCU04021	NCU06776
	NCU01878	NCU00454	NCU09424	NCU08136
	NCU02421	NCU10567	NCU04289	NCU03758
	NCU03024	NCU04544	NCU04506	NCU10055
	NCU01992	NCU10789	NCU06369	NCU07414
	NCU07319	NCU03771	NCU06406	NCU05457
	NCU00184	NCU02544	NCU05278	NCU03200
	NCU02885	NCU16502	NCU04656	NCU05994
	NCU00138	NCU09182	NCU09332	NCU06418
	NCU02175	NCU07843	NCU06318	NCU09846
	NCU03029	NCU04774	NCU06244	NCU02671
	NCU00230	NCU00624	NCU08341	NCU09277
	NCU08998	NCU05706	NCU05953	NCU04343
	NCU01320	NCU09332	NCU02548	NCU02087
	NCU02547	NCU09817	NCU00405	NCU05411
	NCU04771	NCU00493	NCU00624	NCU01549
	NCU04736	NCU06242	NCU04780	NCU01054
	NCU08490	NCU01715	NCU08217	NCU02915
	NCU07711	NCU09629	NCU03931	NCU00426
	NCU07530	NCU04615	NCU04407	NCU05964
	NCU08489	NCU00916	NCU07939	NCU03286
	NCU06380	NCU00784	NCU08091	NCU01203
	NCU10763	NCU09087	NCU06085	NCU00471
	NCU00025	NCU08112	NCU06114	NCU00566
	NCU07894	NCU16729	NCU03652	NCU11216
	NCU07129	NCU09674	NCU01912	NCU08439
	NCU03783	NCU09390	NCU02138	NCU02338
	NCU03171	NCU00585	NCU04543	NCU00333
	NCU10732	NCU03460	NCU02270	NCU08176
	NCU08408	NCU00291	NCU04950	NCU07798
	NCU00010	NCU11399	NCU06273	NCU02838
	NCU03776	NCU04230	NCU02718	NCU03112
	NCU00290	NCU01926	NCU05970	NCU08230
	NCU09771	NCU02956	NCU08363	NCU05768
	NCU00821	NCU06095	NCU02544	NCU06500
	NCU02582	NCU04112	NCU01793	NCU11095
	NCU09698	NCU03993	NCU03622	NCU01231
	NCU00782	NCU00247	NCU00915	NCU12107
	NCU01231	NCU07530	NCU01342	NCU10684
	NCU06860	NCU02282	NCU07108	NCU01109
	NCU16370	NCU05953	NCU01322	NCU05448
	NCU02134	NCU05514	NCU03221	NCU10895
	NCU10810	NCU01907	NCU02190	NCU07030
	NCU03043	NCU04014	NCU10567	NCU01395
	NCU03686	NCU06651	NCU00916	NCU03091
	NCU01958	NCU03989	NCU03950	NCU02530
	NCU05064	NCU00148	NCU01412	NCU16821
	NCU08634	NCU07741	NCU08347	NCU05130
	NCU03699	NCU04090	NCU01957	NCU06040
	NCU02576	NCU04590	NCU00350	NCU07463
	NCU00289	NCU08340	NCU04048	NCU06990
	NCU00054	NCU06276	NCU08391	NCU03080
	NCU04390	NCU04642	NCU07624	NCU05113
	NCU01924	NCU02975	NCU03029	NCU00724
	NCU00499	NCU10572	NCU05561	NCU12040
	NCU04272	NCU06772	NCU00581	NCU09072
	NCU01856	NCU04382	NCU01878	NCU09717
	NCU10006	NCU00350	NCU02349	NCU03323
	NCU01386	NCU02455	NCU02979	NCU10512
	NCU11187	NCU16512	NCU06215	NCU03691
	NCU00215	NCU05074	NCU00155	NCU00137
	NCU00787	NCU01361	NCU06966	NCU03043
	NCU03465	NCU11352	NCU03905	NCU03056
	NCU01815	NCU16681	NCU05164	NCU09176
	NCU07359	NCU08183	NCU09523	NCU16971
	NCU09886	NCU09004	NCU06057	NCU10063
	NCU00129	NCU04113	NCU03992	NCU07449
	NCU06200	NCU09312	NCU04395	NCU07495
	NCU10055	NCU16845	NCU11249	NCU11357
	NCU01327	NCU09748	NCU10051	NCU10246
	NCU01426	NCU16552	NCU06772	NCU02250
	NCU03202	NCU02901	NCU08850	NCU04348
	NCU03091	NCU03386	NCU16502	NCU02572
	NCU03318	NCU03548	NCU02961	NCU04816
	NCU04467	NCU08809	NCU05395	NCU09771
	NCU05565	NCU16423	NCU03507	NCU00752
	NCU07311	NCU00262	NCU00580	NCU06072
	NCU08599	NCU09424	NCU09629	NCU05363
	NCU09215	NCU03810	NCU10007	NCU09064
	NCU02761	NCU03932	NCU01056	NCU06529
	NCU04590	NCU06116	NCU02294	NCU08523
	NCU10225	NCU01393	NCU11240	NCU03183
	NCU00992	NCU04543	NCU07582	NCU08734
	NCU00995	NCU04670	NCU07783	NCU05463
	NCU02732	NCU10497	NCU02653	NCU00469
	NCU04906	NCU04775	NCU09567	NCU04611
	NCU07716	NCU04255	NCU08767	NCU00775
	NCU01835	NCU04467	NCU02693	NCU17053
	NCU03569	NCU08366	NCU01504	NCU06662
	NCU03654	NCU01945	NCU03312	NCU05149
	NCU06373	NCU06882	NCU08809	NCU07776
	NCU07079	NCU01878	NCU09263	NCU01261
	NCU00373	NCU04279	NCU06779	NCU05417
	NCU01076	NCU09216	NCU04470	NCU09017
	NCU05134	NCU01065	NCU02663	NCU09610
	NCU06125	NCU09031	NCU09152	NCU17275
	NCU08907	NCU09193	NCU09216	NCU01269
	NCU03646	NCU16323	NCU02696	NCU04393
	NCU05498	NCU09971	NCU03915	NCU06327
	NCU09786	NCU06984	NCU05226	NCU07979
	NCU02945	NCU08217	NCU01441	NCU01252
	NCU03248	NCU08391	NCU09154	NCU09644
	NCU04045	NCU05276	NCU01569	NCU01257
	NCU05822	NCU01188	NCU02801	NCU00245
	NCU08487	NCU08278	NCU07063	NCU01961
	NCU09224	NCU04161	NCU08354	NCU08707
	NCU10538	NCU07590	NCU07409	NCU01442
	NCU07787	NCU02429	NCU00860	NCU02565
	NCU09471	NCU02829	NCU07982	NCU03210
	NCU00024	NCU07111	NCU07273	NCU11200
	NCU00046	NCU00056	NCU03170	NCU03004
	NCU00870	NCU11212	NCU00261	NCU02547
	NCU08705	NCU06239	NCU01632	NCU09647
	NCU06255	NCU00180	NCU02829	NCU02990
	NCU00332	NCU02570	NCU08382	NCU03851
	NCU00449	NCU06862	NCU10314	NCU03437
	NCU00774	NCU02294	NCU16423	NCU05767
	NCU01039	NCU01648	NCU04015	NCU05501
	NCU02512	NCU07624	NCU11338	NCU05114
	NCU03287	NCU04772	NCU03274	NCU04732
	NCU03518	NCU00060	NCU05133	NCU02071
	NCU03604	NCU04303	NCU08607	NCU09564
	NCU03967	NCU04115	NCU04115	NCU10069
	NCU04034	NCU06085	NCU06651	NCU04072
	NCU04169	NCU09832	NCU02550	NCU02601
	NCU04197	NCU06215	NCU08907	NCU07731
	NCU04287	NCU04359	NCU11311	NCU09581
	NCU04346	NCU03210	NCU03914	NCU10110
	NCU04491	NCU03908	NCU04344	NCU07946
	NCU04550	NCU02837	NCU05018	NCU09372
	NCU04808	NCU09329	NCU06987	NCU07404
	NCU04905	NCU01478	NCU07658	NCU01425
	NCU05236	NCU04003	NCU05418	NCU08407
	NCU05303	NCU07366	NCU00112	NCU09141
	NCU05386	NCU00130	NCU01902	NCU08522
	NCU05395	NCU05977	NCU00983	NCU17231
	NCU05639	NCU06385	NCU06130	NCU02054
	NCU05864	NCU03131	NCU11185	NCU04430
	NCU06073	NCU07387	NCU06457	NCU00312
	NCU06691	NCU03024	NCU02463	NCU02745
	NCU07121	NCU07498	NCU01381	NCU01678
	NCU07769	NCU02515	NCU02134	NCU16394
	NCU08371	NCU01080	NCU03493	NCU04244
	NCU08491	NCU00022	NCU05548	NCU04391
	NCU08635	NCU16741	NCU01845	NCU02592
	NCU08820	NCU01950	NCU04090	NCU08099
	NCU09160	NCU09282	NCU10683	NCU05063
	NCU09325	NCU02415	NCU00509	NCU01357
	NCU09470	NCU09403	NCU08475	NCU04376
	NCU09472	NCU03257	NCU00451	NCU09131
	NCU09785	NCU16942	NCU02568	NCU03512
	NCU05136	NCU05990	NCU05046	NCU07445
	NCU16472	NCU03288	NCU05420	NCU00906
	NCU04389	NCU01004	NCU06710	NCU08893
	NCU09847	NCU06117	NCU05881	NCU00770
	NCU16875	NCU06382	NCU04014	NCU00209
	NCU00627	NCU06260	NCU00490	NCU07416
	NCU01509	NCU01454	NCU07569	NCU11129
	NCU01560	NCU03649	NCU00200	NCU03699
	NCU02637	NCU02598	NCU09076	NCU04913
	NCU04049	NCU16785	NCU08023	NCU09345
	NCU04053	NCU04472	NCU04307	NCU05818
	NCU04102	NCU04990	NCU05852	NCU09694
	NCU04369	NCU08355	NCU01922	NCU10400
	NCU04718	NCU01901	NCU01500	NCU04474
	NCU04914	NCU01501	NCU02017	NCU01916
	NCU05141	NCU06987	NCU02570	NCU17008
	NCU05723	NCU02134	NCU02798	NCU06026
	NCU05953	NCU09118	NCU06315	NCU16377
	NCU06220	NCU02752	NCU01667	NCU00392
	NCU07095	NCU01947	NCU05974	NCU02051
	NCU08150	NCU07318	NCU05526	NCU03288
	NCU08429	NCU01468	NCU04642	NCU16773
	NCU08431	NCU06265	NCU00430	NCU16460
	NCU08713	NCU07279	NCU02636	NCU00765
	NCU11260	NCU02421	NCU03874	NCU09240
	NCU16450	NCU02913	NCU05154	NCU06389
	NCU16460	NCU06513	NCU04359	NCU03887
	NCU16741	NCU00392	NCU06402	NCU05296
	NCU16776	NCU03992	NCU06200	NCU00046
	NCU16997	NCU01063	NCU01546	NCU06363
	NCU17044	NCU06430	NCU03888	NCU08560
		NCU11313	NCU09760	NCU03784
		NCU09692	NCU02749	NCU09350
		NCU09215	NCU08811	NCU07200
		NCU01500	NCU02623	NCU06282
		NCU04019	NCU02274	NCU07073
		NCU07959	NCU05828	NCU00380
		NCU01053	NCU02901	NCU09497
		NCU03591	NCU07817	NCU08618
		NCU01790	NCU00182	NCU04297
		NCU02463	NCU04404	NCU06152
		NCU03881	NCU02385	NCU06533
		NCU04101	NCU04003	NCU00029
		NCU01902	NCU00913	NCU00569
		NCU00035	NCU00589	NCU00196
		NCU04542	NCU04508	NCU01376
		NCU08274	NCU09118	NCU04661
		NCU10810	NCU00619	NCU01409
		NCU04284	NCU03694	NCU08095
		NCU09669	NCU11129	NCU09364
		NCU00490	NCU09711	NCU03602
		NCU09974	NCU04112	NCU06592
		NCU00630	NCU03602	NCU02420
		NCU01922	NCU11212	NCU00075
		NCU00865	NCU00493	NCU06894
		NCU09233	NCU03681	NCU17257
		NCU02693	NCU08291	NCU02735
		NCU00416	NCU08353	NCU11337
		NCU04639	NCU09975	NCU06435
		NCU02727	NCU08224	NCU02769
		NCU09154	NCU06301	NCU12023
		NCU03719	NCU10789	NCU06641
		NCU04080	NCU07513	NCU01735
		NCU02490	NCU02706	NCU06741
		NCU09523	NCU03877	NCU07881
		NCU04803	NCU04276	NCU05707
		NCU01646	NCU04370	NCU01530
		NCU07300	NCU06209	NCU16473
		NCU08848	NCU04315	NCU01210
		NCU17176	NCU02701	NCU03592
		NCU04545	NCU08807	NCU04871
		NCU01386	NCU02726	NCU09155
		NCU03047	NCU06113	NCU02365
		NCU10009	NCU08339	NCU06844
		NCU07491	NCU01856	NCU06206
		NCU06318	NCU09832	NCU00679
		NCU09568	NCU00026	NCU03632
		NCU08998	NCU03460	NCU06939
		NCU00112	NCU03538	NCU02525
		NCU03878	NCU03818	NCU06643
		NCU08705	NCU03047	NCU03153
		NCU00897	NCU05304	NCU11158
		NCU01957	NCU09466	NCU08019
		NCU09159	NCU00955	NCU02757
		NCU04015	NCU02747	NCU00623
		NCU00871	NCU06404	NCU05917
		NCU12126	NCU07379	NCU03678
		NCU03312	NCU02577	NCU07185
		NCU09116	NCU06882	NCU11321
		NCU09301	NCU10497	NCU06732
		NCU06324	NCU00148	NCU01270
		NCU02084	NCU09698	NCU06543
		NCU07314	NCU05313	NCU09990
		NCU05960	NCU02455	NCU00301
		NCU05638	NCU02666	NCU07493
		NCU02659	NCU11241	NCU05948
		NCU03444	NCU03282	NCU09325
		NCU10673	NCU01947	NCU04164
		NCU04730	NCU08848	NCU04731
		NCU02485	NCU04936	NCU00742
		NCU01428	NCU02379	NCU16844
		NCU02577	NCU10036	NCU04262
		NCU03905	NCU03649	NCU07269
		NCU01912	NCU02685	NCU05285
		NCU02556	NCU08290	NCU06137
		NCU09252	NCU02416	NCU01591
		NCU02422	NCU03949	NCU03042
		NCU03760	NCU02386	NCU00007
		NCU02747	NCU08388	NCU02161
		NCU07293	NCU02111	NCU01819
		NCU00497	NCU07319	NCU16852
		NCU00699	NCU02397	NCU16805
		NCU02749	NCU08334	NCU08820
		NCU04767	NCU04268	NCU02095
		NCU01607	NCU03979	NCU17113
		NCU07888	NCU04772	NCU05208
		NCU16422	NCU07367	NCU08314
		NCU02961	NCU07952	NCU16940
		NCU03569	NCU01235	NCU09504
		NCU03950	NCU02599	NCU10507
		NCU16952	NCU07585	NCU04699
		NCU08369	NCU06984	NCU00515
		NCU04363	NCU08744	NCU09498
		NCU03770	NCU04542	NCU02513
		NCU03790	NCU06663	NCU07845
		NCU04786	NCU01817	NCU02150
		NCU03915	NCU02490	NCU08895
		NCU08769	NCU01327	NCU01455
		NCU01740	NCU01751	NCU08475
		NCU11241	NCU04283	NCU04227
		NCU04760	NCU04657	NCU08447
		NCU00992	NCU07138	NCU00861
		NCU01278	NCU05390	NCU01339
		NCU06125	NCU08671	NCU00925
		NCU00620	NCU09159	NCU07916
		NCU06709	NCU09425	NCU01519
		NCU02458	NCU00129	NCU11382
		NCU04770	NCU01481	NCU07287
		NCU11261	NCU05995	NCU05999
		NCU04193	NCU09233	NCU02163
		NCU08339	NCU00399	NCU07168
		NCU06824	NCU01386	NCU08448
		NCU00061	NCU01201	NCU00175
		NCU04523	NCU03630	NCU00768
		NCU02797	NCU00835	NCU09812
		NCU00898	NCU02909	NCU01589
		NCU09975	NCU01879	NCU07695
		NCU03714	NCU08409	NCU17261
		NCU01879	NCU04020	NCU04841
		NCU09514	NCU09193	NCU02609
		NCU03607	NCU04249	NCU01560
		NCU02475	NCU04063	NCU03702
		NCU02759	NCU01001	NCU10932
		NCU03914	NCU01703	NCU10020
		NCU06373	NCU03770	NCU00930
		NCU00155	NCU02556	NCU08045
		NCU01481	NCU03387	NCU05232
		NCU03239	NCU03881	NCU01569
		NCU03270	NCU11367	NCU03444
		NCU09986	NCU02591	NCU09947
		NCU04063	NCU16368	NCU05861
		NCU04912	NCU03891	NCU02265
		NCU06383	NCU01795	NCU02626
		NCU01818	NCU02615	NCU03560
		NCU07416	NCU01913	NCU09703
		NCU06594	NCU03283	NCU09613
		NCU08192	NCU03336	NCU04025
		NCU04049	NCU05999	NCU01839
		NCU06876	NCU09085	NCU16454
		NCU00725	NCU02810	NCU09888
		NCU02696	NCU07017	NCU03468
		NCU03355	NCU06447	NCU03222
		NCU02706	NCU09534	NCU05896
		NCU02974	NCU08931	NCU02213
		NCU06223	NCU00899	NCU07805
		NCU16558	NCU01666	NCU16784
		NCU03170	NCU00322	NCU07007
		NCU02176	NCU02193	NCU11280
		NCU08868	NCU05136	NCU01884
		NCU00182	NCU07732	NCU03935
		NCU09230	NCU00954	NCU00160
		NCU01886		NCU08785
		NCU03949		NCU09691
		NCU00616		NCU05884
		NCU09000		NCU11395
		NCU09296		NCU03500
		NCU06559		NCU06979
		NCU06358		NCU16765
		NCU08999		NCU08187
		NCU06746		NCU02255
		NCU06029		NCU01935
		NCU02355		NCU00590
		NCU01068		NCU00302
		NCU02385		NCU05069
		NCU09214		NCU08421
		NCU06551		NCU06811
		NCU03197		NCU07352
		NCU01199		NCU02397
		NCU06420		NCU02679
		NCU00980		NCU11347
		NCU03063		NCU02260
		NCU04713		NCU08480
		NCU04421		NCU04156
		NCU08847		NCU01375
		NCU08345		NCU11427
		NCU09052		NCU09807
		NCU01032		NCU04444
		NCU07289		NCU09224
		NCU07319		NCU06906
		NCU04283		NCU04437
		NCU04847		NCU05991
		NCU01342		NCU09242
		NCU08388		NCU02988
		NCU00918		NCU06551
		NCU02977		NCU08770
		NCU00503		NCU01973
		NCU01445		NCU07371
		NCU09317		NCU02465
		NCU03647		NCU03182
		NCU04628		NCU07204
		NCU06974		NCU07306
		NCU05784		NCU00907
		NCU01795		NCU04728
		NCU07858		NCU01728
		NCU03283		NCU16930
		NCU02834		NCU00025
		NCU01233		NCU06042
		NCU08527		NCU04208
		NCU09502		NCU05860
		NCU02976		NCU01075
		NCU10063		NCU04420
		NCU06404		NCU09449
		NCU07095		NCU04934
		NCU02430		NCU04579
		NCU03995		NCU02117
		NCU06387		NCU06812
		NCU08490		NCU04500
		NCU00685		NCU02324
		NCU08635		NCU17247
		NCU00100		NCU06094
		NCU03622		NCU06350
		NCU02417		NCU08664
		NCU01803		NCU03728
		NCU04780		NCU06752
		NCU06202		NCU07918
		NCU07139		NCU04068
		NCU04650		NCU04130
		NCU05642		NCU06198
		NCU09005		NCU09036
		NCU00322		NCU00655
		NCU03079		NCU04358
		NCU00150		NCU01027
		NCU02692		NCU07816
		NCU03818		NCU07811
		NCU01441		NCU07235
		NCU16851		NCU08533
		NCU06048		NCU16528
		NCU07817		NCU00056
		NCU06969		NCU05819
		NCU09077		NCU00790
		NCU06401		NCU04150
		NCU10387		NCU07666
		NCU02153		NCU01309
		NCU00814		NCU06912
		NCU04100		NCU08795
		NCU04380		NCU08159
		NCU01667		NCU07864
		NCU08621		NCU05211
		NCU04404		NCU04861
		NCU02591		NCU07930
		NCU03891		NCU07565
		NCU02600		NCU05712
		NCU10622		NCU06715
		NCU09798		NCU06343
		NCU02337		NCU04206
		NCU07240		NCU09363
		NCU03650		NCU07282
		NCU06966		NCU08648
		NCU11312		NCU02738
		NCU11181		NCU06120
		NCU10038		NCU02458
		NCU06436		NCU10658
		NCU09054		NCU02251
		NCU08334		NCU10911
		NCU03967		NCU07621
		NCU09466		NCU03248
		NCU05202		NCU16386
		NCU02512		NCU00205
		NCU09248		NCU00348
		NCU02614		NCU06768
		NCU06200		NCU09922
		NCU00025		NCU04605
		NCU05693		NCU02371
		NCU01219		NCU11314
		NCU07748		NCU06995
		NCU16368		NCU09211
		NCU01444		NCU03793
		NCU06366		NCU10675
		NCU03783		NCU16349
		NCU07711		NCU08478
		NCU02413		NCU03811
		NCU05394		NCU08186
		NCU04315		NCU05588
		NCU00832		NCU03242
		NCU07435		NCU01672
		NCU01565		NCU01553
		NCU04116		NCU06059
		NCU03223		NCU06981
		NCU02599		NCU17272
		NCU04906		NCU02854
		NCU03507		NCU06686
		NCU05561		NCU05903
		NCU06676		NCU03383
		NCU03527		NCU05226
		NCU07033		NCU06781
		NCU02388		NCU06584
		NCU01327		NCU07769
		NCU04914		NCU10673
		NCU03465		NCU03766
		NCU06742		NCU07209
		NCU06250		NCU00809
		NCU02548		NCU08756
		NCU04092		NCU07321
		NCU03890		NCU06575
		NCU02177		NCU03098
		NCU07665		NCU03569
		NCU00261		NCU09079
		NCU03718		NCU04053
		NCU01817		NCU07583
		NCU10036		NCU08165
		NCU07952		NCU02341
		NCU02460		NCU05047
		NCU03756		NCU00434
		NCU04656		NCU06970
		NCU01883		NCU00054
		NCU02689		NCU10052
		NCU03679		NCU00203
		NCU03091		NCU09255
		NCU07552		NCU03280
		NCU00602		NCU02428
		NCU02201		NCU07841
		NCU01856		NCU10458
		NCU06114		NCU02008
		NCU03657		NCU02267
		NCU02541		NCU01059
		NCU04102		NCU07175
		NCU07001		NCU07728
		NCU02098		NCU08370
		NCU04449		NCU00397
		NCU01793		NCU00822
		NCU01456		NCU17138
		NCU02636		NCU05935
		NCU00983		NCU08036
		NCU06374		NCU06485
		NCU09534		NCU00192
		NCU17113		NCU04080
		NCU00388		NCU08901
		NCU00835		NCU00709
		NCU03200		NCU06104
		NCU02660		NCU04336
		NCU01545		NCU05057
		NCU02175		NCU07991
		NCU04951		NCU03333
		NCU03118		NCU03559
		NCU00351		NCU07234
		NCU02978		NCU07556
		NCU04160		NCU09052
		NCU02732		NCU17251
		NCU06301		NCU04930
		NCU07379		NCU06268
		NCU09425		NCU03050
		NCU00399		NCU00732
		NCU16347		NCU08793
		NCU06664		NCU07664
		NCU09018		NCU06252
		NCU06105		NCU08428
		NCU00461		NCU09117
		NCU04657		NCU05852
		NCU08807		NCU17263
		NCU06220		NCU04169
		NCU03493		NCU08490
		NCU00024		NCU07192
		NCU07561		NCU00572
		NCU02268		NCU08643
		NCU03630		NCU00716
		NCU08382		NCU09862
		NCU09710		NCU06375
		NCU10853		NCU03230
		NCU03971		NCU03884
		NCU07953		NCU16710
		NCU03317		NCU05511
		NCU08273		NCU07226
		NCU07325		NCU16568
		NCU08409		NCU04075
		NCU16399		NCU07981
		NCU07029		NCU00417
		NCU08811		NCU07548
		NCU08113		NCU04923
		NCU05309		NCU05308
		NCU05395		NCU06867
		NCU07495		NCU01402
		NCU03114		NCU01233
		NCU04344		NCU06006
		NCU04119		NCU04738
		NCU00430		NCU08343
		NCU03947		NCU06703
		NCU03248		NCU03875
		NCU00405		NCU02793
		NCU01201		NCU02042
		NCU01927		NCU05869
		NCU03139		NCU00432
		NCU04493		NCU03696
		NCU01177		NCU06234
		NCU07311		NCU03394
		NCU09108		NCU06281
		NCU09505		NCU01547
		NCU06380		NCU06757
		NCU01955		NCU09805
		NCU03686		NCU16778
		NCU05231		NCU08821
		NCU08607		NCU05135
				NCU07963
				NCU06121
				NCU09356
				NCU00003
				NCU00606
				NCU10651
				NCU02967
				NCU10031
				NCU05881
				NCU03198
				NCU05188
				NCU04307
				NCU11067
				NCU06764
				NCU03530
				NCU16366
				NCU09518
				NCU04168
				NCU08905
				NCU08594
				NCU11346
				NCU07844
				NCU08982
				NCU02951
				NCU03735
				NCU05192
				NCU01632
				NCU04067
				NCU10893
				NCU07649
				NCU05830
				NCU03737
				NCU00442
				NCU00499
				NCU05647
				NCU10987
				NCU06745
				NCU07987
				NCU07875
				NCU09843
				NCU03011
				NCU05005
				NCU10910
				NCU10537
				NCU06809
				NCU02403
				NCU00915
				NCU07274
				NCU05582
				NCU07046
				NCU02425
				NCU09010
				NCU16993
				NCU10237
				NCU06037
				NCU06542
				NCU05816
				NCU00609
				NCU07815
				NCU02658
				NCU01914
				NCU05307
				NCU07536
				NCU10506
				NCU07415
				NCU06609
				NCU09774
				NCU10346
				NCU09365
				NCU05079
				NCU00142
				NCU03578
				NCU08410
				NCU10144
				NCU04277
				NCU03534
				NCU10342
				NCU01978
				NCU03960
				NCU06910
				NCU01689
				NCU03247
				NCU07122
				NCU03398
				NCU02991
				NCU02759
				NCU07691
				NCU10051
				NCU04531
				NCU06196
				NCU05721
				NCU05708
				NCU01423
				NCU06657
				NCU10641
				NCU05183
				NCU09147
				NCU08189
				NCU00678
				NCU01472
				NCU07820
				NCU06661
				NCU03036
				NCU06398
				NCU02898
				NCU09755
				NCU00059
				NCU04547
				NCU04310
				NCU04483
				NCU00114
				NCU08739
				NCU00811
				NCU09290
				NCU00753
				NCU06416
				NCU12121
				NCU09450
				NCU06334
				NCU00792
				NCU00423
				NCU02097
				NCU02598
				NCU05653
				NCU11325
				NCU03277
				NCU00853
				NCU09651
				NCU02455
				NCU02683
				NCU01132
				NCU16656
				NCU04436
				NCU03203
				NCU04951
				NCU00644
				NCU09445
				NCU00863
				NCU16492
				NCU16911
				NCU01097
				NCU08454
				NCU01447
				NCU04497
				NCU05520
				NCU01241
				NCU01949
				NCU04917
				NCU09269
				NCU04546
				NCU03094
				NCU05289
				NCU06626
				NCU07203
				NCU17058
				NCU08889
				NCU06130
				NCU05009
				NCU04098
				NCU09511
				NCU01972
				NCU03634
				NCU06043
				NCU03329
				NCU03792
				NCU04870
				NCU06080
				NCU12156
				NCU03386
				NCU09213
				NCU00993
				NCU04013
				NCU08283
				NCU04097
				NCU04001
				NCU04366
				NCU05692
				NCU01760
				NCU06861
				NCU00694
				NCU00812
				NCU11222
				NCU00945
				NCU09978
				NCU06201
				NCU02431
				NCU01227
				NCU16683
				NCU05185
				NCU05245
				NCU04005
				NCU16361
				NCU04746
				NCU16819
				NCU16491
				NCU16363
				NCU04400
				NCU05156
				NCU07711
				NCU01828
				NCU16466
				NCU10622
				NCU17167
				NCU07448
				NCU09053
				NCU00168
				NCU04727
				NCU03186
				NCU10059
				NCU09780
				NCU05700
				NCU07440
				NCU10165
				NCU05008
				NCU03268
				NCU08773
				NCU09499
				NCU03263
				NCU07767
				NCU04880
				NCU16793
				NCU01373
				NCU03128
				NCU01984
				NCU09077
				NCU03883
				NCU04091
				NCU03968
				NCU04288
				NCU00097
				NCU04317
				NCU02011
				NCU07922
				NCU02355
				NCU06499
				NCU11245
				NCU03010
				NCU00559
				NCU08310
				NCU02062
				NCU03202
				NCU00335
				NCU16676
				NCU02753
				NCU16959
				NCU05220
				NCU05101
				NCU00304
				NCU00923
				NCU08350
				NCU07424
				NCU10392
				NCU02930
				NCU09260
				NCU16586
				NCU03471
				NCU17205
				NCU03168
				NCU03600
				NCU05779
				NCU09788
				NCU08974
				NCU05201
				NCU01391
				NCU06644
				NCU09853
				NCU01506
				NCU16670
				NCU03478
				NCU11040
				NCU07094
				NCU07927
				NCU07063
				NCU04165
				NCU09129
				NCU08947
				NCU07572
				NCU01699
				NCU09170
				NCU04245
				NCU00120
				NCU02367
				NCU03009
				NCU03425
				NCU03040
				NCU06994
				NCU09140
				NCU06193
				NCU06803
				NCU05599
				NCU04798
				NCU06759
				NCU07804
				NCU07280
				NCU03022
				NCU08491
				NCU05920
				NCU02637
				NCU02321
				NCU01612
				NCU07586
				NCU01893
				NCU02407
				NCU09046
				NCU04211
				NCU07012
				NCU00347
				NCU05728
				NCU01645
				NCU07288
				NCU09352
				NCU06011
				NCU09327
				NCU03711
				NCU02944
				NCU04439
				NCU00892
				NCU07978
				NCU17271
				NCU04852
				NCU07808
				NCU08344
				NCU03972
				NCU04369
				NCU17227
				NCU03658
				NCU04398
				NCU04486
				NCU00534
				NCU04835
				NCU06612
				NCU03245
				NCU03348
				NCU08333
				NCU06153
				NCU07573
				NCU00866
				NCU08720
				NCU01073
				NCU06266
				NCU01374
				NCU03827
				NCU01526
				NCU07114
				NCU04901
				NCU03208
				NCU02100
				NCU05548
				NCU06312
				NCU00649
				NCU10907
				NCU01290
				NCU06656
				NCU03669
				NCU05252
				NCU01382
				NCU00185
				NCU02804
				NCU09580
				NCU07983
				NCU17126
				NCU16925
				NCU08654
				NCU08404
				NCU09143
				NCU02169
				NCU07668
				NCU04778
				NCU16903
				NCU01036
				NCU08178
				NCU08325
				NCU06536
				NCU00561
				NCU08192
				NCU08923
				NCU06380
				NCU02725
				NCU08518
				NCU07538
				NCU06450
				NCU01966
				NCU04491
				NCU05196
				NCU09165
				NCU09525
				NCU05829
				NCU08595
				NCU09982
				NCU11417
				NCU16594
				NCU04928
				NCU08747
				NCU06645
				NCU08984
				NCU00605
				NCU10359
				NCU07833
				NCU03523
				NCU07948
				NCU00584
				NCU17278
				NCU09023
				NCU09384
				NCU00408
				NCU09048
				NCU12033
				NCU08179
				NCU07951
				NCU04627
				NCU08075
				NCU00771
				NCU02086
				NCU04124
				NCU03241
				NCU07514
				NCU11253
				NCU16555
				NCU04576
				NCU01135
				NCU02412
				NCU00692
				NCU10417
				NCU05640
				NCU07326
				NCU16353
				NCU02729
				NCU02921
				NCU00654
				NCU00960
				NCU07472
				NCU16539
				NCU00032
				NCU02624
				NCU06951
				NCU02029
				NCU07942
				NCU06877
				NCU03261
				NCU09602
				NCU11012
				NCU04233
				NCU01919
				NCU07237
				NCU09379
				NCU09739
				NCU09816
				NCU08185
				NCU04735
				NCU02211
				NCU06487
				NCU07707
				NCU08319
				NCU05034
				NCU01116
				NCU06129
				NCU12065
				NCU05687
				NCU01543
				NCU02670
				NCU04167
				NCU05888
				NCU00334
				NCU03549
				NCU09411
				NCU04557
				NCU08902
				NCU01084
				NCU09323
				NCU01156
				NCU00875
				NCU04172
				NCU00135
				NCU03472
				NCU06608
				NCU04350
				NCU06985
				NCU16311
				NCU04041
				NCU07949
				NCU02064
				NCU02533
				NCU02873
				NCU09319
				NCU06524
				NCU07474
				NCU01005
				NCU03311
				NCU02317
				NCU16861
				NCU05916
				NCU00395
				NCU06304
				NCU07388
				NCU09219
				NCU07082
				NCU00948
				NCU06028
				NCU16901
				NCU07562
				NCU00636
				NCU01181
				NCU00369
				NCU04781
				NCU00665
				NCU16724
				NCU07102
				NCU07429
				NCU08960
				NCU09157
				NCU07753
				NCU06272
				NCU03213
				NCU04866
				NCU05859
				NCU04618
				NCU04554
				NCU08944
				NCU07618
				NCU16802
				NCU02352
				NCU07009
				NCU09923
				NCU00823
				NCU06935
				NCU05848
				NCU05824
				NCU00474
				NCU01281
				NCU02734
				NCU02540
				NCU03909
				NCU08605
				NCU00794
				NCU05004
				NCU08280
				NCU08371
				NCU03533
				NCU07053
				NCU01480
				NCU02123
				NCU08449
				NCU17240
				NCU03995
				NCU09772
				NCU08367
				NCU08270
				NCU02943
				NCU08777
				NCU04628
				NCU00597
				NCU09357
				NCU08398
				NCU02158
				NCU06512
				NCU17274
				NCU08223
				NCU06451
				NCU01931
				NCU08033
				NCU09775
				NCU05146
				NCU03797
				NCU05522
				NCU06713
				NCU12068
				NCU08110
				NCU04984
				NCU09798
				NCU04713
				NCU03111
				NCU06855
				NCU02256
				NCU07393
				NCU02808
				NCU07754
				NCU01657
				NCU11287
				NCU04555
				NCU08360
				NCU01902
				NCU09383
				NCU08506
				NCU00990
				NCU04133
				NCU04089
				NCU05581
				NCU09761
				NCU04177
				NCU01653
				NCU05597
				NCU06081
				NCU00361
				NCU06978
				NCU09768
				NCU00450
				NCU04721
				NCU01540
				NCU06156
				NCU00138
				NCU08978
				NCU00763
				NCU00595
				NCU08329
				NCU05755
				NCU04195
				NCU06943
				NCU05915
				NCU09637
				NCU07418
				NCU06619
				NCU03136
				NCU05890
				NCU02630
				NCU08863
				NCU08640
				NCU05956
				NCU03175
				NCU07378
				NCU01637
				NCU07191
				NCU16449
				NCU06854
				NCU05978
				NCU08369
				NCU02515
				NCU01786
				NCU05404
				NCU05639
				NCU04367
				NCU02876
				NCU02342
				NCU04216
				NCU07511
				NCU05642
				NCU05039
				NCU00666
				NCU04988
				NCU07029
				NCU05260
				NCU10788
				NCU07856
				NCU03838
				NCU07934
				NCU05209
				NCU09483
				NCU05290
				NCU04907
				NCU07871
				NCU06583
				NCU00178
				NCU06096
				NCU06255
				NCU03880
				NCU06061
				NCU04952
				NCU11319
				NCU07727
				NCU00024
				NCU05616
				NCU02787
				NCU03561
				NCU02023
				NCU06927
				NCU04509
				NCU09896
				NCU16453
				NCU01274
				NCU07442
				NCU03662
				NCU09287
				NCU11308
				NCU09954
				NCU10595
				NCU05506
				NCU07141
				NCU16411
				NCU05000
				NCU10621
				NCU05305
				NCU09335
				NCU03073
				NCU09245
				NCU03169
				NCU08891
				NCU02685
				NCU09887
				NCU02375
				NCU01923
				NCU07902
				NCU17215
				NCU05623
				NCU10292
				NCU17032
				NCU06020
				NCU06345
				NCU06658
				NCU01720
				NCU08463
				NCU01011
				NCU01762
				NCU06118
				NCU05552
				NCU07051
				NCU08680
				NCU04799
				NCU02305
				NCU03302
				NCU00389
				NCU07180
				NCU02030
				NCU06449
				NCU16625
				NCU03638
				NCU06884
				NCU05722
				NCU08881
				NCU02346
				NCU05216
				NCU17252
				NCU00576
				NCU04811
				NCU03343
				NCU04498
				NCU11426
				NCU06169
				NCU06683
				NCU08197
				NCU03441
				NCU07732
				NCU03990
				NCU09307
				NCU09830
				NCU00521
				NCU09758
				NCU02939
				NCU09715
				NCU09055
				NCU02764
				NCU16929
				NCU00855
				NCU17114
				NCU05714
				NCU03748
				NCU05342
				NCU03541
				NCU08114
				NCU02055
				NCU06067
				NCU00431
				NCU03016
				NCU17157
				NCU03109
				NCU06342
				NCU06850
				NCU04280
				NCU04751
				NCU07652
				NCU00946
				NCU06857
				NCU04791
				NCU05883
				NCU03574
				NCU07683
				NCU03320
				NCU01356
				NCU01331
				NCU00795
				NCU04528
				NCU05083
				NCU03477
				NCU03611
				NCU02600
				NCU00085
				NCU00912
				NCU04766
				NCU01873
				NCU04375
				NCU07003
				NCU04171
				NCU06250
				NCU04287
				NCU02849
				NCU08628
				NCU07869
				NCU03799
				NCU07255
				NCU04249
				NCU09522
				NCU06203
				NCU03021
				NCU04406
				NCU04464
				NCU00828
				NCU03961
				NCU08892
				NCU16419
				NCU05351
				NCU05593
				NCU07300
				NCU01754
				NCU03321
				NCU01038
				NCU04689
				NCU05662
				NCU01724
				NCU00356
				NCU00668
				NCU08768
				NCU05246
				NCU01379
				NCU05452
				NCU04268
				NCU05889
				NCU02739
				NCU06712
				NCU09000
				NCU03725
				NCU09748
				NCU16441
				NCU00547
				NCU07245
				NCU04963
				NCU07060
				NCU01398
				NCU06213
				NCU05318
				NCU05265
				NCU07486
				NCU09106
				NCU00039
				NCU08951
				NCU07387
				NCU01552
				NCU00014
				NCU04163
				NCU02214
				NCU05846
				NCU02653
				NCU16653
				NCU02610
				NCU08433
				NCU10763
[truncated: 2,942 more rows]

## Sheet: p3
The comparison is done to p3_t367110_Neu_crass_v12 containing 10813 annotated genes.
76 out of 76 genes are found:
NCU00024T0 NCU00025T0 NCU00035T0 NCU00061T0 NCU00188T0 NCU00351T0 NCU00585T0 NCU00716T0 NCU00814T0 NCU00918T0 NCU00992T0 NCU01454T0 NCU01803T0 NCU01927T0 NCU01955T0 NCU02153T0 NCU02421T0 NCU02515T0 NCU02541T0 NCU02732T0 NCU02739T0 NCU02761T0 NCU02837T0 NCU02850T0 NCU02913T0 NCU03091T0 NCU03202T0 NCU03248T0 NCU03465T0 NCU03569T0 NCU03783T0 NCU03995T0 NCU04192T0 NCU04197T0 NCU04205T0 NCU04255T0 NCU…
FUNCTIONAL CATEGORY	abs SET	rel SET	genes SET	abs GENOME	rel GENOME	rel SET/rel GENOME	P-VALUE
01 METABOLISM	20	26.3	NCU00585T0 NCU02850T0 NCU07366T0 NCU07434T0 NCU07495T0 NCU01803T0 NCU08705T0 NCU00035T0 NCU00188T0 NCU06250T0 NCU07823T0 NCU08998T0 NCU04906T0 NCU07029T0 NCU16845T0 NCU01454T0 NCU10546T0 NCU03995T0 NCU06884T0 NCU09390T0	2950	27.2	0.966912	0.618329
01.01 amino acid metabolism	4	5.26	NCU07366T0 NCU01803T0 NCU08998T0 NCU10546T0	478	4.42	1.19005	0.434825
01.01.03 assimilation of ammonia, metabolism of the glutamate group	2	2.63	NCU07366T0 NCU08998T0	102	0.94	2.79787	0.160867
01.01.03.01 metabolism of glutamine	1	1.31	NCU07366T0	20	0.18	7.27778	0.131678
01.01.03.02 metabolism of glutamate	1	1.31	NCU07366T0	57	0.52	2.51923	0.331749
01.01.03.05 metabolism of arginine	1	1.31	NCU08998T0	39	0.36	3.63889	0.24086
01.01.03.05.01 biosynthesis of arginine	1	1.31	NCU08998T0	26	0.24	5.45833	0.167732
01.01.09 metabolism of the cysteine - aromatic group	1	1.31	NCU10546T0	179	1.65	0.793939	0.720038
01.01.09.04 metabolism of phenylalanine	1	1.31	NCU10546T0	46	0.42	3.11905	0.277571
01.01.09.04.01 biosynthesis of phenylalanine	1	1.31	NCU10546T0	23	0.21	6.2381	0.149894
01.01.09.04.02 degradation of phenylalanine	1	1.31	NCU10546T0	23	0.21	6.2381	0.149894
01.02 nitrogen, sulfur and selenium metabolism	2	2.63	NCU07366T0 NCU08998T0	220	2.03	1.29557	0.460012
01.02.02 nitrogen metabolism	1	1.31	NCU07366T0	47	0.43	3.04651	0.28267
01.02.07 regulation of nitrogen, sulfur and selenium metabolism	1	1.31	NCU08998T0	49	0.45	2.91111	0.292762
01.04 phosphate metabolism	3	3.94	NCU07495T0 NCU00188T0 NCU06250T0	620	5.73	0.687609	0.819157
01.04.04 regulation of phosphate metabolism	1	1.31	NCU07495T0	35	0.32	4.09375	0.219062
01.05 C-compound and carbohydrate metabolism	10	13.1	NCU02850T0 NCU07366T0 NCU06250T0 NCU08998T0 NCU07029T0 NCU16845T0 NCU01454T0 NCU10546T0 NCU03995T0 NCU09390T0	1167	10.7	1.2243	0.302261
01.05.02 sugar, glucoside, polyol and carboxylate metabolism	1	1.31	NCU07366T0	265	2.45	0.534694	0.849295
01.05.03 polysaccharide metabolism	1	1.31	NCU07366T0	251	2.32	0.564655	0.833251
01.05.03.03 chitin metabolism	1	1.31	NCU07366T0	24	0.22	5.95455	0.155881
01.05.03.03.04 chitin anabolism	1	1.31	NCU07366T0	19	0.17	7.70588	0.125521
01.05.09 aminosaccharide metabolism	1	1.31	NCU07366T0	45	0.41	3.19512	0.272435
01.05.09.04 aminosaccharide anabolism	1	1.31	NCU07366T0	24	0.22	5.95455	0.155881
01.05.11 aromate metabolism	1	1.31	NCU01454T0	54	0.49	2.67347	0.317384
01.05.25 regulation of C-compound and carbohydrate metabolism	2	2.63	NCU06250T0 NCU16845T0	196	1.81	1.45304	0.402052
01.06 lipid, fatty acid and isoprenoid metabolism	5	6.57	NCU00585T0 NCU07434T0 NCU01803T0 NCU00035T0 NCU09390T0	606	5.6	1.17321	0.42325
01.06.05 fatty acid metabolism	1	1.31	NCU09390T0	98	0.9	1.45556	0.500607
01.06.06 isoprenoid metabolism	2	2.63	NCU00585T0 NCU00035T0	105	0.97	2.71134	0.168319
01.06.06.11 tetracyclic and pentacyclic triterpenes (cholesterin, steroids and hopanoids) metabolism	1	1.31	NCU00035T0	80	0.73	1.79452	0.432407
01.06.06.13 tetraterpenes (carotinoids) metabolism	1	1.31	NCU00585T0	3	0.02	65.5	0.0209398
01.07 metabolism of vitamins, cofactors, and prosthetic groups	1	1.31	NCU02850T0	262	2.42	0.541322	0.84599
01.20 secondary metabolism	9	11.8	NCU00585T0 NCU08705T0 NCU07823T0 NCU08998T0 NCU04906T0 NCU07029T0 NCU10546T0 NCU06884T0 NCU09390T0	728	6.73	1.75334	0.0682873
01.20.17 metabolism of secondary products derived from primary amino acids	1	1.31	NCU08998T0	61	0.56	2.33929	0.35044
01.20.17.01 metabolism of nonprotein amino acids	1	1.31	NCU08998T0	23	0.21	6.2381	0.149894
01.20.35 metabolism of secondary products derived from L-phenylalanine and L-tyrosine	3	3.94	NCU07823T0 NCU10546T0 NCU09390T0	41	0.37	10.6486	0.0029361
01.20.35.01 metabolism of phenylpropanoids	3	3.94	NCU07823T0 NCU10546T0 NCU09390T0	39	0.36	10.9444	0.0025426
01.20.35.01.01 metabolism of melanins	2	2.63	NCU07823T0 NCU09390T0	22	0.2	13.15	0.0102825
02 ENERGY	2	2.63	NCU02850T0 NCU07366T0	529	4.89	0.537832	0.892341
02.16 fermentation	1	1.31	NCU02850T0	65	0.6	2.18333	0.368614
02.19 metabolism of energy reserves (e.g. glycogen, trehalose)	1	1.31	NCU07366T0	62	0.57	2.29825	0.355031
10 CELL CYCLE AND DNA PROCESSING	5	6.57	NCU02913T0 NCU08489T0 NCU06250T0 NCU07530T0 NCU07293T0	1191	11	0.597273	0.931942
10.01 DNA processing	1	1.31	NCU02913T0	634	5.86	0.223549	0.990034
10.01.05 DNA recombination and DNA repair	1	1.31	NCU02913T0	317	2.93	0.447099	0.896623
10.01.05.01 DNA repair	1	1.31	NCU02913T0	264	2.44	0.536885	0.848201
10.03 cell cycle	4	5.26	NCU08489T0 NCU06250T0 NCU07530T0 NCU07293T0	800	7.39	0.711773	0.823493
10.03.01 mitotic cell cycle and cell cycle control	4	5.26	NCU08489T0 NCU06250T0 NCU07530T0 NCU07293T0	552	5.1	1.03137	0.547943
10.03.01.01 mitotic cell cycle	1	1.31	NCU06250T0	233	2.15	0.609302	0.810126
10.03.01.01.03 G1/S transition of mitotic cell cycle	1	1.31	NCU06250T0	58	0.53	2.4717	0.336471
11 TRANSCRIPTION	3	3.94	NCU02837T0 NCU02913T0 NCU09748T0	1225	11.3	0.348673	0.993972
11.02 RNA synthesis	2	2.63	NCU02913T0 NCU09748T0	947	8.75	0.300571	0.992318
11.02.03 mRNA synthesis	2	2.63	NCU02913T0 NCU09748T0	862	7.97	0.329987	0.986488
11.02.03.01 general transcription activities	1	1.31	NCU09748T0	190	1.75	0.748571	0.741288
11.02.03.01.01 transcription initiation	1	1.31	NCU09748T0	43	0.39	3.35897	0.262057
11.02.03.04 transcriptional control	2	2.63	NCU02913T0 NCU09748T0	723	6.68	0.393713	0.966918
11.04 RNA processing	1	1.31	NCU02837T0	489	4.52	0.289823	0.970685
11.04.03 mRNA processing (splicing, 5^-, 3^-end processing)	1	1.31	NCU02837T0	305	2.82	0.464539	0.887209
11.04.03.01 splicing	1	1.31	NCU02837T0	239	2.21	0.59276	0.818165
14 PROTEIN FATE (folding, modification, destination)	14	18.4	NCU01955T0 NCU02515T0 NCU02541T0 NCU01803T0 NCU08489T0 NCU00188T0 NCU06250T0 NCU07530T0 NCU16845T0 NCU03783T0 NCU04192T0 NCU04205T0 NCU03995T0 NCU02421T0	1483	13.7	1.34307	0.151559
14.04 protein targeting, sorting and translocation	4	5.26	NCU01955T0 NCU08489T0 NCU07530T0 NCU02421T0	348	3.21	1.63863	0.228537
14.07 protein modification	11	14.4	NCU01955T0 NCU02515T0 NCU02541T0 NCU01803T0 NCU00188T0 NCU06250T0 NCU16845T0 NCU03783T0 NCU04192T0 NCU03995T0 NCU02421T0	874	8.08	1.78218	0.0410329
14.07.02 modification with sugar residues (e.g. glycosylation, deglycosylation)	4	5.26	NCU02541T0 NCU16845T0 NCU03995T0 NCU02421T0	84	0.77	6.83117	0.00284335
14.07.02.02 N-directed glycosylation, deglycosylation	3	3.94	NCU02541T0 NCU16845T0 NCU03995T0	42	0.38	10.3684	0.0031461
14.07.03 modification by phosphorylation, dephosphorylation, autophosphorylation	1	1.31	NCU00188T0	295	2.72	0.481618	0.878722
14.07.05 modification by ubiquitination, deubiquitination	3	3.94	NCU01955T0 NCU01803T0 NCU06250T0	165	1.52	2.59211	0.109887
14.07.07 modification by ubiquitin-related proteins	1	1.31	NCU06250T0	56	0.51	2.56863	0.326994
14.07.09 posttranslational modification of amino acids (e.g. hydroxylation, methylation)	1	1.31	NCU01803T0	55	0.5	2.62	0.322206
14.07.11 protein processing (proteolytic)	4	5.26	NCU01955T0 NCU02515T0 NCU00188T0 NCU04192T0	124	1.14	4.61404	0.0112032
14.07.11.01 autoproteolytic processing	2	2.63	NCU01955T0 NCU00188T0	26	0.24	10.9583	0.0142074
14.10 assembly of protein complexes	1	1.31	NCU03995T0	275	2.54	0.515748	0.859812
14.13 protein/peptide degradation	7	9.21	NCU01955T0 NCU02515T0 NCU01803T0 NCU00188T0 NCU06250T0 NCU04192T0 NCU04205T0	408	3.77	2.44297	0.0242143
14.13.01 cytoplasmic and nuclear protein degradation	3	3.94	NCU01803T0 NCU06250T0 NCU04192T0	284	2.62	1.50382	0.322212
14.13.01.01 proteasomal degradation (ubiquitin/proteasomal pathway)	2	2.63	NCU01803T0 NCU06250T0	197	1.82	1.44505	0.404525
14.13.04 lysosomal and vacuolar protein degradation	4	5.26	NCU01955T0 NCU02515T0 NCU00188T0 NCU04192T0	30	0.27	19.4815	5.37644e-05
14.13.04.02 vacuolar protein degradation	3	3.94	NCU01955T0 NCU02515T0 NCU04192T0	11	0.1	39.4	5.28746e-05
16 PROTEIN WITH BINDING FUNCTION OR COFACTOR REQUIREMENT (structural or catalytic)	17	22.3	NCU01955T0 NCU02515T0 NCU02541T0 NCU02837T0 NCU02850T0 NCU02913T0 NCU07366T0 NCU00024T0 NCU00188T0 NCU06250T0 NCU08998T0 NCU11181T0 NCU04457T0 NCU06380T0 NCU09748T0 NCU16845T0 NCU03995T0	2973	27.4	0.813869	0.872872
16.01 protein binding	9	11.8	NCU01955T0 NCU02515T0 NCU02541T0 NCU02850T0 NCU06250T0 NCU04457T0 NCU09748T0 NCU16845T0 NCU03995T0	1670	15.4	0.766234	0.849874
16.03 nucleic acid binding	3	3.94	NCU02541T0 NCU02837T0 NCU02913T0	824	7.62	0.51706	0.93613
16.03.01 DNA binding	1	1.31	NCU02913T0	464	4.29	0.305361	0.964746
16.03.03 RNA binding	2	2.63	NCU02541T0 NCU02837T0	343	3.17	0.829653	0.699879
16.13 C-compound binding	1	1.31	NCU07366T0	36	0.33	3.9697	0.224568
16.13.01 sugar binding	1	1.31	NCU07366T0	22	0.2	6.55	0.143864
16.17 metal binding	5	6.57	NCU02515T0 NCU02850T0 NCU00024T0 NCU11181T0 NCU06380T0	713	6.59	0.996965	0.568165
16.17.07 magnesium binding	1	1.31	NCU11181T0	120	1.1	1.19091	0.573062
16.17.09 heavy metal binding (Cu, Fe, Zn)	3	3.94	NCU02850T0 NCU00024T0 NCU06380T0	460	4.25	0.927059	0.633382
16.19 nucleotide/nucleoside/nucleobase binding	3	3.94	NCU02837T0 NCU00188T0 NCU11181T0	863	7.98	0.493734	0.94839
16.19.03 ATP binding	1	1.31	NCU00188T0	635	5.87	0.223169	0.990109
16.19.05 GTP binding	1	1.31	NCU11181T0	140	1.29	1.0155	0.62987
16.21 complex cofactor/cosubstrate/vitamine binding	1	1.31	NCU08998T0	344	3.18	0.41195	0.915062
16.21.17 pyridoxal phosphate binding	1	1.31	NCU08998T0	44	0.4	3.275	0.267264
18 REGULATION OF METABOLISM AND PROTEIN FUNCTION	5	6.57	NCU07495T0 NCU01803T0 NCU00188T0 NCU06380T0 NCU07293T0	588	5.43	1.20994	0.397829
18.01 regulation by	1	1.31	NCU00188T0	287	2.65	0.49434	0.871481
18.01.01 regulation by modification	1	1.31	NCU00188T0	171	1.58	0.829114	0.703511
18.02 regulation of protein activity	5	6.57	NCU07495T0 NCU01803T0 NCU00188T0 NCU06380T0 NCU07293T0	574	5.3	1.23962	0.378008
18.02.01 enzymatic activity regulation / enzyme regulator	4	5.26	NCU07495T0 NCU01803T0 NCU06380T0 NCU07293T0	369	3.41	1.54252	0.260678
18.02.01.02 enzyme inhibitor	2	2.63	NCU07495T0 NCU06380T0	70	0.64	4.10938	0.0867407
18.02.01.02.05 kinase inhibitior	1	1.31	NCU07495T0	29	0.26	5.03846	0.185202
20 CELLULAR TRANSPORT, TRANSPORT FACILITIES AND TRANSPORT ROUTES	11	14.4	NCU01955T0 NCU02541T0 NCU08489T0 NCU00188T0 NCU07530T0 NCU11181T0 NCU06380T0 NCU07711T0 NCU03783T0 NCU05990T0 NCU02421T0	1520	14	1.02857	0.508423
20.01 transported compounds (substrates)	7	9.21	NCU01955T0 NCU08489T0 NCU07530T0 NCU11181T0 NCU06380T0 NCU07711T0 NCU03783T0	1105	10.2	0.902941	0.670458
20.01.01 ion transport	5	6.57	NCU08489T0 NCU07530T0 NCU06380T0 NCU07711T0 NCU03783T0	214	1.97	3.33503	0.0172008
20.01.01.01 cation transport (H+, Na+, K+, Ca2+ , NH4+, etc.)	5	6.57	NCU08489T0 NCU07530T0 NCU06380T0 NCU07711T0 NCU03783T0	176	1.62	4.05556	0.00786032
20.01.01.01.01 heavy metal ion transport (Cu+, Fe3+, etc.)	3	3.94	NCU08489T0 NCU07530T0 NCU06380T0	56	0.51	7.72549	0.00708177
20.01.07 amino acid/amino acid derivatives transport	1	1.31	NCU03783T0	52	0.48	2.72917	0.307639
20.01.10 protein transport	2	2.63	NCU01955T0 NCU11181T0	267	2.46	1.06911	0.563597
20.01.15 electron transport	1	1.31	NCU03783T0	255	2.35	0.557447	0.837999
20.03 transport facilities	4	5.26	NCU01955T0 NCU07711T0 NCU03783T0 NCU05990T0	494	4.56	1.15351	0.460055
20.03.02 carrier (electrochemical potential-driven transport)	2	2.63	NCU07711T0 NCU03783T0	81	0.74	3.55405	0.110878
20.03.02.02 symporter	1	1.31	NCU03783T0	33	0.3	4.36667	0.207932
20.03.02.02.01 proton driven symporter	1	1.31	NCU03783T0	23	0.21	6.2381	0.149894
20.03.02.03 antiporter	1	1.31	NCU07711T0	50	0.46	2.84783	0.297756
20.03.02.03.01 proton driven antiporter	1	1.31	NCU07711T0	25	0.23	5.69565	0.161828
20.09 transport routes	9	11.8	NCU01955T0 NCU02541T0 NCU08489T0 NCU00188T0 NCU07530T0 NCU11181T0 NCU07711T0 NCU03783T0 NCU02421T0	998	9.22	1.27983	0.265799
20.09.04 mitochondrial transport	2	2.63	NCU08489T0 NCU07530T0	122	1.12	2.34821	0.211504
20.09.07 vesicular transport (Golgi network, etc.)	2	2.63	NCU11181T0 NCU02421T0	294	2.71	0.97048	0.616486
20.09.07.03 ER to Golgi transport	1	1.31	NCU11181T0	77	0.71	1.84507	0.420179
20.09.07.05 intra Golgi transport	1	1.31	NCU02421T0	33	0.3	4.36667	0.207932
20.09.13 vacuolar/lysosomal transport	4	5.26	NCU01955T0 NCU00188T0 NCU07711T0 NCU03783T0	170	1.57	3.35032	0.0315571
20.09.16 cellular export and secretion	2	2.63	NCU02541T0 NCU11181T0	208	1.92	1.36979	0.431411
20.09.18 cellular import	2	2.63	NCU08489T0 NCU07530T0	300	2.77	0.949458	0.627565
20.09.18.07 non-vesicular cellular import	2	2.63	NCU08489T0 NCU07530T0	105	0.97	2.71134	0.168319
30 CELLULAR COMMUNICATION/SIGNAL TRANSDUCTION MECHANISM	3	3.94	NCU07434T0 NCU00188T0 NCU11181T0	652	6.02	0.654485	0.844984
30.01 cellular signalling	3	3.94	NCU07434T0 NCU00188T0 NCU11181T0	574	5.3	0.743396	0.775864
30.01.05 enzyme mediated signal transduction	2	2.63	NCU00188T0 NCU11181T0	355	3.28	0.801829	0.717902
30.01.05.01 protein kinase	1	1.31	NCU00188T0	171	1.58	0.829114	0.703511
30.01.05.01.06 serine/threonine kinase	1	1.31	NCU00188T0	91	0.84	1.55952	0.475104
30.01.05.05 G-protein mediated signal transduction	1	1.31	NCU11181T0	155	1.43	0.916084	0.667516
30.01.05.05.01 small GTPase mediated signal transduction	1	1.31	NCU11181T0	126	1.16	1.12931	0.590952
32 CELL RESCUE, DEFENSE AND VIRULENCE	5	6.57	NCU00814T0 NCU02850T0 NCU07495T0 NCU00188T0 NCU08273T0	1077	9.96	0.659639	0.886676
32.01 stress response	4	5.26	NCU00814T0 NCU07495T0 NCU00188T0 NCU08273T0	656	6.06	0.867987	0.685148
32.01.03 osmotic and salt stress response	1	1.31	NCU08273T0	82	0.75	1.74667	0.440417
32.01.05 heat shock response	1	1.31	NCU07495T0	49	0.45	2.91111	0.292762
32.01.11 nutrient starvation response	1	1.31	NCU00188T0	43	0.39	3.35897	0.262057
32.07 detoxification	1	1.31	NCU02850T0	262	2.42	0.541322	0.84599
34 INTERACTION WITH THE ENVIRONMENT	5	6.57	NCU07495T0 NCU08489T0 NCU07530T0 NCU06380T0 NCU07711T0	631	5.83	1.12693	0.458267
34.01 homeostasis	4	5.26	NCU08489T0 NCU07530T0 NCU06380T0 NCU07711T0	266	2.46	2.13821	0.117078
34.01.01 homeostasis of cations	4	5.26	NCU08489T0 NCU07530T0 NCU06380T0 NCU07711T0	222	2.05	2.56585	0.0707716
34.01.01.01 homeostasis of metal ions (Na, K, Ca etc.)	4	5.26	NCU08489T0 NCU07530T0 NCU06380T0 NCU07711T0	144	1.33	3.95489	0.0184791
34.01.01.03 homeostasis of protons	1	1.31	NCU07711T0	59	0.54	2.42593	0.34116
34.11 cellular sensing and response to external stimulus	1	1.31	NCU07495T0	275	2.54	0.515748	0.859812
34.11.09 temperature perception and response	1	1.31	NCU07495T0	29	0.26	5.03846	0.185202
40 CELL FATE	2	2.63	NCU00024T0 NCU06250T0	555	5.13	0.512671	0.907577
40.01 cell growth / morphogenesis	1	1.31	NCU00024T0	392	3.62	0.361878	0.940176
40.10 cell death	2	2.63	NCU00024T0 NCU06250T0	170	1.57	1.67516	0.336297
40.10.02 apoptosis (type I programmed cell death)	2	2.63	NCU00024T0 NCU06250T0	157	1.45	1.81379	0.302634
40.10.02.02 apoptotic program	1	1.31	NCU06250T0	23	0.21	6.2381	0.149894
40.10.02.02.05 repression of survival gene products	1	1.31	NCU06250T0	1	0	0	0.00702858
42 BIOGENESIS OF CELLULAR COMPONENTS	1	1.31	NCU07366T0	1167	10.7	0.12243	0.999835
42.01 cell wall	1	1.31	NCU07366T0	262	2.42	0.541322	0.84599
43 CELL TYPE DIFFERENTIATION	3	3.94	NCU08705T0 NCU00035T0 NCU00188T0	594	5.49	0.717668	0.795622
43.01 fungal/microorganismic cell type differentiation	3	3.94	NCU08705T0 NCU00035T0 NCU00188T0	594	5.49	0.717668	0.795622
43.01.03 fungal and other eukaryotic cell type differentiation	3	3.94	NCU08705T0 NCU00035T0 NCU00188T0	594	5.49	0.717668	0.795622
43.01.03.09 development of asco- basidio- or zygospore	2	2.63	NCU00035T0 NCU00188T0	181	1.67	1.57485	0.364426
99 UNCLASSIFIED PROTEINS	35	46	NCU00716T0 NCU00918T0 NCU00992T0 NCU01927T0 NCU02153T0 NCU02732T0 NCU02739T0 NCU02761T0 NCU03091T0 NCU03202T0 NCU03248T0 NCU09215T0 NCU09224T0 NCU09806T0 NCU03465T0 NCU03569T0 NCU08490T0 NCU08713T0 NCU00025T0 NCU00061T0 NCU00351T0 NCU06220T0 NCU06255T0 NCU07888T0 NCU06513T0 NCU07311T0 NCU16741T0 NCU04197T0 NCU04255T0 NCU04590T0 NCU06709T0 NCU07095T0 NCU17136T0 NCU17137T0 NCU09403T0	5032	46.5	0.989247	0.57829

## Sheet: p4
The comparison is done to p3_t367110_Neu_crass_v12 containing 10813 annotated genes.
491 out of 491 genes are found:
NCU00051T0 NCU00111T0 NCU00114T0 NCU00137T0 NCU00173T0 NCU00177T0 NCU00198T0 NCU00211T0 NCU00225T0 NCU00236T0 NCU00258T0 NCU00260T0 NCU00293T0 NCU00315T0 NCU00355T0 NCU00365T0 NCU00371T0 NCU00378T0 NCU00395T0 NCU00413T0 NCU00422T0 NCU00435T0 NCU00461T0 NCU00465T0 NCU00489T0 NCU00527T0 NCU00552T0 NCU00629T0 NCU00633T0 NCU00634T0 NCU00635T0 NCU00655T0 NCU00666T0 NCU00706T0 NCU00811T0 NCU00812T0 NCU…
FUNCTIONAL CATEGORY	abs SET	rel SET	genes SET	abs GENOME	rel GENOME	rel SET/rel GENOME	P-VALUE
01 METABOLISM	180	36.6	NCU00552T0 NCU00629T0 NCU00635T0 NCU00655T0 NCU00812T0 NCU00904T0 NCU00944T0 NCU00963T0 NCU00972T0 NCU01900T0 NCU01902T0 NCU01904T0 NCU01905T0 NCU02005T0 NCU02027T0 NCU02055T0 NCU02061T0 NCU02184T0 NCU02480T0 NCU02533T0 NCU02542T0 NCU02629T0 NCU02657T0 NCU02746T0 NCU02757T0 NCU02771T0 NCU02840T0 NCU02887T0 NCU02904T0 NCU02948T0 NCU02954T0 NCU03068T0 NCU03086T0 NCU03100T0 NCU03118T0 NCU03148T0 NCU…	2950	27.2	1.34559	2.14915e-06
01.01 amino acid metabolism	46	9.36	NCU00944T0 NCU02005T0 NCU02657T0 NCU02954T0 NCU03118T0 NCU03283T0 NCU07506T0 NCU08117T0 NCU09230T0 NCU09331T0 NCU09817T0 NCU09896T0 NCU01652T0 NCU01667T0 NCU01821T0 NCU05418T0 NCU05420T0 NCU08434T0 NCU00378T0 NCU00461T0 NCU06228T0 NCU06512T0 NCU04433T0 NCU04942T0 NCU06401T0 NCU06625T0 NCU07266T0 NCU07585T0 NCU07690T0 NCU07930T0 NCU08044T0 NCU11370T0 NCU01066T0 NCU01195T0 NCU01328T0 NCU03748T0 NCU…	478	4.42	2.11765	1.01733e-06
01.01.03 assimilation of ammonia, metabolism of the glutamate group	5	1.01	NCU01667T0 NCU00461T0 NCU01195T0 NCU04216T0 NCU08162T0	102	0.94	1.07447	0.495959
01.01.03.01 metabolism of glutamine	1	0.2	NCU01195T0	20	0.18	1.11111	0.605552
01.01.03.01.02 degradation of glutamine	1	0.2	NCU01195T0	12	0.11	1.81818	0.427618
01.01.03.02 metabolism of glutamate	3	0.61	NCU00461T0 NCU01195T0 NCU04216T0	57	0.52	1.17308	0.482431
01.01.03.02.01 biosynthesis of glutamate	2	0.4	NCU01195T0 NCU04216T0	39	0.36	1.11111	0.534262
01.01.03.02.02 degradation of glutamate	3	0.61	NCU00461T0 NCU01195T0 NCU04216T0	16	0.14	4.35714	0.0335242
01.01.03.03 metabolism of proline	1	0.2	NCU01195T0	13	0.12	1.66667	0.453638
01.01.03.03.02 degradation of proline	1	0.2	NCU01195T0	7	0.06	3.33333	0.277757
01.01.03.05 metabolism of arginine	3	0.61	NCU01667T0 NCU01195T0 NCU08162T0	39	0.36	1.69444	0.259979
01.01.03.05.01 biosynthesis of arginine	2	0.4	NCU01667T0 NCU08162T0	26	0.24	1.66667	0.331899
01.01.03.05.02 degradation of arginine	2	0.4	NCU01195T0 NCU08162T0	12	0.11	3.63636	0.100543
01.01.05 metabolism of urea cycle, creatine and polyamines	4	0.81	NCU01667T0 NCU05418T0 NCU00378T0 NCU08162T0	41	0.37	2.18919	0.113962
01.01.05.01 metabolism of polyamines	2	0.4	NCU05418T0 NCU00378T0	17	0.15	2.66667	0.179084
01.01.05.01.02 degradation of polyamines	2	0.4	NCU05418T0 NCU00378T0	7	0.06	6.66667	0.0371258
01.01.05.03 metabolism of urea (urea cycle)	2	0.4	NCU01667T0 NCU08162T0	22	0.2	2	0.263774
01.01.06 metabolism of the aspartate family	18	3.66	NCU00944T0 NCU02005T0 NCU02657T0 NCU02954T0 NCU03118T0 NCU09230T0 NCU09896T0 NCU01652T0 NCU01821T0 NCU08434T0 NCU06228T0 NCU06512T0 NCU06625T0 NCU07690T0 NCU07930T0 NCU03748T0 NCU02274T0 NCU08162T0	106	0.98	3.73469	1.16278e-06
01.01.06.01 metabolism of aspartate	2	0.4	NCU01821T0 NCU08162T0	17	0.15	2.66667	0.179084
01.01.06.01.01 biosynthesis of aspartate	1	0.2	NCU01821T0	10	0.09	2.22222	0.371811
01.01.06.01.02 degradation of aspartate	1	0.2	NCU01821T0	8	0.07	2.85714	0.310574
01.01.06.04 metabolism of threonine	2	0.4	NCU00944T0 NCU01821T0	15	0.13	3.07692	0.146507
01.01.06.04.02 degradation of threonine	1	0.2	NCU00944T0	9	0.08	2.5	0.341903
01.01.06.05 metabolism of methionine	11	2.24	NCU02005T0 NCU02657T0 NCU09230T0 NCU09896T0 NCU01652T0 NCU08434T0 NCU06228T0 NCU06512T0 NCU06625T0 NCU07690T0 NCU07930T0	46	0.42	5.33333	4.75674e-06
01.01.06.05.01 biosynthesis of methionine	6	1.22	NCU09230T0 NCU09896T0 NCU08434T0 NCU06228T0 NCU06512T0 NCU07690T0	29	0.26	4.69231	0.00165386
01.01.06.05.01.01 biosynthesis of homocysteine	1	0.2	NCU09230T0	6	0.05	4	0.243381
01.01.06.05.02 degradation of methionine	2	0.4	NCU02657T0 NCU06512T0	6	0.05	8	0.0273299
01.01.06.06 metabolism of lysine	4	0.81	NCU02954T0 NCU03118T0 NCU03748T0 NCU02274T0	34	0.31	2.6129	0.0664979
01.01.06.06.01 biosynthesis of lysine	3	0.61	NCU02954T0 NCU03118T0 NCU03748T0	17	0.15	4.06667	0.0393723
01.01.06.06.01.03 aminoadipic acid pathway	3	0.61	NCU02954T0 NCU03118T0 NCU03748T0	8	0.07	8.71429	0.00439147
01.01.06.06.02 degradation of lysine	3	0.61	NCU03118T0 NCU03748T0 NCU02274T0	14	0.12	5.08333	0.0233004
01.01.09 metabolism of the cysteine - aromatic group	15	3.05	NCU00944T0 NCU02005T0 NCU03283T0 NCU07506T0 NCU08117T0 NCU09230T0 NCU09817T0 NCU01652T0 NCU01821T0 NCU05420T0 NCU06401T0 NCU06625T0 NCU08044T0 NCU02274T0 NCU09024T0	179	1.65	1.84848	0.0162539
01.01.09.01 metabolism of glycine	4	0.81	NCU00944T0 NCU01821T0 NCU02274T0 NCU09024T0	27	0.24	3.375	0.0321751
01.01.09.01.01 biosynthesis of glycine	3	0.61	NCU00944T0 NCU01821T0 NCU09024T0	18	0.16	3.8125	0.0457005
01.01.09.01.02 degradation of glycine	2	0.4	NCU00944T0 NCU02274T0	11	0.1	4	0.0862966
01.01.09.02 metabolism of serine	3	0.61	NCU01821T0 NCU08044T0 NCU02274T0	37	0.34	1.79412	0.235333
01.01.09.02.01 biosynthesis of serine	1	0.2	NCU02274T0	18	0.16	1.25	0.567063
01.01.09.03 metabolism of cysteine	5	1.01	NCU02005T0 NCU08117T0 NCU09230T0 NCU01652T0 NCU06625T0	25	0.23	4.3913	0.00472399
01.01.09.03.01 biosynthesis of cysteine	3	0.61	NCU02005T0 NCU09230T0 NCU01652T0	12	0.11	5.54545	0.0150635
01.01.09.03.02 degradation of cysteine	2	0.4	NCU01652T0 NCU06625T0	8	0.07	5.71429	0.0480373
01.01.09.04 metabolism of phenylalanine	4	0.81	NCU03283T0 NCU07506T0 NCU05420T0 NCU06401T0	46	0.42	1.92857	0.154791
01.01.09.04.01 biosynthesis of phenylalanine	1	0.2	NCU05420T0	23	0.21	0.952381	1
01.01.09.04.02 degradation of phenylalanine	3	0.61	NCU03283T0 NCU07506T0 NCU06401T0	23	0.21	2.90476	0.0840959
01.01.09.05 metabolism of tyrosine	3	0.61	NCU03283T0 NCU07506T0 NCU05420T0	43	0.39	1.5641	0.310081
01.01.09.05.01 biosynthesis of tyrosine	1	0.2	NCU05420T0	8	0.07	2.85714	0.310574
01.01.09.05.02 degradation of tyrosine	2	0.4	NCU03283T0 NCU07506T0	20	0.18	2.22222	0.229596
01.01.09.06 metabolism of tryptophan	1	0.2	NCU05420T0	46	0.42	0.47619	1
01.01.09.06.01 biosynthesis of tryptophan	1	0.2	NCU05420T0	20	0.18	1.11111	0.605552
01.01.11 metabolism of the pyruvate family (alanine, isoleucine, leucine, valine) and D-alanine	6	1.22	NCU02954T0 NCU09331T0 NCU01821T0 NCU11370T0 NCU04579T0 NCU09058T0	53	0.49	2.4898	0.0320955
01.01.11.01 metabolism of alanine	1	0.2	NCU01821T0	4	0.03	6.66667	0.169654
01.01.11.02 metabolism of isoleucine	4	0.81	NCU02954T0 NCU09331T0 NCU11370T0 NCU04579T0	21	0.19	4.26316	0.0135805
01.01.11.02.01 biosynthesis of isoleucine	3	0.61	NCU02954T0 NCU09331T0 NCU04579T0	14	0.12	5.08333	0.0233004
01.01.11.02.02 degradation of isoleucine	1	0.2	NCU11370T0	8	0.07	2.85714	0.310574
01.01.11.03 metabolism of valine	3	0.61	NCU02954T0 NCU11370T0 NCU04579T0	19	0.17	3.58824	0.0524978
01.01.11.03.01 biosynthesis of valine	2	0.4	NCU02954T0 NCU04579T0	11	0.1	4	0.0862966
01.01.11.03.02 degradation of valine	1	0.2	NCU11370T0	10	0.09	2.22222	0.371811
01.01.11.04 metabolism of leucine	4	0.81	NCU02954T0 NCU11370T0 NCU04579T0 NCU09058T0	30	0.27	3	0.0452016
01.01.11.04.01 biosynthesis of leucine	2	0.4	NCU02954T0 NCU04579T0	20	0.18	2.22222	0.229596
01.01.11.04.02 degradation of leucine	2	0.4	NCU11370T0 NCU09058T0	18	0.16	2.5	0.195757
01.02 nitrogen, sulfur and selenium metabolism	15	3.05	NCU02005T0 NCU08117T0 NCU09230T0 NCU09896T0 NCU01511T0 NCU01652T0 NCU01821T0 NCU00236T0 NCU00461T0 NCU04433T0 NCU07585T0 NCU07690T0 NCU01195T0 NCU05780T0 NCU05850T0	220	2.03	1.50246	0.0760082
01.02.02 nitrogen metabolism	1	0.2	NCU01511T0	47	0.43	0.465116	1
01.02.02.09 catabolism of nitrogenous compounds	1	0.2	NCU01511T0	22	0.2	1	0.640626
01.02.02.09.01 urea catabolism (not urea cycle)	1	0.2	NCU01511T0	6	0.05	4	0.243381
01.02.03 sulfur metabolism	3	0.61	NCU02005T0 NCU09896T0 NCU07585T0	12	0.11	5.54545	0.0150635
01.02.03.01 sulfate assimilation	3	0.61	NCU02005T0 NCU09896T0 NCU07585T0	10	0.09	6.77778	0.00879166
01.02.03.03 assimilatory reduction of sulfur	1	0.2	NCU02005T0	1	0	0	0.0454083
01.02.03.04 conjunction of sulfate	1	0.2	NCU09896T0	2	0.01	20	0.0887587
01.02.07 regulation of nitrogen, sulfur and selenium metabolism	2	0.4	NCU07585T0 NCU05780T0	49	0.45	0.888889	1
01.02.07.01 regulation of nitrogen metabolism	1	0.2	NCU05780T0	14	0.12	1.66667	0.478477
01.03 nucleotide/nucleoside/nucleobase metabolism	26	5.29	NCU00812T0 NCU00963T0 NCU01902T0 NCU02055T0 NCU02533T0 NCU02629T0 NCU02657T0 NCU02746T0 NCU07408T0 NCU09331T0 NCU09896T0 NCU10893T0 NCU16466T0 NCU09345T0 NCU00177T0 NCU00293T0 NCU04936T0 NCU08035T0 NCU01290T0 NCU01441T0 NCU04202T0 NCU04216T0 NCU10220T0 NCU02274T0 NCU09058T0 NCU10226T0	435	4.02	1.31592	0.0919464
01.03.01 purin nucleotide/nucleoside/nucleobase metabolism	15	3.05	NCU00963T0 NCU02055T0 NCU02629T0 NCU02657T0 NCU02746T0 NCU09331T0 NCU09896T0 NCU00177T0 NCU08035T0 NCU01441T0 NCU04202T0 NCU04216T0 NCU10220T0 NCU02274T0 NCU10226T0	151	1.39	2.19424	0.00356983
01.03.01.03 purine nucleotide/nucleoside/nucleobase anabolism	7	1.42	NCU00963T0 NCU02629T0 NCU02746T0 NCU00177T0 NCU08035T0 NCU04202T0 NCU04216T0	38	0.35	4.05714	0.00141256
01.03.04 pyrimidine nucleotide/nucleoside/nucleobase metabolism	8	1.62	NCU00963T0 NCU01902T0 NCU02055T0 NCU10893T0 NCU09345T0 NCU04936T0 NCU01290T0 NCU04202T0	90	0.83	1.95181	0.051448
01.03.04.01 pyrimidine nucleotide/nucleoside/nucleobase catabolism	2	0.4	NCU02055T0 NCU10893T0	9	0.08	5	0.0599432
01.03.04.03 pyrimidine nucleotide/nucleoside/nucleobase anabolism	2	0.4	NCU02055T0 NCU04202T0	26	0.24	1.66667	0.331899
01.03.07 deoxyribonucleotide metabolism	1	0.2	NCU10893T0	27	0.24	0.833333	1
01.03.10 metabolism of cyclic and unusual nucleotides	2	0.4	NCU09896T0 NCU01290T0	28	0.25	1.6	0.365352
01.03.16 polynucleotide degradation	5	1.01	NCU00812T0 NCU07408T0 NCU16466T0 NCU04202T0 NCU09058T0	125	1.15	0.878261	1
01.03.16.01 RNA degradation	4	0.81	NCU00812T0 NCU07408T0 NCU16466T0 NCU09058T0	79	0.73	1.10959	0.485409
01.03.16.03 DNA degradation	1	0.2	NCU04202T0	15	0.13	1.53846	0.50219
01.04 phosphate metabolism	25	5.09	NCU00629T0 NCU02542T0 NCU02657T0 NCU02746T0 NCU02840T0 NCU03068T0 NCU07367T0 NCU09896T0 NCU10893T0 NCU01701T0 NCU05363T0 NCU00293T0 NCU07849T0 NCU04414T0 NCU05160T0 NCU06966T0 NCU01224T0 NCU01376T0 NCU01441T0 NCU04097T0 NCU04202T0 NCU06717T0 NCU09841T0 NCU10220T0 NCU02260T0	620	5.73	0.888307	1
01.05 C-compound and carbohydrate metabolism	87	17.7	NCU00629T0 NCU00635T0 NCU00904T0 NCU00963T0 NCU00972T0 NCU01900T0 NCU01902T0 NCU01904T0 NCU01905T0 NCU02061T0 NCU02184T0 NCU02480T0 NCU02542T0 NCU02629T0 NCU02657T0 NCU02904T0 NCU02948T0 NCU02954T0 NCU03068T0 NCU03086T0 NCU03100T0 NCU03148T0 NCU03283T0 NCU07402T0 NCU07506T0 NCU09141T0 NCU09817T0 NCU10008T0 NCU01517T0 NCU01689T0 NCU01701T0 NCU01704T0 NCU01759T0 NCU03561T0 NCU05418T0 NCU08471T0 NCU…	1167	10.7	1.65421	1.61743e-06
01.05.02 sugar, glucoside, polyol and carboxylate metabolism	27	5.49	NCU00629T0 NCU00972T0 NCU01900T0 NCU01905T0 NCU02542T0 NCU02954T0 NCU10008T0 NCU01517T0 NCU01701T0 NCU08471T0 NCU07550T0 NCU04510T0 NCU04936T0 NCU04952T0 NCU05317T0 NCU07898T0 NCU01328T0 NCU03803T0 NCU04265T0 NCU07190T0 NCU07225T0 NCU07807T0 NCU05133T0 NCU05159T0 NCU05594T0 NCU02344T0 NCU02369T0	265	2.45	2.24082	7.04572e-05
01.05.02.01 nucleotide-sugar metabolism	2	0.4	NCU04936T0 NCU05133T0	18	0.16	2.5	0.195757
01.05.02.04 sugar, glucoside, polyol and carboxylate anabolism	9	1.83	NCU00629T0 NCU02542T0 NCU02954T0 NCU10008T0 NCU04936T0 NCU01328T0 NCU03803T0 NCU04265T0 NCU02369T0	87	0.8	2.2875	0.0169202
01.05.02.07 sugar, glucoside, polyol and carboxylate catabolism	23	4.68	NCU00629T0 NCU00972T0 NCU01900T0 NCU02542T0 NCU02954T0 NCU10008T0 NCU01517T0 NCU01701T0 NCU08471T0 NCU07550T0 NCU04510T0 NCU04952T0 NCU07898T0 NCU01328T0 NCU03803T0 NCU04265T0 NCU07190T0 NCU07225T0 NCU07807T0 NCU05159T0 NCU05594T0 NCU02344T0 NCU02369T0	191	1.76	2.65909	1.78939e-05
01.05.03 polysaccharide metabolism	21	4.27	NCU00972T0 NCU01900T0 NCU02061T0 NCU02184T0 NCU01517T0 NCU09764T0 NCU08189T0 NCU04936T0 NCU04952T0 NCU05317T0 NCU07898T0 NCU04265T0 NCU07190T0 NCU07225T0 NCU05159T0 NCU05606T0 NCU05969T0 NCU02343T0 NCU02344T0 NCU02369T0 NCU08176T0	251	2.32	1.84052	0.00510944
01.05.03.03 chitin metabolism	2	0.4	NCU02184T0 NCU05317T0	24	0.22	1.81818	0.297965
01.05.03.03.04 chitin anabolism	1	0.2	NCU02184T0	19	0.17	1.17647	0.586754
01.05.03.03.07 chitin catabolism	1	0.2	NCU05317T0	5	0.04	5	0.207372
01.05.05 C-1 compound metabolism	4	0.81	NCU02657T0 NCU00173T0 NCU07930T0 NCU02274T0	24	0.22	3.68182	0.0216665
01.05.05.04 C-1 compound anabolism	2	0.4	NCU07930T0 NCU02274T0	8	0.07	5.71429	0.0480373
01.05.05.07 C-1 compound catabolism	3	0.61	NCU00173T0 NCU07930T0 NCU02274T0	16	0.14	4.35714	0.0335242
01.05.06 C-2 compound and organic acid metabolism	1	0.2	NCU00378T0	28	0.25	0.8	1
01.05.06.07 C-2 compound and organic acid catabolism	1	0.2	NCU00378T0	24	0.22	0.909091	1
01.05.07 C-3 compound metabolism	1	0.2	NCU07550T0	7	0.06	3.33333	0.277757
01.05.09 aminosaccharide metabolism	3	0.61	NCU01902T0 NCU04936T0 NCU05317T0	45	0.41	1.4878	0.335288
01.05.09.04 aminosaccharide anabolism	2	0.4	NCU01902T0 NCU04936T0	24	0.22	1.81818	0.297965
01.05.09.07 aminosaccharide catabolism	2	0.4	NCU01902T0 NCU05317T0	19	0.17	2.35294	0.212611
01.05.11 aromate metabolism	7	1.42	NCU02904T0 NCU02948T0 NCU03283T0 NCU07506T0 NCU09817T0 NCU01704T0 NCU08882T0	54	0.49	2.89796	0.0106319
01.05.11.04 aromate anabolism	1	0.2	NCU09817T0	15	0.13	1.53846	0.50219
01.05.11.07 aromate catabolism	5	1.01	NCU02904T0 NCU02948T0 NCU03283T0 NCU07506T0 NCU08882T0	42	0.38	2.65789	0.0403775
01.05.11.07.01 aerobic aromate catabolism	5	1.01	NCU02904T0 NCU02948T0 NCU03283T0 NCU07506T0 NCU08882T0	41	0.37	2.72973	0.0368933
01.05.13 transfer of activated C-1 groups	8	1.62	NCU00963T0 NCU02629T0 NCU02657T0 NCU07266T0 NCU07690T0 NCU07930T0 NCU03702T0 NCU02274T0	80	0.73	2.21918	0.0283171
01.05.13.01 S-adenosyl-methionine - homocysteine cycle	2	0.4	NCU02657T0 NCU07930T0	33	0.3	1.33333	0.445773
01.05.13.03 tetrahydrofolate-dependent C-1-transfer	4	0.81	NCU00963T0 NCU02629T0 NCU07690T0 NCU02274T0	17	0.15	5.4	0.00623333
01.05.25 regulation of C-compound and carbohydrate metabolism	8	1.62	NCU00629T0 NCU00635T0 NCU02542T0 NCU03148T0 NCU01689T0 NCU03561T0 NCU00225T0 NCU01282T0	196	1.81	0.895028	1
01.06 lipid, fatty acid and isoprenoid metabolism	34	6.92	NCU00552T0 NCU00655T0 NCU01902T0 NCU01904T0 NCU02027T0 NCU02757T0 NCU03068T0 NCU03191T0 NCU03283T0 NCU03325T0 NCU07506T0 NCU01759T0 NCU00173T0 NCU00293T0 NCU07550T0 NCU06346T0 NCU07298T0 NCU07733T0 NCU08044T0 NCU08045T0 NCU01107T0 NCU01328T0 NCU01376T0 NCU03695T0 NCU03803T0 NCU07737T0 NCU08944T0 NCU04699T0 NCU04791T0 NCU04796T0 NCU05522T0 NCU02274T0 NCU08164T0 NCU09058T0	606	5.6	1.23571	0.116691
01.06.02 membrane lipid metabolism	5	1.01	NCU02027T0 NCU08045T0 NCU03695T0 NCU04699T0 NCU04791T0	138	1.27	0.795276	1
01.06.02.01 phospholipid metabolism	4	0.81	NCU02027T0 NCU08045T0 NCU03695T0 NCU04699T0	104	0.96	0.84375	1
01.06.02.02 glycolipid metabolism	1	0.2	NCU04791T0	40	0.36	0.555556	1
01.06.05 fatty acid metabolism	7	1.42	NCU00655T0 NCU01904T0 NCU02027T0 NCU07550T0 NCU07298T0 NCU03803T0 NCU04796T0	98	0.9	1.57778	0.157083
01.06.06 isoprenoid metabolism	6	1.22	NCU00552T0 NCU01759T0 NCU00293T0 NCU01107T0 NCU01328T0 NCU08164T0	105	0.97	1.25773	0.342155
01.06.06.11 tetracyclic and pentacyclic triterpenes (cholesterin, steroids and hopanoids) metabolism	3	0.61	NCU01759T0 NCU01107T0 NCU08164T0	80	0.73	0.835616	1
01.06.06.13 tetraterpenes (carotinoids) metabolism	1	0.2	NCU00552T0	3	0.02	10	0.130144
01.06.10 regulation of lipid, fatty acid and isoprenoid metabolism	1	0.2	NCU02027T0	32	0.29	0.689655	1
01.07 metabolism of vitamins, cofactors, and prosthetic groups	35	7.12	NCU00552T0 NCU00963T0 NCU01902T0 NCU01905T0 NCU02746T0 NCU02771T0 NCU07402T0 NCU09141T0 NCU01657T0 NCU01704T0 NCU05420T0 NCU09345T0 NCU00293T0 NCU05706T0 NCU07849T0 NCU04936T0 NCU06401T0 NCU06550T0 NCU07585T0 NCU07690T0 NCU07930T0 NCU08035T0 NCU08291T0 NCU08824T0 NCU01107T0 NCU01376T0 NCU06652T0 NCU10292T0 NCU03979T0 NCU04801T0 NCU04815T0 NCU09862T0 NCU02274T0 NCU05850T0 NCU08164T0	262	2.42	2.94215	8.1947e-09
01.07.01 biosynthesis of vitamins, cofactors, and prosthetic groups	21	4.27	NCU00552T0 NCU00963T0 NCU02746T0 NCU02771T0 NCU07402T0 NCU09141T0 NCU01657T0 NCU09345T0 NCU07849T0 NCU06550T0 NCU07585T0 NCU07690T0 NCU07930T0 NCU08035T0 NCU08291T0 NCU01376T0 NCU10292T0 NCU03979T0 NCU04801T0 NCU09862T0 NCU05850T0	166	1.53	2.79085	1.95263e-05
01.07.03 catabolism of vitamins, cofactors, and prosthetic groups	2	0.4	NCU07402T0 NCU09141T0	8	0.07	5.71429	0.0480373
01.07.04 utilization of vitamins, cofactors, and prosthetic groups	1	0.2	NCU01704T0	7	0.06	3.33333	0.277757
01.07.07 regulation of the metabolism of vitamins, cofactors, and prosthetic groups	1	0.2	NCU00293T0	8	0.07	2.85714	0.310574
01.20 secondary metabolism	49	9.97	NCU00552T0 NCU00655T0 NCU00944T0 NCU01902T0 NCU01904T0 NCU02657T0 NCU02771T0 NCU02887T0 NCU02904T0 NCU03086T0 NCU03283T0 NCU09817T0 NCU10239T0 NCU01517T0 NCU01652T0 NCU01667T0 NCU01704T0 NCU01759T0 NCU03561T0 NCU05418T0 NCU05420T0 NCU00378T0 NCU09518T0 NCU04510T0 NCU05252T0 NCU06603T0 NCU06625T0 NCU07266T0 NCU07585T0 NCU08045T0 NCU08291T0 NCU01066T0 NCU03695T0 NCU03749T0 NCU03776T0 NCU07737T0 NCU…	728	6.73	1.48143	0.00342138
01.20.01 metabolism of primary metabolic sugar derivatives	3	0.61	NCU01902T0 NCU01904T0 NCU02343T0	19	0.17	3.58824	0.0524978
01.20.01.01 metabolism of secondary monosaccharides	1	0.2	NCU02343T0	3	0.02	10	0.130144
01.20.01.05 metabolism of sugar alcohols	1	0.2	NCU01904T0	4	0.03	6.66667	0.169654
01.20.05 metabolism of acetic acid derivatives	1	0.2	NCU06603T0	28	0.25	0.8	1
01.20.05.11 metabolism of polyketides	1	0.2	NCU06603T0	11	0.1	2	0.400362
01.20.15 metabolism of derivatives of dehydroquinic acid, shikimic acid and chorismic acid	3	0.61	NCU09817T0 NCU05420T0 NCU09862T0	28	0.25	2.44	0.132196
01.20.15.03 metabolism of ubiquinone	1	0.2	NCU09862T0	8	0.07	2.85714	0.310574
01.20.17 metabolism of secondary products derived from primary amino acids	5	1.01	NCU01667T0 NCU00378T0 NCU09518T0 NCU04791T0 NCU09024T0	61	0.56	1.80357	0.142649
01.20.17.01 metabolism of nonprotein amino acids	2	0.4	NCU01667T0 NCU00378T0	23	0.21	1.90476	0.280886
01.20.17.03 metabolism of amines	1	0.2	NCU09024T0	14	0.12	1.66667	0.478477
01.20.17.09 metabolism of alkaloids	2	0.4	NCU09518T0 NCU04791T0	20	0.18	2.22222	0.229596
01.20.19 metabolism of secondary products derived from glycine, L-serine and L-alanine	8	1.62	NCU00944T0 NCU02771T0 NCU03561T0 NCU07585T0 NCU08045T0 NCU08291T0 NCU03695T0 NCU10292T0	29	0.26	6.23077	3.14726e-05
01.20.19.01 metabolism of porphyrins	5	1.01	NCU02771T0 NCU03561T0 NCU07585T0 NCU08291T0 NCU10292T0	24	0.22	4.59091	0.00392308
01.20.21 metabolism of sulfuric acid and L-cysteine derivatives	2	0.4	NCU02657T0 NCU06625T0	4	0.03	13.3333	0.0116154
01.20.31 metabolism of secondary products derived from L-lysine, L-arginine and L-histidine	3	0.61	NCU05418T0 NCU05252T0 NCU07266T0	9	0.08	7.625	0.00636674
01.20.35 metabolism of secondary products derived from L-phenylalanine and L-tyrosine	2	0.4	NCU03086T0 NCU04801T0	41	0.37	1.08108	0.561535
01.20.35.01 metabolism of phenylpropanoids	1	0.2	NCU04801T0	39	0.36	0.555556	1
01.20.37 metabolism of peptide derived compounds	2	0.4	NCU03749T0 NCU05780T0	33	0.3	1.33333	0.445773
01.20.37.01 metabolism of thioredoxin, glutaredoxin, glutathion	2	0.4	NCU03749T0 NCU05780T0	20	0.18	2.22222	0.229596
01.25 extracellular metabolism	3	0.61	NCU07898T0 NCU05969T0 NCU08176T0	65	0.6	1.01667	0.571542
01.25.01 extracellular polysaccharide degradation	3	0.61	NCU07898T0 NCU05969T0 NCU08176T0	34	0.31	1.96774	0.199255
02 ENERGY	62	12.6	NCU00629T0 NCU00655T0 NCU00904T0 NCU01859T0 NCU01962T0 NCU02472T0 NCU02480T0 NCU02514T0 NCU02542T0 NCU02629T0 NCU02746T0 NCU02954T0 NCU03086T0 NCU03100T0 NCU03151T0 NCU03177T0 NCU09803T0 NCU10008T0 NCU01657T0 NCU01821T0 NCU03558T0 NCU05457T0 NCU08471T0 NCU00236T0 NCU00260T0 NCU00378T0 NCU00461T0 NCU05689T0 NCU07550T0 NCU08980T0 NCU04510T0 NCU05160T0 NCU05220T0 NCU06403T0 NCU07733T0 NCU08004T0 NCU…	529	4.89	2.57669	3.39943e-12
02.01 glycolysis and gluconeogenesis	10	2.03	NCU00629T0 NCU02542T0 NCU03086T0 NCU00260T0 NCU07550T0 NCU01328T0 NCU04265T0 NCU07807T0 NCU05133T0 NCU05777T0	90	0.83	2.44578	0.00748605
02.01.03 regulation of glycolysis and gluconeogenesis	3	0.61	NCU00629T0 NCU02542T0 NCU05777T0	24	0.22	2.77273	0.0930144
02.07 pentose-phosphate pathway	5	1.01	NCU02480T0 NCU03100T0 NCU07550T0 NCU01328T0 NCU07807T0	40	0.36	2.80556	0.0336004
02.07.01 pentose-phosphate pathway oxidative branch	1	0.2	NCU03100T0	2	0.01	20	0.0887587
02.10 tricarboxylic-acid pathway (citrate cycle, Krebs cycle, TCA cycle)	5	1.01	NCU02954T0 NCU10008T0 NCU08471T0 NCU00461T0 NCU01195T0	59	0.54	1.87037	0.12886
02.11 electron transport and membrane-associated energy conservation	27	5.49	NCU01859T0 NCU01962T0 NCU02472T0 NCU02514T0 NCU02746T0 NCU03151T0 NCU01657T0 NCU03558T0 NCU05457T0 NCU00236T0 NCU00378T0 NCU05689T0 NCU08980T0 NCU05160T0 NCU05220T0 NCU07733T0 NCU08004T0 NCU08035T0 NCU01419T0 NCU01467T0 NCU08947T0 NCU05009T0 NCU02250T0 NCU02280T0 NCU02373T0 NCU05816T0 NCU06880T0	150	1.38	3.97826	6.44355e-10
02.11.05 accessory proteins of electron transport and membrane-associated energy conservation	9	1.83	NCU01859T0 NCU02472T0 NCU01657T0 NCU05689T0 NCU05160T0 NCU07733T0 NCU08004T0 NCU05009T0 NCU02373T0	58	0.53	3.45283	0.0011146
02.11.07 regulation of electron transport and membrane-associated energy conservation	3	0.61	NCU03151T0 NCU01419T0 NCU06880T0	6	0.05	12.2	0.00167929
02.13 respiration	35	7.12	NCU00655T0 NCU00904T0 NCU01859T0 NCU01962T0 NCU02472T0 NCU02514T0 NCU02629T0 NCU03151T0 NCU03177T0 NCU09803T0 NCU01657T0 NCU05457T0 NCU00378T0 NCU05689T0 NCU08980T0 NCU05220T0 NCU06403T0 NCU07733T0 NCU08004T0 NCU08291T0 NCU01467T0 NCU04098T0 NCU08893T0 NCU08947T0 NCU03926T0 NCU05009T0 NCU09862T0 NCU02250T0 NCU02274T0 NCU02280T0 NCU02373T0 NCU05816T0 NCU05850T0 NCU06086T0 NCU06880T0	182	1.68	4.2381	2.2995e-13
02.13.01 anaerobic respiration	2	0.4	NCU05457T0 NCU05850T0	10	0.09	4.44444	0.072731
02.13.03 aerobic respiration	26	5.29	NCU00655T0 NCU00904T0 NCU01859T0 NCU01962T0 NCU02472T0 NCU02514T0 NCU02629T0 NCU09803T0 NCU01657T0 NCU05457T0 NCU05689T0 NCU08980T0 NCU05220T0 NCU06403T0 NCU08004T0 NCU08291T0 NCU01467T0 NCU04098T0 NCU08893T0 NCU08947T0 NCU03926T0 NCU05009T0 NCU09862T0 NCU02250T0 NCU02373T0 NCU06086T0	112	1.03	5.13592	3.36041e-12
02.13.05 regulation of respiration	3	0.61	NCU03151T0 NCU03177T0 NCU06880T0	4	0.03	20.3333	0.000359724
02.16 fermentation	7	1.42	NCU00904T0 NCU01821T0 NCU00260T0 NCU00378T0 NCU08980T0 NCU04510T0 NCU06652T0	65	0.6	2.36667	0.0273688
02.16.01 alcohol fermentation	3	0.61	NCU00260T0 NCU00378T0 NCU08980T0	28	0.25	2.44	0.132196
02.16.03 lactate fermentation	1	0.2	NCU00904T0	12	0.11	1.81818	0.427618
02.16.17 fermentation of nitrogenous compounds	1	0.2	NCU01821T0	1	0	0	0.0454083
02.16.17.01 single amino acid fermentations	1	0.2	NCU01821T0	1	0	0	0.0454083
02.25 oxidation of fatty acids	2	0.4	NCU07733T0 NCU04796T0	44	0.4	1	0.600265
02.45 energy conversion and regeneration	6	1.22	NCU02514T0 NCU02746T0 NCU00378T0 NCU05220T0 NCU08035T0 NCU02250T0	69	0.63	1.93651	0.0924842
02.45.15 energy generation (e.g. ATP synthase)	5	1.01	NCU02514T0 NCU02746T0 NCU05220T0 NCU08035T0 NCU02250T0	27	0.24	4.20833	0.00666209
10 CELL CYCLE AND DNA PROCESSING	37	7.53	NCU00635T0 NCU01902T0 NCU02184T0 NCU02840T0 NCU03148T0 NCU03310T0 NCU09309T0 NCU09995T0 NCU16466T0 NCU01689T0 NCU05363T0 NCU06788T0 NCU08518T0 NCU00137T0 NCU00422T0 NCU00465T0 NCU00489T0 NCU07542T0 NCU04371T0 NCU05160T0 NCU05295T0 NCU06397T0 NCU07734T0 NCU01118T0 NCU01257T0 NCU01290T0 NCU01441T0 NCU04140T0 NCU04202T0 NCU06712T0 NCU07171T0 NCU08944T0 NCU08964T0 NCU10061T0 NCU11102T0 NCU02208T0 NCU…	1191	11	0.684545	1
10.01 DNA processing	16	3.25	NCU00635T0 NCU02840T0 NCU03148T0 NCU03310T0 NCU09995T0 NCU16466T0 NCU01689T0 NCU06788T0 NCU00137T0 NCU00422T0 NCU00489T0 NCU07542T0 NCU05160T0 NCU01441T0 NCU04202T0 NCU11102T0	634	5.86	0.554608	1
10.01.02 DNA topology	2	0.4	NCU09995T0 NCU05160T0	104	0.96	0.416667	1
10.01.03 DNA synthesis and replication	4	0.81	NCU03310T0 NCU01689T0 NCU00137T0 NCU11102T0	163	1.5	0.54	1
10.01.05 DNA recombination and DNA repair	6	1.22	NCU02840T0 NCU00137T0 NCU00489T0 NCU07542T0 NCU05160T0 NCU01441T0	317	2.93	0.416382	1
10.01.05.01 DNA repair	5	1.01	NCU02840T0 NCU00489T0 NCU07542T0 NCU05160T0 NCU01441T0	264	2.44	0.413934	1
10.01.09 DNA restriction or modification	7	1.42	NCU00635T0 NCU03148T0 NCU09995T0 NCU16466T0 NCU06788T0 NCU00422T0 NCU04202T0	323	2.98	0.47651	1
10.01.09.05 DNA conformation modification (e.g. chromatin)	7	1.42	NCU00635T0 NCU03148T0 NCU09995T0 NCU16466T0 NCU06788T0 NCU00422T0 NCU04202T0	315	2.91	0.487973	1
10.03 cell cycle	26	5.29	NCU01902T0 NCU02184T0 NCU02840T0 NCU03310T0 NCU09309T0 NCU05363T0 NCU08518T0 NCU00422T0 NCU00465T0 NCU07542T0 NCU04371T0 NCU05160T0 NCU05295T0 NCU06397T0 NCU07734T0 NCU01118T0 NCU01257T0 NCU01290T0 NCU04140T0 NCU06712T0 NCU07171T0 NCU08944T0 NCU08964T0 NCU10061T0 NCU02208T0 NCU02264T0	800	7.39	0.715832	1
10.03.01 mitotic cell cycle and cell cycle control	16	3.25	NCU01902T0 NCU02840T0 NCU03310T0 NCU09309T0 NCU05363T0 NCU00422T0 NCU00465T0 NCU07542T0 NCU05160T0 NCU07734T0 NCU01118T0 NCU01290T0 NCU08944T0 NCU08964T0 NCU02208T0 NCU02264T0	552	5.1	0.637255	1
10.03.01.01 mitotic cell cycle	2	0.4	NCU00465T0 NCU01118T0	233	2.15	0.186047	1
10.03.01.01.01 G1 phase of mitotic cell cycle	1	0.2	NCU00465T0	41	0.37	0.540541	1
10.03.01.01.11 M phase	1	0.2	NCU01118T0	84	0.77	0.25974	1
10.03.01.02 cell cycle arrest	2	0.4	NCU00422T0 NCU00465T0	37	0.34	1.17647	0.505849
10.03.01.03 cell cycle checkpoints (checkpoints of morphogenesis, DNA-damage,-replication, mitotic phase and spindle)	1	0.2	NCU07542T0	88	0.81	0.246914	1
10.03.02 meiosis	5	1.01	NCU09309T0 NCU05295T0 NCU07734T0 NCU06712T0 NCU10061T0	135	1.24	0.814516	1
10.03.03 cytokinesis (cell division) /septum formation and hydrolysis	4	0.81	NCU02184T0 NCU08518T0 NCU06397T0 NCU07171T0	201	1.85	0.437838	1
10.03.04 nuclear and chromosomal cycle	2	0.4	NCU01118T0 NCU01257T0	123	1.13	0.353982	1
10.03.04.01 centromere/kinetochore complex maturation	1	0.2	NCU01118T0	12	0.11	1.81818	0.427618
10.03.04.05 chromosome segregation/division	1	0.2	NCU01257T0	61	0.56	0.357143	1
10.03.05 cell cycle dependent cytoskeleton reorganization	1	0.2	NCU07734T0	72	0.66	0.30303	1
10.03.05.03 cell cycle dependent actin filament reorganization	1	0.2	NCU07734T0	21	0.19	1.05263	0.623497
11 TRANSCRIPTION	48	9.77	NCU00635T0 NCU00655T0 NCU00812T0 NCU01919T0 NCU02533T0 NCU02724T0 NCU02736T0 NCU03092T0 NCU03148T0 NCU03321T0 NCU07367T0 NCU07408T0 NCU09331T0 NCU09995T0 NCU16466T0 NCU01547T0 NCU01596T0 NCU06788T0 NCU06856T0 NCU08518T0 NCU00395T0 NCU00422T0 NCU07829T0 NCU07849T0 NCU09512T0 NCU04414T0 NCU05233T0 NCU05252T0 NCU05305T0 NCU06403T0 NCU07654T0 NCU07734T0 NCU08295T0 NCU01008T0 NCU01107T0 NCU01183T0 NCU…	1225	11.3	0.864602	1
11.02 RNA synthesis	35	7.12	NCU00635T0 NCU00655T0 NCU02533T0 NCU02724T0 NCU02736T0 NCU03092T0 NCU03148T0 NCU07367T0 NCU09331T0 NCU09995T0 NCU16466T0 NCU01547T0 NCU01596T0 NCU06788T0 NCU08518T0 NCU00422T0 NCU07829T0 NCU07849T0 NCU04414T0 NCU05252T0 NCU05305T0 NCU06403T0 NCU07734T0 NCU08295T0 NCU01008T0 NCU01183T0 NCU01257T0 NCU03702T0 NCU03766T0 NCU04097T0 NCU04202T0 NCU10061T0 NCU10220T0 NCU05780T0 NCU10226T0	947	8.75	0.813714	1
11.02.01 rRNA synthesis	6	1.22	NCU02533T0 NCU08518T0 NCU05305T0 NCU01008T0 NCU01257T0 NCU03702T0	76	0.7	1.74286	0.130544
11.02.02 tRNA synthesis	4	0.81	NCU02533T0 NCU09995T0 NCU05305T0 NCU08295T0	63	0.58	1.39655	0.320701
11.02.03 mRNA synthesis	31	6.31	NCU00635T0 NCU00655T0 NCU02533T0 NCU02724T0 NCU02736T0 NCU03092T0 NCU03148T0 NCU07367T0 NCU09331T0 NCU09995T0 NCU16466T0 NCU01547T0 NCU01596T0 NCU06788T0 NCU00422T0 NCU07829T0 NCU07849T0 NCU04414T0 NCU05252T0 NCU05305T0 NCU06403T0 NCU07734T0 NCU08295T0 NCU03702T0 NCU03766T0 NCU04097T0 NCU04202T0 NCU10061T0 NCU10220T0 NCU05780T0 NCU10226T0	862	7.97	0.791719	1
11.02.03.01 general transcription activities	5	1.01	NCU02533T0 NCU05252T0 NCU05305T0 NCU10220T0 NCU05780T0	190	1.75	0.577143	1
11.02.03.01.01 transcription initiation	1	0.2	NCU05252T0	43	0.39	0.512821	1
11.02.03.04 transcriptional control	23	4.68	NCU00635T0 NCU00655T0 NCU02724T0 NCU02736T0 NCU03148T0 NCU07367T0 NCU09331T0 NCU09995T0 NCU16466T0 NCU01547T0 NCU01596T0 NCU06788T0 NCU00422T0 NCU07829T0 NCU07849T0 NCU04414T0 NCU06403T0 NCU07734T0 NCU08295T0 NCU04097T0 NCU04202T0 NCU10061T0 NCU10226T0	723	6.68	0.700599	1
11.02.03.04.01 transcription activation	3	0.61	NCU00635T0 NCU16466T0 NCU10061T0	148	1.36	0.448529	1
11.02.03.04.03 transcription repression	1	0.2	NCU00422T0	95	0.87	0.229885	1
11.02.03.04.07 posttranscriptional control	1	0.2	NCU02736T0	7	0.06	3.33333	0.277757
11.04 RNA processing	21	4.27	NCU00812T0 NCU03092T0 NCU03321T0 NCU07408T0 NCU16466T0 NCU06856T0 NCU00395T0 NCU00422T0 NCU09512T0 NCU05233T0 NCU07654T0 NCU08295T0 NCU01008T0 NCU01107T0 NCU01257T0 NCU01290T0 NCU03702T0 NCU03766T0 NCU08963T0 NCU10220T0 NCU08164T0	489	4.52	0.94469	1
11.04.01 rRNA processing	14	2.85	NCU00812T0 NCU03092T0 NCU03321T0 NCU07408T0 NCU00422T0 NCU09512T0 NCU05233T0 NCU01008T0 NCU01257T0 NCU01290T0 NCU03702T0 NCU03766T0 NCU08963T0 NCU10220T0	198	1.83	1.55738	0.0669216
11.04.02 tRNA processing	1	0.2	NCU08295T0	64	0.59	0.338983	1
11.04.03 mRNA processing (splicing, 5^-, 3^-end processing)	11	2.24	NCU03092T0 NCU16466T0 NCU06856T0 NCU00395T0 NCU09512T0 NCU07654T0 NCU01107T0 NCU03702T0 NCU03766T0 NCU08963T0 NCU08164T0	305	2.82	0.794326	1
11.04.03.01 splicing	7	1.42	NCU09512T0 NCU07654T0 NCU01107T0 NCU03702T0 NCU03766T0 NCU08963T0 NCU08164T0	239	2.21	0.642534	1
11.04.03.01.10 regulation of splicing	1	0.2	NCU08963T0	12	0.11	1.81818	0.427618
11.04.03.05 3^-end processing	1	0.2	NCU07654T0	30	0.27	0.740741	1
11.04.03.11 control of mRNA stability	1	0.2	NCU16466T0	27	0.24	0.833333	1
11.06 RNA modification	4	0.81	NCU01919T0 NCU01008T0 NCU01290T0 NCU03702T0	77	0.71	1.14085	0.465438
11.06.01 rRNA modification	3	0.61	NCU01008T0 NCU01290T0 NCU03702T0	19	0.17	3.58824	0.0524978
11.06.02 tRNA modification	1	0.2	NCU01919T0	53	0.49	0.408163	1
12 PROTEIN SYNTHESIS	118	24	NCU00634T0 NCU00635T0 NCU00706T0 NCU00971T0 NCU00979T0 NCU01948T0 NCU01949T0 NCU01966T0 NCU02509T0 NCU02707T0 NCU02736T0 NCU02744T0 NCU02757T0 NCU02804T0 NCU02905T0 NCU03038T0 NCU03092T0 NCU03094T0 NCU03102T0 NCU03148T0 NCU03150T0 NCU03177T0 NCU03230T0 NCU03302T0 NCU03321T0 NCU07386T0 NCU07408T0 NCU08120T0 NCU08344T0 NCU08620T0 NCU08627T0 NCU09089T0 NCU09109T0 NCU16466T0 NCU01524T0 NCU01547T0 NCU…	475	4.39	5.46697	7.63834e-57
12.01 ribosome biogenesis	106	21.5	NCU00634T0 NCU00706T0 NCU00971T0 NCU00979T0 NCU01948T0 NCU01949T0 NCU01966T0 NCU02509T0 NCU02707T0 NCU02744T0 NCU02757T0 NCU02804T0 NCU02905T0 NCU03038T0 NCU03092T0 NCU03094T0 NCU03102T0 NCU03150T0 NCU03230T0 NCU03302T0 NCU03321T0 NCU07386T0 NCU07408T0 NCU08120T0 NCU08344T0 NCU08620T0 NCU08627T0 NCU09089T0 NCU09109T0 NCU01524T0 NCU01552T0 NCU01776T0 NCU01800T0 NCU03343T0 NCU03393T0 NCU03394T0 NCU…	284	2.62	8.20611	8.12733e-71
12.01.01 ribosomal proteins	96	19.5	NCU00634T0 NCU00706T0 NCU00971T0 NCU00979T0 NCU01948T0 NCU01949T0 NCU01966T0 NCU02509T0 NCU02707T0 NCU02744T0 NCU02757T0 NCU02804T0 NCU02905T0 NCU03038T0 NCU03092T0 NCU03094T0 NCU03102T0 NCU03150T0 NCU03230T0 NCU03302T0 NCU07386T0 NCU07408T0 NCU08120T0 NCU08344T0 NCU08620T0 NCU08627T0 NCU09089T0 NCU09109T0 NCU01524T0 NCU01552T0 NCU01776T0 NCU01800T0 NCU03343T0 NCU03393T0 NCU03565T0 NCU06743T0 NCU…	187	1.72	11.3372	3.15939e-80
12.04 translation	78	15.8	NCU00634T0 NCU00635T0 NCU00971T0 NCU00979T0 NCU01948T0 NCU01949T0 NCU01966T0 NCU02707T0 NCU02736T0 NCU02744T0 NCU02905T0 NCU03038T0 NCU03102T0 NCU03148T0 NCU03150T0 NCU03302T0 NCU07408T0 NCU08344T0 NCU08620T0 NCU08627T0 NCU09089T0 NCU09109T0 NCU16466T0 NCU01547T0 NCU01552T0 NCU01776T0 NCU01800T0 NCU03393T0 NCU03565T0 NCU06743T0 NCU06768T0 NCU06843T0 NCU08500T0 NCU08502T0 NCU09475T0 NCU09476T0 NCU…	245	2.26	6.99115	1.11286e-45
12.04.01 translation initiation	3	0.61	NCU01547T0 NCU08046T0 NCU02208T0	66	0.61	1	0.581997
12.04.02 translation elongation	6	1.22	NCU00979T0 NCU07408T0 NCU06768T0 NCU08960T0 NCU03981T0 NCU06035T0	32	0.29	4.2069	0.00281152
12.04.03 translation termination	2	0.4	NCU00635T0 NCU03148T0	7	0.06	6.66667	0.0371258
12.07 translational control	11	2.24	NCU00635T0 NCU01949T0 NCU03102T0 NCU03177T0 NCU16466T0 NCU01552T0 NCU00395T0 NCU00422T0 NCU08046T0 NCU08963T0 NCU06047T0	91	0.84	2.66667	0.00267521
14 PROTEIN FATE (folding, modification, destination)	93	18.9	NCU01902T0 NCU01919T0 NCU02133T0 NCU02597T0 NCU02839T0 NCU02840T0 NCU02967T0 NCU02982T0 NCU03080T0 NCU03108T0 NCU03148T0 NCU03177T0 NCU03191T0 NCU03213T0 NCU03241T0 NCU03310T0 NCU07367T0 NCU09309T0 NCU09366T0 NCU09803T0 NCU11209T0 NCU01516T0 NCU01547T0 NCU01548T0 NCU01587T0 NCU01589T0 NCU01596T0 NCU01657T0 NCU01843T0 NCU03393T0 NCU05363T0 NCU05418T0 NCU06764T0 NCU06856T0 NCU08434T0 NCU08518T0 NCU…	1483	13.7	1.37956	0.000583433
14.01 protein folding and stabilization	18	3.66	NCU02133T0 NCU02839T0 NCU03241T0 NCU01516T0 NCU01589T0 NCU01843T0 NCU05418T0 NCU00465T0 NCU07567T0 NCU04334T0 NCU04371T0 NCU01118T0 NCU04140T0 NCU11102T0 NCU03980T0 NCU02207T0 NCU02264T0 NCU02455T0	136	1.25	2.928	4.15507e-05
14.04 protein targeting, sorting and translocation	21	4.27	NCU03108T0 NCU03148T0 NCU11209T0 NCU01516T0 NCU01589T0 NCU01843T0 NCU00198T0 NCU00371T0 NCU00435T0 NCU00465T0 NCU04334T0 NCU04371T0 NCU04945T0 NCU05160T0 NCU05279T0 NCU01282T0 NCU04140T0 NCU04181T0 NCU11102T0 NCU05623T0 NCU05650T0	348	3.21	1.33022	0.112194
14.07 protein modification	53	10.7	NCU01902T0 NCU01919T0 NCU02840T0 NCU02967T0 NCU02982T0 NCU03080T0 NCU03191T0 NCU03213T0 NCU07367T0 NCU09309T0 NCU09366T0 NCU09803T0 NCU01547T0 NCU01589T0 NCU01596T0 NCU05363T0 NCU05418T0 NCU06764T0 NCU06856T0 NCU08434T0 NCU00465T0 NCU06440T0 NCU06512T0 NCU07542T0 NCU07849T0 NCU04334T0 NCU04371T0 NCU04414T0 NCU05160T0 NCU05252T0 NCU05275T0 NCU05295T0 NCU06966T0 NCU07266T0 NCU01118T0 NCU01224T0 NCU…	874	8.08	1.32426	0.0177698
14.07.01 modification with fatty acids (e.g. myristylation, palmitylation, farnesylation)	3	0.61	NCU03191T0 NCU00465T0 NCU11102T0	52	0.48	1.27083	0.422525
14.07.02 modification with sugar residues (e.g. glycosylation, deglycosylation)	3	0.61	NCU03213T0 NCU11102T0 NCU05606T0	84	0.77	0.792208	1
14.07.02.01 O-directed glycosylation, deglycosylation	1	0.2	NCU03213T0	17	0.15	1.33333	0.546435
14.07.02.02 N-directed glycosylation, deglycosylation	3	0.61	NCU03213T0 NCU11102T0 NCU05606T0	42	0.38	1.60526	0.297495
14.07.03 modification by phosphorylation, dephosphorylation, autophosphorylation	7	1.42	NCU03213T0 NCU01547T0 NCU01596T0 NCU07849T0 NCU06966T0 NCU04202T0 NCU09841T0	295	2.72	0.522059	1
14.07.04 modification by acetylation, deacetylation	2	0.4	NCU04334T0 NCU08944T0	74	0.68	0.588235	1
14.07.05 modification by ubiquitination, deubiquitination	10	2.03	NCU01919T0 NCU06856T0 NCU07542T0 NCU05160T0 NCU05275T0 NCU01118T0 NCU03704T0 NCU05032T0 NCU04553T0 NCU05777T0	165	1.52	1.33553	0.217271
14.07.07 modification by ubiquitin-related proteins	2	0.4	NCU01547T0 NCU01596T0	56	0.51	0.784314	1
14.07.09 posttranslational modification of amino acids (e.g. hydroxylation, methylation)	5	1.01	NCU08434T0 NCU06512T0 NCU04371T0 NCU07266T0 NCU04140T0	55	0.5	2.02	0.103251
14.07.11 protein processing (proteolytic)	21	4.27	NCU02840T0 NCU02967T0 NCU02982T0 NCU03080T0 NCU07367T0 NCU09309T0 NCU09366T0 NCU01547T0 NCU01596T0 NCU05363T0 NCU06764T0 NCU06440T0 NCU04414T0 NCU05295T0 NCU01224T0 NCU06712T0 NCU10061T0 NCU05942T0 NCU02260T0 NCU02273T0 NCU09290T0	124	1.14	3.74561	1.56946e-07
14.10 assembly of protein complexes	16	3.25	NCU03177T0 NCU03310T0 NCU01587T0 NCU01657T0 NCU03393T0 NCU08518T0 NCU04371T0 NCU05160T0 NCU05220T0 NCU06401T0 NCU07733T0 NCU01118T0 NCU03704T0 NCU07171T0 NCU08964T0 NCU04553T0	275	2.54	1.27953	0.185485
14.13 protein/peptide degradation	43	8.75	NCU01919T0 NCU02597T0 NCU02839T0 NCU02840T0 NCU02967T0 NCU02982T0 NCU03080T0 NCU03108T0 NCU03310T0 NCU07367T0 NCU09309T0 NCU09366T0 NCU01547T0 NCU01548T0 NCU01596T0 NCU05363T0 NCU06764T0 NCU06856T0 NCU00422T0 NCU06440T0 NCU07542T0 NCU04414T0 NCU05160T0 NCU05275T0 NCU05295T0 NCU06400T0 NCU01107T0 NCU01118T0 NCU01224T0 NCU03704T0 NCU06712T0 NCU10061T0 NCU03980T0 NCU05032T0 NCU05942T0 NCU05980T0 NCU…	408	3.77	2.32095	1.97782e-07
14.13.01 cytoplasmic and nuclear protein degradation	35	7.12	NCU01919T0 NCU02839T0 NCU02840T0 NCU02967T0 NCU02982T0 NCU07367T0 NCU09309T0 NCU09366T0 NCU01547T0 NCU01596T0 NCU05363T0 NCU06764T0 NCU06856T0 NCU06440T0 NCU04414T0 NCU05160T0 NCU05275T0 NCU05295T0 NCU01107T0 NCU01118T0 NCU01224T0 NCU03704T0 NCU06712T0 NCU10061T0 NCU03980T0 NCU05032T0 NCU05942T0 NCU05980T0 NCU02207T0 NCU02260T0 NCU02273T0 NCU04553T0 NCU05777T0 NCU08164T0 NCU09290T0	284	2.62	2.71756	6.56167e-08
14.13.01.01 proteasomal degradation (ubiquitin/proteasomal pathway)	27	5.49	NCU01919T0 NCU02840T0 NCU02967T0 NCU02982T0 NCU07367T0 NCU09309T0 NCU09366T0 NCU01547T0 NCU01596T0 NCU05363T0 NCU06764T0 NCU06856T0 NCU06440T0 NCU04414T0 NCU05160T0 NCU05275T0 NCU05295T0 NCU01118T0 NCU01224T0 NCU03704T0 NCU06712T0 NCU10061T0 NCU05032T0 NCU05942T0 NCU02260T0 NCU05777T0 NCU09290T0	197	1.82	3.01648	2.56474e-07
14.13.04 lysosomal and vacuolar protein degradation	2	0.4	NCU05980T0 NCU02273T0	30	0.27	1.48148	0.398142
14.13.04.01 lysosomal protein degradation	1	0.2	NCU02273T0	3	0.02	10	0.130144
14.13.04.02 vacuolar protein degradation	2	0.4	NCU05980T0 NCU02273T0	11	0.1	4	0.0862966
16 PROTEIN WITH BINDING FUNCTION OR COFACTOR REQUIREMENT (structural or catalytic)	239	48.6	NCU00552T0 NCU00629T0 NCU00634T0 NCU00635T0 NCU00655T0 NCU00706T0 NCU00904T0 NCU00944T0 NCU00963T0 NCU00971T0 NCU00979T0 NCU01905T0 NCU01948T0 NCU01949T0 NCU01966T0 NCU02133T0 NCU02472T0 NCU02514T0 NCU02533T0 NCU02542T0 NCU02657T0 NCU02707T0 NCU02724T0 NCU02736T0 NCU02744T0 NCU02746T0 NCU02839T0 NCU02840T0 NCU02887T0 NCU02905T0 NCU02954T0 NCU02967T0 NCU02982T0 NCU03038T0 NCU03092T0 NCU03100T0 NCU…	2973	27.4	1.77372	1.41554e-24
16.01 protein binding	163	33.1	NCU00634T0 NCU00635T0 NCU00655T0 NCU00706T0 NCU00971T0 NCU00979T0 NCU01948T0 NCU01949T0 NCU01966T0 NCU02133T0 NCU02472T0 NCU02533T0 NCU02707T0 NCU02736T0 NCU02744T0 NCU02746T0 NCU02839T0 NCU02840T0 NCU02887T0 NCU02905T0 NCU02967T0 NCU02982T0 NCU03038T0 NCU03102T0 NCU03148T0 NCU03150T0 NCU03191T0 NCU03226T0 NCU03241T0 NCU03302T0 NCU03310T0 NCU03321T0 NCU07367T0 NCU07408T0 NCU08344T0 NCU08620T0 NCU…	1670	15.4	2.14935	8.71313e-24
16.03 nucleic acid binding	52	10.5	NCU00634T0 NCU00635T0 NCU01949T0 NCU01966T0 NCU02533T0 NCU02707T0 NCU02724T0 NCU02736T0 NCU02744T0 NCU03038T0 NCU03092T0 NCU03102T0 NCU03148T0 NCU03150T0 NCU03226T0 NCU03302T0 NCU09995T0 NCU16466T0 NCU01524T0 NCU01589T0 NCU01776T0 NCU03565T0 NCU08518T0 NCU00137T0 NCU00422T0 NCU06226T0 NCU07542T0 NCU07574T0 NCU07829T0 NCU07830T0 NCU09512T0 NCU05305T0 NCU07654T0 NCU08046T0 NCU08295T0 NCU01008T0 NCU…	824	7.62	1.37795	0.0092265
16.03.01 DNA binding	12	2.44	NCU00635T0 NCU02533T0 NCU02724T0 NCU03092T0 NCU03148T0 NCU09995T0 NCU16466T0 NCU01589T0 NCU00137T0 NCU00422T0 NCU07542T0 NCU05305T0	464	4.29	0.568765	1
16.03.03 RNA binding	41	8.35	NCU00634T0 NCU01949T0 NCU01966T0 NCU02707T0 NCU02736T0 NCU02744T0 NCU03038T0 NCU03092T0 NCU03150T0 NCU03226T0 NCU03302T0 NCU16466T0 NCU01524T0 NCU01776T0 NCU03565T0 NCU08518T0 NCU00422T0 NCU06226T0 NCU07574T0 NCU07829T0 NCU07830T0 NCU09512T0 NCU07654T0 NCU08046T0 NCU08295T0 NCU01008T0 NCU01107T0 NCU01221T0 NCU01290T0 NCU01317T0 NCU03702T0 NCU03703T0 NCU03766T0 NCU03806T0 NCU04331T0 NCU06661T0 NCU…	343	3.17	2.63407	1.14484e-08
16.05 polysaccharide binding	6	1.22	NCU00315T0 NCU08189T0 NCU05317T0 NCU06661T0 NCU07225T0 NCU05159T0	30	0.27	4.51852	0.00198932
16.07 structural protein binding	3	0.61	NCU07408T0 NCU01596T0 NCU07171T0	66	0.61	1	0.581997
16.09 lipid binding	3	0.61	NCU05160T0 NCU06346T0 NCU02250T0	76	0.7	0.871429	1
16.13 C-compound binding	3	0.61	NCU05317T0 NCU06346T0 NCU08944T0	36	0.33	1.84848	0.22317
16.13.01 sugar binding	2	0.4	NCU05317T0 NCU08944T0	22	0.2	2	0.263774
16.13.03 fatty acid binding (e.g. acyl-carrier protein)	1	0.2	NCU06346T0	4	0.03	6.66667	0.169654
16.17 metal binding	45	9.16	NCU00629T0 NCU00655T0 NCU00963T0 NCU01905T0 NCU01966T0 NCU02133T0 NCU02657T0 NCU02746T0 NCU02887T0 NCU03108T0 NCU03177T0 NCU07386T0 NCU10893T0 NCU01511T0 NCU01657T0 NCU00355T0 NCU00422T0 NCU00465T0 NCU05689T0 NCU06228T0 NCU07562T0 NCU04334T0 NCU05160T0 NCU05252T0 NCU05275T0 NCU06625T0 NCU07734T0 NCU07930T0 NCU08035T0 NCU08291T0 NCU01213T0 NCU01376T0 NCU01419T0 NCU03749T0 NCU04120T0 NCU04202T0 NCU…	713	6.59	1.38998	0.0149502
16.17.01 calcium binding	3	0.61	NCU04120T0 NCU05606T0 NCU02455T0	88	0.81	0.753086	1
16.17.03 potassium binding	2	0.4	NCU02657T0 NCU02887T0	4	0.03	13.3333	0.0116154
16.17.07 magnesium binding	8	1.62	NCU00629T0 NCU00963T0 NCU02657T0 NCU10893T0 NCU06228T0 NCU04334T0 NCU01376T0 NCU04202T0	120	1.1	1.47273	0.178721
16.17.09 heavy metal binding (Cu, Fe, Zn)	29	5.9	NCU00655T0 NCU01905T0 NCU01966T0 NCU02133T0 NCU03108T0 NCU03177T0 NCU07386T0 NCU01657T0 NCU00355T0 NCU00422T0 NCU00465T0 NCU05689T0 NCU07562T0 NCU05160T0 NCU05252T0 NCU05275T0 NCU06625T0 NCU07734T0 NCU07930T0 NCU01213T0 NCU01376T0 NCU01419T0 NCU03749T0 NCU06652T0 NCU11102T0 NCU04815T0 NCU05032T0 NCU05777T0 NCU05850T0	460	4.25	1.38824	0.0456834
16.19 nucleotide/nucleoside/nucleobase binding	39	7.94	NCU00629T0 NCU02514T0 NCU02542T0 NCU02657T0 NCU02736T0 NCU02746T0 NCU02839T0 NCU02840T0 NCU07367T0 NCU09309T0 NCU09896T0 NCU16466T0 NCU01667T0 NCU01843T0 NCU05363T0 NCU08471T0 NCU08518T0 NCU00177T0 NCU07567T0 NCU07574T0 NCU04334T0 NCU04371T0 NCU04414T0 NCU05160T0 NCU08046T0 NCU01183T0 NCU01224T0 NCU03711T0 NCU04097T0 NCU04202T0 NCU06717T0 NCU07171T0 NCU10220T0 NCU03980T0 NCU03981T0 NCU02207T0 NCU…	863	7.98	0.994987	1
16.19.03 ATP binding	28	5.7	NCU00629T0 NCU02514T0 NCU02542T0 NCU02657T0 NCU02746T0 NCU02839T0 NCU02840T0 NCU07367T0 NCU09309T0 NCU09896T0 NCU01667T0 NCU01843T0 NCU05363T0 NCU08471T0 NCU00177T0 NCU07567T0 NCU04334T0 NCU04371T0 NCU04414T0 NCU05160T0 NCU01224T0 NCU04097T0 NCU04202T0 NCU06717T0 NCU07171T0 NCU03980T0 NCU02207T0 NCU02260T0	635	5.87	0.971039	1
16.19.05 GTP binding	7	1.42	NCU08471T0 NCU07574T0 NCU04371T0 NCU01183T0 NCU03711T0 NCU03981T0 NCU06035T0	140	1.29	1.10078	0.452506
16.21 complex cofactor/cosubstrate/vitamine binding	35	7.12	NCU00552T0 NCU00904T0 NCU00944T0 NCU00963T0 NCU01905T0 NCU02472T0 NCU02954T0 NCU03100T0 NCU03118T0 NCU07402T0 NCU09141T0 NCU09230T0 NCU01652T0 NCU01759T0 NCU01821T0 NCU00355T0 NCU05689T0 NCU09518T0 NCU07585T0 NCU07690T0 NCU07930T0 NCU08004T0 NCU08044T0 NCU08291T0 NCU11370T0 NCU01195T0 NCU01419T0 NCU03695T0 NCU03748T0 NCU04791T0 NCU05009T0 NCU05133T0 NCU02373T0 NCU05850T0 NCU09024T0	344	3.18	2.23899	6.232e-06
16.21.01 heme binding	2	0.4	NCU00355T0 NCU05689T0	50	0.46	0.869565	1
16.21.05 FAD/FMN binding	9	1.83	NCU00552T0 NCU00904T0 NCU02472T0 NCU09518T0 NCU08004T0 NCU05009T0 NCU02373T0 NCU05850T0 NCU09024T0	93	0.86	2.12791	0.0250514
16.21.07 NAD/NADP binding	23	4.68	NCU00904T0 NCU00963T0 NCU01905T0 NCU02472T0 NCU02954T0 NCU03100T0 NCU03118T0 NCU07402T0 NCU09141T0 NCU01759T0 NCU07585T0 NCU07690T0 NCU07930T0 NCU08044T0 NCU11370T0 NCU01195T0 NCU01419T0 NCU03748T0 NCU04791T0 NCU05009T0 NCU05133T0 NCU02373T0 NCU09024T0	162	1.49	3.14094	1.06818e-06
16.21.08 Fe/S binding	5	1.01	NCU02472T0 NCU08291T0 NCU05009T0 NCU02373T0 NCU05850T0	43	0.39	2.58974	0.0440548
16.21.17 pyridoxal phosphate binding	5	1.01	NCU00944T0 NCU09230T0 NCU01652T0 NCU01821T0 NCU03695T0	44	0.4	2.525	0.0479262
18 REGULATION OF METABOLISM AND PROTEIN FUNCTION	34	6.92	NCU00635T0 NCU01962T0 NCU02133T0 NCU02746T0 NCU02840T0 NCU02887T0 NCU02967T0 NCU02982T0 NCU03177T0 NCU03191T0 NCU03310T0 NCU07367T0 NCU09803T0 NCU01547T0 NCU01596T0 NCU05363T0 NCU00465T0 NCU07542T0 NCU04414T0 NCU05252T0 NCU05276T0 NCU06966T0 NCU07734T0 NCU01224T0 NCU03661T0 NCU04098T0 NCU04120T0 NCU04140T0 NCU09841T0 NCU05606T0 NCU02260T0 NCU05780T0 NCU06035T0 NCU06101T0	588	5.43	1.2744	0.0863329
18.01 regulation by	18	3.66	NCU00635T0 NCU02840T0 NCU02967T0 NCU02982T0 NCU03310T0 NCU07367T0 NCU09803T0 NCU01547T0 NCU01596T0 NCU05363T0 NCU04414T0 NCU05252T0 NCU06966T0 NCU01224T0 NCU04098T0 NCU04120T0 NCU09841T0 NCU02260T0	287	2.65	1.38113	0.103232
18.01.01 regulation by modification	4	0.81	NCU01547T0 NCU01596T0 NCU06966T0 NCU09841T0	171	1.58	0.512658	1
18.01.07 regulation by binding / dissociation	16	3.25	NCU00635T0 NCU02840T0 NCU02967T0 NCU02982T0 NCU03310T0 NCU07367T0 NCU09803T0 NCU01547T0 NCU01596T0 NCU05363T0 NCU04414T0 NCU05252T0 NCU01224T0 NCU04098T0 NCU04120T0 NCU02260T0	122	1.12	2.90179	0.000122788
18.02 regulation of protein activity	34	6.92	NCU00635T0 NCU01962T0 NCU02133T0 NCU02746T0 NCU02840T0 NCU02887T0 NCU02967T0 NCU02982T0 NCU03177T0 NCU03191T0 NCU03310T0 NCU07367T0 NCU09803T0 NCU01547T0 NCU01596T0 NCU05363T0 NCU00465T0 NCU07542T0 NCU04414T0 NCU05252T0 NCU05276T0 NCU06966T0 NCU07734T0 NCU01224T0 NCU03661T0 NCU04098T0 NCU04120T0 NCU04140T0 NCU09841T0 NCU05606T0 NCU02260T0 NCU05780T0 NCU06035T0 NCU06101T0	574	5.3	1.30566	0.0668215
18.02.01 enzymatic activity regulation / enzyme regulator	30	6.1	NCU01962T0 NCU02133T0 NCU02746T0 NCU02840T0 NCU02967T0 NCU02982T0 NCU03177T0 NCU03191T0 NCU03310T0 NCU07367T0 NCU09803T0 NCU01547T0 NCU01596T0 NCU05363T0 NCU00465T0 NCU07542T0 NCU04414T0 NCU05252T0 NCU05276T0 NCU06966T0 NCU07734T0 NCU01224T0 NCU03661T0 NCU04098T0 NCU04120T0 NCU04140T0 NCU09841T0 NCU02260T0 NCU06035T0 NCU06101T0	369	3.41	1.78886	0.00142348
18.02.01.01 enzyme activator	9	1.83	NCU02133T0 NCU02746T0 NCU03177T0 NCU03191T0 NCU00465T0 NCU05252T0 NCU07734T0 NCU03661T0 NCU06035T0	181	1.67	1.09581	0.438877
18.02.01.01.01 GTPase activator (GAP)	4	0.81	NCU03191T0 NCU07734T0 NCU03661T0 NCU06035T0	64	0.59	1.37288	0.331117
18.02.01.01.05 kinase activator	1	0.2	NCU02133T0	33	0.3	0.666667	1
18.02.01.02 enzyme inhibitor	7	1.42	NCU03191T0 NCU03310T0 NCU09803T0 NCU07542T0 NCU07734T0 NCU04098T0 NCU04140T0	70	0.64	2.21875	0.0389329
18.02.01.02.01 GTPase inhibitor (GIP)	2	0.4	NCU03191T0 NCU07734T0	12	0.11	3.63636	0.100543
18.02.01.02.03 protease inhibitor	2	0.4	NCU03310T0 NCU07542T0	9	0.08	5	0.0599432
18.02.01.02.05 kinase inhibitior	2	0.4	NCU09803T0 NCU04098T0	29	0.26	1.53846	0.381839
18.02.09 regulator of transcription factor	5	1.01	NCU00635T0 NCU01547T0 NCU01596T0 NCU04414T0 NCU05780T0	96	0.88	1.14773	0.442846
20 CELLULAR TRANSPORT, TRANSPORT FACILITIES AND TRANSPORT ROUTES	76	15.4	NCU00552T0 NCU00635T0 NCU00829T0 NCU00830T0 NCU00904T0 NCU00963T0 NCU01962T0 NCU02133T0 NCU02472T0 NCU02514T0 NCU02746T0 NCU02887T0 NCU02948T0 NCU02954T0 NCU03080T0 NCU03108T0 NCU03177T0 NCU03191T0 NCU07465T0 NCU09803T0 NCU11209T0 NCU16466T0 NCU01516T0 NCU01587T0 NCU01589T0 NCU01689T0 NCU03561T0 NCU05420T0 NCU05457T0 NCU06856T0 NCU00198T0 NCU00371T0 NCU00435T0 NCU00465T0 NCU05689T0 NCU07574T0 NCU…	1520	14	1.1	0.19354
20.01 transported compounds (substrates)	68	13.8	NCU00552T0 NCU00635T0 NCU00829T0 NCU00830T0 NCU00904T0 NCU00963T0 NCU01962T0 NCU02133T0 NCU02472T0 NCU02514T0 NCU02746T0 NCU02887T0 NCU02948T0 NCU02954T0 NCU03080T0 NCU03177T0 NCU03191T0 NCU07465T0 NCU09803T0 NCU11209T0 NCU16466T0 NCU01516T0 NCU01589T0 NCU01689T0 NCU03561T0 NCU05420T0 NCU05457T0 NCU06856T0 NCU00198T0 NCU00371T0 NCU00435T0 NCU05689T0 NCU07574T0 NCU07879T0 NCU08194T0 NCU08980T0 NCU…	1105	10.2	1.35294	0.00543318
20.01.01 ion transport	20	4.07	NCU00829T0 NCU00830T0 NCU02133T0 NCU02514T0 NCU02746T0 NCU02887T0 NCU03177T0 NCU07465T0 NCU03561T0 NCU07879T0 NCU08194T0 NCU04433T0 NCU05220T0 NCU08035T0 NCU04097T0 NCU06717T0 NCU05075T0 NCU02250T0 NCU06132T0 NCU09564T0	214	1.97	2.06599	0.00175002
20.01.01.01 cation transport (H+, Na+, K+, Ca2+ , NH4+, etc.)	15	3.05	NCU00829T0 NCU00830T0 NCU02133T0 NCU02514T0 NCU02746T0 NCU02887T0 NCU03177T0 NCU03561T0 NCU07879T0 NCU08194T0 NCU05220T0 NCU08035T0 NCU04097T0 NCU02250T0 NCU06132T0	176	1.62	1.88272	0.0141133
20.01.01.01.01 heavy metal ion transport (Cu+, Fe3+, etc.)	8	1.62	NCU00829T0 NCU00830T0 NCU02133T0 NCU03177T0 NCU03561T0 NCU07879T0 NCU08194T0 NCU06132T0	56	0.51	3.17647	0.00355269
20.01.01.01.01.01 siderophore-iron transport	2	0.4	NCU00829T0 NCU06132T0	12	0.11	3.63636	0.100543
20.01.01.07 anion transport	5	1.01	NCU07465T0 NCU04433T0 NCU06717T0 NCU05075T0 NCU09564T0	44	0.4	2.525	0.0479262
20.01.01.07.05 sulfate/sulfite transport	1	0.2	NCU04433T0	6	0.05	4	0.243381
20.01.01.07.07 phosphate transport	2	0.4	NCU07465T0 NCU09564T0	14	0.12	3.33333	0.130728
20.01.03 C-compound and carbohydrate transport	4	0.81	NCU01689T0 NCU03561T0 NCU05075T0 NCU05627T0	165	1.52	0.532895	1
20.01.03.01 sugar transport	1	0.2	NCU05627T0	28	0.25	0.8	1
20.01.03.03 C4-dicarboxylate transport (e.g. malate, succinate, fumarate)	2	0.4	NCU01689T0 NCU03561T0	11	0.1	4	0.0862966
20.01.07 amino acid/amino acid derivatives transport	2	0.4	NCU04942T0 NCU08880T0	52	0.48	0.833333	1
20.01.10 protein transport	18	3.66	NCU00635T0 NCU03080T0 NCU03191T0 NCU11209T0 NCU01516T0 NCU01589T0 NCU06856T0 NCU00198T0 NCU00371T0 NCU00435T0 NCU04945T0 NCU05160T0 NCU07734T0 NCU01282T0 NCU03711T0 NCU04181T0 NCU05623T0 NCU05650T0	267	2.46	1.4878	0.060923
20.01.13 lipid/fatty acid transport	1	0.2	NCU06346T0	81	0.74	0.27027	1
20.01.15 electron transport	28	5.7	NCU00552T0 NCU00904T0 NCU00963T0 NCU01962T0 NCU02472T0 NCU02514T0 NCU02746T0 NCU02948T0 NCU02954T0 NCU09803T0 NCU05420T0 NCU05457T0 NCU05689T0 NCU08980T0 NCU04936T0 NCU05220T0 NCU06625T0 NCU07733T0 NCU08004T0 NCU08035T0 NCU01419T0 NCU04098T0 NCU07814T0 NCU08947T0 NCU05009T0 NCU02250T0 NCU02373T0 NCU09024T0	255	2.35	2.42553	1.31938e-05
20.01.17 nucleotide/nucleoside/nucleobase transport	1	0.2	NCU03561T0	23	0.21	0.952381	1
20.01.21 RNA transport	2	0.4	NCU16466T0 NCU07574T0	84	0.77	0.519481	1
20.01.27 drug/toxin transport	2	0.4	NCU02948T0 NCU06717T0	100	0.92	0.434783	1
20.03 transport facilities	25	5.09	NCU02472T0 NCU02514T0 NCU02746T0 NCU02887T0 NCU07465T0 NCU09803T0 NCU01689T0 NCU03561T0 NCU05457T0 NCU00371T0 NCU08194T0 NCU04433T0 NCU08035T0 NCU03776T0 NCU04097T0 NCU04098T0 NCU04181T0 NCU06717T0 NCU08947T0 NCU05075T0 NCU05623T0 NCU05627T0 NCU02207T0 NCU02250T0 NCU09564T0	494	4.56	1.11623	0.315091
20.03.01 channel / pore class transport	2	0.4	NCU02887T0 NCU02250T0	50	0.46	0.869565	1
20.03.01.01 ion channels	1	0.2	NCU02887T0	31	0.28	0.714286	1
20.03.02 carrier (electrochemical potential-driven transport)	4	0.81	NCU07465T0 NCU01689T0 NCU03561T0 NCU09564T0	81	0.74	1.09459	0.505074
20.03.02.02 symporter	2	0.4	NCU07465T0 NCU09564T0	33	0.3	1.33333	0.445773
20.03.02.02.02 sodium driven symporter	1	0.2	NCU09564T0	5	0.04	5	0.207372
20.03.02.03 antiporter	2	0.4	NCU01689T0 NCU03561T0	50	0.46	0.869565	1
20.03.22 transport ATPases	5	1.01	NCU02514T0 NCU02746T0 NCU08035T0 NCU06717T0 NCU02250T0	80	0.73	1.38356	0.297822
20.03.25 ABC transporters	2	0.4	NCU03776T0 NCU04097T0	62	0.57	0.701754	1
20.09 transport routes	39	7.94	NCU00829T0 NCU00830T0 NCU02514T0 NCU02746T0 NCU03080T0 NCU03108T0 NCU03177T0 NCU07465T0 NCU11209T0 NCU01516T0 NCU01587T0 NCU01589T0 NCU01689T0 NCU03561T0 NCU00198T0 NCU00371T0 NCU00435T0 NCU00465T0 NCU07574T0 NCU07879T0 NCU08194T0 NCU04433T0 NCU04942T0 NCU05160T0 NCU05276T0 NCU07734T0 NCU08035T0 NCU01282T0 NCU03661T0 NCU03711T0 NCU04097T0 NCU04181T0 NCU07171T0 NCU05075T0 NCU05623T0 NCU05627T0 NCU…	998	9.22	0.861171	1
20.09.01 nuclear transport	3	0.61	NCU07574T0 NCU05160T0 NCU05650T0	94	0.86	0.709302	1
20.09.04 mitochondrial transport	15	3.05	NCU02514T0 NCU03080T0 NCU03177T0 NCU07465T0 NCU01516T0 NCU01589T0 NCU01689T0 NCU03561T0 NCU00198T0 NCU00371T0 NCU00465T0 NCU07879T0 NCU04181T0 NCU05075T0 NCU05623T0	122	1.12	2.72321	0.000405418
20.09.07 vesicular transport (Golgi network, etc.)	6	1.22	NCU00435T0 NCU00465T0 NCU05160T0 NCU07734T0 NCU03661T0 NCU03711T0	294	2.71	0.450185	1
20.09.07.03 ER to Golgi transport	1	0.2	NCU07734T0	77	0.71	0.28169	1
20.09.07.05 intra Golgi transport	1	0.2	NCU00435T0	33	0.3	0.666667	1
20.09.07.07 retrograde transport	1	0.2	NCU05160T0	9	0.08	2.5	0.341903
20.09.13 vacuolar/lysosomal transport	10	2.03	NCU02746T0 NCU03108T0 NCU07465T0 NCU11209T0 NCU00435T0 NCU05276T0 NCU08035T0 NCU01282T0 NCU03661T0 NCU03711T0	170	1.57	1.29299	0.244348
20.09.14 cytoskeleton-dependent transport	1	0.2	NCU07171T0	61	0.56	0.357143	1
20.09.14.02 actin dependent transport	1	0.2	NCU07171T0	13	0.12	1.66667	0.453638
20.09.16 cellular export and secretion	4	0.81	NCU07879T0 NCU07734T0 NCU04097T0 NCU05627T0	208	1.92	0.421875	1
20.09.16.01 Type I protein secretion system (ABC-type transport systems)	1	0.2	NCU04097T0	21	0.19	1.05263	0.623497
20.09.18 cellular import	14	2.85	NCU00829T0 NCU00830T0 NCU02746T0 NCU01587T0 NCU08194T0 NCU04433T0 NCU04942T0 NCU07734T0 NCU03711T0 NCU04097T0 NCU07171T0 NCU05627T0 NCU06132T0 NCU09564T0	300	2.77	1.02888	0.497528
20.09.18.07 non-vesicular cellular import	4	0.81	NCU04433T0 NCU04942T0 NCU05627T0 NCU06132T0	105	0.97	0.835052	1
20.09.18.09 vesicular cellular import	1	0.2	NCU02746T0	125	1.15	0.173913	1
20.09.18.09.01 endocytosis	1	0.2	NCU02746T0	125	1.15	0.173913	1
30 CELLULAR COMMUNICATION/SIGNAL TRANSDUCTION MECHANISM	21	4.27	NCU02133T0 NCU03151T0 NCU03191T0 NCU03241T0 NCU01516T0 NCU01547T0 NCU01596T0 NCU01704T0 NCU07574T0 NCU04371T0 NCU05160T0 NCU06966T0 NCU01118T0 NCU01183T0 NCU03661T0 NCU03711T0 NCU04120T0 NCU04140T0 NCU04202T0 NCU09841T0 NCU06880T0	652	6.02	0.709302	1
30.01 cellular signalling	17	3.46	NCU02133T0 NCU03151T0 NCU03191T0 NCU03241T0 NCU01547T0 NCU01596T0 NCU07574T0 NCU05160T0 NCU06966T0 NCU01118T0 NCU01183T0 NCU03661T0 NCU03711T0 NCU04120T0 NCU04202T0 NCU09841T0 NCU06880T0	574	5.3	0.65283	1
30.01.05 enzyme mediated signal transduction	8	1.62	NCU02133T0 NCU03191T0 NCU01547T0 NCU01596T0 NCU07574T0 NCU06966T0 NCU03711T0 NCU09841T0	355	3.28	0.493902	1
30.01.05.01 protein kinase	3	0.61	NCU02133T0 NCU06966T0 NCU09841T0	171	1.58	0.386076	1
30.01.05.01.03 MAPKKK cascade	1	0.2	NCU02133T0	36	0.33	0.606061	1
30.01.05.05 G-protein mediated signal transduction	3	0.61	NCU03191T0 NCU07574T0 NCU03711T0	155	1.43	0.426573	1
30.01.05.05.01 small GTPase mediated signal transduction	3	0.61	NCU03191T0 NCU07574T0 NCU03711T0	126	1.16	0.525862	1
30.01.09 second messenger mediated signal transduction	2	0.4	NCU01118T0 NCU04120T0	112	1.03	0.38835	1
30.01.09.03 Ca2+ mediated signal transduction	1	0.2	NCU04120T0	43	0.39	0.512821	1
30.01.09.07 cAMP/cGMP mediated signal transduction	1	0.2	NCU01118T0	22	0.2	1	0.640626
30.05 transmembrane signal transduction	5	1.01	NCU01516T0 NCU01704T0 NCU07574T0 NCU04371T0 NCU04140T0	180	1.66	0.608434	1
30.05.01 receptor enzyme mediated signalling	1	0.2	NCU07574T0	68	0.62	0.322581	1
30.05.01.12 transmembrane receptor protein tyrosine kinase signalling pathways	1	0.2	NCU07574T0	16	0.14	1.42857	0.524826
32 CELL RESCUE, DEFENSE AND VIRULENCE	83	16.9	NCU00635T0 NCU00884T0 NCU02061T0 NCU02133T0 NCU02736T0 NCU02839T0 NCU02840T0 NCU02948T0 NCU02967T0 NCU02982T0 NCU03068T0 NCU03092T0 NCU03118T0 NCU03148T0 NCU03151T0 NCU03213T0 NCU03241T0 NCU07367T0 NCU07386T0 NCU09309T0 NCU09331T0 NCU09366T0 NCU09803T0 NCU01516T0 NCU01547T0 NCU01589T0 NCU01596T0 NCU01843T0 NCU05363T0 NCU06764T0 NCU00173T0 NCU00198T0 NCU00355T0 NCU00378T0 NCU00465T0 NCU00489T0 NCU…	1077	9.96	1.69679	7.68509e-07
32.01 stress response	70	14.2	NCU00635T0 NCU00884T0 NCU02133T0 NCU02736T0 NCU02839T0 NCU02840T0 NCU02948T0 NCU02967T0 NCU02982T0 NCU03068T0 NCU03092T0 NCU03118T0 NCU03148T0 NCU03151T0 NCU03213T0 NCU03241T0 NCU07367T0 NCU09309T0 NCU09331T0 NCU09366T0 NCU09803T0 NCU01516T0 NCU01547T0 NCU01589T0 NCU01596T0 NCU01843T0 NCU05363T0 NCU06764T0 NCU00198T0 NCU00355T0 NCU00465T0 NCU00489T0 NCU05706T0 NCU06440T0 NCU07542T0 NCU07567T0 NCU…	656	6.06	2.34323	1.04775e-11
32.01.01 oxidative stress response	12	2.44	NCU02133T0 NCU02948T0 NCU03068T0 NCU03151T0 NCU09803T0 NCU00355T0 NCU05706T0 NCU01213T0 NCU04098T0 NCU10220T0 NCU04815T0 NCU06880T0	94	0.86	2.83721	0.00107896
32.01.03 osmotic and salt stress response	7	1.42	NCU03068T0 NCU04371T0 NCU04510T0 NCU06397T0 NCU04098T0 NCU04140T0 NCU03944T0	82	0.75	1.89333	0.0783802
32.01.05 heat shock response	4	0.81	NCU01589T0 NCU00465T0 NCU04334T0 NCU06717T0	49	0.45	1.8	0.181557
32.01.06 cold shock response	1	0.2	NCU02736T0	5	0.04	5	0.207372
32.01.07 unfolded protein response (e.g. ER quality control)	13	2.64	NCU00635T0 NCU02839T0 NCU03148T0 NCU01516T0 NCU01843T0 NCU00198T0 NCU07567T0 NCU04334T0 NCU05160T0 NCU06603T0 NCU11102T0 NCU03980T0 NCU02207T0	82	0.75	3.52	7.50402e-05
32.01.09 DNA damage response	3	0.61	NCU00489T0 NCU07542T0 NCU07287T0	138	1.27	0.480315	1
32.01.11 nutrient starvation response	4	0.81	NCU03118T0 NCU01376T0 NCU03748T0 NCU02273T0	43	0.39	2.07692	0.129672
32.05 disease, virulence and defense	6	1.22	NCU03151T0 NCU00378T0 NCU08560T0 NCU05317T0 NCU03776T0 NCU06880T0	301	2.78	0.438849	1
32.05.01 resistance proteins	1	0.2	NCU03776T0	112	1.03	0.194175	1
32.05.03 defense related proteins	1	0.2	NCU00378T0	42	0.38	0.526316	1
32.05.05 virulence, disease factors	2	0.4	NCU08560T0 NCU05317T0	131	1.21	0.330579	1
32.05.05.01 toxins	1	0.2	NCU05317T0	24	0.22	0.909091	1
32.07 detoxification	14	2.85	NCU02133T0 NCU03151T0 NCU07386T0 NCU09803T0 NCU00173T0 NCU00355T0 NCU05706T0 NCU01213T0 NCU04098T0 NCU06652T0 NCU06717T0 NCU07737T0 NCU05780T0 NCU06880T0	262	2.42	1.17769	0.303391
32.07.03 detoxification by modification	3	0.61	NCU00173T0 NCU05706T0 NCU01213T0	39	0.36	1.69444	0.259979
32.07.07 oxygen and radical detoxification	9	1.83	NCU02133T0 NCU03151T0 NCU07386T0 NCU00173T0 NCU00355T0 NCU05706T0 NCU01213T0 NCU05780T0 NCU06880T0	57	0.52	3.51923	0.000980226
32.07.07.01 catalase reaction	1	0.2	NCU00355T0	4	0.03	6.66667	0.169654
32.07.07.03 glutathione conjugation reaction	3	0.61	NCU00173T0 NCU05706T0 NCU05780T0	13	0.12	5.08333	0.0189334
32.07.07.07 superoxide metabolism	3	0.61	NCU02133T0 NCU07386T0 NCU01213T0	13	0.12	5.08333	0.0189334
32.10 degradation / modification of foreign (exogenous) compounds	5	1.01	NCU02061T0 NCU07225T0 NCU05159T0 NCU02369T0 NCU08176T0	41	0.37	2.72973	0.0368933
32.10.07 degradation / modification of foreign (exogenous) polysaccharides	5	1.01	NCU02061T0 NCU07225T0 NCU05159T0 NCU02369T0 NCU08176T0	26	0.24	4.20833	0.00563451
34 INTERACTION WITH THE ENVIRONMENT	40	8.14	NCU00829T0 NCU00830T0 NCU01919T0 NCU02133T0 NCU02500T0 NCU02514T0 NCU02736T0 NCU02746T0 NCU02887T0 NCU02967T0 NCU03108T0 NCU03151T0 NCU03177T0 NCU07465T0 NCU03561T0 NCU07879T0 NCU08194T0 NCU04371T0 NCU04433T0 NCU04510T0 NCU05317T0 NCU07690T0 NCU08035T0 NCU08291T0 NCU01107T0 NCU04097T0 NCU04098T0 NCU04140T0 NCU04202T0 NCU06717T0 NCU07171T0 NCU08880T0 NCU02250T0 NCU02273T0 NCU05780T0 NCU05850T0 NCU…	631	5.83	1.39623	0.0198029
34.01 homeostasis	25	5.09	NCU00829T0 NCU00830T0 NCU02133T0 NCU02514T0 NCU02746T0 NCU02887T0 NCU03108T0 NCU03151T0 NCU03177T0 NCU07465T0 NCU03561T0 NCU07879T0 NCU08194T0 NCU04371T0 NCU04433T0 NCU08035T0 NCU08291T0 NCU04097T0 NCU04098T0 NCU04140T0 NCU02250T0 NCU05850T0 NCU06132T0 NCU06880T0 NCU09564T0	266	2.46	2.06911	0.000452028
34.01.01 homeostasis of cations	21	4.27	NCU00829T0 NCU00830T0 NCU02133T0 NCU02514T0 NCU02746T0 NCU02887T0 NCU03108T0 NCU03151T0 NCU03177T0 NCU03561T0 NCU07879T0 NCU08194T0 NCU04371T0 NCU08035T0 NCU08291T0 NCU04097T0 NCU04140T0 NCU02250T0 NCU06132T0 NCU06880T0 NCU09564T0	222	2.05	2.08293	0.00116492
34.01.01.01 homeostasis of metal ions (Na, K, Ca etc.)	16	3.25	NCU00829T0 NCU00830T0 NCU02133T0 NCU02887T0 NCU03108T0 NCU03151T0 NCU03177T0 NCU03561T0 NCU07879T0 NCU08194T0 NCU04371T0 NCU08291T0 NCU04097T0 NCU04140T0 NCU06132T0 NCU06880T0	144	1.33	2.44361	0.000819481
34.01.01.03 homeostasis of protons	4	0.81	NCU02514T0 NCU02746T0 NCU08035T0 NCU02250T0	59	0.54	1.5	0.279374
34.01.03 homeostasis of anions	3	0.61	NCU07465T0 NCU04433T0 NCU09564T0	27	0.24	2.54167	0.121915
34.01.03.01 homeostasis of sulfate	1	0.2	NCU04433T0	6	0.05	4	0.243381
34.01.03.03 homeostasis of phosphate	2	0.4	NCU07465T0 NCU09564T0	9	0.08	5	0.0599432
34.03 membrane excitability	1	0.2	NCU01919T0	34	0.31	0.645161	1
34.03.01 synaptic transmission	1	0.2	NCU01919T0	29	0.26	0.769231	1
34.05 cell motility	2	0.4	NCU02967T0 NCU07171T0	88	0.81	0.493827	1
34.05.01 cell migration	1	0.2	NCU02967T0	37	0.34	0.588235	1
34.07 cell adhesion	1	0.2	NCU04202T0	38	0.35	0.571429	1
34.11 cellular sensing and response to external stimulus	14	2.85	NCU02500T0 NCU02736T0 NCU03151T0 NCU08194T0 NCU04510T0 NCU05317T0 NCU07690T0 NCU01107T0 NCU06717T0 NCU08880T0 NCU02273T0 NCU05780T0 NCU06880T0 NCU08164T0	275	2.54	1.12205	0.368639
34.11.01 photoperception and response	2	0.4	NCU01107T0 NCU08164T0	31	0.28	1.42857	0.414241
34.11.03 chemoperception and response	6	1.22	NCU03151T0 NCU04510T0 NCU05317T0 NCU06717T0 NCU05780T0 NCU06880T0	114	1.05	1.1619	0.415805
34.11.03.11 pH response	1	0.2	NCU05317T0	18	0.16	1.25	0.567063
34.11.03.13 osmosensing and response	1	0.2	NCU04510T0	57	0.52	0.384615	1
34.11.09 temperature perception and response	2	0.4	NCU02736T0 NCU06717T0	29	0.26	1.53846	0.381839
34.11.10 response to biotic stimulus	1	0.2	NCU05317T0	14	0.12	1.66667	0.478477
34.11.11 rhythm (e.g. circadian, ultradian)	1	0.2	NCU02500T0	26	0.24	0.833333	1
34.11.12 perception of nutrients and nutritional adaptation	3	0.61	NCU05317T0 NCU08880T0 NCU02273T0	62	0.57	1.07018	0.539228
34.11.13 gas and metabolite distribution	1	0.2	NCU07690T0	6	0.05	4	0.243381
34.11.13.07 circulation (e.g. blood pressure)	1	0.2	NCU07690T0	5	0.04	5	0.207372
38 TRANSPOSABLE ELEMENTS, VIRAL AND PLASMID PROTEINS	1	0.2	NCU02273T0	21	0.19	1.05263	0.623497
38.05 viral proteins	1	0.2	NCU02273T0	4	0.03	6.66667	0.169654
40 CELL FATE	18	3.66	NCU02133T0 NCU02967T0 NCU03191T0 NCU03310T0 NCU09995T0 NCU01587T0 NCU01589T0 NCU01704T0 NCU06788T0 NCU05160T0 NCU06397T0 NCU10777T0 NCU01290T0 NCU07171T0 NCU03944T0 NCU02273T0 NCU05850T0 NCU06101T0	555	5.13	0.71345	1
40.01 cell growth / morphogenesis	10	2.03	NCU02967T0 NCU03191T0 NCU09995T0 NCU01587T0 NCU06397T0 NCU10777T0 NCU01290T0 NCU07171T0 NCU03944T0 NCU06101T0	392	3.62	0.560773	1
40.01.03 directional cell growth (morphogenesis)	1	0.2	NCU02967T0	106	0.98	0.204082	1
40.01.03.03 guidance of longitudinal cell extension (e.g. pollen tube guidance, axonal pathfinding)	1	0.2	NCU02967T0	17	0.15	1.33333	0.546435
40.01.05 growth regulators / regulation of cell size	1	0.2	NCU10777T0	38	0.35	0.571429	1
40.02.03 activity of intercellular mediators	1	0.2	NCU01704T0	8	0.07	2.85714	0.310574
40.10 cell death	5	1.01	NCU02133T0 NCU01589T0 NCU05160T0 NCU02273T0 NCU05850T0	170	1.57	0.643312	1
40.10.02 apoptosis (type I programmed cell death)	4	0.81	NCU02133T0 NCU05160T0 NCU02273T0 NCU05850T0	157	1.45	0.558621	1
40.10.02.02 apoptotic program	2	0.4	NCU02133T0 NCU05160T0	23	0.21	1.90476	0.280886
40.10.02.02.02 caspase activation	1	0.2	NCU05160T0	9	0.08	2.5	0.341903
40.10.02.02.03 disassembly of cell structures	1	0.2	NCU02133T0	1	0	0	0.0454083
40.10.02.03 induction of apoptosis	1	0.2	NCU02273T0	28	0.25	0.8	1
40.10.02.04 regulation of apoptosis	1	0.2	NCU05160T0	18	0.16	1.25	0.567063
40.20 cell aging	2	0.4	NCU03310T0 NCU06788T0	38	0.35	1.14286	0.520196
42 BIOGENESIS OF CELLULAR COMPONENTS	72	14.6	NCU00527T0 NCU00635T0 NCU00812T0 NCU00904T0 NCU01902T0 NCU02757T0 NCU02804T0 NCU02839T0 NCU03080T0 NCU03092T0 NCU03094T0 NCU03148T0 NCU03191T0 NCU03230T0 NCU03310T0 NCU07386T0 NCU08120T0 NCU09331T0 NCU09995T0 NCU10008T0 NCU16466T0 NCU01587T0 NCU01657T0 NCU01689T0 NCU01800T0 NCU01843T0 NCU03343T0 NCU03561T0 NCU06768T0 NCU06788T0 NCU00114T0 NCU00198T0 NCU00211T0 NCU00378T0 NCU00422T0 NCU05714T0 NCU…	1167	10.7	1.36449	0.00396804
42.01 cell wall	9	1.83	NCU00812T0 NCU01902T0 NCU01587T0 NCU01657T0 NCU07542T0 NCU04936T0 NCU01195T0 NCU10045T0 NCU02369T0	262	2.42	0.756198	1
42.03 cytoplasm	1	0.2	NCU07550T0	4	0.03	6.66667	0.169654
42.04 cytoskeleton/structural proteins	13	2.64	NCU02839T0 NCU03191T0 NCU01587T0 NCU01843T0 NCU07567T0 NCU06397T0 NCU07734T0 NCU01290T0 NCU07171T0 NCU03944T0 NCU03980T0 NCU02207T0 NCU02264T0	316	2.92	0.90411	1
42.04.03 actin cytoskeleton	6	1.22	NCU01587T0 NCU06397T0 NCU07734T0 NCU07171T0 NCU03944T0 NCU02264T0	137	1.26	0.968254	1
42.04.05 microtubule cytoskeleton	1	0.2	NCU02264T0	74	0.68	0.294118	1
42.10 nucleus	9	1.83	NCU00635T0 NCU03092T0 NCU03148T0 NCU09995T0 NCU16466T0 NCU06788T0 NCU00422T0 NCU01290T0 NCU04202T0	333	3.07	0.596091	1
42.10.03 organization of chromosome structure	7	1.42	NCU00635T0 NCU03148T0 NCU09995T0 NCU16466T0 NCU06788T0 NCU00422T0 NCU04202T0	288	2.66	0.533835	1
42.10.07 nucleolus	1	0.2	NCU01290T0	4	0.03	6.66667	0.169654
42.16 mitochondrion	41	8.35	NCU00527T0 NCU00904T0 NCU02757T0 NCU02804T0 NCU03080T0 NCU03094T0 NCU03230T0 NCU03310T0 NCU07386T0 NCU08120T0 NCU09331T0 NCU10008T0 NCU01689T0 NCU01800T0 NCU03343T0 NCU03561T0 NCU06768T0 NCU00114T0 NCU00198T0 NCU00211T0 NCU00378T0 NCU05714T0 NCU07560T0 NCU08980T0 NCU04334T0 NCU04336T0 NCU05160T0 NCU06403T0 NCU08004T0 NCU01107T0 NCU01473T0 NCU01474T0 NCU03749T0 NCU03827T0 NCU04098T0 NCU04171T0 NCU…	167	1.54	5.42208	1.65683e-19
42.25 vacuole or lysosome	1	0.2	NCU03661T0	55	0.5	0.4	1
43 CELL TYPE DIFFERENTIATION	21	4.27	NCU02629T0 NCU03191T0 NCU09309T0 NCU09995T0 NCU01517T0 NCU01587T0 NCU03393T0 NCU06788T0 NCU08769T0 NCU05295T0 NCU06397T0 NCU07734T0 NCU01282T0 NCU06712T0 NCU07171T0 NCU10061T0 NCU03944T0 NCU02208T0 NCU02273T0 NCU02369T0 NCU09290T0	594	5.49	0.777778	1
43.01 fungal/microorganismic cell type differentiation	21	4.27	NCU02629T0 NCU03191T0 NCU09309T0 NCU09995T0 NCU01517T0 NCU01587T0 NCU03393T0 NCU06788T0 NCU08769T0 NCU05295T0 NCU06397T0 NCU07734T0 NCU01282T0 NCU06712T0 NCU07171T0 NCU10061T0 NCU03944T0 NCU02208T0 NCU02273T0 NCU02369T0 NCU09290T0	594	5.49	0.777778	1
43.01.03 fungal and other eukaryotic cell type differentiation	21	4.27	NCU02629T0 NCU03191T0 NCU09309T0 NCU09995T0 NCU01517T0 NCU01587T0 NCU03393T0 NCU06788T0 NCU08769T0 NCU05295T0 NCU06397T0 NCU07734T0 NCU01282T0 NCU06712T0 NCU07171T0 NCU10061T0 NCU03944T0 NCU02208T0 NCU02273T0 NCU02369T0 NCU09290T0	594	5.49	0.777778	1
43.01.03.05 budding, cell polarity and filament formation	9	1.83	NCU03191T0 NCU09995T0 NCU01587T0 NCU03393T0 NCU06788T0 NCU06397T0 NCU07171T0 NCU03944T0 NCU02369T0	319	2.95	0.620339	1
43.01.03.09 development of asco- basidio- or zygospore	12	2.44	NCU02629T0 NCU09309T0 NCU01517T0 NCU08769T0 NCU05295T0 NCU07734T0 NCU01282T0 NCU06712T0 NCU10061T0 NCU02208T0 NCU02273T0 NCU09290T0	181	1.67	1.46108	0.121448
99 UNCLASSIFIED PROTEINS	92	18.7	NCU00633T0 NCU00666T0 NCU00811T0 NCU00828T0 NCU00903T0 NCU01849T0 NCU01894T0 NCU01922T0 NCU01958T0 NCU01983T0 NCU02007T0 NCU02008T0 NCU02013T0 NCU02064T0 NCU02164T0 NCU02579T0 NCU02595T0 NCU02730T0 NCU03084T0 NCU07428T0 NCU07493T0 NCU08390T0 NCU09088T0 NCU09129T0 NCU09888T0 NCU01565T0 NCU01794T0 NCU03439T0 NCU10245T0 NCU00051T0 NCU00111T0 NCU00365T0 NCU06209T0 NCU06420T0 NCU06451T0 NCU08193T0 NCU…	5032	46.5	0.402151	1

## Sheet: p5
	Pre-defined ESRTs (766)	DTT-induced_targets [WT_DC](1156)	DTT-induced_targets [ΔNCU02724](708)	|D value ratio|≥1 (6683)	NCU02724 regulated ESRTs (118)
	NCU03355	NCU02301	NCU03788	NCU02198	NCU03355
	NCU05313	NCU02889	NCU03789	NCU09680	NCU00388
	NCU04737	NCU03789	NCU11098	NCU00716	NCU03649
	NCU08346	NCU03788	NCU02543	NCU11375	NCU08938
	NCU00388	NCU08539	NCU01212	NCU02916	NCU00247
	NCU01865	NCU07126	NCU11365	NCU00367	NCU08621
	NCU03649	NCU01598	NCU01066	NCU02813	NCU03770
	NCU03650	NCU11364	NCU04285	NCU00547	NCU01080
	NCU08938	NCU05045	NCU02884	NCU04167	NCU04019
	NCU06264	NCU02543	NCU05045	NCU01740	NCU09710
	NCU07498	NCU11098	NCU16716	NCU06875	NCU05638
	NCU00399	NCU11365	NCU09402	NCU00822	NCU01545
	NCU00247	NCU06376	NCU00829	NCU16664	NCU00631
	NCU09322	NCU04085	NCU04085	NCU06836	NCU01803
	NCU08621	NCU03430	NCU04086	NCU00634	NCU06202
# 'D value' means the absolute RPKM value of the difference between no chemical control and DTT treatment conditions in either WT or ΔNCU02724 strain. 'D value ratio' stands for the ratio of D value of WT (see Additional file 2:Table S2 p11 ) to D value of ΔNCU02724(see Additional file 2:Table S2 p12).	NCU07366	NCU04086	NCU07126	NCU04984	NCU07495
	NCU03770	NCU04285	NCU01598	NCU04054	NCU04421
	NCU02956	NCU00298	NCU06376	NCU00940	NCU06404
	NCU00249	NCU09402	NCU00830	NCU00420	NCU04100
	NCU03914	NCU07770	NCU02888	NCU02195	NCU09182
	NCU01080	NCU03240	NCU00298	NCU01059	NCU00121
	NCU02478	NCU08852	NCU03982	NCU07086	NCU03312
	NCU04936	NCU16716	NCU00968	NCU02418	NCU01646
	NCU05873	NCU00855	NCU04522	NCU04991	NCU09317
	NCU06698	NCU04016	NCU00522	NCU00950	NCU02386
	NCU00403	NCU01066	NCU09485	NCU05393	NCU02413
	NCU08291	NCU08390	NCU02301	NCU02029	NCU07441
	NCU04019	NCU04089	NCU08390	NCU03204	NCU06709
	NCU09473	NCU03198	NCU05277	NCU01565	NCU06651
	NCU11180	NCU00968	NCU06400	NCU04573	NCU09329
	NCU03929	NCU11050	NCU03636	NCU05379	NCU00322
	NCU01181	NCU06237	NCU07428	NCU03293	NCU06884
	NCU06331	NCU05807	NCU10721	NCU08075	NCU09674
	NCU03381	NCU03368	NCU11102	NCU06743	NCU04284
	NCU12114	NCU02888	NCU03368	NCU03843	NCU03205
	NCU07741	NCU17064	NCU04016	NCU06680	NCU09502
	NCU01330	NCU00522	NCU04641	NCU06464	NCU05309
	NCU10400	NCU02019	NCU08275	NCU12052	NCU04542
	NCU01004	NCU02074	NCU07607	NCU07144	NCU05922
	NCU04670	NCU05089	NCU07770	NCU01368	NCU09986
	NCU02282	NCU00787	NCU09223	NCU03168	NCU04639
	NCU00281	NCU03121	NCU08194	NCU08746	NCU07888
	NCU05264	NCU03982	NCU06359	NCU03109	NCU00351
	NCU07590	NCU04583	NCU05807	NCU03974	NCU01818
	NCU09710	NCU09485	NCU03198	NCU04276	NCU08391
	NCU09513	NCU09458	NCU01214	NCU12025	NCU01454
	NCU01070	NCU00830	NCU09265	NCU04522	NCU06513
	NCU03697	NCU04148	NCU06558	NCU01111	NCU16512
	NCU06616	NCU00246	NCU04039	NCU05218	NCU17136
	NCU01147	NCU04619	NCU11050	NCU05811	NCU02463
	NCU05454	NCU02653	NCU02074	NCU16639	NCU04990
	NCU04016	NCU05039	NCU10039	NCU04751	NCU01947
	NCU07434	NCU01070	NCU01213	NCU07209	NCU00898
	NCU00865	NCU01214	NCU07746	NCU04314	NCU02663
	NCU02785	NCU04360	NCU04776	NCU03401	NCU02636
	NCU02397	NCU01212	NCU01070	NCU05033	NCU03681
	NCU06332	NCU02486	NCU04583	NCU07813	NCU07491
	NCU03316	NCU02521	NCU05780	NCU04331	NCU01886
	NCU01955	NCU03636	NCU06237	NCU07369	NCU04544
	NCU05638	NCU08641	NCU07427	NCU04770	NCU09263
	NCU01545	NCU10721	NCU11356	NCU01916	NCU00026
	NCU02147	NCU07241	NCU08281	NCU09223	NCU02718
	NCU06856	NCU16653	NCU07545	NCU00313	NCU08847
	NCU03134	NCU04556	NCU03319	NCU01385	NCU09252
	NCU01501	NCU07840	NCU02889	NCU09140	NCU03388
	NCU05777	NCU00829	NCU01741	NCU07458	NCU04493
	NCU02203	NCU08281	NCU05257	NCU16635	NCU01068
	NCU01188	NCU09223	NCU00787	NCU09678	NCU02739
	NCU06586	NCU10500	NCU17064	NCU03152	NCU05131
	NCU04014	NCU16402	NCU00965	NCU06431	NCU02913
	NCU04101	NCU03273	NCU10239	NCU08757	NCU00716
	NCU06437	NCU03413	NCU02424	NCU02088	NCU07817
	NCU03335	NCU08282	NCU09458	NCU06333	NCU00061
	NCU09281	NCU11054	NCU16653	NCU09268	NCU09832
	NCU03213	NCU06480	NCU05535	NCU01050	NCU16942
	NCU00631	NCU05018	NCU03152	NCU00474	NCU07823
	NCU07063	NCU01054	NCU08897	NCU06920	NCU04657
	NCU00088	NCU04039	NCU09283	NCU01418	NCU07293
	NCU01803	NCU08275	NCU08117	NCU01200	NCU02153
	NCU03944	NCU07309	NCU02681	NCU07427	NCU06250
	NCU06202	NCU07607	NCU00169	NCU03506	NCU02490
	NCU01069	NCU06558	NCU04194	NCU06060	NCU02541
	NCU05899	NCU10039	NCU12084	NCU02622	NCU03995
	NCU04637	NCU04776	NCU04127	NCU05510	NCU02515
	NCU03888	NCU05732	NCU07879	NCU08379	NCU04205
	NCU07495	NCU04045	NCU03305	NCU08760	NCU05693
	NCU03792	NCU03152	NCU03459	NCU09974	NCU11181
	NCU01883	NCU16489	NCU04360	NCU06470	NCU08607
	NCU00684	NCU01081	NCU08193	NCU03511	NCU04119
	NCU04421	NCU11102	NCU01439	NCU04389	NCU08490
	NCU03818	NCU03761	NCU00813	NCU06072	NCU07711
	NCU02111	NCU04528	NCU02019	NCU00829	NCU07530
	NCU03992	NCU00607	NCU10762	NCU08391	NCU06380
	NCU11324	NCU02897	NCU04045	NCU05530	NCU00025
	NCU03660	NCU01340	NCU03219	NCU07517	NCU09698
	NCU08271	NCU11356	NCU04306	NCU04267	NCU03686
	NCU06404	NCU00984	NCU01275	NCU09605	NCU01386
	NCU04100	NCU05780	NCU04292	NCU09379	NCU03465
	NCU03661	NCU01741	NCU08852	NCU03913	NCU03091
	NCU10036	NCU08184	NCU02091	NCU05561	NCU04467
	NCU01427	NCU06359	NCU01147	NCU02305	NCU07311
	NCU05514	NCU08764	NCU04619	NCU11248	NCU00992
	NCU00624	NCU04557	NCU06333	NCU09436	NCU02732
	NCU04015	NCU05494	NCU16402	NCU05540	NCU04906
	NCU05959	NCU02424	NCU02521	NCU07896	NCU03654
	NCU04760	NCU02700	NCU01565	NCU00800	NCU06125
	NCU03571	NCU05277	NCU03761	NCU06679	NCU09224
	NCU09692	NCU07242	NCU04943	NCU01835	NCU00024
	NCU06969	NCU02363	NCU09241	NCU16631	NCU08705
	NCU04924	NCU04260	NCU02802	NCU05626	NCU06255
	NCU06369	NCU07746	NCU07546	NCU04467	NCU03967
	NCU04452	NCU04292	NCU03243	NCU05388	NCU05395
	NCU01833	NCU08358	NCU11371	NCU01942	NCU08635
	NCU03714	NCU03484	NCU08899	NCU16538	NCU04049
	NCU04260	NCU08603	NCU08743	NCU09977	NCU04914
	NCU04419	NCU03202	NCU04260	NCU05368	NCU06220
	NCU00955	NCU16848	NCU00984	NCU08171	NCU07095
	NCU09182	NCU02071	NCU06700	NCU06193	NCU16741
	NCU08852	NCU03107	NCU03273	NCU05705
	NCU07925	NCU00813	NCU04466	NCU09673
	NCU07966	NCU00868	NCU06708	NCU05779
	NCU08273	NCU08229	NCU06923	NCU08468
	NCU00121	NCU16450	NCU06425	NCU00983
	NCU03312	NCU09278	NCU07880	NCU05013
	NCU06660	NCU06303	NCU02897	NCU12075
	NCU02122	NCU09241	NCU06332	NCU04625
	NCU03368	NCU09265	NCU06924	NCU11399
	NCU05202	NCU01320	NCU08358	NCU16625
	NCU03921	NCU12084	NCU09199	NCU11286
	NCU03989	NCU05957	NCU08379	NCU08095
	NCU04218	NCU04638	NCU07589	NCU06381
	NCU09564	NCU07545	NCU04252	NCU06833
	NCU07739	NCU17137	NCU00535	NCU09988
	NCU00579	NCU00535	NCU02391	NCU06376
	NCU09253	NCU03319	NCU03897	NCU04360
	NCU01646	NCU06337	NCU03213	NCU08830
	NCU00589	NCU05257	NCU12125	NCU06834
	NCU04161	NCU02884	NCU01320	NCU05495
	NCU03591	NCU05788	NCU06704	NCU09174
	NCU01997	NCU01321	NCU10570	NCU09859
	NCU02544	NCU07037	NCU04924	NCU10721
	NCU07546	NCU04522	NCU06763	NCU03982
	NCU16534	NCU00965	NCU06771	NCU05419
	NCU10239	NCU16477	NCU02142	NCU03074
	NCU09458	NCU09144	NCU07410	NCU08947
	NCU09748	NCU02890	NCU00669	NCU00554
	NCU02556	NCU10763	NCU07434	NCU08233
	NCU03047	NCU00869	NCU08445	NCU11338
	NCU04363	NCU04451	NCU08764	NCU09640
	NCU07556	NCU05535	NCU04342	NCU01610
	NCU06260	NCU09199	NCU05089	NCU08089
	NCU09317	NCU06443	NCU03083	NCU08019
	NCU11050	NCU06884	NCU05565	NCU03411
	NCU01793	NCU04256	NCU11406	NCU02023
	NCU09159	NCU05166	NCU02785	NCU07607
	NCU02837	NCU06522	NCU05851	NCU07538
	NCU00604	NCU01869	NCU03107	NCU08676
	NCU07029	NCU04306	NCU04046	NCU05457
	NCU06318	NCU10762	NCU03819	NCU00148
	NCU04410	NCU07134	NCU00684	NCU07911
	NCU06678	NCU04194	NCU05264	NCU06621
	NCU02386	NCU07036	NCU08184	NCU09239
	NCU03905	NCU07110	NCU04218	NCU02757
	NCU04050	NCU11406	NCU03550	NCU17150
	NCU04058	NCU01268	NCU07412	NCU09939
	NCU02142	NCU08897	NCU05033	NCU05404
	NCU08184	NCU06923	NCU06677	NCU03881
	NCU01422	NCU06166	NCU01860	NCU09373
	NCU04619	NCU03388	NCU02948	NCU16678
	NCU01629	NCU07589	NCU12114	NCU03876
	NCU01640	NCU08986	NCU00163	NCU06911
	NCU02413	NCU04943	NCU01060	NCU09287
	NCU00017	NCU03921	NCU02390	NCU09449
	NCU02724	NCU03219	NCU00598	NCU09805
	NCU00180	NCU06747	NCU04316	NCU09167
	NCU06095	NCU00441	NCU03430	NCU08790
	NCU12126	NCU04127	NCU05165	NCU05278
	NCU07441	NCU10034	NCU16404	NCU16915
	NCU06709	NCU10035	NCU05018	NCU05238
	NCU07134	NCU08743	NCU04638	NCU01404
	NCU08334	NCU02568	NCU00633	NCU00175
	NCU01862	NCU07410	NCU10245	NCU06320
	NCU01081	NCU06557	NCU02550	NCU06863
	NCU06651	NCU03506	NCU02010	NCU10038
	NCU09329	NCU06425	NCU06522	NCU00863
	NCU02747	NCU04252	NCU00162	NCU01002
	NCU11098	NCU08899	NCU16450	NCU04532
	NCU02120	NCU00169	NCU03202	NCU16334
	NCU04386	NCU06875	NCU06521	NCU00518
	NCU00322	NCU00017	NCU00146	NCU02555
	NCU01927	NCU01033	NCU01429	NCU05967
	NCU04112	NCU06333	NCU03637	NCU06365
	NCU06884	NCU02850	NCU06480	NCU03043
	NCU09674	NCU04058	NCU00441	NCU05245
	NCU04284	NCU03105	NCU02134	NCU07090
	NCU01565	NCU02877	NCU03903	NCU05395
	NCU09330	NCU06264	NCU00953	NCU03004
	NCU10500	NCU02010	NCU00214	NCU01379
	NCU08674	NCU03281	NCU09817	NCU07952
	NCU03451	NCU06677	NCU02190	NCU00807
	NCU04583	NCU08117	NCU04305	NCU03878
	NCU05958	NCU01051	NCU06868	NCU00881
	NCU07135	NCU10570	NCU11236	NCU05920
	NCU09573	NCU02895	NCU01340	NCU07222
	NCU09629	NCU05565	NCU01268	NCU07182
	NCU03336	NCU03305	NCU03281	NCU05137
	NCU02390	NCU00249	NCU02895	NCU04169
	NCU00619	NCU03637	NCU01052	NCU06746
	NCU01060	NCU06763	NCU05591	NCU00069
	NCU02883	NCU01275	NCU10468	NCU00004
	NCU03205	NCU02681	NCU00246	NCU09811
	NCU03773	NCU16370	NCU04519	NCU07107
	NCU05148	NCU00282	NCU09101	NCU05017
	NCU06114	NCU06460	NCU08267	NCU10470
	NCU09502	NCU09844	NCU01849	NCU00456
	NCU05309	NCU07730	NCU10034	NCU07156
	NCU06317	NCU09283	NCU06264	NCU17225
	NCU06425	NCU05165	NCU06401	NCU03414
	NCU00454	NCU04641	NCU01318	NCU02599
	NCU00868	NCU05851	NCU06460	NCU10039
	NCU01064	NCU01862	NCU01869	NCU06047
	NCU02700	NCU02702	NCU06926	NCU02998
	NCU03684	NCU11371	NCU08603	NCU02580
	NCU04256	NCU16445	NCU00869	NCU02615
	NCU04542	NCU07546	NCU06337	NCU11396
	NCU04641	NCU01439	NCU02702	NCU03341
	NCU05010	NCU02802	NCU07037	NCU06404
	NCU05922	NCU00604	NCU10763	NCU09327
	NCU06401	NCU06332	NCU10500	NCU00355
	NCU06862	NCU10683	NCU04633	NCU02220
	NCU07030	NCU03851	NCU01393	NCU04058
	NCU07840	NCU05154	NCU01220	NCU12026
	NCU07967	NCU08091	NCU03904	NCU05937
	NCU08390	NCU09153	NCU06792	NCU00830
	NCU08720	NCU02142	NCU01570	NCU00979
	NCU09986	NCU09473	NCU10546	NCU08071
	NCU00248	NCU06437	NCU07110	NCU05969
	NCU06926	NCU04520	NCU03367	NCU04326
	NCU09271	NCU03459	NCU01146	NCU04502
	NCU09282	NCU02390	NCU00129	NCU03614
	NCU02834	NCU05637	NCU17137	NCU06128
	NCU06209	NCU07880	NCU09278	NCU08620
	NCU00568	NCU08379	NCU16848	NCU03319
	NCU05525	NCU02391	NCU04773	NCU08077
	NCU04639	NCU02959	NCU01067	NCU11259
	NCU07888	NCU00161	NCU10225	NCU16494
	NCU00068	NCU09513	NCU00184	NCU02172
	NCU00351	NCU01067	NCU06303	NCU08437
	NCU00473	NCU07720	NCU02203	NCU11098
	NCU00855	NCU07273	NCU01296	NCU08453
	NCU00869	NCU16318	NCU04898	NCU08541
	NCU01818	NCU08601	NCU02653	NCU00189
	NCU02703	NCU08850	NCU03308	NCU05498
	NCU03507	NCU01213	NCU06443	NCU01802
	NCU03647	NCU06924	NCU04246	NCU01009
	NCU03698	NCU00184	NCU11180	NCU03368
	NCU03993	NCU09183	NCU03776	NCU09485
	NCU04605	NCU02550	NCU02883	NCU11040
	NCU05534	NCU01147	NCU02772	NCU00308
	NCU06034	NCU02989	NCU02270	NCU09056
	NCU06265	NCU00598	NCU05230	NCU03102
	NCU06273	NCU03243	NCU03775	NCU02007
	NCU06944	NCU00953	NCU11237	NCU09458
	NCU07379	NCU06708	NCU08282	NCU00120
	NCU07439	NCU09101	NCU00215	NCU09108
	NCU08391	NCU02663	NCU05276	NCU04772
	NCU16822	NCU03684	NCU02959	NCU08330
	NCU03493	NCU04950	NCU03240	NCU09653
	NCU01454	NCU02772	NCU10683	NCU09265
	NCU02599	NCU06704	NCU01945	NCU00509
	NCU06987	NCU06771	NCU05534	NCU09526
	NCU01748	NCU08194	NCU06738	NCU08389
	NCU00699	NCU00214	NCU00604	NCU06033
	NCU00802	NCU05264	NCU00088	NCU04187
	NCU03067	NCU17018	NCU03029	NCU09880
	NCU03904	NCU17215	NCU07241	NCU04029
	NCU06117	NCU04046	NCU06386	NCU00475
	NCU06513	NCU06700	NCU07135	NCU08399
	NCU06557	NCU07135	NCU07125	NCU11200
	NCU06747	NCU07411	NCU06557	NCU03960
	NCU10570	NCU04518	NCU03661	NCU04323
	NCU16512	NCU03029	NCU03684	NCU16382
	NCU17019	NCU08271	NCU09230	NCU02607
	NCU17136	NCU16404	NCU08291	NCU09039
	NCU17137	NCU01060	NCU09321	NCU04303
	NCU09882	NCU04246	NCU06254	NCU05940
	NCU03219	NCU07138	NCU08271	NCU07230
	NCU04316	NCU00684	NCU09216	NCU00241
	NCU02463	NCU03775	NCU06772	NCU01071
	NCU04990	NCU01494	NCU07134	NCU09903
	NCU16423	NCU06926	NCU08183	NCU00368
	NCU16422	NCU10314	NCU04118	NCU03754
	NCU03064	NCU02909	NCU02701	NCU08867
	NCU04554	NCU04410	NCU09183	NCU09933
	NCU02909	NCU01056	NCU00454	NCU15835
	NCU10852	NCU00638	NCU02147	NCU01979
	NCU02550	NCU05011	NCU03146	NCU08791
	NCU04090	NCU00748	NCU02478	NCU16925
	NCU04610	NCU05230	NCU01081	NCU03180
	NCU01947	NCU03083	NCU08195	NCU00633
	NCU00035	NCU03904	NCU02486	NCU03753
	NCU04048	NCU07030	NCU02801	NCU07867
	NCU16368	NCU09712	NCU03254	NCU04050
	NCU09821	NCU05922	NCU05012	NCU03983
	NCU01275	NCU04519	NCU02727	NCU04724
	NCU04192	NCU00633	NCU06369	NCU07827
	NCU02422	NCU04395	NCU01321	NCU09059
	NCU03710	NCU06360	NCU07297	NCU08325
	NCU04847	NCU01411	NCU04230	NCU01545
	NCU00188	NCU01211	NCU07940	NCU08654
	NCU01296	NCU07428	NCU02349	NCU00218
	NCU01268	NCU06868	NCU04950	NCU10014
	NCU00146	NCU00088	NCU07720	NCU06444
	NCU10789	NCU08022	NCU03908	NCU09078
	NCU01928	NCU02270	NCU06242	NCU00249
	NCU04633	NCU11240	NCU03381	NCU04127
	NCU00651	NCU03221	NCU03067	NCU02637
	NCU08445	NCU04785	NCU00017	NCU04488
	NCU05314	NCU01860	NCU03993	NCU03828
	NCU00673	NCU06711	NCU04556	NCU09382
	NCU00898	NCU06165	NCU06779	NCU17115
	NCU03694	NCU00162	NCU01855	NCU05378
	NCU05995	NCU05852	NCU03921	NCU09317
	NCU09485	NCU07837	NCU08674	NCU04293
	NCU00813	NCU08487	NCU00585	NCU04852
	NCU11102	NCU10591	NCU01865	NCU04919
	NCU00968	NCU09213	NCU00249	NCU00086
	NCU03982	NCU04633	NCU00802	NCU02260
	NCU09223	NCU00912	NCU06260	NCU06406
	NCU02074	NCU01429	NCU09282	NCU08551
	NCU09265	NCU00248	NCU07840	NCU08356
	NCU02424	NCU10546	NCU05315	NCU02961
	NCU02491	NCU07125	NCU10035	NCU03514
	NCU06057	NCU00716	NCU03105	NCU04658
	NCU10762	NCU02990	NCU01468	NCU07981
	NCU06386	NCU04205	NCU01322	NCU08069
	NCU03317	NCU04466	NCU01928	NCU02258
	NCU03503	NCU00163	NCU08341	NCU04760
	NCU06779	NCU00146	NCU01494	NCU02062
	NCU00669	NCU04316	NCU01922	NCU01635
	NCU09216	NCU09536	NCU02850	NCU02678
	NCU09312	NCU11236	NCU03607	NCU02382
	NCU01648	NCU01868	NCU04303	NCU08866
	NCU01912	NCU04610	NCU10314	NCU01985
	NCU06166	NCU03970	NCU08559	NCU01422
	NCU03637	NCU03897	NCU06893	NCU04691
	NCU00481	NCU04050	NCU11248	NCU06613
	NCU03897	NCU10852	NCU05706	NCU05042
	NCU04255	NCU09566	NCU00855	NCU08315
	NCU08023	NCU04197	NCU08641	NCU06281
	NCU06771	NCU06386	NCU07273	NCU16341
	NCU05276	NCU00954	NCU06166	NCU05421
	NCU03819	NCU03903	NCU05011	NCU06922
	NCU02391	NCU16534	NCU01422	NCU11237
	NCU04293	NCU05012	NCU08022	NCU05221
	NCU00162	NCU07940	NCU04197	NCU06641
	NCU01318	NCU00129	NCU11187	NCU00861
	NCU06738	NCU04218	NCU02750	NCU04351
	NCU06868	NCU01312	NCU02829	NCU08317
	NCU04063	NCU03308	NCU02901	NCU06400
	NCU03319	NCU05958	NCU03876	NCU06155
	NCU11237	NCU04118	NCU01878	NCU03791
	NCU04943	NCU01318	NCU02693	NCU16491
	NCU01741	NCU06230	NCU05160	NCU04581
	NCU00814	NCU08445	NCU01051	NCU03981
	NCU00182	NCU05534	NCU02363	NCU09565
	NCU00725	NCU03067	NCU02890	NCU01672
	NCU02270	NCU05044	NCU06711	NCU08457
	NCU10034	NCU04305	NCU00130	NCU09412
	NCU00493	NCU07412	NCU06360	NCU10274
	NCU06708	NCU02785	NCU10497	NCU07954
	NCU04252	NCU04506	NCU04520	NCU01744
	NCU07939	NCU02099	NCU02600	NCU05607
	NCU00953	NCU01898	NCU00751	NCU00307
	NCU06230	NCU06779	NCU01805	NCU00354
	NCU00598	NCU00121	NCU08023	NCU09236
	NCU05780	NCU03146	NCU04050	NCU06935
	NCU02663	NCU08193	NCU08986	NCU00457
	NCU07125	NCU03550	NCU10009	NCU06986
	NCU09085	NCU04297	NCU00580	NCU03785
	NCU04898	NCU08347	NCU03631	NCU09377
	NCU03305	NCU08197	NCU09330	NCU07232
	NCU00916	NCU08674	NCU03221	NCU03263
	NCU04457	NCU07427	NCU03694	NCU07763
	NCU00490	NCU04898	NCU12057	NCU02560
	NCU07879	NCU02701	NCU01211	NCU07478
	NCU05160	NCU16503	NCU01703	NCU02856
	NCU09101	NCU01220	NCU09536	NCU08435
	NCU08641	NCU04949	NCU09844	NCU06096
	NCU08743	NCU01146	NCU08850	NCU00193
	NCU10721	NCU00215	NCU11249	NCU03422
	NCU16374	NCU01464	NCU03590	NCU05858
	NCU02636	NCU06521	NCU01648	NCU04185
	NCU02653	NCU16624	NCU00602	NCU04025
	NCU05990	NCU05160	NCU01002	NCU00806
	NCU09321	NCU00751	NCU07939	NCU01042
	NCU03308	NCU01570	NCU09821	NCU03078
	NCU08807	NCU03205	NCU03771	NCU07972
	NCU09333	NCU10077	NCU05314	NCU09354
	NCU02307	NCU02703	NCU00161	NCU07596
	NCU00965	NCU08851	NCU02956	NCU04947
	NCU04519	NCU04773	NCU16374	NCU11041
	NCU06677	NCU04725	NCU05418	NCU00745
	NCU11313	NCU05591	NCU04293	NCU07018
	NCU01146	NCU03111	NCU01464	NCU06591
	NCU08217	NCU10059	NCU03283	NCU10106
	NCU08379	NCU09085	NCU01319	NCU10449
	NCU02681	NCU03503	NCU03111	NCU05866
	NCU08897	NCU09821	NCU01236	NCU05767
	NCU00169	NCU01865	NCU06747	NCU06964
	NCU06333	NCU02190	NCU06710	NCU04108
	NCU04127	NCU11249	NCU08851	NCU04963
	NCU07746	NCU00077	NCU06437	NCU17270
	NCU03083	NCU08195	NCU02378	NCU05187
	NCU06763	NCU02883	NCU08487	NCU03083
	NCU08764	NCU00669	NCU02700	NCU09263
	NCU10039	NCU11237	NCU04528	NCU07718
	NCU00918	NCU06331	NCU03503	NCU17188
	NCU01879	NCU07823	NCU09534	NCU05882
	NCU04360	NCU01422	NCU06707	NCU00347
	NCU05277	NCU07668	NCU04615	NCU04208
	NCU06400	NCU07497	NCU09514	NCU01793
	NCU09283	NCU11043	NCU08998	NCU02461
	NCU05315	NCU16875	NCU03970	NCU01566
	NCU07425	NCU01319	NCU04468	NCU03819
	NCU03459	NCU02478	NCU07498	NCU08347
	NCU06242	NCU09565	NCU08363	NCU03082
	NCU06704	NCU02948	NCU03915	NCU04370
	NCU01898	NCU06400	NCU16422	NCU02905
	NCU03152	NCU05315	NCU08807	NCU04939
	NCU03636	NCU03681	NCU06057	NCU01173
	NCU06710	NCU03819	NCU00954	NCU00440
	NCU07273	NCU07434	NCU10810	NCU16379
	NCU07545	NCU03077	NCU06331	NCU01454
	NCU09806	NCU05873	NCU02568	NCU06338
	NCU10035	NCU09848	NCU09281	NCU01464
	NCU02164	NCU02801	NCU01907	NCU07260
	NCU03681	NCU02138	NCU09254	NCU09706
	NCU03881	NCU02739	NCU16624	NCU08224
	NCU04046	NCU17278	NCU05958	NCU05834
	NCU06237	NCU04314	NCU04410	NCU02435
	NCU08091	NCU00200	NCU01069	NCU11415
	NCU07491	NCU08267	NCU07001	NCU03171
	NCU16503	NCU04342	NCU16477	NCU04626
	NCU01052	NCU03451	NCU02570	NCU00887
	NCU11236	NCU10225	NCU07511	NCU09332
	NCU12084	NCU05314	NCU09108	NCU02208
	NCU16653	NCU02761	NCU00148	NCU06081
	NCU16716	NCU08957	NCU03719	NCU07130
	NCU00984	NCU02203	NCU08091	NCU06253
	NCU09152	NCU03381	NCU10059	NCU08349
	NCU02138	NCU08308	NCU12126	NCU01645
	NCU02877	NCU01296	NCU00282	NCU06070
	NCU08229	NCU00188	NCU04279	NCU03131
	NCU09108	NCU05033	NCU16503	NCU07825
	NCU00585	NCU11187	NCU02421	NCU06067
	NCU01886	NCU03203	NCU10036	NCU04274
	NCU04544	NCU04496	NCU03506	NCU04511
	NCU08986	NCU01855	NCU09473	NCU09095
	NCU09241	NCU10468	NCU08229	NCU04879
	NCU09403	NCU06255	NCU02747	NCU04490
	NCU09711	NCU07074	NCU00350	NCU02736
	NCU03079	NCU12114	NCU09312	NCU00043
	NCU02750	NCU09698	NCU03949	NCU01996
	NCU00214	NCU04386	NCU10603	NCU16834
	NCU06460	NCU09504	NCU08217	NCU00200
	NCU07037	NCU01629	NCU06430	NCU02503
	NCU09402	NCU06369	NCU11185	NCU06594
	NCU09263	NCU06738	NCU04518	NCU07700
	NCU00026	NCU06710	NCU02046	NCU00370
	NCU00282	NCU06893	NCU04058	NCU00319
	NCU04193	NCU01678	NCU01912	NCU07583
	NCU04194	NCU09333	NCU03460	NCU08281
	NCU01193	NCU16374	NCU01997	NCU08500
	NCU02718	NCU03254	NCU02430	NCU02681
	NCU03506	NCU07136	NCU06550	NCU17240
	NCU08847	NCU06481	NCU01361	NCU10732
	NCU08957	NCU03551	NCU02455	NCU08118
	NCU09252	NCU11041	NCU02975	NCU07830
	NCU03388	NCU06406	NCU06230	NCU01109
	NCU04493	NCU00878	NCU05514	NCU07614
	NCU01068	NCU04468	NCU01469	NCU06244
	NCU10603	NCU01236	NCU07111	NCU01977
	NCU01063	NCU02349	NCU06085	NCU02810
	NCU02739	NCU08346	NCU03548	NCU09060
	NCU05131	NCU02065	NCU00493	NCU03765
	NCU06406	NCU08056	NCU07136	NCU10889
	NCU08281	NCU02750	NCU04161	NCU07415
	NCU16318	NCU02731	NCU16370	NCU04576
	NCU06999	NCU09868	NCU00451	NCU06057
	NCU02814	NCU07513	NCU02416	NCU01720
	NCU09760	NCU01928	NCU04656	NCU01146
	NCU02932	NCU01442	NCU16423	NCU09203
	NCU06583	NCU08842	NCU02475	NCU01484
	NCU05726	NCU07441	NCU00868	NCU02486
	NCU10809	NCU05164	NCU06283	NCU03685
	NCU02913	NCU03694	NCU04452	NCU04128
	NCU00716	NCU07891	NCU04359	NCU01197
	NCU07817	NCU00408	NCU07409	NCU06021
	NCU00064	NCU04177	NCU01278	NCU00742
	NCU04262	NCU04214	NCU03989	NCU11118
	NCU08127	NCU03654	NCU00814	NCU11362
	NCU04168	NCU03698	NCU10852	NCU11406
	NCU00061	NCU05691	NCU09004	NCU05226
	NCU02349	NCU08938	NCU03497	NCU00876
	NCU04726	NCU11305	NCU04256	NCU03013
	NCU04167	NCU09330	NCU00022	NCU02450
	NCU04223	NCU09806	NCU06406	NCU03177
	NCU02702	NCU16856	NCU01063	NCU04748
	NCU09832	NCU00580	NCU00473	NCU07430
	NCU08779	NCU04457	NCU04386	NCU02310
	NCU09791	NCU10603	NCU03507	NCU07500
	NCU03328	NCU06707	NCU08809	NCU00598
	NCU09041	NCU08023	NCU03118	NCU05186
	NCU04885	NCU03747	NCU08347	NCU06740
	NCU07326	NCU03552	NCU09513	NCU08986
	NCU04870	NCU03367	NCU03714	NCU09771
	NCU08785	NCU06864	NCU07138	NCU00975
	NCU09491	NCU02416	NCU05637	NCU05604
	NCU09664	NCU08223	NCU16368	NCU08189
	NCU09976	NCU11180	NCU03622	NCU16452
	NCU05133	NCU07270	NCU00620	NCU03494
	NCU08398	NCU08363	NCU16534	NCU02221
	NCU06123	NCU00631	NCU10789	NCU06524
	NCU09390	NCU09802	NCU02415	NCU00079
	NCU10506	NCU01002	NCU04780	NCU16917
	NCU16942	NCU05131	NCU00490	NCU03704
	NCU03263	NCU02930	NCU09144	NCU02833
	NCU06342	NCU01805	NCU06117	NCU00082
	NCU03243	NCU01978	NCU09118	NCU09394
	NCU07473	NCU08291	NCU04193	NCU00552
	NCU03903	NCU08559	NCU09233	NCU03346
	NCU01945	NCU06660	NCU00200	NCU16563
	NCU09199	NCU09263	NCU02659	NCU09506
	NCU07823	NCU05899	NCU04949	NCU05982
	NCU00055	NCU08341	NCU01501	NCU09233
	NCU04657	NCU08489	NCU09332	NCU02209
	NCU09169	NCU09152	NCU11313	NCU09282
	NCU05535	NCU03991	NCU02385	NCU07898
	NCU02179	NCU09321	NCU06095	NCU05772
	NCU02850	NCU06283	NCU07513	NCU00438
	NCU07723	NCU06113	NCU01795	NCU06644
	NCU10546	NCU03631	NCU03652	NCU07043
	NCU04264	NCU01052	NCU02961	NCU01452
	NCU07293	NCU01703	NCU03914	NCU07161
	NCU05852	NCU07385	NCU04457	NCU01684
	NCU02153	NCU00802	NCU05164	NCU10042
	NCU08860	NCU04924	NCU00651	NCU02910
	NCU05980	NCU03590	NCU01862	NCU08509
	NCU06250	NCU09506	NCU04404	NCU11249
	NCU00515	NCU00473	NCU07658	NCU08293
	NCU04274	NCU02147	NCU03932	NCU05391
	NCU02455	NCU11248	NCU00912	NCU03565
	NCU02490	NCU04452	NCU08346	NCU08478
	NCU01200	NCU07879	NCU00581	NCU09072
	NCU11399	NCU04293	NCU02974	NCU16370
	NCU03460	NCU02244	NCU02422	NCU00291
	NCU01794	NCU10775	NCU04003	NCU08081
	NCU10497	NCU16438	NCU02703	NCU16440
	NCU16845	NCU11185	NCU01500	NCU10021
	NCU11248	NCU01069	NCU01053	NCU00110
	NCU04203	NCU00913	NCU01327	NCU02914
	NCU07404	NCU01974	NCU03079	NCU08404
	NCU05606	NCU06057	NCU10063	NCU04433
	NCU02541	NCU04048	NCU08278	NCU05781
	NCU07965	NCU09224	NCU04590	NCU06874
	NCU03995	NCU03876	NCU16785	NCU07184
	NCU08363	NCU07511	NCU02164	NCU09477
	NCU05544	NCU12125	NCU16490	NCU10512
	NCU09332	NCU03286	NCU02761	NCU04241
	NCU02701	NCU01322	NCU04936	NCU01780
	NCU02515	NCU17136	NCU08848	NCU06035
	NCU11249	NCU07939	NCU06788	NCU07054
	NCU04205	NCU07297	NCU07385	NCU09672
	NCU00154	NCU10142	NCU01004	NCU02413
	NCU03221	NCU00581	NCU06875	NCU03863
	NCU04170	NCU06254	NCU03818	NCU04608
	NCU00600	NCU02491	NCU00865	NCU00257
	NCU05693	NCU02386	NCU06966	NCU03617
	NCU11181	NCU08713	NCU00918	NCU01764
	NCU08607	NCU02718	NCU02795	NCU09138
	NCU01342	NCU04192	NCU04090	NCU00862
	NCU04003	NCU00026	NCU01312	NCU02032
	NCU03800	NCU10070	NCU00112	NCU06581
	NCU04119	NCU02378	NCU02244	NCU05683
	NCU01878	NCU00454	NCU05990	NCU06119
	NCU02421	NCU10567	NCU02122	NCU00949
	NCU03024	NCU04544	NCU09566	NCU16913
	NCU01992	NCU10789	NCU09466	NCU01213
	NCU07319	NCU03771	NCU01481	NCU06523
	NCU00184	NCU02544	NCU02577	NCU02949
	NCU02885	NCU16502	NCU02977	NCU07281
	NCU00138	NCU09182	NCU16845	NCU09829
	NCU02175	NCU07843	NCU07319	NCU00214
	NCU03029	NCU04774	NCU00784	NCU02996
	NCU00230	NCU00624	NCU04014	NCU02223
	NCU08998	NCU05706	NCU01898	NCU02565
	NCU01320	NCU09332	NCU11399	NCU08158
	NCU02547	NCU09817	NCU04670	NCU09516
	NCU04771	NCU00493	NCU09333	NCU00522
	NCU04736	NCU06242	NCU09159	NCU00413
	NCU08490	NCU01715	NCU02752	NCU03456
	NCU07711	NCU09629	NCU04115	NCU02788
	NCU07530	NCU04615	NCU06105	NCU00351
	NCU08489	NCU00916	NCU03591	NCU00981
	NCU06380	NCU00784	NCU08748	NCU01989
	NCU10763	NCU09087	NCU03992	NCU09231
	NCU00025	NCU08112	NCU08957	NCU02509
	NCU07894	NCU16729	NCU00624	NCU05130
	NCU07129	NCU09674	NCU03257	NCU10799
	NCU03783	NCU09390	NCU02731	NCU00332
	NCU03171	NCU00585	NCU06739	NCU04429
	NCU10732	NCU03460	NCU03810	NCU07577
	NCU08408	NCU00291	NCU00456	NCU16877
	NCU00010	NCU11399	NCU08002	NCU01242
	NCU03776	NCU04230	NCU04642	NCU06099
	NCU00290	NCU01926	NCU05278	NCU08692
	NCU09771	NCU02956	NCU04363	NCU07479
	NCU00821	NCU06095	NCU02138	NCU06190
	NCU02582	NCU04112	NCU01879	NCU16807
	NCU09698	NCU03993	NCU01342	NCU04034
	NCU00782	NCU00247	NCU05953	NCU09527
	NCU01231	NCU07530	NCU00035	NCU08737
	NCU06860	NCU02282	NCU09088	NCU12137
	NCU16370	NCU05953	NCU02989	NCU09968
	NCU02134	NCU05514	NCU10572	NCU08554
	NCU10810	NCU01907	NCU03451	NCU05518
	NCU03043	NCU04014	NCU03881	NCU00019
	NCU03686	NCU06651	NCU07033	NCU05155
	NCU01958	NCU03989	NCU04610	NCU07153
	NCU05064	NCU00148	NCU02556	NCU01333
	NCU08634	NCU07741	NCU04112	NCU03659
	NCU03699	NCU04090	NCU09215	NCU05643
	NCU02576	NCU04590	NCU04063	NCU05627
	NCU00289	NCU08340	NCU02685	NCU17032
	NCU00054	NCU06276	NCU04380	NCU01435
	NCU04390	NCU04642	NCU07547	NCU07816
	NCU01924	NCU02975	NCU03698	NCU06302
	NCU00499	NCU10572	NCU03121	NCU06718
	NCU04272	NCU06772	NCU11118	NCU09309
	NCU01856	NCU04382	NCU07366	NCU06703
	NCU10006	NCU00350	NCU00913	NCU16673
	NCU01386	NCU02455	NCU02834	NCU09802
	NCU11187	NCU16512	NCU04048	NCU01185
	NCU00215	NCU05074	NCU07741	NCU10647
	NCU00787	NCU01361	NCU06660	NCU08055
	NCU03465	NCU11352	NCU03950	NCU00356
	NCU01815	NCU16681	NCU04116	NCU05864
	NCU07359	NCU08183	NCU02909	NCU07697
	NCU09886	NCU09004	NCU07036	NCU03751
	NCU00129	NCU04113	NCU01056	NCU09456
	NCU06200	NCU09312	NCU02706	NCU05716
	NCU10055	NCU16845	NCU02282	NCU01608
	NCU01327	NCU09748	NCU07030	NCU01176
	NCU01426	NCU16552	NCU04760	NCU12150
	NCU03202	NCU02901	NCU00291	NCU00375
	NCU03091	NCU03386	NCU02615	NCU00443
	NCU03318	NCU03548	NCU06969	NCU03995
	NCU04467	NCU08809	NCU01428	NCU08635
	NCU05565	NCU16423	NCU11085	NCU02572
	NCU07311	NCU00262	NCU00981	NCU01499
	NCU08599	NCU09424	NCU02599	NCU01894
	NCU09215	NCU03810	NCU06265	NCU00187
	NCU02761	NCU03932	NCU16875	NCU01087
	NCU04590	NCU06116	NCU00619	NCU16857
	NCU10225	NCU01393	NCU04009	NCU00665
	NCU00992	NCU04543	NCU01793	NCU01620
	NCU00995	NCU04670	NCU09802	NCU00322
	NCU02732	NCU10497	NCU06862	NCU07768
	NCU04906	NCU04775	NCU02544	NCU16741
	NCU07716	NCU04255	NCU00983	NCU01140
	NCU01835	NCU04467	NCU03905	NCU01341
	NCU03569	NCU08366	NCU09152	NCU00464
	NCU03654	NCU01945	NCU07590	NCU01433
	NCU06373	NCU06882	NCU00725	NCU01810
	NCU07079	NCU01878	NCU04192	NCU06650
	NCU00373	NCU04279	NCU05899	NCU05670
	NCU01076	NCU09216	NCU06420	NCU00775
	NCU05134	NCU01065	NCU03630	NCU17154
	NCU06125	NCU09031	NCU02696	NCU11292
	NCU08907	NCU09193	NCU06200	NCU02319
	NCU03646	NCU16323	NCU07435	NCU10444
	NCU05498	NCU09971	NCU00248	NCU04306
	NCU09786	NCU06984	NCU00077	NCU08491
	NCU02945	NCU08217	NCU01913	NCU05839
	NCU03248	NCU08391	NCU04289	NCU16905
	NCU04045	NCU05276	NCU00405	NCU07428
	NCU05822	NCU01188	NCU06114	NCU02326
	NCU08487	NCU08278	NCU02877	NCU00192
	NCU09224	NCU04161	NCU03297	NCU17077
	NCU10538	NCU07590	NCU06113	NCU09074
	NCU07787	NCU02429	NCU02797	NCU09118
	NCU09471	NCU02829	NCU01883	NCU03014
	NCU00024	NCU07111	NCU00182	NCU02247
	NCU00046	NCU00056	NCU05970	NCU03148
	NCU00870	NCU11212	NCU05574	NCU08668
	NCU08705	NCU06239	NCU09504	NCU10051
	NCU06255	NCU00180	NCU07966	NCU04856
	NCU00332	NCU02570	NCU00916	NCU04539
	NCU00449	NCU06862	NCU02978	NCU09023
	NCU00774	NCU02294	NCU06054	NCU06432
	NCU01039	NCU01648	NCU02099	NCU04120
	NCU02512	NCU07624	NCU00180	NCU03864
	NCU03287	NCU04772	NCU08340	NCU00107
	NCU03518	NCU00060	NCU08811	NCU08563
	NCU03604	NCU04303	NCU07425	NCU00788
	NCU03967	NCU04115	NCU09748	NCU02417
	NCU04034	NCU06085	NCU02548	NCU00740
	NCU04169	NCU09832		NCU03552
	NCU04197	NCU06215		NCU10675
	NCU04287	NCU04359		NCU02739
	NCU04346	NCU03210		NCU01798
	NCU04491	NCU03908		NCU08853
	NCU04550	NCU02837		NCU17274
	NCU04808	NCU09329		NCU06879
	NCU04905	NCU01478		NCU02042
	NCU05236	NCU04003		NCU04440
	NCU05303	NCU07366		NCU05051
	NCU05386	NCU00130		NCU04465
	NCU05395	NCU05977		NCU16344
	NCU05639	NCU06385		NCU07037
	NCU05864	NCU03131		NCU04172
	NCU06073	NCU07387		NCU04519
	NCU06691	NCU03024		NCU07576
	NCU07121	NCU07498		NCU02364
	NCU07769	NCU02515		NCU09344
	NCU08371	NCU01080		NCU06434
	NCU08491	NCU00022		NCU01468
	NCU08635	NCU16741		NCU06226
	NCU08820	NCU01950		NCU02273
	NCU09160	NCU09282		NCU07368
	NCU09325	NCU02415		NCU07527
	NCU09470	NCU09403		NCU09508
	NCU09472	NCU03257		NCU16327
	NCU09785	NCU16942		NCU04170
	NCU05136	NCU05990		NCU08193
	NCU16472	NCU03288		NCU07861
	NCU04389	NCU01004		NCU01249
	NCU09847	NCU06117		NCU04903
	NCU16875	NCU06382		NCU17113
	NCU00627	NCU06260		NCU00297
	NCU01509	NCU01454		NCU07939
	NCU01560	NCU03649		NCU09788
	NCU02637	NCU02598		NCU05764
	NCU04049	NCU16785		NCU09711
	NCU04053	NCU04472		NCU10351
	NCU04102	NCU04990		NCU05414
	NCU04369	NCU08355		NCU02920
	NCU04718	NCU01901		NCU05890
	NCU04914	NCU01501		NCU05199
	NCU05141	NCU06987		NCU00259
	NCU05723	NCU02134		NCU06011
	NCU05953	NCU09118		NCU10416
	NCU06220	NCU02752		NCU08445
	NCU07095	NCU01947		NCU11307
	NCU08150	NCU07318		NCU00272
	NCU08429	NCU01468		NCU01592
	NCU08431	NCU06265		NCU16348
	NCU08713	NCU07279		NCU01066
	NCU11260	NCU02421		NCU09257
	NCU16450	NCU02913		NCU17066
	NCU16460	NCU06513		NCU02723
	NCU16741	NCU00392		NCU12058
	NCU16776	NCU03992		NCU00866
	NCU16997	NCU01063		NCU07197
	NCU17044	NCU06430		NCU04661
		NCU11313		NCU16763
		NCU09692		NCU05127
		NCU09215		NCU06235
		NCU01500		NCU04426
		NCU04019		NCU09428
		NCU07959		NCU02017
		NCU01053		NCU10285
		NCU03591		NCU07501
		NCU01790		NCU05586
		NCU02463		NCU09325
		NCU03881		NCU07074
		NCU04101		NCU03163
		NCU01902		NCU01991
		NCU00035		NCU10772
		NCU04542		NCU00562
		NCU08274		NCU07095
		NCU10810		NCU01045
		NCU04284		NCU06595
		NCU09669		NCU16912
		NCU00490		NCU09106
		NCU09974		NCU16444
		NCU00630		NCU02308
		NCU01922		NCU07060
		NCU00865		NCU00932
		NCU09233		NCU03512
		NCU02693		NCU05321
		NCU00416		NCU03266
		NCU04639		NCU06223
		NCU02727		NCU03305
		NCU09154		NCU00380
		NCU03719		NCU03463
		NCU04080		NCU04367
		NCU02490		NCU16992
		NCU09523		NCU10031
		NCU04803		NCU03084
		NCU01646		NCU06479
		NCU07300		NCU08114
		NCU08848		NCU03641
		NCU17176		NCU07027
		NCU04545		NCU06149
		NCU01386		NCU02030
		NCU03047		NCU01527
		NCU10009		NCU05032
		NCU07491		NCU00859
		NCU06318		NCU06232
		NCU09568		NCU09529
		NCU08998		NCU05612
		NCU00112		NCU06212
		NCU03878		NCU00294
		NCU08705		NCU08117
		NCU00897		NCU03459
		NCU01957		NCU16638
		NCU09159		NCU07200
		NCU04015		NCU06147
		NCU00871		NCU11289
		NCU12126		NCU09338
		NCU03312		NCU00585
		NCU09116		NCU01754
		NCU09301		NCU01112
		NCU06324		NCU08318
		NCU02084		NCU08128
		NCU07314		NCU05722
		NCU05960		NCU05557
		NCU05638		NCU00406
		NCU02659		NCU10572
		NCU03444		NCU07991
		NCU10673		NCU07953
		NCU04730		NCU07127
		NCU02485		NCU09455
		NCU01428		NCU05843
		NCU02577		NCU04533
		NCU03905		NCU16898
		NCU01912		NCU05160
		NCU02556		NCU02842
		NCU09252		NCU08195
		NCU02422		NCU01579
		NCU03760		NCU16724
		NCU02747		NCU02669
		NCU07293		NCU04256
		NCU00497		NCU02807
		NCU00699		NCU05513
		NCU02749		NCU08510
		NCU04767		NCU08530
		NCU01607		NCU07799
		NCU07888		NCU04850
		NCU16422		NCU03294
		NCU02961		NCU04550
		NCU03569		NCU04148
		NCU03950		NCU12077
		NCU16952		NCU06266
		NCU08369		NCU04556
		NCU04363		NCU08348
		NCU03770		NCU05235
		NCU03790		NCU02272
		NCU04786		NCU02561
		NCU03915		NCU16897
		NCU08769		NCU01840
		NCU01740		NCU03079
		NCU11241		NCU00893
		NCU04760		NCU06449
		NCU00992		NCU01355
		NCU01278		NCU02774
		NCU06125		NCU07711
		NCU00620		NCU08220
		NCU06709		NCU16512
		NCU02458		NCU05594
		NCU04770		NCU03712
		NCU11261		NCU02602
		NCU04193		NCU00708
		NCU08339		NCU04759
		NCU06824		NCU10458
		NCU00061		NCU07684
		NCU04523		NCU02582
		NCU02797		NCU09682
		NCU00898		NCU07857
		NCU09975		NCU00885
		NCU03714		NCU06164
		NCU01879		NCU06211
		NCU09514		NCU03476
		NCU03607		NCU01686
		NCU02475		NCU05121
		NCU02759		NCU08702
		NCU03914		NCU05854
		NCU06373		NCU10788
		NCU00155		NCU09468
		NCU01481		NCU05057
		NCU03239		NCU17064
		NCU03270		NCU00732
		NCU09986		NCU01817
		NCU04063		NCU06558
		NCU04912		NCU16845
		NCU06383		NCU01303
		NCU01818		NCU02589
		NCU07416		NCU09300
		NCU06594		NCU09172
		NCU08192		NCU04544
		NCU04049		NCU02393
		NCU06876		NCU01699
		NCU00725		NCU02784
		NCU02696		NCU07842
		NCU03355		NCU08354
		NCU02706		NCU05658
		NCU02974		NCU09704
		NCU06223		NCU01905
		NCU16558		NCU08289
		NCU03170		NCU01701
		NCU02176		NCU17136
		NCU08868		NCU00911
		NCU00182		NCU05881
		NCU09230		NCU06604
		NCU01886		NCU08312
		NCU03949		NCU09645
		NCU00616		NCU03978
		NCU09000		NCU06335
		NCU09296		NCU01162
		NCU06559		NCU03174
		NCU06358		NCU08507
		NCU08999		NCU06471
		NCU06746		NCU02124
		NCU06029		NCU00331
		NCU02355		NCU06124
		NCU01068		NCU03749
		NCU02385		NCU07545
		NCU09214		NCU16595
		NCU06551		NCU02562
		NCU03197		NCU00938
		NCU01199		NCU01523
		NCU06420		NCU03738
		NCU00980		NCU04282
		NCU03063		NCU12021
		NCU04713		NCU05204
		NCU04421		NCU08750
		NCU08847		NCU00674
		NCU08345		NCU00416
		NCU09052		NCU08116
		NCU01032		NCU16455
		NCU07289		NCU01930
		NCU07319		NCU01498
		NCU04283		NCU16559
		NCU04847		NCU02570
		NCU01342		NCU08646
		NCU08388		NCU07720
		NCU00918		NCU03496
		NCU02977		NCU00726
		NCU00503		NCU06113
		NCU01445		NCU00867
		NCU09317		NCU06229
		NCU03647		NCU03893
		NCU04628		NCU03773
		NCU06974		NCU07451
		NCU05784		NCU05588
		NCU01795		NCU07429
		NCU07858		NCU01436
		NCU03283		NCU07841
		NCU02834		NCU05279
		NCU01233		NCU05859
		NCU08527		NCU04416
		NCU09502		NCU01525
		NCU02976		NCU08340
		NCU10063		NCU00414
		NCU06404		NCU01052
		NCU07095		NCU05624
		NCU02430		NCU03302
		NCU03995		NCU02301
		NCU06387		NCU00525
		NCU08490		NCU00706
		NCU00685		NCU08279
		NCU08635		NCU08017
		NCU00100		NCU04471
		NCU03622		NCU09580
		NCU02417		NCU04019
		NCU01803		NCU08183
		NCU04780		NCU03848
		NCU06202		NCU05784
		NCU07139		NCU04171
		NCU04650		NCU03273
		NCU05642		NCU02292
		NCU09005		NCU09319
		NCU00322		NCU01273
		NCU03079		NCU07553
		NCU00150		NCU08997
		NCU02692		NCU04541
		NCU03818		NCU16833
		NCU01441		NCU07004
		NCU16851		NCU08826
		NCU06048		NCU02379
		NCU07817		NCU01415
		NCU06969		NCU03051
		NCU09077		NCU04070
		NCU06401		NCU03010
		NCU10387		NCU08545
		NCU02153		NCU06303
		NCU00814		NCU11246
		NCU04100		NCU03338
		NCU04380		NCU09816
		NCU01667		NCU04593
		NCU08621		NCU07533
		NCU04404		NCU03826
		NCU02591		NCU08672
		NCU03891		NCU09416
		NCU02600		NCU02075
		NCU10622		NCU03404
		NCU09798		NCU02306
		NCU02337		NCU07928
		NCU07240		NCU03608
		NCU03650		NCU16454
		NCU06966		NCU09546
		NCU11312		NCU11340
		NCU11181		NCU08194
		NCU10038		NCU08543
		NCU06436		NCU02483
		NCU09054		NCU00041
		NCU08334		NCU03903
		NCU03967		NCU03622
		NCU09466		NCU04704
		NCU05202		NCU03347
		NCU02512		NCU16670
		NCU09248		NCU06999
		NCU02614		NCU00586
		NCU06200		NCU00449
		NCU00025		NCU01383
		NCU05693		NCU06946
		NCU01219		NCU04420
		NCU07748		NCU00505
		NCU16368		NCU01670
		NCU01444		NCU09995
		NCU06366		NCU05897
		NCU03783		NCU00548
		NCU07711		NCU05667
		NCU02413		NCU08297
		NCU05394		NCU08662
		NCU04315		NCU02702
		NCU00832		NCU07585
		NCU07435		NCU02938
		NCU01565		NCU05908
		NCU04116		NCU06618
		NCU03223		NCU06730
		NCU02599		NCU03770
		NCU04906		NCU02087
		NCU03507		NCU02481
		NCU05561		NCU09536
		NCU06676		NCU06915
		NCU03527		NCU06313
		NCU07033		NCU10232
		NCU02388		NCU06704
		NCU01327		NCU08375
		NCU04914		NCU03761
		NCU03465		NCU02181
		NCU06742		NCU09326
		NCU06250		NCU03531
		NCU02548		NCU09176
		NCU04092		NCU02390
		NCU03890		NCU12097
		NCU02177		NCU08121
		NCU07665		NCU08094
		NCU00261		NCU06250
		NCU03718		NCU00635
		NCU01817		NCU05071
		NCU10036		NCU07048
		NCU07952		NCU06170
		NCU02460		NCU07781
		NCU03756		NCU07894
		NCU04656		NCU08777
		NCU01883		NCU02347
		NCU02689		NCU07534
		NCU03679		NCU02490
		NCU03091		NCU10166
		NCU07552		NCU00709
		NCU00602		NCU16587
		NCU02201		NCU02906
		NCU01856		NCU07902
		NCU06114		NCU00827
		NCU03657		NCU16555
		NCU02541		NCU01179
		NCU04102		NCU03820
		NCU07001		NCU02967
		NCU02098		NCU06061
		NCU04449		NCU04566
		NCU01793		NCU07306
		NCU01456		NCU05923
		NCU02636		NCU00632
		NCU00983		NCU04031
		NCU06374		NCU03523
		NCU09534		NCU07094
		NCU17113		NCU04375
		NCU00388		NCU01795
		NCU00835		NCU01095
		NCU03200		NCU00454
		NCU02660		NCU03605
		NCU01545		NCU06355
		NCU02175		NCU05943
		NCU04951		NCU07234
		NCU03118		NCU02680
		NCU00351		NCU03340
		NCU02978		NCU07388
		NCU04160		NCU06905
		NCU02732		NCU07171
		NCU06301		NCU07241
		NCU07379		NCU01599
		NCU09425		NCU01598
		NCU00399		NCU05537
		NCU16347		NCU17272
		NCU06664		NCU03499
		NCU09018		NCU01038
		NCU06105		NCU10144
		NCU00461		NCU02670
		NCU04657		NCU01550
		NCU08807		NCU03213
		NCU06220		NCU07617
		NCU03493		NCU04140
		NCU00024		NCU09213
		NCU07561		NCU08937
		NCU02268		NCU01327
		NCU03630		NCU02543
		NCU08382		NCU07692
		NCU09710		NCU07472
		NCU10853		NCU16817
		NCU03971		NCU03621
		NCU07953		NCU05860
		NCU03317		NCU16333
		NCU08273		NCU09321
		NCU07325		NCU03350
		NCU08409		NCU04045
		NCU16399		NCU08991
		NCU07029		NCU02179
		NCU08811		NCU16583
		NCU08113		NCU04646
		NCU05309		NCU05370
		NCU05395		NCU03694
		NCU07495		NCU07188
		NCU03114		NCU06716
		NCU04344		NCU06652
		NCU04119		NCU07525
		NCU00430		NCU04226
		NCU03947		NCU00071
		NCU03248		NCU03105
		NCU00405		NCU01255
		NCU01201		NCU03379
		NCU01927		NCU04219
		NCU03139		NCU06214
		NCU04493		NCU01741
		NCU01177		NCU08674
		NCU07311		NCU06842
		NCU09108		NCU07584
		NCU09505		NCU04718
		NCU06380		NCU01078
		NCU01955		NCU06390
		NCU03686		NCU17187
		NCU05231		NCU03541
		NCU08607		NCU07447
				NCU01528
				NCU07746
				NCU01660
				NCU03918
				NCU04048
				NCU10507
				NCU04826
				NCU02857
				NCU05842
				NCU09981
				NCU06861
				NCU01976
				NCU00250
				NCU03909
				NCU02880
				NCU07962
				NCU05067
				NCU05579
				NCU02527
				NCU04765
				NCU03789
				NCU07298
				NCU06645
				NCU09530
				NCU04021
				NCU09780
				NCU04487
				NCU08738
				NCU02297
				NCU05776
				NCU06978
				NCU10896
				NCU15831
				NCU05430
				NCU05700
				NCU10057
				NCU16472
				NCU09192
				NCU05142
				NCU04697
				NCU08484
				NCU06749
				NCU00212
				NCU05925
				NCU00948
				NCU01398
				NCU05046
				NCU09291
				NCU07930
				NCU09899
				NCU08174
				NCU06587
				NCU04932
				NCU02614
				NCU09425
				NCU11424
				NCU02002
				NCU00112
				NCU09040
				NCU06606
				NCU06845
				NCU08182
				NCU07931
				NCU10352
				NCU09370
				NCU09374
				NCU05560
				NCU05314
				NCU08625
				NCU00180
				NCU07807
				NCU02901
				NCU06395
				NCU16890
				NCU03897
				NCU16793
				NCU09830
				NCU01004
				NCU04328
				NCU09393
				NCU08294
				NCU02328
				NCU05883
				NCU05856
				NCU08420
				NCU02342
				NCU06413
				NCU08130
				NCU05499
				NCU09101
				NCU01542
				NCU03467
				NCU06539
				NCU06872
				NCU00077
				NCU07906
				NCU09314
				NCU05861
				NCU03184
				NCU08607
				NCU00338
				NCU02584
				NCU06868
				NCU09865
				NCU02289
				NCU09631
				NCU06142
				NCU06855
				NCU08619
				NCU03283
				NCU05120
				NCU00561
				NCU08756
				NCU10165
				NCU09323
				NCU02884
				NCU03235
				NCU08949
				NCU11236
				NCU09221
				NCU00560
				NCU04405
				NCU08975
				NCU02329
				NCU10847
				NCU09027
				NCU01995
				NCU00605
				NCU01356
				NCU01717
				NCU09069
				NCU04994
				NCU04694
				NCU12112
				NCU03562
				NCU07421
				NCU09290
				NCU05230
				NCU00648
				NCU05723
				NCU00763
				NCU08154
				NCU08649
				NCU04886
				NCU17271
				NCU09717
				NCU06759
				NCU00279
				NCU03167
				NCU07463
				NCU16346
				NCU05068
				NCU09931
				NCU05635
				NCU02548
				NCU10641
				NCU09537
				NCU00567
				NCU00130
				NCU02259
				NCU04243
				NCU00595
				NCU06300
				NCU03844
				NCU01920
				NCU06409
				NCU16757
				NCU16557
				NCU01536
				NCU08988
				NCU16708
				NCU00052
				NCU09245
				NCU04857
				NCU09429
				NCU16384
				NCU01889
				NCU01752
				NCU08147
				NCU10239
				NCU07416
				NCU01553
				NCU06139
				NCU02391
				NCU09102
				NCU07294
				NCU02178
				NCU02158
				NCU16668
				NCU16615
				NCU02054
				NCU04134
				NCU04816
				NCU07970
				NCU05950
				NCU08852
				NCU03955
				NCU05043
				NCU04809
				NCU02193
				NCU03123
				NCU03231
				NCU07913
				NCU00215
				NCU07946
				NCU16466
				NCU07206
				NCU09137
				NCU04603
				NCU05209
				NCU06597
				NCU03209
				NCU06329
				NCU02965
				NCU09948
				NCU08677
				NCU00489
				NCU06700
				NCU00411
				NCU10004
				NCU11283
				NCU05162
				NCU06815
				NCU03898
				NCU00397
				NCU00324
				NCU00263
				NCU07333
				NCU05731
				NCU03228
				NCU16648
				NCU01981
				NCU05494
				NCU01387
				NCU05030
				NCU05234
				NCU02003
				NCU02526
				NCU06602
				NCU02909
				NCU02226
				NCU01268
				NCU07610
				NCU08361
				NCU05927
				NCU05651
				NCU02146
				NCU04146
				NCU02248
				NCU00060
				NCU05572
				NCU01210
				NCU07625
				NCU08735
				NCU01005
				NCU02283
				NCU04145
				NCU06722
				NCU05669
				NCU06752
				NCU09647
				NCU01475
				NCU03752
				NCU02830
				NCU08390
				NCU06133
				NCU10304
				NCU03088
				NCU02219
				NCU09155
				NCU06098
				NCU09171
				NCU03129
				NCU06204
				NCU11253
				NCU09955
				NCU01440
				NCU05851
				NCU16852
				NCU10933
				NCU03365
				NCU06843
				NCU06772
				NCU00011
				NCU17061
				NCU09387
				NCU05987
				NCU10400
				NCU00591
				NCU06795
				NCU06678
				NCU07579
				NCU02475
				NCU01895
				NCU08313
				NCU09463
				NCU07531
				NCU05903
				NCU07838
				NCU03486
				NCU08358
				NCU09881
				NCU03095
				NCU08670
				NCU09716
				NCU02354
				NCU06627
				NCU07358
				NCU06050
				NCU04150
				NCU03588
				NCU09364
				NCU01451
				NCU07523
				NCU06516
				NCU01665
				NCU17100
				NCU03797
				NCU00698
				NCU02877
				NCU00334
				NCU03336
				NCU02796
				NCU06771
				NCU06063
				NCU03884
				NCU09330
				NCU00960
				NCU00886
				NCU07508
				NCU00657
				NCU00146
				NCU07311
				NCU10392
				NCU07837
				NCU00919
				NCU07486
				NCU11134
				NCU06105
				NCU01961
				NCU08402
				NCU01346
				NCU00826
				NCU06738
				NCU01339
				NCU01751
				NCU06277
				NCU09031
				NCU10092
				NCU07905
				NCU08499
				NCU00718
				NCU08753
				NCU01439
				NCU00512
				NCU09058
				NCU06167
				NCU02734
				NCU09954
				NCU09358
				NCU07848
				NCU02697
				NCU08597
				NCU04900
				NCU09121
				NCU05964
				NCU16659
				NCU05286
				NCU00412
				NCU02118
				NCU06926
				NCU05888
				NCU07752
				NCU04246
				NCU08126
				NCU09569
				NCU05559
				NCU00857
				NCU05597
				NCU12034
				NCU04269
				NCU04455
				NCU04953
				NCU00710
				NCU04920
				NCU07581
				NCU06870
				NCU02897
				NCU07921
				NCU07395
				NCU04114
				NCU01007
				NCU02578
				NCU01828
				NCU09510
				NCU07449
				NCU06201
				NCU01428
				NCU02617
				NCU03607
				NCU12151
				NCU02918
				NCU07748
				NCU07172
				NCU07833
				NCU00958
				NCU03596
				NCU07496
				NCU06316
				NCU00762
				NCU03970
				NCU01648
				NCU07849
				NCU01142
				NCU07392
				NCU00337
				NCU07885
				NCU01032
				NCU01777
				NCU03114
				NCU04383
				NCU03179
				NCU02239
				NCU05899
				NCU05853
				NCU01834
				NCU00353
				NCU04744
				NCU02038
				NCU10186
				NCU09674
				NCU07453
				NCU07494
				NCU02886
				NCU02126
				NCU04075
				NCU07753
				NCU16960
				NCU08517
				NCU05099
				NCU07329
				NCU02021
				NCU03703
				NCU00084
				NCU07621
				NCU05785
				NCU01471
				NCU10828
				NCU03413
				NCU02636
				NCU03775
				NCU04322
				NCU06346
				NCU01144
				NCU17185
				NCU04462
				NCU08803
				NCU06782
				NCU16568
				NCU04585
				NCU04209
				NCU05159
				NCU05972
				NCU09459
				NCU02365
				NCU00599
				NCU00231
				NCU00311
				NCU04644
				NCU03398
				NCU07459
				NCU02455
				NCU08549
				NCU02964
				NCU08969
				NCU00803
				NCU00774
				NCU03551
				NCU05452
				NCU06473
				NCU09480
				NCU06380
				NCU01060
				NCU06143
				NCU03750
				NCU00575
				NCU10110
				NCU17067
				NCU07492
				NCU04013
				NCU04938
				NCU08283
				NCU16918
				NCU12131
				NCU05630
				NCU00067
				NCU11321
				NCU06423
				NCU07417
				NCU07586
				NCU07548
				NCU01987
				NCU03691
				NCU00836
				NCU01849
				NCU07012
				NCU02948
				NCU08351
				NCU16398
				NCU05240
				NCU00471
				NCU09198
				NCU07287
				NCU06397
				NCU05512
				NCU02437
				NCU00974
				NCU09594
				NCU02099
				NCU07881
				NCU00927
				NCU05304
				NCU00758
				NCU06578
				NCU01069
				NCU01434
				NCU00654
				NCU03096
				NCU16366
				NCU10008
				NCU00736
				NCU04295
				NCU01846
				NCU03245
				NCU07277
				NCU16408
				NCU04594
				NCU02718
				NCU17137
				NCU01480
				NCU09723
				NCU03626
				NCU07239
				NCU09651
				NCU10062
				NCU04430
				NCU16509
				NCU07652
				NCU16942
				NCU00534
				NCU02659
				NCU10696
				NCU04962
				NCU00085
				NCU09491
				NCU16773
				NCU05848
				NCU03593
				NCU09852
				NCU04654
				NCU01643
				NCU03777
				NCU05939
				NCU04538
				NCU08531
				NCU05544
				NCU04484
				NCU01702
				NCU02638
				NCU17048
				NCU02834
				NCU04657
				NCU05945
				NCU16867
				NCU00003
				NCU07732
				NCU12084
				NCU04221
				NCU08374
				NCU02227
				NCU01068
				NCU07862
				NCU12100
				NCU06304
				NCU05236
				NCU02984
				NCU02130
				NCU06490
				NCU00592
				NCU09467
				NCU04534
				NCU07071
				NCU08299
				NCU10483
				NCU03112
				NCU05645
				NCU16787
				NCU09777
				NCU09707
				NCU17263
				NCU10397
				NCU16386
				NCU08011
				NCU01288
				NCU10387
				NCU00245
				NCU05978
				NCU06394
				NCU02134
				NCU04098
				NCU02780
				NCU03732
				NCU00293
				NCU09599
				NCU03682
				NCU03868
				NCU01978
				NCU08812
				NCU03139
				NCU01318
				NCU09351
				NCU04568
				NCU02174
				NCU09649
				NCU03151
				NCU05954
				NCU04728
				NCU00349
				NCU10506
				NCU06976
				NCU05386
				NCU05817
				NCU07202
				NCU06196
				NCU02343
				NCU02298
				NCU08681
				NCU05488
				NCU07529
				NCU09518
				NCU04779
				NCU09164
				NCU02917
				NCU07414
				NCU08138
				NCU10161
				NCU06688
				NCU04557
				NCU07698
				NCU07918
				NCU02532
				NCU07897
				NCU08115
				NCU09823
				NCU16725
				NCU00837
				NCU04509
				NCU02643
				NCU09539
				NCU08508
				NCU01113
				NCU03300
				NCU17269
				NCU08093
				NCU01844
				NCU03150
				NCU01881
				NCU10498
				NCU05069
				NCU08221
				NCU03141
				NCU05906
				NCU06106
				NCU07958
				NCU03938
				NCU02068
				NCU17284
				NCU03599
				NCU16405
				NCU01151
				NCU05795
				NCU08838
				NCU07856
				NCU02913
				NCU05885
				NCU08689
				NCU02164
				NCU05298
				NCU02010
				NCU00459
				NCU08397
				NCU02246
				NCU05197
				NCU05363
				NCU04424
				NCU00956
				NCU00877
				NCU03610
				NCU05833
				NCU06974
				NCU05273
				NCU06468
				NCU02321
				NCU08998
				NCU09687
				NCU00874
				NCU05917
				NCU03378
				NCU06793
				NCU05015
				NCU00108
				NCU06945
				NCU05981
				NCU05801
				NCU02735
				NCU16791
				NCU06148
				NCU08353
				NCU00350
				NCU03038
				NCU09421
				NCU08341
				NCU16940
				NCU09854
				NCU03788
				NCU08152
				NCU00636
				NCU09180
				NCU03568
				NCU02517
				NCU01636
				NCU06205
				NCU03926
				NCU09333
				NCU05307
				NCU00844
				NCU06822
				NCU11314
				NCU06041
				NCU01010
				NCU09784
				NCU08225
				NCU02395
				NCU16756
				NCU03737
				NCU06931
				NCU00162
				NCU05288
				NCU05591
				NCU08362
				NCU09020
				NCU00227
				NCU09402
				NCU07296
				NCU03795
				NCU05918
				NCU07480
				NCU08014
				NCU10651
				NCU02686
				NCU03034
				NCU03073
				NCU09371
				NCU07715
				NCU08097
				NCU06482
				NCU05757
				NCU10810
				NCU05156
				NCU09160
				NCU09497
				NCU17104
				NCU02786
				NCU03335
				NCU00055
				NCU08369
				NCU02682
				NCU02797
				NCU11201
				NCU06579
				NCU02696
				NCU04591
				NCU06150
				NCU01947
				NCU01555
				NCU03323
				NCU00542
				NCU04789
				NCU04583
				NCU07923
				NCU04632
				NCU02159
				NCU07542
				NCU09520
				NCU09447
				NCU04870
				NCU00965
				NCU08557
				NCU02156
				NCU04672
				NCU03895
				NCU09093
				NCU08995
				NCU09362
				NCU04872
				NCU04645
				NCU00945
				NCU05578
				NCU02105
				NCU01051
				NCU00587
				NCU06529
				NCU08153
				NCU03520
				NCU03637
				NCU06372
				NCU04287
				NCU07448
				NCU01298
				NCU07295
				NCU09097
				NCU06612
				NCU00688
				NCU06625
				NCU17281
				NCU07408
				NCU16936
				NCU01108
				NCU08907
				NCU02676
				NCU11280
				NCU04080
				NCU05662
				NCU02668
				NCU01489
				NCU07788
				NCU04529
				NCU07014
				NCU06654
				NCU09970
				NCU06247
				NCU08441
				NCU05698
[truncated: 4,684 more rows]

## Sheet: p6
The comparison is done to p3_t367110_Neu_crass_v12 containing 10813 annotated genes.
118 out of 118 genes are found:
NCU00024T0 NCU00025T0 NCU00026T0 NCU00061T0 NCU00121T0 NCU00247T0 NCU00322T0 NCU00351T0 NCU00388T0 NCU00631T0 NCU00716T0 NCU00898T0 NCU00992T0 NCU01068T0 NCU01080T0 NCU01386T0 NCU01454T0 NCU01545T0 NCU01646T0 NCU01803T0 NCU01818T0 NCU01886T0 NCU01947T0 NCU02153T0 NCU02386T0 NCU02413T0 NCU02463T0 NCU02490T0 NCU02515T0 NCU02541T0 NCU02636T0 NCU02663T0 NCU02718T0 NCU02732T0 NCU02739T0 NCU02913T0 NCU…
FUNCTIONAL CATEGORY	abs SET	rel SET	genes SET	abs GENOME	rel GENOME	rel SET/rel GENOME	P-VALUE
01 METABOLISM	22	18.6	NCU02663T0 NCU07495T0 NCU08607T0 NCU01803T0 NCU08705T0 NCU05693T0 NCU06202T0 NCU06250T0 NCU07823T0 NCU04421T0 NCU04906T0 NCU04990T0 NCU01080T0 NCU01454T0 NCU03686T0 NCU04657T0 NCU09674T0 NCU16942T0 NCU03995T0 NCU04019T0 NCU05638T0 NCU06884T0	2950	27.2	0.683824	0.989205
01.01 amino acid metabolism	2	1.69	NCU02663T0 NCU01803T0	478	4.42	0.382353	0.969499
01.01.06 metabolism of the aspartate family	1	0.84	NCU02663T0	106	0.98	0.857143	1
01.01.06.06 metabolism of lysine	1	0.84	NCU02663T0	34	0.31	2.70968	0.311781
01.01.06.06.02 degradation of lysine	1	0.84	NCU02663T0	14	0.12	7	0.142481
01.03 nucleotide/nucleoside/nucleobase metabolism	3	2.54	NCU05693T0 NCU04421T0 NCU04019T0	435	4.02	0.631841	0.859275
01.03.01 purin nucleotide/nucleoside/nucleobase metabolism	1	0.84	NCU05693T0	151	1.39	0.604317	0.81148
01.03.10 metabolism of cyclic and unusual nucleotides	1	0.84	NCU04019T0	28	0.25	3.36	0.264808
01.04 phosphate metabolism	8	6.77	NCU07495T0 NCU05693T0 NCU06202T0 NCU06250T0 NCU04421T0 NCU04990T0 NCU04019T0 NCU05638T0	620	5.73	1.1815	0.365124
01.04.04 regulation of phosphate metabolism	1	0.84	NCU07495T0	35	0.32	2.625	0.319315
01.05 C-compound and carbohydrate metabolism	6	5.08	NCU06250T0 NCU04990T0 NCU01080T0 NCU01454T0 NCU04657T0 NCU03995T0	1167	10.7	0.474766	0.990781
01.05.11 aromate metabolism	1	0.84	NCU01454T0	54	0.49	1.71429	0.447883
01.05.25 regulation of C-compound and carbohydrate metabolism	2	1.69	NCU06250T0 NCU04990T0	196	1.81	0.933702	0.634474
01.06 lipid, fatty acid and isoprenoid metabolism	3	2.54	NCU01803T0 NCU03686T0 NCU16942T0	606	5.6	0.453571	0.964883
01.07 metabolism of vitamins, cofactors, and prosthetic groups	1	0.84	NCU04019T0	262	2.42	0.347107	0.945542
01.07.01 biosynthesis of vitamins, cofactors, and prosthetic groups	1	0.84	NCU04019T0	166	1.53	0.54902	0.840482
01.20 secondary metabolism	7	5.93	NCU08607T0 NCU08705T0 NCU07823T0 NCU04906T0 NCU03686T0 NCU09674T0 NCU06884T0	728	6.73	0.881129	0.689529
01.20.35 metabolism of secondary products derived from L-phenylalanine and L-tyrosine	1	0.84	NCU07823T0	41	0.37	2.27027	0.362832
01.20.35.01 metabolism of phenylpropanoids	1	0.84	NCU07823T0	39	0.36	2.33333	0.348642
01.20.35.01.01 metabolism of melanins	1	0.84	NCU07823T0	22	0.2	4.2	0.214659
02 ENERGY	1	0.84	NCU00898T0	529	4.89	0.171779	0.997399
02.01 glycolysis and gluconeogenesis	1	0.84	NCU00898T0	90	0.83	1.01205	0.629039
02.01.03 regulation of glycolysis and gluconeogenesis	1	0.84	NCU00898T0	24	0.22	3.81818	0.231741
10 CELL CYCLE AND DNA PROCESSING	15	12.7	NCU00631T0 NCU02636T0 NCU02913T0 NCU00388T0 NCU06202T0 NCU06250T0 NCU07530T0 NCU04990T0 NCU05309T0 NCU06404T0 NCU07293T0 NCU03649T0 NCU08938T0 NCU05638T0 NCU02413T0	1191	11	1.15455	0.317654
10.01 DNA processing	6	5.08	NCU00631T0 NCU02913T0 NCU00388T0 NCU03649T0 NCU08938T0 NCU02413T0	634	5.86	0.866894	0.697742
10.01.05 DNA recombination and DNA repair	4	3.38	NCU00631T0 NCU02913T0 NCU03649T0 NCU08938T0	317	2.93	1.15358	0.45657
10.01.05.01 DNA repair	4	3.38	NCU00631T0 NCU02913T0 NCU03649T0 NCU08938T0	264	2.44	1.38525	0.3256
10.01.05.03 DNA recombination	1	0.84	NCU00631T0	128	1.18	0.711864	0.756557
10.01.09 DNA restriction or modification	3	2.54	NCU00631T0 NCU00388T0 NCU02413T0	323	2.98	0.852349	0.689469
10.01.09.05 DNA conformation modification (e.g. chromatin)	3	2.54	NCU00631T0 NCU00388T0 NCU02413T0	315	2.91	0.872852	0.672964
10.03 cell cycle	11	9.32	NCU02636T0 NCU00388T0 NCU06202T0 NCU06250T0 NCU07530T0 NCU04990T0 NCU05309T0 NCU06404T0 NCU07293T0 NCU05638T0 NCU02413T0	800	7.39	1.26116	0.255927
10.03.01 mitotic cell cycle and cell cycle control	9	7.62	NCU06202T0 NCU06250T0 NCU07530T0 NCU04990T0 NCU05309T0 NCU06404T0 NCU07293T0 NCU05638T0 NCU02413T0	552	5.1	1.49412	0.148625
10.03.01.01 mitotic cell cycle	2	1.69	NCU06250T0 NCU04990T0	233	2.15	0.786047	0.726384
10.03.01.01.03 G1/S transition of mitotic cell cycle	2	1.69	NCU06250T0 NCU04990T0	58	0.53	3.18868	0.131836
10.03.01.02 cell cycle arrest	1	0.84	NCU05638T0	37	0.34	2.47059	0.334139
10.03.02 meiosis	1	0.84	NCU00388T0	135	1.24	0.677419	0.77477
10.03.03 cytokinesis (cell division) /septum formation and hydrolysis	2	1.69	NCU02636T0 NCU06202T0	201	1.85	0.913514	0.648163
11 TRANSCRIPTION	9	7.62	NCU02490T0 NCU02913T0 NCU00388T0 NCU04990T0 NCU01386T0 NCU03686T0 NCU03967T0 NCU02386T0 NCU02413T0	1225	11.3	0.674336	0.929241
11.02 RNA synthesis	9	7.62	NCU02490T0 NCU02913T0 NCU00388T0 NCU04990T0 NCU01386T0 NCU03686T0 NCU03967T0 NCU02386T0 NCU02413T0	947	8.75	0.870857	0.716146
11.02.03 mRNA synthesis	9	7.62	NCU02490T0 NCU02913T0 NCU00388T0 NCU04990T0 NCU01386T0 NCU03686T0 NCU03967T0 NCU02386T0 NCU02413T0	862	7.97	0.956085	0.604917
11.02.03.01 general transcription activities	1	0.84	NCU03686T0	190	1.75	0.48	0.877955
11.02.03.04 transcriptional control	9	7.62	NCU02490T0 NCU02913T0 NCU00388T0 NCU04990T0 NCU01386T0 NCU03686T0 NCU03967T0 NCU02386T0 NCU02413T0	723	6.68	1.14072	0.391356
11.02.03.04.01 transcription activation	2	1.69	NCU03967T0 NCU02413T0	148	1.36	1.24265	0.48236
11.02.03.04.03 transcription repression	1	0.84	NCU02413T0	95	0.87	0.965517	1
12 PROTEIN SYNTHESIS	1	0.84	NCU02490T0	475	4.39	0.191344	0.995158
12.07 translational control	1	0.84	NCU02490T0	91	0.84	1	0.633121
14 PROTEIN FATE (folding, modification, destination)	20	16.9	NCU02490T0 NCU02515T0 NCU02541T0 NCU02636T0 NCU01545T0 NCU01803T0 NCU03355T0 NCU00388T0 NCU06202T0 NCU06250T0 NCU07530T0 NCU04990T0 NCU04100T0 NCU04119T0 NCU04205T0 NCU04639T0 NCU03995T0 NCU05638T0 NCU02413T0 NCU09710T0	1483	13.7	1.23358	0.184145
14.01 protein folding and stabilization	2	1.69	NCU02490T0 NCU02413T0	136	1.25	1.352	0.438759
14.04 protein targeting, sorting and translocation	5	4.23	NCU01545T0 NCU07530T0 NCU04100T0 NCU04119T0 NCU04639T0	348	3.21	1.31776	0.330777
14.07 protein modification	12	10.1	NCU02515T0 NCU02541T0 NCU02636T0 NCU01545T0 NCU01803T0 NCU00388T0 NCU06202T0 NCU06250T0 NCU04990T0 NCU03995T0 NCU05638T0 NCU09710T0	874	8.08	1.25	0.244317
14.07.02 modification with sugar residues (e.g. glycosylation, deglycosylation)	2	1.69	NCU02541T0 NCU03995T0	84	0.77	2.19481	0.233315
14.07.02.02 N-directed glycosylation, deglycosylation	2	1.69	NCU02541T0 NCU03995T0	42	0.38	4.44737	0.0766629
14.07.03 modification by phosphorylation, dephosphorylation, autophosphorylation	3	2.54	NCU06202T0 NCU04990T0 NCU05638T0	295	2.72	0.933824	0.628972
14.07.04 modification by acetylation, deacetylation	1	0.84	NCU00388T0	74	0.68	1.23529	0.557252
14.07.05 modification by ubiquitination, deubiquitination	3	2.54	NCU02636T0 NCU01803T0 NCU06250T0	165	1.52	1.67105	0.268803
14.07.07 modification by ubiquitin-related proteins	1	0.84	NCU06250T0	56	0.51	1.64706	0.459928
14.07.09 posttranslational modification of amino acids (e.g. hydroxylation, methylation)	1	0.84	NCU01803T0	55	0.5	1.68	0.453938
14.07.11 protein processing (proteolytic)	2	1.69	NCU02515T0 NCU01545T0	124	1.14	1.48246	0.39327
14.07.11.01 autoproteolytic processing	1	0.84	NCU01545T0	26	0.24	3.5	0.248455
14.10 assembly of protein complexes	3	2.54	NCU02636T0 NCU06202T0 NCU03995T0	275	2.54	1	0.581142
14.13 protein/peptide degradation	8	6.77	NCU02515T0 NCU02636T0 NCU01545T0 NCU01803T0 NCU03355T0 NCU06250T0 NCU04205T0 NCU09710T0	408	3.77	1.79576	0.0776728
14.13.01 cytoplasmic and nuclear protein degradation	4	3.38	NCU02636T0 NCU01803T0 NCU03355T0 NCU06250T0	284	2.62	1.29008	0.375362
14.13.01.01 proteasomal degradation (ubiquitin/proteasomal pathway)	3	2.54	NCU02636T0 NCU01803T0 NCU06250T0	197	1.82	1.3956	0.364362
14.13.04 lysosomal and vacuolar protein degradation	3	2.54	NCU02515T0 NCU01545T0 NCU09710T0	30	0.27	9.40741	0.00414934
14.13.04.02 vacuolar protein degradation	1	0.84	NCU02515T0	11	0.1	8.4	0.11375
16 PROTEIN WITH BINDING FUNCTION OR COFACTOR REQUIREMENT (structural or catalytic)	33	27.9	NCU02463T0 NCU02490T0 NCU02515T0 NCU02541T0 NCU02636T0 NCU02913T0 NCU08607T0 NCU09317T0 NCU01545T0 NCU03355T0 NCU03388T0 NCU00024T0 NCU00388T0 NCU05693T0 NCU06202T0 NCU06250T0 NCU11181T0 NCU04421T0 NCU05309T0 NCU06380T0 NCU06404T0 NCU01068T0 NCU01386T0 NCU03649T0 NCU04100T0 NCU04119T0 NCU08938T0 NCU03967T0 NCU03995T0 NCU04019T0 NCU05638T0 NCU02413T0 NCU09710T0	2973	27.4	1.01825	0.489254
16.01 protein binding	22	18.6	NCU02463T0 NCU02490T0 NCU02515T0 NCU02541T0 NCU02636T0 NCU08607T0 NCU09317T0 NCU01545T0 NCU03388T0 NCU00388T0 NCU06250T0 NCU04421T0 NCU05309T0 NCU06404T0 NCU01068T0 NCU04100T0 NCU04119T0 NCU03967T0 NCU03995T0 NCU04019T0 NCU05638T0 NCU02413T0	1670	15.4	1.20779	0.198208
16.03 nucleic acid binding	10	8.47	NCU02490T0 NCU02541T0 NCU02913T0 NCU09317T0 NCU00388T0 NCU01386T0 NCU03649T0 NCU08938T0 NCU03967T0 NCU02413T0	824	7.62	1.11155	0.411381
16.03.01 DNA binding	8	6.77	NCU02490T0 NCU02913T0 NCU00388T0 NCU01386T0 NCU03649T0 NCU08938T0 NCU03967T0 NCU02413T0	464	4.29	1.57809	0.134341
16.03.03 RNA binding	2	1.69	NCU02541T0 NCU09317T0	343	3.17	0.533123	0.892864
16.09 lipid binding	2	1.69	NCU04421T0 NCU01068T0	76	0.7	2.41429	0.201224
16.11 amino acid/amino acid derivatives binding	1	0.84	NCU09710T0	4	0.03	28	0.0429477
16.13 C-compound binding	1	0.84	NCU02490T0	36	0.33	2.54545	0.326767
16.13.01 sugar binding	1	0.84	NCU02490T0	22	0.2	4.2	0.214659
16.17 metal binding	8	6.77	NCU02515T0 NCU03355T0 NCU00024T0 NCU11181T0 NCU04421T0 NCU06380T0 NCU04019T0 NCU05638T0	713	6.59	1.02731	0.520449
16.17.01 calcium binding	3	2.54	NCU03355T0 NCU04421T0 NCU05638T0	88	0.81	3.1358	0.0713845
16.17.07 magnesium binding	3	2.54	NCU11181T0 NCU04019T0 NCU05638T0	120	1.1	2.30909	0.143295
16.17.09 heavy metal binding (Cu, Fe, Zn)	2	1.69	NCU00024T0 NCU06380T0	460	4.25	0.397647	0.963752
16.19 nucleotide/nucleoside/nucleobase binding	7	5.93	NCU02636T0 NCU05693T0 NCU06202T0 NCU11181T0 NCU06404T0 NCU04100T0 NCU05638T0	863	7.98	0.743108	0.84119
16.19.03 ATP binding	4	3.38	NCU02636T0 NCU06202T0 NCU06404T0 NCU05638T0	635	5.87	0.575809	0.921921
16.19.05 GTP binding	3	2.54	NCU05693T0 NCU11181T0 NCU06404T0	140	1.29	1.96899	0.196693
18 REGULATION OF METABOLISM AND PROTEIN FUNCTION	10	8.47	NCU02490T0 NCU07495T0 NCU01803T0 NCU06202T0 NCU04421T0 NCU06380T0 NCU07293T0 NCU03967T0 NCU05638T0 NCU02413T0	588	5.43	1.55985	0.108365
18.01 regulation by	3	2.54	NCU06202T0 NCU05638T0 NCU02413T0	287	2.65	0.958491	0.610293
18.01.01 regulation by modification	2	1.69	NCU06202T0 NCU05638T0	171	1.58	1.06962	0.559888
18.01.07 regulation by binding / dissociation	1	0.84	NCU02413T0	122	1.12	0.75	0.73979
18.02 regulation of protein activity	10	8.47	NCU02490T0 NCU07495T0 NCU01803T0 NCU06202T0 NCU04421T0 NCU06380T0 NCU07293T0 NCU03967T0 NCU05638T0 NCU02413T0	574	5.3	1.59811	0.0962866
18.02.01 enzymatic activity regulation / enzyme regulator	7	5.93	NCU02490T0 NCU07495T0 NCU01803T0 NCU04421T0 NCU06380T0 NCU07293T0 NCU03967T0	369	3.41	1.739	0.108694
18.02.01.01 enzyme activator	1	0.84	NCU02490T0	181	1.67	0.502994	0.865054
18.02.01.02 enzyme inhibitor	4	3.38	NCU02490T0 NCU07495T0 NCU04421T0 NCU06380T0	70	0.64	5.28125	0.00710334
18.02.01.02.03 protease inhibitor	1	0.84	NCU02490T0	9	0.08	10.5	0.0940686
18.02.01.02.05 kinase inhibitior	1	0.84	NCU07495T0	29	0.26	3.23077	0.272852
18.02.09 regulator of transcription factor	1	0.84	NCU02413T0	96	0.88	0.954545	1
20 CELLULAR TRANSPORT, TRANSPORT FACILITIES AND TRANSPORT ROUTES	21	17.7	NCU02490T0 NCU02541T0 NCU03312T0 NCU08607T0 NCU09317T0 NCU01545T0 NCU00121T0 NCU06202T0 NCU07530T0 NCU11181T0 NCU04421T0 NCU04990T0 NCU06380T0 NCU06404T0 NCU07711T0 NCU01068T0 NCU04100T0 NCU04119T0 NCU04639T0 NCU09698T0 NCU09710T0	1520	14	1.26429	0.148934
20.01 transported compounds (substrates)	13	11	NCU03312T0 NCU09317T0 NCU00121T0 NCU07530T0 NCU11181T0 NCU04990T0 NCU06380T0 NCU06404T0 NCU07711T0 NCU04119T0 NCU04639T0 NCU09698T0 NCU09710T0	1105	10.2	1.07843	0.430971
20.01.01 ion transport	5	4.23	NCU03312T0 NCU00121T0 NCU07530T0 NCU06380T0 NCU07711T0	214	1.97	2.14721	0.0848326
20.01.01.01 cation transport (H+, Na+, K+, Ca2+ , NH4+, etc.)	4	3.38	NCU03312T0 NCU07530T0 NCU06380T0 NCU07711T0	176	1.62	2.08642	0.126265
20.01.01.01.01 heavy metal ion transport (Cu+, Fe3+, etc.)	3	2.54	NCU03312T0 NCU07530T0 NCU06380T0	56	0.51	4.98039	0.0230958
20.01.01.07 anion transport	1	0.84	NCU00121T0	44	0.4	2.1	0.383545
20.01.01.07.09 chloride transport	1	0.84	NCU00121T0	7	0.06	14	0.0739535
20.01.03 C-compound and carbohydrate transport	1	0.84	NCU04990T0	165	1.52	0.552632	0.838695
20.01.03.01 sugar transport	1	0.84	NCU04990T0	28	0.25	3.36	0.264808
20.01.10 protein transport	4	3.38	NCU11181T0 NCU06404T0 NCU04119T0 NCU04639T0	267	2.46	1.37398	0.333049
20.01.15 electron transport	1	0.84	NCU09710T0	255	2.35	0.357447	0.941083
20.01.21 RNA transport	1	0.84	NCU09317T0	84	0.77	1.09091	0.603583
20.01.23 allantoin and allantoate transport	1	0.84	NCU09698T0	23	0.21	4	0.223247
20.01.25 vitamine/cofactor transport	1	0.84	NCU09698T0	36	0.33	2.54545	0.326767
20.01.26 neurotransmitter transport	1	0.84	NCU04119T0	28	0.25	3.36	0.264808
20.03 transport facilities	4	3.38	NCU09317T0 NCU00121T0 NCU07711T0 NCU09698T0	494	4.56	0.741228	0.793797
20.03.01 channel / pore class transport	2	1.69	NCU09317T0 NCU00121T0	50	0.46	3.67391	0.103209
20.03.01.01 ion channels	1	0.84	NCU00121T0	31	0.28	3	0.288679
20.03.01.05 nuclear pore forming protein	1	0.84	NCU09317T0	10	0.09	9.33333	0.103963
20.03.02 carrier (electrochemical potential-driven transport)	1	0.84	NCU07711T0	81	0.74	1.13514	0.590213
20.03.02.03 antiporter	1	0.84	NCU07711T0	50	0.46	1.82609	0.422988
20.03.02.03.01 proton driven antiporter	1	0.84	NCU07711T0	25	0.23	3.65217	0.240144
20.09 transport routes	18	15.2	NCU02490T0 NCU02541T0 NCU03312T0 NCU08607T0 NCU09317T0 NCU01545T0 NCU00121T0 NCU06202T0 NCU07530T0 NCU11181T0 NCU04421T0 NCU06404T0 NCU07711T0 NCU01068T0 NCU04100T0 NCU04119T0 NCU04639T0 NCU09698T0	998	9.22	1.64859	0.0227685
20.09.01 nuclear transport	1	0.84	NCU09317T0	94	0.86	0.976744	1
20.09.04 mitochondrial transport	1	0.84	NCU07530T0	122	1.12	0.75	0.73979
20.09.07 vesicular transport (Golgi network, etc.)	6	5.08	NCU08607T0 NCU11181T0 NCU06404T0 NCU01068T0 NCU04100T0 NCU04119T0	294	2.71	1.87454	0.102385
20.09.07.03 ER to Golgi transport	2	1.69	NCU08607T0 NCU11181T0	77	0.71	2.38028	0.205209
20.09.07.05 intra Golgi transport	1	0.84	NCU04100T0	33	0.3	2.8	0.304164
20.09.07.25 vesicle formation	1	0.84	NCU01068T0	28	0.25	3.36	0.264808
20.09.07.27 vesicle fusion	1	0.84	NCU04119T0	39	0.36	2.33333	0.348642
20.09.13 vacuolar/lysosomal transport	4	3.38	NCU01545T0 NCU07711T0 NCU04100T0 NCU04119T0	170	1.57	2.15287	0.115155
20.09.14 cytoskeleton-dependent transport	1	0.84	NCU01545T0	61	0.56	1.5	0.488912
20.09.16 cellular export and secretion	7	5.93	NCU02490T0 NCU02541T0 NCU03312T0 NCU11181T0 NCU04421T0 NCU04119T0 NCU04639T0	208	1.92	3.08854	0.00768587
20.09.16.09 vesicular cellular export	1	0.84	NCU04119T0	52	0.48	1.75	0.435571
20.09.18 cellular import	9	7.62	NCU03312T0 NCU00121T0 NCU06202T0 NCU07530T0 NCU04421T0 NCU01068T0 NCU04100T0 NCU04119T0 NCU09698T0	300	2.77	2.7509	0.00549996
20.09.18.07 non-vesicular cellular import	2	1.69	NCU07530T0 NCU09698T0	105	0.97	1.74227	0.318245
20.09.18.09 vesicular cellular import	6	5.08	NCU00121T0 NCU06202T0 NCU04421T0 NCU01068T0 NCU04100T0 NCU04119T0	125	1.15	4.41739	0.00242964
20.09.18.09.01 endocytosis	6	5.08	NCU00121T0 NCU06202T0 NCU04421T0 NCU01068T0 NCU04100T0 NCU04119T0	125	1.15	4.41739	0.00242964
30 CELLULAR COMMUNICATION/SIGNAL TRANSDUCTION MECHANISM	9	7.62	NCU02463T0 NCU03355T0 NCU06202T0 NCU11181T0 NCU04990T0 NCU06404T0 NCU03967T0 NCU05638T0 NCU02413T0	652	6.02	1.26578	0.281589
30.01 cellular signalling	9	7.62	NCU02463T0 NCU03355T0 NCU06202T0 NCU11181T0 NCU04990T0 NCU06404T0 NCU03967T0 NCU05638T0 NCU02413T0	574	5.3	1.43774	0.174692
30.01.05 enzyme mediated signal transduction	5	4.23	NCU06202T0 NCU11181T0 NCU06404T0 NCU05638T0 NCU02413T0	355	3.28	1.28963	0.345964
30.01.05.01 protein kinase	2	1.69	NCU06202T0 NCU05638T0	171	1.58	1.06962	0.559888
30.01.05.01.06 serine/threonine kinase	2	1.69	NCU06202T0 NCU05638T0	91	0.84	2.0119	0.261642
30.01.05.05 G-protein mediated signal transduction	2	1.69	NCU11181T0 NCU06404T0	155	1.43	1.18182	0.506828
30.01.05.05.01 small GTPase mediated signal transduction	2	1.69	NCU11181T0 NCU06404T0	126	1.16	1.4569	0.40097
30.01.05.07 two-component signal transduction system (e.g. phosphorelay)	1	0.84	NCU02413T0	2	0.01	84	0.0217075
30.05 transmembrane signal transduction	1	0.84	NCU03967T0	180	1.66	0.506024	0.86354
32 CELL RESCUE, DEFENSE AND VIRULENCE	8	6.77	NCU00631T0 NCU03312T0 NCU07495T0 NCU05693T0 NCU03649T0 NCU08938T0 NCU05638T0 NCU02413T0	1077	9.96	0.679719	0.912019
32.01 stress response	6	5.08	NCU00631T0 NCU07495T0 NCU03649T0 NCU08938T0 NCU05638T0 NCU02413T0	656	6.06	0.838284	0.72878
32.01.01 oxidative stress response	1	0.84	NCU02413T0	94	0.86	0.976744	1
32.01.03 osmotic and salt stress response	1	0.84	NCU02413T0	82	0.75	1.12	0.594718
32.01.05 heat shock response	2	1.69	NCU07495T0 NCU05638T0	49	0.45	3.75556	0.099765
32.01.07 unfolded protein response (e.g. ER quality control)	1	0.84	NCU02413T0	82	0.75	1.12	0.594718
32.01.09 DNA damage response	3	2.54	NCU00631T0 NCU03649T0 NCU08938T0	138	1.27	2	0.19114
32.05 disease, virulence and defense	3	2.54	NCU03312T0 NCU05693T0 NCU08938T0	301	2.78	0.913669	0.642578
32.05.01 resistance proteins	3	2.54	NCU03312T0 NCU05693T0 NCU08938T0	112	1.03	2.46602	0.123518
32.05.01.03 chemical agent resistance	2	1.69	NCU03312T0 NCU08938T0	39	0.36	4.69444	0.0673669
32.05.01.03.03 inorganic chemical agent resistance (e.g. heavy metals)	1	0.84	NCU03312T0	11	0.1	8.4	0.11375
32.05.03 defense related proteins	1	0.84	NCU05693T0	42	0.38	2.21053	0.369812
32.07 detoxification	1	0.84	NCU03312T0	262	2.42	0.347107	0.945542
32.07.05 detoxification by export	1	0.84	NCU03312T0	69	0.63	1.33333	0.532111
34 INTERACTION WITH THE ENVIRONMENT	10	8.47	NCU03312T0 NCU07495T0 NCU00121T0 NCU05693T0 NCU07530T0 NCU04421T0 NCU06380T0 NCU07711T0 NCU01068T0 NCU03967T0	631	5.83	1.45283	0.15065
34.01 homeostasis	6	5.08	NCU03312T0 NCU00121T0 NCU07530T0 NCU04421T0 NCU06380T0 NCU07711T0	266	2.46	2.06504	0.0708923
34.01.01 homeostasis of cations	5	4.23	NCU03312T0 NCU07530T0 NCU04421T0 NCU06380T0 NCU07711T0	222	2.05	2.06341	0.0955269
34.01.01.01 homeostasis of metal ions (Na, K, Ca etc.)	5	4.23	NCU03312T0 NCU07530T0 NCU04421T0 NCU06380T0 NCU07711T0	144	1.33	3.18045	0.0206031
34.01.01.03 homeostasis of protons	1	0.84	NCU07711T0	59	0.54	1.55556	0.477508
34.01.03 homeostasis of anions	1	0.84	NCU00121T0	27	0.24	3.5	0.256676
34.01.03.05 homeostasis of chloride	1	0.84	NCU00121T0	10	0.09	9.33333	0.103963
34.03 membrane excitability	1	0.84	NCU01068T0	34	0.31	2.70968	0.311781
34.03.01 synaptic transmission	1	0.84	NCU01068T0	29	0.26	3.23077	0.272852
34.11 cellular sensing and response to external stimulus	3	2.54	NCU07495T0 NCU05693T0 NCU03967T0	275	2.54	1	0.581142
34.11.01 photoperception and response	1	0.84	NCU03967T0	31	0.28	3	0.288679
34.11.09 temperature perception and response	1	0.84	NCU07495T0	29	0.26	3.23077	0.272852
34.11.10 response to biotic stimulus	1	0.84	NCU05693T0	14	0.12	7	0.142481
34.11.11 rhythm (e.g. circadian, ultradian)	1	0.84	NCU03967T0	26	0.24	3.5	0.248455
40 CELL FATE	9	7.62	NCU02463T0 NCU00024T0 NCU06250T0 NCU04421T0 NCU01068T0 NCU03770T0 NCU03967T0 NCU05638T0 NCU02413T0	555	5.13	1.48538	0.152056
40.01 cell growth / morphogenesis	4	3.38	NCU00024T0 NCU03770T0 NCU03967T0 NCU02413T0	392	3.62	0.933702	0.624374
40.01.03 directional cell growth (morphogenesis)	2	1.69	NCU03770T0 NCU03967T0	106	0.98	1.72449	0.322261
40.10 cell death	6	5.08	NCU02463T0 NCU00024T0 NCU06250T0 NCU04421T0 NCU01068T0 NCU05638T0	170	1.57	3.23567	0.0107124
40.10.02 apoptosis (type I programmed cell death)	6	5.08	NCU02463T0 NCU00024T0 NCU06250T0 NCU04421T0 NCU01068T0 NCU05638T0	157	1.45	3.50345	0.00738964
40.10.02.01 anti-apoptosis	2	1.69	NCU02463T0 NCU04421T0	30	0.27	6.25926	0.0421121
40.10.02.02 apoptotic program	2	1.69	NCU06250T0 NCU01068T0	23	0.21	8.04762	0.0257286
40.10.02.02.05 repression of survival gene products	1	0.84	NCU06250T0	1	0	0	0.0109128
41 DEVELOPMENT (Systemic)	1	0.84	NCU00631T0	89	0.82	1.02439	0.624912
41.01 fungal/microorganismic development	1	0.84	NCU00631T0	89	0.82	1.02439	0.624912
41.01.01 mating (fertilization)	1	0.84	NCU00631T0	39	0.36	2.33333	0.348642
42 BIOGENESIS OF CELLULAR COMPONENTS	7	5.93	NCU02636T0 NCU06202T0 NCU03770T0 NCU04100T0 NCU04119T0 NCU05638T0 NCU02413T0	1167	10.7	0.554206	0.97655
42.01 cell wall	1	0.84	NCU03770T0	262	2.42	0.347107	0.945542
42.04 cytoskeleton/structural proteins	2	1.69	NCU06202T0 NCU05638T0	316	2.92	0.578767	0.863961
42.04.03 actin cytoskeleton	1	0.84	NCU06202T0	137	1.26	0.666667	0.77972
42.10 nucleus	1	0.84	NCU02413T0	333	3.07	0.273616	0.97556
42.10.03 organization of chromosome structure	1	0.84	NCU02413T0	288	2.66	0.315789	0.959364
42.16 mitochondrion	1	0.84	NCU04100T0	167	1.54	0.545455	0.84225
42.19 peroxisome	2	1.69	NCU02636T0 NCU04100T0	35	0.32	5.28125	0.055622
42.25 vacuole or lysosome	2	1.69	NCU04100T0 NCU04119T0	55	0.5	3.38	0.120892
43 CELL TYPE DIFFERENTIATION	3	2.54	NCU08705T0 NCU06202T0 NCU03770T0	594	5.49	0.462659	0.961076
43.01 fungal/microorganismic cell type differentiation	3	2.54	NCU08705T0 NCU06202T0 NCU03770T0	594	5.49	0.462659	0.961076
43.01.03 fungal and other eukaryotic cell type differentiation	3	2.54	NCU08705T0 NCU06202T0 NCU03770T0	594	5.49	0.462659	0.961076
43.01.03.05 budding, cell polarity and filament formation	2	1.69	NCU06202T0 NCU03770T0	319	2.95	0.572881	0.867491
99 UNCLASSIFIED PROTEINS	59	50	NCU00716T0 NCU00992T0 NCU01886T0 NCU01947T0 NCU02153T0 NCU02718T0 NCU02732T0 NCU02739T0 NCU03091T0 NCU03205T0 NCU07441T0 NCU07491T0 NCU08391T0 NCU08621T0 NCU08635T0 NCU09224T0 NCU09252T0 NCU09263T0 NCU09329T0 NCU01646T0 NCU01818T0 NCU03465T0 NCU05395T0 NCU08490T0 NCU16512T0 NCU00025T0 NCU00026T0 NCU00061T0 NCU00247T0 NCU00322T0 NCU00351T0 NCU06220T0 NCU06255T0 NCU07817T0 NCU07888T0 NCU09182T0 NCU…	5032	46.5	1.07527	0.252534

## Sheet: p7
The comparison is done to p3_t367110_Neu_crass_v12 containing 10813 annotated genes.
102 out of 102 genes are found:
NCU00111T0 NCU00322T0 NCU00552T0 NCU00829T0 NCU00830T0 NCU00995T0 NCU01056T0 NCU01107T0 NCU01212T0 NCU01213T0 NCU01376T0 NCU01517T0 NCU01546T0 NCU01754T0 NCU01849T0 NCU01871T0 NCU01958T0 NCU01970T0 NCU02061T0 NCU02193T0 NCU02240T0 NCU02287T0 NCU02413T0 NCU02500T0 NCU02579T0 NCU02904T0 NCU03661T0 NCU03776T0 NCU04169T0 NCU04276T0 NCU04343T0 NCU04452T0 NCU04502T0 NCU04510T0 NCU04554T0 NCU04932T0 NCU…
FUNCTIONAL CATEGORY	abs SET	rel SET	genes SET	abs GENOME	rel GENOME	rel SET/rel GENOME	P-VALUE
01 METABOLISM	34	33.3	NCU00552T0 NCU02061T0 NCU02904T0 NCU07473T0 NCU07487T0 NCU10239T0 NCU01517T0 NCU01546T0 NCU01754T0 NCU08746T0 NCU07853T0 NCU09518T0 NCU04510T0 NCU04963T0 NCU07024T0 NCU07027T0 NCU07029T0 NCU11129T0 NCU01107T0 NCU01376T0 NCU03776T0 NCU09680T0 NCU05159T0 NCU05627T0 NCU05955T0 NCU09873T0 NCU02193T0 NCU02240T0 NCU02287T0 NCU04554T0 NCU06123T0 NCU09041T0 NCU09582T0 NCU10051T0	2950	27.2	1.22426	0.104112
01.02 nitrogen, sulfur and selenium metabolism	3	2.94	NCU07853T0 NCU11129T0 NCU10051T0	220	2.03	1.44828	0.343961
01.03 nucleotide/nucleoside/nucleobase metabolism	1	0.98	NCU07853T0	435	4.02	0.243781	0.985129
01.03.01 purin nucleotide/nucleoside/nucleobase metabolism	1	0.98	NCU07853T0	151	1.39	0.705036	0.763362
01.03.01.01 purine nucleotide /nucleoside/nucleobase catabolism	1	0.98	NCU07853T0	11	0.1	9.8	0.0990495
01.03.01.01.03 xanthine catabolism	1	0.98	NCU07853T0	6	0.05	19.6	0.0552929
01.04 phosphate metabolism	4	3.92	NCU07024T0 NCU07027T0 NCU01376T0 NCU09873T0	620	5.73	0.684119	0.844036
01.05 C-compound and carbohydrate metabolism	25	24.5	NCU02061T0 NCU02904T0 NCU07487T0 NCU01517T0 NCU01754T0 NCU08746T0 NCU09518T0 NCU04510T0 NCU04963T0 NCU07024T0 NCU07027T0 NCU07029T0 NCU01107T0 NCU01376T0 NCU09680T0 NCU05159T0 NCU05627T0 NCU05955T0 NCU09873T0 NCU02193T0 NCU02240T0 NCU04554T0 NCU06123T0 NCU09041T0 NCU09582T0	1167	10.7	2.28972	6.10792e-05
01.05.02 sugar, glucoside, polyol and carboxylate metabolism	10	9.8	NCU07487T0 NCU01517T0 NCU08746T0 NCU04510T0 NCU07024T0 NCU07027T0 NCU09680T0 NCU05159T0 NCU02240T0 NCU09041T0	265	2.45	4	0.000193451
01.05.02.04 sugar, glucoside, polyol and carboxylate anabolism	1	0.98	NCU09041T0	87	0.8	1.225	0.563028
01.05.02.07 sugar, glucoside, polyol and carboxylate catabolism	8	7.84	NCU07487T0 NCU01517T0 NCU08746T0 NCU04510T0 NCU09680T0 NCU05159T0 NCU02240T0 NCU09041T0	191	1.76	4.45455	0.000435227
01.05.03 polysaccharide metabolism	11	10.7	NCU02061T0 NCU07487T0 NCU01517T0 NCU08746T0 NCU07027T0 NCU09680T0 NCU05159T0 NCU05955T0 NCU02240T0 NCU04554T0 NCU09582T0	251	2.32	4.61207	2.33898e-05
01.05.03.01 glycogen metabolism	1	0.98	NCU07027T0	15	0.13	7.53846	0.132605
01.05.06 C-2 compound and organic acid metabolism	1	0.98	NCU01754T0	28	0.25	3.92	0.233341
01.05.06.07 C-2 compound and organic acid catabolism	1	0.98	NCU01754T0	24	0.22	4.45455	0.203647
01.05.09 aminosaccharide metabolism	1	0.98	NCU04554T0	45	0.41	2.39024	0.347783
01.05.09.04 aminosaccharide anabolism	1	0.98	NCU04554T0	24	0.22	4.45455	0.203647
01.05.09.07 aminosaccharide catabolism	1	0.98	NCU04554T0	19	0.17	5.76471	0.164922
01.05.11 aromate metabolism	1	0.98	NCU02904T0	54	0.49	2	0.401345
01.05.11.07 aromate catabolism	1	0.98	NCU02904T0	42	0.38	2.57895	0.328896
01.05.11.07.01 aerobic aromate catabolism	1	0.98	NCU02904T0	41	0.37	2.64865	0.32248
01.05.25 regulation of C-compound and carbohydrate metabolism	2	1.96	NCU04963T0 NCU07024T0	196	1.81	1.08287	0.554967
01.06 lipid, fatty acid and isoprenoid metabolism	8	7.84	NCU00552T0 NCU07473T0 NCU01754T0 NCU07024T0 NCU01107T0 NCU01376T0 NCU02287T0 NCU09041T0	606	5.6	1.4	0.212229
01.06.02 membrane lipid metabolism	1	0.98	NCU07473T0	138	1.27	0.771654	0.731886
01.06.02.02 glycolipid metabolism	1	0.98	NCU07473T0	40	0.36	2.72222	0.316004
01.06.05 fatty acid metabolism	2	1.96	NCU07024T0 NCU09041T0	98	0.9	2.17778	0.236192
01.06.06 isoprenoid metabolism	2	1.96	NCU00552T0 NCU01107T0	105	0.97	2.02062	0.26068
01.06.06.11 tetracyclic and pentacyclic triterpenes (cholesterin, steroids and hopanoids) metabolism	1	0.98	NCU01107T0	80	0.73	1.34247	0.532813
01.06.06.13 tetraterpenes (carotinoids) metabolism	1	0.98	NCU00552T0	3	0.02	49	0.0280357
01.07 metabolism of vitamins, cofactors, and prosthetic groups	4	3.92	NCU00552T0 NCU01546T0 NCU01107T0 NCU01376T0	262	2.42	1.61983	0.23438
01.07.01 biosynthesis of vitamins, cofactors, and prosthetic groups	3	2.94	NCU00552T0 NCU01546T0 NCU01376T0	166	1.53	1.92157	0.206445
01.20 secondary metabolism	10	9.8	NCU00552T0 NCU02904T0 NCU10239T0 NCU01517T0 NCU01546T0 NCU08746T0 NCU09518T0 NCU04510T0 NCU07029T0 NCU03776T0	728	6.73	1.45617	0.147939
01.20.17 metabolism of secondary products derived from primary amino acids	1	0.98	NCU09518T0	61	0.56	1.75	0.439971
01.20.17.09 metabolism of alkaloids	1	0.98	NCU09518T0	20	0.18	5.44444	0.172813
01.20.19 metabolism of secondary products derived from glycine, L-serine and L-alanine	1	0.98	NCU01546T0	29	0.26	3.76923	0.240592
01.20.19.01 metabolism of porphyrins	1	0.98	NCU01546T0	24	0.22	4.45455	0.203647
01.25 extracellular metabolism	2	1.96	NCU05955T0 NCU09582T0	65	0.6	3.26667	0.125237
01.25.01 extracellular polysaccharide degradation	2	1.96	NCU05955T0 NCU09582T0	34	0.31	6.32258	0.0406469
02 ENERGY	10	9.8	NCU01754T0 NCU04452T0 NCU04510T0 NCU07024T0 NCU07027T0 NCU09873T0 NCU02193T0 NCU02287T0 NCU06123T0 NCU10051T0	529	4.89	2.00409	0.0272941
02.01 glycolysis and gluconeogenesis	2	1.96	NCU01754T0 NCU09873T0	90	0.83	2.36145	0.2084
02.07 pentose-phosphate pathway	1	0.98	NCU06123T0	40	0.36	2.72222	0.316004
02.11 electron transport and membrane-associated energy conservation	2	1.96	NCU04452T0 NCU02287T0	150	1.38	1.42029	0.414975
02.13 respiration	1	0.98	NCU10051T0	182	1.68	0.583333	0.824417
02.13.01 anaerobic respiration	1	0.98	NCU10051T0	10	0.09	10.8889	0.0904618
02.16 fermentation	4	3.92	NCU01754T0 NCU04510T0 NCU02193T0 NCU06123T0	65	0.6	6.53333	0.0032521
02.16.01 alcohol fermentation	2	1.96	NCU01754T0 NCU02193T0	28	0.25	7.84	0.0284015
02.16.03 lactate fermentation	1	0.98	NCU06123T0	12	0.11	8.90909	0.107557
02.16.03.03 heterofermentative pathway and fermentaton of other saccharides	1	0.98	NCU06123T0	2	0.01	98	0.0187781
02.19 metabolism of energy reserves (e.g. glycogen, trehalose)	1	0.98	NCU07027T0	62	0.57	1.7193	0.445284
02.25 oxidation of fatty acids	2	1.96	NCU07024T0 NCU02287T0	44	0.4	4.9	0.0645368
02.45 energy conversion and regeneration	1	0.98	NCU04452T0	69	0.63	1.55556	0.481102
10 CELL CYCLE AND DNA PROCESSING	3	2.94	NCU07024T0 NCU02413T0 NCU06883T0	1191	11	0.267273	0.999399
10.01 DNA processing	2	1.96	NCU02413T0 NCU06883T0	634	5.86	0.334471	0.984842
10.01.09 DNA restriction or modification	2	1.96	NCU02413T0 NCU06883T0	323	2.98	0.657718	0.813602
10.01.09.05 DNA conformation modification (e.g. chromatin)	2	1.96	NCU02413T0 NCU06883T0	315	2.91	0.67354	0.802364
10.03 cell cycle	2	1.96	NCU07024T0 NCU02413T0	800	7.39	0.265223	0.996503
10.03.01 mitotic cell cycle and cell cycle control	2	1.96	NCU07024T0 NCU02413T0	552	5.1	0.384314	0.969568
10.03.01.03 cell cycle checkpoints (checkpoints of morphogenesis, DNA-damage,-replication, mitotic phase and spindle)	1	0.98	NCU07024T0	88	0.81	1.20988	0.567184
11 TRANSCRIPTION	6	5.88	NCU01871T0 NCU06815T0 NCU07024T0 NCU01107T0 NCU02413T0 NCU06883T0	1225	11.3	0.520354	0.979562
11.02 RNA synthesis	5	4.9	NCU01871T0 NCU06815T0 NCU07024T0 NCU02413T0 NCU06883T0	947	8.75	0.56	0.951053
11.02.03 mRNA synthesis	5	4.9	NCU01871T0 NCU06815T0 NCU07024T0 NCU02413T0 NCU06883T0	862	7.97	0.614806	0.917578
11.02.03.04 transcriptional control	5	4.9	NCU01871T0 NCU06815T0 NCU07024T0 NCU02413T0 NCU06883T0	723	6.68	0.733533	0.820777
11.02.03.04.01 transcription activation	1	0.98	NCU02413T0	148	1.36	0.720588	0.75644
11.02.03.04.03 transcription repression	1	0.98	NCU02413T0	95	0.87	1.12644	0.595196
11.04 RNA processing	2	1.96	NCU01107T0 NCU06883T0	489	4.52	0.433628	0.948782
11.04.03 mRNA processing (splicing, 5^-, 3^-end processing)	2	1.96	NCU01107T0 NCU06883T0	305	2.82	0.695035	0.787484
11.04.03.01 splicing	2	1.96	NCU01107T0 NCU06883T0	239	2.21	0.886878	0.663229
12 PROTEIN SYNTHESIS	1	0.98	NCU07082T0	475	4.39	0.223235	0.98999
12.04 translation	1	0.98	NCU07082T0	245	2.26	0.433628	0.904517
12.10 aminoacyl-tRNA-synthetases	1	0.98	NCU07082T0	44	0.4	2.45	0.341546
14 PROTEIN FATE (folding, modification, destination)	8	7.84	NCU08707T0 NCU06400T0 NCU07024T0 NCU11129T0 NCU01107T0 NCU05980T0 NCU02413T0 NCU09992T0	1483	13.7	0.572263	0.976811
14.01 protein folding and stabilization	1	0.98	NCU02413T0	136	1.25	0.784	0.726688
14.07 protein modification	3	2.94	NCU07024T0 NCU11129T0 NCU09992T0	874	8.08	0.363861	0.991029
14.07.03 modification by phosphorylation, dephosphorylation, autophosphorylation	1	0.98	NCU07024T0	295	2.72	0.360294	0.941274
14.07.11 protein processing (proteolytic)	2	1.96	NCU11129T0 NCU09992T0	124	1.14	1.7193	0.327021
14.10 assembly of protein complexes	1	0.98	NCU08707T0	275	2.54	0.385827	0.928651
14.13 protein/peptide degradation	5	4.9	NCU06400T0 NCU11129T0 NCU01107T0 NCU05980T0 NCU09992T0	408	3.77	1.29973	0.340856
14.13.01 cytoplasmic and nuclear protein degradation	3	2.94	NCU11129T0 NCU01107T0 NCU05980T0	284	2.62	1.12214	0.504215
14.13.04 lysosomal and vacuolar protein degradation	3	2.94	NCU11129T0 NCU05980T0 NCU09992T0	30	0.27	10.8889	0.00274996
14.13.04.02 vacuolar protein degradation	1	0.98	NCU05980T0	11	0.1	9.8	0.0990495
16 PROTEIN WITH BINDING FUNCTION OR COFACTOR REQUIREMENT (structural or catalytic)	21	20.5	NCU00552T0 NCU01546T0 NCU01754T0 NCU06815T0 NCU09518T0 NCU04452T0 NCU07024T0 NCU07027T0 NCU01107T0 NCU01213T0 NCU01376T0 NCU03661T0 NCU05159T0 NCU05512T0 NCU05955T0 NCU07082T0 NCU17100T0 NCU02287T0 NCU02413T0 NCU06883T0 NCU09582T0	2973	27.4	0.748175	0.957016
16.01 protein binding	6	5.88	NCU06815T0 NCU07024T0 NCU01107T0 NCU03661T0 NCU02413T0 NCU06883T0	1670	15.4	0.381818	0.999187
16.03 nucleic acid binding	3	2.94	NCU01107T0 NCU07082T0 NCU02413T0	824	7.62	0.385827	0.986606
16.03.01 DNA binding	1	0.98	NCU02413T0	464	4.29	0.228438	0.988837
16.03.03 RNA binding	1	0.98	NCU01107T0	343	3.17	0.309148	0.963253
16.05 polysaccharide binding	3	2.94	NCU05159T0 NCU05955T0 NCU09582T0	30	0.27	10.8889	0.00274996
16.17 metal binding	7	6.86	NCU01546T0 NCU01754T0 NCU06815T0 NCU01213T0 NCU01376T0 NCU05512T0 NCU17100T0	713	6.59	1.04097	0.513009
16.17.07 magnesium binding	1	0.98	NCU01376T0	120	1.1	0.890909	0.681355
16.17.09 heavy metal binding (Cu, Fe, Zn)	7	6.86	NCU01546T0 NCU01754T0 NCU06815T0 NCU01213T0 NCU01376T0 NCU05512T0 NCU17100T0	460	4.25	1.61412	0.143525
16.19 nucleotide/nucleoside/nucleobase binding	3	2.94	NCU07024T0 NCU07027T0 NCU07082T0	863	7.98	0.368421	0.990196
16.19.03 ATP binding	2	1.96	NCU07024T0 NCU07082T0	635	5.87	0.333901	0.984972
16.21 complex cofactor/cosubstrate/vitamine binding	5	4.9	NCU00552T0 NCU09518T0 NCU04452T0 NCU07027T0 NCU02287T0	344	3.18	1.54088	0.224529
16.21.05 FAD/FMN binding	4	3.92	NCU00552T0 NCU09518T0 NCU04452T0 NCU02287T0	93	0.86	4.55814	0.0114822
16.21.17 pyridoxal phosphate binding	1	0.98	NCU07027T0	44	0.4	2.45	0.341546
18 REGULATION OF METABOLISM AND PROTEIN FUNCTION	3	2.94	NCU07024T0 NCU03661T0 NCU02413T0	588	5.43	0.541436	0.921256
18.01 regulation by	2	1.96	NCU07024T0 NCU02413T0	287	2.65	0.739623	0.758244
18.01.01 regulation by modification	1	0.98	NCU07024T0	171	1.58	0.620253	0.804785
18.01.07 regulation by binding / dissociation	1	0.98	NCU02413T0	122	1.12	0.875	0.687406
18.02 regulation of protein activity	3	2.94	NCU07024T0 NCU03661T0 NCU02413T0	574	5.3	0.554717	0.913176
18.02.01 enzymatic activity regulation / enzyme regulator	2	1.96	NCU07024T0 NCU03661T0	369	3.41	0.57478	0.867878
18.02.01.01 enzyme activator	1	0.98	NCU03661T0	181	1.67	0.586826	0.822716
18.02.01.01.01 GTPase activator (GAP)	1	0.98	NCU03661T0	64	0.59	1.66102	0.45576
18.02.09 regulator of transcription factor	1	0.98	NCU02413T0	96	0.88	1.11364	0.599048
20 CELLULAR TRANSPORT, TRANSPORT FACILITIES AND TRANSPORT ROUTES	18	17.6	NCU00552T0 NCU00829T0 NCU00830T0 NCU09874T0 NCU08707T0 NCU08194T0 NCU04452T0 NCU04963T0 NCU03661T0 NCU03776T0 NCU05079T0 NCU05627T0 NCU05649T0 NCU05881T0 NCU06883T0 NCU08397T0 NCU09564T0 NCU10051T0	1520	14	1.25714	0.180867
20.01 transported compounds (substrates)	15	14.7	NCU00552T0 NCU00829T0 NCU00830T0 NCU09874T0 NCU08707T0 NCU08194T0 NCU04452T0 NCU04963T0 NCU05079T0 NCU05627T0 NCU05649T0 NCU06883T0 NCU08397T0 NCU09564T0 NCU10051T0	1105	10.2	1.44118	0.0945963
20.01.01 ion transport	5	4.9	NCU00829T0 NCU00830T0 NCU08707T0 NCU08194T0 NCU09564T0	214	1.97	2.48731	0.0516796
20.01.01.01 cation transport (H+, Na+, K+, Ca2+ , NH4+, etc.)	4	3.92	NCU00829T0 NCU00830T0 NCU08707T0 NCU08194T0	176	1.62	2.41975	0.0848028
20.01.01.01.01 heavy metal ion transport (Cu+, Fe3+, etc.)	4	3.92	NCU00829T0 NCU00830T0 NCU08707T0 NCU08194T0	56	0.51	7.68627	0.00188201
20.01.01.01.01.01 siderophore-iron transport	1	0.98	NCU00829T0	12	0.11	8.90909	0.107557
20.01.01.07 anion transport	1	0.98	NCU09564T0	44	0.4	2.45	0.341546
20.01.01.07.07 phosphate transport	1	0.98	NCU09564T0	14	0.12	8.16667	0.124334
20.01.03 C-compound and carbohydrate transport	2	1.96	NCU04963T0 NCU05627T0	165	1.52	1.28947	0.463143
20.01.03.01 sugar transport	1	0.98	NCU05627T0	28	0.25	3.92	0.233341
20.01.09 peptide transport	3	2.94	NCU09874T0 NCU05079T0 NCU08397T0	19	0.17	17.2941	0.00070758
20.01.13 lipid/fatty acid transport	1	0.98	NCU05649T0	81	0.74	1.32432	0.537253
20.01.15 electron transport	3	2.94	NCU00552T0 NCU04452T0 NCU10051T0	255	2.35	1.25106	0.433449
20.01.21 RNA transport	1	0.98	NCU06883T0	84	0.77	1.27273	0.550323
20.03 transport facilities	10	9.8	NCU09874T0 NCU08707T0 NCU08194T0 NCU04963T0 NCU03776T0 NCU05079T0 NCU05627T0 NCU05649T0 NCU08397T0 NCU09564T0	494	4.56	2.14912	0.0179332
20.03.02 carrier (electrochemical potential-driven transport)	1	0.98	NCU09564T0	81	0.74	1.32432	0.537253
20.03.02.02 symporter	1	0.98	NCU09564T0	33	0.3	3.26667	0.268922
20.03.02.02.02 sodium driven symporter	1	0.98	NCU09564T0	5	0.04	24.5	0.0462924
20.03.22 transport ATPases	1	0.98	NCU05649T0	80	0.73	1.34247	0.532813
20.03.25 ABC transporters	1	0.98	NCU03776T0	62	0.57	1.7193	0.445284
20.09 transport routes	11	10.7	NCU00829T0 NCU00830T0 NCU09874T0 NCU08194T0 NCU04963T0 NCU03661T0 NCU05079T0 NCU05627T0 NCU05881T0 NCU06883T0 NCU09564T0	998	9.22	1.16052	0.340017
20.09.01 nuclear transport	1	0.98	NCU06883T0	94	0.86	1.13953	0.591307
20.09.07 vesicular transport (Golgi network, etc.)	1	0.98	NCU03661T0	294	2.71	0.361624	0.940699
20.09.13 vacuolar/lysosomal transport	1	0.98	NCU03661T0	170	1.57	0.624204	0.802896
20.09.16 cellular export and secretion	2	1.96	NCU09874T0 NCU05627T0	208	1.92	1.02083	0.587455
20.09.18 cellular import	8	7.84	NCU00829T0 NCU00830T0 NCU08194T0 NCU04963T0 NCU05079T0 NCU05627T0 NCU05881T0 NCU09564T0	300	2.77	2.83032	0.00735636
20.09.18.07 non-vesicular cellular import	3	2.94	NCU04963T0 NCU05079T0 NCU05627T0	105	0.97	3.03093	0.0767781
20.09.18.09 vesicular cellular import	1	0.98	NCU05881T0	125	1.15	0.852174	0.696269
20.09.18.09.01 endocytosis	1	0.98	NCU05881T0	125	1.15	0.852174	0.696269
30 CELLULAR COMMUNICATION/SIGNAL TRANSDUCTION MECHANISM	4	3.92	NCU07024T0 NCU03661T0 NCU02413T0 NCU06883T0	652	6.02	0.651163	0.87091
30.01 cellular signalling	4	3.92	NCU07024T0 NCU03661T0 NCU02413T0 NCU06883T0	574	5.3	0.739623	0.797477
30.01.05 enzyme mediated signal transduction	3	2.94	NCU07024T0 NCU02413T0 NCU06883T0	355	3.28	0.896341	0.65595
30.01.05.01 protein kinase	2	1.96	NCU07024T0 NCU06883T0	171	1.58	1.24051	0.481766
30.01.05.01.03 MAPKKK cascade	1	0.98	NCU07024T0	36	0.33	2.9697	0.289481
30.01.05.01.04 NIK-I-kappaB/NF-kappaB cascade	1	0.98	NCU06883T0	15	0.13	7.53846	0.132605
30.01.05.01.06 serine/threonine kinase	1	0.98	NCU07024T0	91	0.84	1.16667	0.579417
30.01.05.07 two-component signal transduction system (e.g. phosphorelay)	1	0.98	NCU02413T0	2	0.01	98	0.0187781
30.05 transmembrane signal transduction	1	0.98	NCU07024T0	180	1.66	0.590361	0.820999
30.05.01 receptor enzyme mediated signalling	1	0.98	NCU07024T0	68	0.62	1.58065	0.476129
32 CELL RESCUE, DEFENSE AND VIRULENCE	13	12.7	NCU02061T0 NCU07473T0 NCU04510T0 NCU07024T0 NCU01213T0 NCU01376T0 NCU03776T0 NCU09534T0 NCU05159T0 NCU05649T0 NCU05955T0 NCU02413T0 NCU10051T0	1077	9.96	1.2751	0.21315
32.01 stress response	8	7.84	NCU04510T0 NCU07024T0 NCU01213T0 NCU01376T0 NCU03776T0 NCU09534T0 NCU02413T0 NCU10051T0	656	6.06	1.29373	0.277994
32.01.01 oxidative stress response	3	2.94	NCU01213T0 NCU09534T0 NCU02413T0	94	0.86	3.4186	0.0590394
32.01.03 osmotic and salt stress response	3	2.94	NCU04510T0 NCU07024T0 NCU02413T0	82	0.75	3.92	0.0422436
32.01.07 unfolded protein response (e.g. ER quality control)	1	0.98	NCU02413T0	82	0.75	1.30667	0.541651
32.01.11 nutrient starvation response	1	0.98	NCU01376T0	43	0.39	2.51282	0.335251
32.05 disease, virulence and defense	3	2.94	NCU07473T0 NCU03776T0 NCU10051T0	301	2.78	1.05755	0.54359
32.05.01 resistance proteins	2	1.96	NCU03776T0 NCU10051T0	112	1.03	1.90291	0.285201
32.05.01.03 chemical agent resistance	1	0.98	NCU10051T0	39	0.36	2.72222	0.309467
32.05.05 virulence, disease factors	1	0.98	NCU07473T0	131	1.21	0.809917	0.713255
32.07 detoxification	3	2.94	NCU01213T0 NCU09534T0 NCU05649T0	262	2.42	1.21488	0.45089
32.07.03 detoxification by modification	1	0.98	NCU01213T0	39	0.36	2.72222	0.309467
32.07.07 oxygen and radical detoxification	2	1.96	NCU01213T0 NCU09534T0	57	0.52	3.76923	0.100754
32.07.07.05 peroxidase reaction	1	0.98	NCU09534T0	9	0.08	12.25	0.0817931
32.07.07.07 superoxide metabolism	1	0.98	NCU01213T0	13	0.12	8.16667	0.115985
32.10 degradation / modification of foreign (exogenous) compounds	3	2.94	NCU02061T0 NCU05159T0 NCU05955T0	41	0.37	7.94595	0.00669969
32.10.07 degradation / modification of foreign (exogenous) polysaccharides	3	2.94	NCU02061T0 NCU05159T0 NCU05955T0	26	0.24	12.25	0.0018098
34 INTERACTION WITH THE ENVIRONMENT	12	11.7	NCU00829T0 NCU00830T0 NCU02500T0 NCU08707T0 NCU08194T0 NCU04510T0 NCU04963T0 NCU07024T0 NCU01107T0 NCU05512T0 NCU17100T0 NCU09564T0	631	5.83	2.00686	0.0154366
34.01 homeostasis	7	6.86	NCU00829T0 NCU00830T0 NCU08707T0 NCU08194T0 NCU05512T0 NCU17100T0 NCU09564T0	266	2.46	2.78862	0.0128063
34.01.01 homeostasis of cations	7	6.86	NCU00829T0 NCU00830T0 NCU08707T0 NCU08194T0 NCU05512T0 NCU17100T0 NCU09564T0	222	2.05	3.34634	0.00496542
34.01.01.01 homeostasis of metal ions (Na, K, Ca etc.)	4	3.92	NCU00829T0 NCU00830T0 NCU08707T0 NCU08194T0	144	1.33	2.94737	0.0471287
34.01.03 homeostasis of anions	1	0.98	NCU09564T0	27	0.24	4.08333	0.226022
34.01.03.03 homeostasis of phosphate	1	0.98	NCU09564T0	9	0.08	12.25	0.0817931
34.05 cell motility	1	0.98	NCU07024T0	88	0.81	1.20988	0.567184
34.11 cellular sensing and response to external stimulus	6	5.88	NCU02500T0 NCU08194T0 NCU04510T0 NCU04963T0 NCU07024T0 NCU01107T0	275	2.54	2.31496	0.0455262
34.11.01 photoperception and response	1	0.98	NCU01107T0	31	0.28	3.5	0.25489
34.11.03 chemoperception and response	2	1.96	NCU04510T0 NCU07024T0	114	1.05	1.86667	0.292199
34.11.03.03 chemotaxis	1	0.98	NCU07024T0	10	0.09	10.8889	0.0904618
34.11.03.13 osmosensing and response	2	1.96	NCU04510T0 NCU07024T0	57	0.52	3.76923	0.100754
34.11.11 rhythm (e.g. circadian, ultradian)	1	0.98	NCU02500T0	26	0.24	4.08333	0.218634
34.11.12 perception of nutrients and nutritional adaptation	1	0.98	NCU04963T0	62	0.57	1.7193	0.445284
40 CELL FATE	3	2.94	NCU06815T0 NCU02413T0 NCU05881T0	555	5.13	0.573099	0.901023
40.01 cell growth / morphogenesis	3	2.94	NCU06815T0 NCU02413T0 NCU05881T0	392	3.62	0.812155	0.720843
40.01.03 directional cell growth (morphogenesis)	1	0.98	NCU06815T0	106	0.98	1	0.63563
42 BIOGENESIS OF CELLULAR COMPONENTS	7	6.86	NCU07473T0 NCU01107T0 NCU03661T0 NCU02413T0 NCU04554T0 NCU05881T0 NCU06883T0	1167	10.7	0.641121	0.93383
42.01 cell wall	1	0.98	NCU04554T0	262	2.42	0.404959	0.919041
42.02 eukaryotic plasma membrane	1	0.98	NCU07473T0	24	0.22	4.45455	0.203647
42.04 cytoskeleton/structural proteins	1	0.98	NCU05881T0	316	2.92	0.335616	0.952151
42.04.03 actin cytoskeleton	1	0.98	NCU05881T0	137	1.26	0.777778	0.729299
42.10 nucleus	2	1.96	NCU02413T0 NCU06883T0	333	3.07	0.638436	0.826854
42.10.03 organization of chromosome structure	2	1.96	NCU02413T0 NCU06883T0	288	2.66	0.736842	0.759955
42.16 mitochondrion	1	0.98	NCU01107T0	167	1.54	0.636364	0.797119
42.25 vacuole or lysosome	1	0.98	NCU03661T0	55	0.5	1.96	0.40702
43 CELL TYPE DIFFERENTIATION	5	4.9	NCU01871T0 NCU01517T0 NCU04554T0 NCU05881T0 NCU08397T0	594	5.49	0.892532	0.666351
43.01 fungal/microorganismic cell type differentiation	5	4.9	NCU01871T0 NCU01517T0 NCU04554T0 NCU05881T0 NCU08397T0	594	5.49	0.892532	0.666351
43.01.03 fungal and other eukaryotic cell type differentiation	5	4.9	NCU01871T0 NCU01517T0 NCU04554T0 NCU05881T0 NCU08397T0	594	5.49	0.892532	0.666351
43.01.03.05 budding, cell polarity and filament formation	2	1.96	NCU01871T0 NCU05881T0	319	2.95	0.664407	0.808055
43.01.03.09 development of asco- basidio- or zygospore	3	2.94	NCU01517T0 NCU04554T0 NCU08397T0	181	1.67	1.76048	0.243673
99 UNCLASSIFIED PROTEINS	43	42.1	NCU00995T0 NCU01849T0 NCU01958T0 NCU01970T0 NCU02579T0 NCU07352T0 NCU07405T0 NCU07428T0 NCU07467T0 NCU05338T0 NCU08491T0 NCU15834T0 NCU00111T0 NCU00322T0 NCU08193T0 NCU09174T0 NCU09498T0 NCU16673T0 NCU04343T0 NCU04502T0 NCU04932T0 NCU04948T0 NCU06983T0 NCU07030T0 NCU07257T0 NCU08330T0 NCU01056T0 NCU01212T0 NCU04169T0 NCU04276T0 NCU09535T0 NCU11338T0 NCU05488T0 NCU05490T0 NCU05525T0 NCU09785T0 NCU…	5032	46.5	0.905376	0.839074

## Sheet: p8
	Pre-defined ESRTs (766)	DTT-induced_targets [WT_DC](1156)	DTT-induced_targets [ΔNCU02413](897)	|D value ratio|≥1 (4348)	NCU02413 regulated ESRTs(115)
	NCU03355	NCU02301	NCU01212	NCU05855	NCU00399
	NCU05313	NCU02889	NCU11364	NCU10865	NCU11180
	NCU04737	NCU03789	NCU11365	NCU04381	NCU04670
	NCU08346	NCU03788	NCU02543	NCU00410	NCU07434
	NCU00388	NCU08539	NCU05045	NCU16992	NCU07495
	NCU01865	NCU07126	NCU03789	NCU07392	NCU10036
	NCU03649	NCU01598	NCU03788	NCU02500	NCU06969
	NCU03650	NCU11364	NCU00830	NCU02810	NCU04924
	NCU08938	NCU05045	NCU02884	NCU04207	NCU09182
	NCU06264	NCU02543	NCU07126	NCU09102	NCU09159
	NCU07498	NCU11098	NCU07973	NCU00056	NCU00180
	NCU00399	NCU11365	NCU17064	NCU05758	NCU09329
	NCU00247	NCU06376	NCU04086	NCU09819	NCU00322
	NCU09322	NCU04085	NCU00522	NCU02954	NCU06884
	NCU08621	NCU03430	NCU04148	NCU00453	NCU01565
	NCU07366	NCU04086	NCU06376	NCU05884	NCU05958
# 'D value' means the absolute RPKM value of the difference between no chemical control and DTT treatment conditions in either WT or ΔNCU02413 strain. 'D value ratio' stands for the ratio of D value of WT (see Additional file 2:Table S2 p11 ) to D value of ΔNCU02413(see Additional file 2:Table S2 p13 ).	NCU03770	NCU04285	NCU02301	NCU08533	NCU06114
	NCU02956	NCU00298	NCU11363	NCU09187	NCU09986
	NCU00249	NCU09402	NCU06303	NCU06894	NCU04639
	NCU03914	NCU07770	NCU00298	NCU10031	NCU03698
	NCU01080	NCU03240	NCU02888	NCU02020	NCU03993
	NCU02478	NCU08852	NCU11098	NCU02061	NCU05534
	NCU04936	NCU16716	NCU00829	NCU07916	NCU06513
	NCU05873	NCU00855	NCU05807	NCU07815	NCU16423
	NCU06698	NCU04016	NCU08390	NCU04008	NCU16422
	NCU00403	NCU01066	NCU01066	NCU16587	NCU00035
	NCU08291	NCU08390	NCU04583	NCU00407	NCU03694
	NCU04019	NCU04089	NCU04016	NCU03053	NCU06057
	NCU09473	NCU03198	NCU09402	NCU07551	NCU03317
	NCU11180	NCU00968	NCU08852	NCU02779	NCU00814
	NCU03929	NCU11050	NCU02074	NCU11349	NCU00182
	NCU01181	NCU06237	NCU03121	NCU00642	NCU04457
	NCU06331	NCU05807	NCU01598	NCU00850	NCU02636
	NCU03381	NCU03368	NCU02889	NCU06325	NCU05990
	NCU12114	NCU02888	NCU11356	NCU04790	NCU00918
	NCU07741	NCU17064	NCU06558	NCU07718	NCU07273
	NCU01330	NCU00522	NCU05788	NCU01385	NCU03681
	NCU10400	NCU02019	NCU08603	NCU02565	NCU07491
	NCU01004	NCU02074	NCU07589	NCU07821	NCU02138
	NCU04670	NCU05089	NCU04292	NCU05978	NCU09108
	NCU02282	NCU00787	NCU02521	NCU04865	NCU00585
	NCU00281	NCU03121	NCU09458	NCU08318	NCU04544
	NCU05264	NCU03982	NCU02019	NCU01298	NCU09403
	NCU07590	NCU04583	NCU05089	NCU08709	NCU03079
	NCU09710	NCU09485	NCU01081	NCU07337	NCU09263
	NCU09513	NCU09458	NCU08193	NCU10129	NCU00026
	NCU01070	NCU00830	NCU11050	NCU01032	NCU08847
	NCU03697	NCU04148	NCU07770	NCU04628	NCU01068
	NCU06616	NCU00246	NCU04085	NCU04928	NCU01063
	NCU01147	NCU04619	NCU04528	NCU07844	NCU02913
	NCU05454	NCU02653	NCU08281	NCU04652	NCU00061
	NCU04016	NCU05039	NCU06875	NCU03608	NCU09832
	NCU07434	NCU01070	NCU16848	NCU08739	NCU09390
	NCU00865	NCU01214	NCU04619	NCU04644	NCU16942
	NCU02785	NCU04360	NCU16716	NCU10416	NCU07823
	NCU02397	NCU01212	NCU03368	NCU02798	NCU04657
	NCU06332	NCU02486	NCU08282	NCU02587	NCU02850
	NCU03316	NCU02521	NCU10500	NCU02505	NCU10546
	NCU01955	NCU03636	NCU03982	NCU00950	NCU07293
	NCU05638	NCU08641	NCU08641	NCU04446	NCU02153
	NCU01545	NCU10721	NCU03152	NCU09366	NCU02490
	NCU02147	NCU07241	NCU06924	NCU05986	NCU03460
	NCU06856	NCU16653	NCU07428	NCU02324	NCU02541
	NCU03134	NCU04556	NCU06923	NCU08496	NCU03995
	NCU01501	NCU07840	NCU09485	NCU00822	NCU08363
	NCU05777	NCU00829	NCU01213	NCU03098	NCU02515
	NCU02203	NCU08281	NCU00868	NCU01577	NCU04205
	NCU01188	NCU09223	NCU00968	NCU00138	NCU03221
	NCU06586	NCU10500	NCU11371	NCU02034	NCU11181
	NCU04014	NCU16402	NCU03761	NCU07345	NCU08607
	NCU04101	NCU03273	NCU07241	NCU03295	NCU04003
	NCU06437	NCU03413	NCU05780	NCU00853	NCU04119
	NCU03335	NCU08282	NCU08275	NCU09108	NCU02421
	NCU09281	NCU11054	NCU00535	NCU16889	NCU03024
	NCU03213	NCU06480	NCU01070	NCU06346	NCU02175
	NCU00631	NCU05018	NCU03430	NCU05273	NCU08998
	NCU07063	NCU01054	NCU00017	NCU04748	NCU08490
	NCU00088	NCU04039	NCU01095	NCU04465	NCU07711
	NCU01803	NCU08275	NCU04306	NCU06964	NCU07530
	NCU03944	NCU07309	NCU07597	NCU05015	NCU08489
	NCU06202	NCU07607	NCU04641	NCU07502	NCU00025
	NCU01069	NCU06558	NCU03273	NCU05081	NCU03783
	NCU05899	NCU10039	NCU06237	NCU01919	NCU10810
	NCU04637	NCU04776	NCU02010	NCU04352	NCU03686
	NCU03888	NCU05732	NCU02772	NCU05888	NCU01856
	NCU07495	NCU04045	NCU00855	NCU04126	NCU03465
	NCU03792	NCU03152	NCU08899	NCU06282	NCU00129
	NCU01883	NCU16489	NCU08117	NCU08377	NCU03091
	NCU00684	NCU01081	NCU04039	NCU08013	NCU04467
	NCU04421	NCU11102	NCU04360	NCU03361	NCU09215
	NCU03818	NCU03761	NCU02727	NCU09119	NCU04590
	NCU02111	NCU04528	NCU00246	NCU05964	NCU10225
	NCU03992	NCU00607	NCU16402	NCU01111	NCU00992
	NCU11324	NCU02897	NCU06480	NCU08429	NCU02732
	NCU03660	NCU01340	NCU01340	NCU06733	NCU04906
	NCU08271	NCU11356	NCU00869	NCU09141	NCU03569
	NCU06404	NCU00984	NCU02895	NCU04873	NCU03654
	NCU04100	NCU05780	NCU00984	NCU08770	NCU06373
	NCU03661	NCU01741	NCU08194	NCU05135	NCU03248
	NCU10036	NCU08184	NCU00441	NCU01796	NCU09224
	NCU01427	NCU06359	NCU03240	NCU09038	NCU00024
	NCU05514	NCU08764	NCU03107	NCU09619	NCU08705
	NCU00624	NCU04557	NCU07427	NCU02197	NCU02512
	NCU04015	NCU05494	NCU06337	NCU03934	NCU03967
	NCU05959	NCU02424	NCU09473	NCU00586	NCU04197
	NCU04760	NCU02700	NCU01411	NCU05704	NCU05395
	NCU03571	NCU05277	NCU09223	NCU01358	NCU08635
	NCU09692	NCU07242	NCU04058	NCU04206	NCU16875
	NCU06969	NCU02363	NCU07242	NCU07463	NCU04049
	NCU04924	NCU04260	NCU09278	NCU04533	NCU04102
	NCU06369	NCU07746	NCU06264	NCU08717	NCU04914
	NCU04452	NCU04292	NCU00248	NCU00060	NCU05953
	NCU01833	NCU08358	NCU02700	NCU09713	NCU06220
	NCU03714	NCU03484	NCU04451	NCU02704	NCU08713
	NCU04260	NCU08603	NCU07590	NCU02465	NCU16741
	NCU04419	NCU03202	NCU06443	NCU07749
	NCU00955	NCU16848	NCU06481	NCU16379
	NCU09182	NCU02071	NCU04260	NCU08738
	NCU08852	NCU03107	NCU07037	NCU01375
	NCU07925	NCU00813	NCU10721	NCU05583
	NCU07966	NCU00868	NCU05257	NCU07696
	NCU08273	NCU08229	NCU04452	NCU09203
	NCU00121	NCU16450	NCU05018	NCU08905
	NCU03312	NCU09278	NCU06711	NCU16971
	NCU06660	NCU06303	NCU06359	NCU04467
	NCU02122	NCU09241	NCU08091	NCU08847
	NCU03368	NCU09265	NCU01147	NCU09049
	NCU05202	NCU01320	NCU04342	NCU02547
	NCU03921	NCU12084	NCU09513	NCU09727
	NCU03989	NCU05957	NCU01706	NCU00265
	NCU04218	NCU04638	NCU04522	NCU06094
	NCU09564	NCU07545	NCU00813	NCU00986
	NCU07739	NCU17137	NCU07134	NCU17215
	NCU00579	NCU00535	NCU10039	NCU09290
	NCU09253	NCU03319	NCU08229	NCU02686
	NCU01646	NCU06337	NCU06460	NCU03112
	NCU00589	NCU05257	NCU05264	NCU03483
	NCU04161	NCU02884	NCU11406	NCU01109
	NCU03591	NCU05788	NCU05165	NCU00981
	NCU01997	NCU01321	NCU09868	NCU06619
	NCU02544	NCU07037	NCU04256	NCU09846
	NCU07546	NCU04522	NCU06166	NCU16751
	NCU16534	NCU00965	NCU03921	NCU09852
	NCU10239	NCU16477	NCU06360	NCU16913
	NCU09458	NCU09144	NCU02897	NCU06024
	NCU09748	NCU02890	NCU11102	NCU02400
	NCU02556	NCU10763	NCU00787	NCU07321
	NCU03047	NCU00869	NCU01320	NCU08715
	NCU04363	NCU04451	NCU05922	NCU08315
	NCU07556	NCU05535	NCU01214	NCU02939
	NCU06260	NCU09199	NCU07746	NCU16445
	NCU09317	NCU06443	NCU09116	NCU07832
	NCU11050	NCU06884	NCU04776	NCU08727
	NCU01793	NCU04256	NCU01429	NCU06449
	NCU09159	NCU05166	NCU07240	NCU11264
	NCU02837	NCU06522	NCU06425	NCU02847
	NCU00604	NCU01869	NCU05931	NCU02022
	NCU07029	NCU04306	NCU01067	NCU08187
	NCU06318	NCU10762	NCU07110	NCU07155
	NCU04410	NCU07134	NCU03636	NCU02081
	NCU06678	NCU04194	NCU17137	NCU07878
	NCU02386	NCU07036	NCU03970	NCU01138
	NCU03905	NCU07110	NCU16653	NCU16617
	NCU04050	NCU11406	NCU03205	NCU08629
	NCU04058	NCU01268	NCU07840	NCU09574
	NCU02142	NCU08897	NCU01051	NCU06045
	NCU08184	NCU06923	NCU16904	NCU02388
	NCU01422	NCU06166	NCU16449	NCU00814
	NCU04619	NCU03388	NCU10762	NCU02598
	NCU01629	NCU07589	NCU08195	NCU06489
	NCU01640	NCU08986	NCU06332	NCU06620
	NCU02413	NCU04943	NCU02363	NCU06198
	NCU00017	NCU03921	NCU05277	NCU02224
	NCU02724	NCU03219	NCU07411	NCU09280
	NCU00180	NCU06747	NCU00249	NCU05564
	NCU06095	NCU00441	NCU01860	NCU06698
	NCU12126	NCU04127	NCU04252	NCU05488
	NCU07441	NCU10034	NCU00077	NCU01292
	NCU06709	NCU10035	NCU02424	NCU07273
	NCU07134	NCU08743	NCU04089	NCU07906
	NCU08334	NCU02568	NCU09627	NCU08558
	NCU01862	NCU07410	NCU07036	NCU16463
	NCU01081	NCU06557	NCU16318	NCU06351
	NCU06651	NCU03506	NCU08278	NCU09387
	NCU09329	NCU06425	NCU01439	NCU00310
	NCU02747	NCU04252	NCU10570	NCU05722
	NCU11098	NCU08899	NCU04194	NCU06812
	NCU02120	NCU00169	NCU05230	NCU02552
	NCU04386	NCU06875	NCU00069	NCU03424
	NCU00322	NCU00017	NCU04638	NCU01875
	NCU01927	NCU01033	NCU03319	NCU02930
	NCU04112	NCU06333	NCU01741	NCU02805
	NCU06884	NCU02850	NCU08897	NCU00827
	NCU09674	NCU04058	NCU04045	NCU03286
	NCU04284	NCU03105	NCU00088	NCU00852
	NCU01565	NCU02877	NCU01957	NCU09214
	NCU09330	NCU06264	NCU08848	NCU08130
	NCU10500	NCU02010	NCU03684	NCU09337
	NCU08674	NCU03281	NCU00865	NCU07805
	NCU03451	NCU06677	NCU07546	NCU01781
	NCU04583	NCU08117	NCU06521	NCU05883
	NCU05958	NCU01051	NCU00987	NCU07194
	NCU07135	NCU10570	NCU10603	NCU00655
	NCU09573	NCU02895	NCU11054	NCU05346
	NCU09629	NCU05565	NCU05851	NCU00125
	NCU03336	NCU03305	NCU01080	NCU03163
	NCU02390	NCU00249	NCU06882	NCU01530
	NCU00619	NCU03637	NCU03714	NCU03204
	NCU01060	NCU06763	NCU02065	NCU07043
	NCU02883	NCU01275	NCU12084	NCU05494
	NCU03205	NCU02681	NCU00633	NCU09224
	NCU03773	NCU16370	NCU03281	NCU03267
	NCU05148	NCU00282	NCU09265	NCU07140
	NCU06114	NCU06460	NCU07030	NCU03776
	NCU09502	NCU09844	NCU07497	NCU16936
	NCU05309	NCU07730	NCU06557	NCU00572
	NCU06317	NCU09283	NCU03078	NCU08332
	NCU06425	NCU05165	NCU06926	NCU08152
	NCU00454	NCU04641	NCU06333	NCU03309
	NCU00868	NCU05851	NCU02391	NCU08720
	NCU01064	NCU01862	NCU04230	NCU04042
	NCU02700	NCU02702	NCU03388	NCU04030
	NCU03684	NCU11371	NCU01869	NCU00516
	NCU04256	NCU16445	NCU08764	NCU07727
	NCU04542	NCU07546	NCU06095	NCU00837
	NCU04641	NCU01439	NCU09817	NCU09236
	NCU05010	NCU02802	NCU07959	NCU06666
	NCU05922	NCU00604	NCU03257	NCU03686
	NCU06401	NCU06332	NCU01188	NCU00771
	NCU06862	NCU10683	NCU07318	NCU00740
	NCU07030	NCU03851	NCU08022	NCU07823
	NCU07840	NCU05154	NCU07720	NCU04087
	NCU07967	NCU08091	NCU04305	NCU06133
	NCU08390	NCU09153	NCU06708	NCU08726
	NCU08720	NCU02142	NCU09241	NCU05858
	NCU09986	NCU09473	NCU07080	NCU05363
	NCU00248	NCU06437	NCU03077	NCU08664
	NCU06926	NCU04520	NCU01428	NCU05047
	NCU09271	NCU03459	NCU00130	NCU01844
	NCU09282	NCU02390	NCU03459	NCU05143
	NCU02834	NCU05637	NCU07545	NCU05463
	NCU06209	NCU07880	NCU04785	NCU05189
	NCU00568	NCU08379	NCU01629	NCU01261
	NCU05525	NCU02391	NCU07410	NCU04419
	NCU04639	NCU02959	NCU04127	NCU05652
	NCU07888	NCU00161	NCU07138	NCU08192
	NCU00068	NCU09513	NCU02478	NCU06966
	NCU00351	NCU01067	NCU00684	NCU01430
	NCU00473	NCU07720	NCU10521	NCU09396
	NCU00855	NCU07273	NCU07125	NCU03697
	NCU00869	NCU16318	NCU01945	NCU09734
	NCU01818	NCU08601	NCU05164	NCU08173
	NCU02703	NCU08850	NCU08184	NCU05524
	NCU03507	NCU01213	NCU07887	NCU02112
	NCU03647	NCU06924	NCU09144	NCU05130
	NCU03698	NCU00184	NCU01759	NCU07253
	NCU03993	NCU09183	NCU00169	NCU07204
	NCU04605	NCU02550	NCU02797	NCU08756
	NCU05534	NCU01147	NCU04773	NCU06696
	NCU06034	NCU02989	NCU08957	NCU07943
	NCU06265	NCU00598	NCU00604	NCU06927
	NCU06273	NCU03243	NCU04466	NCU02071
	NCU06944	NCU00953	NCU09283	NCU16818
	NCU07379	NCU06708	NCU05637	NCU07520
	NCU07439	NCU09101	NCU01570	NCU16441
	NCU08391	NCU02663	NCU08938	NCU04335
	NCU16822	NCU03684	NCU06136	NCU04104
	NCU03493	NCU04950	NCU01422	NCU04591
	NCU01454	NCU02772	NCU08767	NCU03183
	NCU02599	NCU06704	NCU02877	NCU08818
	NCU06987	NCU06771	NCU03067	NCU07094
	NCU01748	NCU08194	NCU08986	NCU05854
	NCU00699	NCU00214	NCU06876	NCU06119
	NCU00802	NCU05264	NCU06747	NCU00747
	NCU03067	NCU17018	NCU07111	NCU03536
	NCU03904	NCU17215	NCU03219	NCU08605
	NCU06117	NCU04046	NCU08358	NCU05839
	NCU06513	NCU06700	NCU02390	NCU10847
	NCU06557	NCU07135	NCU08391	NCU00129
	NCU06747	NCU07411	NCU10035	NCU06594
	NCU10570	NCU04518	NCU04518	NCU04244
	NCU16512	NCU03029	NCU03118	NCU07921
	NCU17019	NCU08271	NCU03989	NCU05417
	NCU17136	NCU16404	NCU08743	NCU16418
	NCU17137	NCU01060	NCU04314	NCU09242
	NCU09882	NCU04246	NCU08291	NCU02035
	NCU03219	NCU07138	NCU05565	NCU02716
	NCU04316	NCU00684	NCU04046	NCU05234
	NCU02463	NCU03775	NCU06301	NCU03767
	NCU04990	NCU01494	NCU02475	NCU15836
	NCU16423	NCU06926	NCU05535	NCU07982
	NCU16422	NCU10314	NCU09629	NCU02902
	NCU03064	NCU02909	NCU07135	NCU16659
	NCU04554	NCU04410	NCU03355	NCU00467
	NCU02909	NCU01056	NCU01069	NCU00773
	NCU10852	NCU00638	NCU02132	NCU00665
	NCU02550	NCU05011	NCU06704	NCU09061
	NCU04090	NCU00748	NCU09802	NCU03197
	NCU04610	NCU05230	NCU03105	NCU00195
	NCU01947	NCU03083	NCU16450	NCU09664
	NCU00035	NCU03904	NCU09674	NCU06959
	NCU04048	NCU07030	NCU07498	NCU07416
	NCU16368	NCU09712	NCU00965	NCU06192
	NCU09821	NCU05922	NCU04943	NCU03438
	NCU01275	NCU04519	NCU04218	NCU00120
	NCU04192	NCU00633	NCU08409	NCU05226
	NCU02422	NCU04395	NCU07953	NCU01496
	NCU03710	NCU06360	NCU10468	NCU09039
	NCU04847	NCU01411	NCU03550	NCU05798
	NCU00188	NCU01211	NCU04633	NCU03425
	NCU01296	NCU07428	NCU00121	NCU03414
	NCU01268	NCU06868	NCU08355	NCU03132
	NCU00146	NCU00088	NCU04410	NCU16328
	NCU10789	NCU08022	NCU02681	NCU02630
	NCU01928	NCU02270	NCU00155	NCU08172
	NCU04633	NCU11240	NCU17176	NCU04288
	NCU00651	NCU03221	NCU05574	NCU00679
	NCU08445	NCU04785	NCU06586	NCU02736
	NCU05314	NCU01860	NCU01862	NCU11200
	NCU00673	NCU06711	NCU08346	NCU08100
	NCU00898	NCU06165	NCU03538	NCU02007
	NCU03694	NCU00162	NCU09536	NCU09173
	NCU05995	NCU05852	NCU06677	NCU04353
	NCU09485	NCU07837	NCU04411	NCU07161
	NCU00813	NCU08487	NCU04642	NCU11259
	NCU11102	NCU10591	NCU01219	NCU09040
	NCU00968	NCU09213	NCU08274	NCU00659
	NCU03982	NCU04633	NCU07031	NCU08655
	NCU09223	NCU00912	NCU04847	NCU07849
	NCU02074	NCU01429	NCU02544	NCU10658
	NCU09265	NCU00248	NCU04118	NCU03497
	NCU02424	NCU10546	NCU04316	NCU00523
	NCU02491	NCU07125	NCU02550	NCU08014
	NCU06057	NCU00716	NCU03083	NCU00907
	NCU10762	NCU02990	NCU00580	NCU04719
	NCU06386	NCU04205	NCU06400	NCU01560
	NCU03317	NCU04466	NCU00214	NCU06979
	NCU03503	NCU00163	NCU02718	NCU09100
	NCU06779	NCU00146	NCU06771	NCU07109
	NCU00669	NCU04316	NCU02703	NCU08223
	NCU09216	NCU09536	NCU01545	NCU00333
	NCU09312	NCU11236	NCU09317	NCU00142
	NCU01648	NCU01868	NCU07257	NCU06554
	NCU01912	NCU04610	NCU01330	NCU06739
	NCU06166	NCU03970	NCU04575	NCU07915
	NCU03637	NCU03897	NCU08809	NCU06080
	NCU00481	NCU04050	NCU01060	NCU08713
	NCU03897	NCU10852	NCU03904	NCU02201
	NCU04255	NCU09566	NCU02203	NCU04923
	NCU08023	NCU04197	NCU10034	NCU10684
	NCU06771	NCU06386	NCU16606	NCU07540
	NCU05276	NCU00954	NCU08379	NCU00728
	NCU03819	NCU03903	NCU03170	NCU09900
	NCU02391	NCU16534	NCU05160	NCU03468
	NCU04293	NCU05012	NCU00112	NCU16852
	NCU00162	NCU07940	NCU06120	NCU01120
	NCU01318	NCU00129	NCU01004	NCU16553
	NCU06738	NCU04218	NCU07888	NCU01255
	NCU06868	NCU01312	NCU04610	NCU02077
	NCU04063	NCU03308	NCU05852	NCU03580
	NCU03319	NCU05958	NCU03243	NCU01762
	NCU11237	NCU04118	NCU03506	NCU05935
	NCU04943	NCU01318	NCU10852	NCU03984
	NCU01741	NCU06230	NCU00473	NCU02138
	NCU00814	NCU08445	NCU01871	NCU00945
	NCU00182	NCU05534	NCU11236	NCU15831
	NCU00725	NCU03067	NCU09004	NCU09271
	NCU02270	NCU05044	NCU03548	NCU03114
	NCU10034	NCU04305	NCU05835	NCU02759
	NCU00493	NCU07412	NCU04246	NCU05886
	NCU06708	NCU02785	NCU03305	NCU09906
	NCU04252	NCU04506	NCU07136	NCU01198
	NCU07939	NCU02099	NCU09692	NCU09031
	NCU00953	NCU01898	NCU03949	NCU17053
	NCU06230	NCU06779	NCU00913	NCU05511
	NCU00598	NCU00121	NCU08271	NCU09873
	NCU05780	NCU03146	NCU00748	NCU04391
	NCU02663	NCU08193	NCU01318	NCU09350
	NCU07125	NCU03550	NCU05033	NCU00208
	NCU09085	NCU04297	NCU00405	NCU07875
	NCU04898	NCU08347	NCU03202	NCU10777
	NCU03305	NCU08197	NCU02801	NCU09378
	NCU00916	NCU08674	NCU05514	NCU00085
	NCU04457	NCU07427	NCU03637	NCU09363
	NCU00490	NCU04898	NCU02600	NCU07918
	NCU07879	NCU02701	NCU01965	NCU07769
	NCU05160	NCU16503	NCU02702	NCU01044
	NCU09101	NCU01220	NCU09230	NCU08222
	NCU08641	NCU04949	NCU06437	NCU06641
	NCU08743	NCU01146	NCU07487	NCU04950
	NCU10721	NCU00215	NCU00161	NCU05980
	NCU16374	NCU01464	NCU09085	NCU02425
	NCU02636	NCU06521	NCU11237	NCU05896
	NCU02653	NCU16624	NCU02802	NCU02117
	NCU05990	NCU05160	NCU05706	NCU07895
	NCU09321	NCU00751	NCU02785	NCU07745
	NCU03308	NCU01570	NCU08621	NCU08280
	NCU08807	NCU03205	NCU07366	NCU05539
	NCU09333	NCU10077	NCU06660	NCU00668
	NCU02307	NCU02703	NCU03367	NCU03802
	NCU00965	NCU08851	NCU11240	NCU03331
	NCU04519	NCU04773	NCU06382	NCU06268
	NCU06677	NCU04725	NCU08197	NCU02255
	NCU11313	NCU05591	NCU07585	NCU16430
	NCU01146	NCU03111	NCU09183	NCU06789
	NCU08217	NCU10059	NCU16477	NCU08036
	NCU08379	NCU09085	NCU06550	NCU01499
	NCU02681	NCU03503	NCU06700	NCU01991
	NCU08897	NCU09821	NCU06868	NCU02531
	NCU00169	NCU01865	NCU08445	NCU05059
	NCU06333	NCU02190	NCU09321	NCU17048
	NCU04127	NCU11249	NCU06763	NCU08037
	NCU07746	NCU00077	NCU03297	NCU03909
	NCU03083	NCU08195	NCU01898	NCU04560
	NCU06763	NCU02883	NCU06815	NCU08557
	NCU08764	NCU00669	NCU09330	NCU02969
	NCU10039	NCU11237	NCU00262	NCU01754
	NCU00918	NCU06331	NCU12114	NCU16627
	NCU01879	NCU07823	NCU02463	NCU12156
	NCU04360	NCU01422	NCU02883	NCU00147
	NCU05277	NCU07668	NCU01056	NCU02980
	NCU06400	NCU07497	NCU07668	NCU01202
	NCU09283	NCU11043	NCU02948	NCU00590
	NCU05315	NCU16875	NCU07412	NCU01006
	NCU07425	NCU01319	NCU11399	NCU04513
	NCU03459	NCU02478	NCU07741	NCU09620
	NCU06242	NCU09565	NCU01454	NCU17263
	NCU06704	NCU02948	NCU03819	NCU05307
	NCU01898	NCU06400	NCU01667	NCU06742
	NCU03152	NCU05315	NCU04519	NCU06793
	NCU03636	NCU03681	NCU03897	NCU07711
	NCU06710	NCU03819	NCU08487	NCU02218
	NCU07273	NCU07434	NCU03308	NCU00484
	NCU07545	NCU03077	NCU05693	NCU02021
	NCU09806	NCU05873	NCU03312	NCU07272
	NCU10035	NCU09848	NCU00669	NCU03568
	NCU02164	NCU02801	NCU06862	NCU07951
	NCU03681	NCU02138	NCU09301	NCU06037
	NCU03881	NCU02739	NCU09233	NCU08619
	NCU04046	NCU17278	NCU01002	NCU06228
	NCU06237	NCU04314	NCU09154	NCU06703
	NCU08091	NCU00200	NCU08601	NCU16817
	NCU07491	NCU08267	NCU04303	NCU00591
	NCU16503	NCU04342	NCU05010	NCU05977
	NCU01052	NCU03451	NCU09199	NCU01448
	NCU11236	NCU10225	NCU05561	NCU04992
	NCU12084	NCU05314	NCU06254	NCU10546
	NCU16653	NCU02761	NCU00247	NCU01759
	NCU16716	NCU08957	NCU16729	NCU02692
	NCU00984	NCU02203	NCU05131	NCU05887
	NCU09152	NCU03381	NCU01146	NCU07015
	NCU02138	NCU08308	NCU06738	NCU04555
	NCU02877	NCU01296	NCU04300	NCU01591
	NCU08229	NCU00188	NCU05314	NCU06693
	NCU09108	NCU05033	NCU01268	NCU04618
	NCU00585	NCU11187	NCU04382	NCU00602
	NCU01886	NCU03203	NCU16512	NCU04005
	NCU04544	NCU04496	NCU00146	NCU02328
	NCU08986	NCU01855	NCU03503	NCU00960
	NCU09241	NCU10468	NCU02653	NCU07270
	NCU09403	NCU06255	NCU01052	NCU07751
	NCU09711	NCU07074	NCU01703	NCU06484
	NCU03079	NCU12114	NCU08674	NCU00993
	NCU02750	NCU09698	NCU16404	NCU01024
	NCU00214	NCU04386	NCU12125	NCU09289
	NCU06460	NCU09504	NCU03992	NCU07983
	NCU07037	NCU01629	NCU08267	NCU09854
	NCU09402	NCU06369	NCU02829	NCU00469
	NCU09263	NCU06738	NCU04506	NCU00264
	NCU00026	NCU06710	NCU00200	NCU10048
	NCU00282	NCU06893	NCU01412	NCU01302
	NCU04193	NCU01678	NCU07939	NCU01815
	NCU04194	NCU09333	NCU09504	NCU10547
	NCU01193	NCU16374	NCU06385	NCU04274
	NCU02718	NCU03254	NCU05387	NCU04474
	NCU03506	NCU07136	NCU07156	NCU09235
	NCU08847	NCU06481	NCU04192	NCU00321
	NCU08957	NCU03551	NCU06779	NCU05708
	NCU09252	NCU11041	NCU00478	NCU09052
	NCU03388	NCU06406	NCU04760	NCU01699
	NCU04493	NCU00878	NCU04014	NCU05844
	NCU01068	NCU04468	NCU07931	NCU04578
	NCU10603	NCU01236	NCU01275	NCU09072
	NCU01063	NCU02349	NCU16624	NCU16988
	NCU02739	NCU08346	NCU03631	NCU10037
	NCU05131	NCU02065	NCU09101	NCU10987
	NCU06406	NCU08056	NCU06666	NCU06252
	NCU08281	NCU02750	NCU02046	NCU08475
	NCU16318	NCU02731	NCU02134	NCU09853
	NCU06999	NCU09868	NCU03131	NCU06236
	NCU02814	NCU07513	NCU01065	NCU00860
	NCU09760	NCU01928	NCU00022	NCU08186
	NCU02932	NCU01442	NCU02548	NCU03130
	NCU06583	NCU08842	NCU09141	NCU00302
	NCU05726	NCU07441	NCU10007	NCU07819
	NCU10809	NCU05164	NCU09874	NCU02194
	NCU02913	NCU03694	NCU10683	NCU03392
	NCU00716	NCU07891	NCU00598	NCU08741
	NCU07817	NCU00408	NCU01928	NCU07820
	NCU00064	NCU04177	NCU06230	NCU00403
	NCU04262	NCU04214	NCU02568	NCU01357
	NCU08127	NCU03654	NCU04543	NCU06112
	NCU04168	NCU03698	NCU01187	NCU01846
	NCU00061	NCU05691	NCU03591	NCU00552
	NCU02349	NCU08938	NCU00350	NCU04197
	NCU04726	NCU11305	NCU04015	NCU00091
	NCU04167	NCU09330	NCU11352	NCU01506
	NCU04223	NCU09806	NCU09333	NCU06271
	NCU02702	NCU16856	NCU05154	NCU17275
	NCU09832	NCU00580	NCU16438	NCU06231
	NCU08779	NCU04457	NCU02349	NCU04606
	NCU09791	NCU10603	NCU10763	NCU02492
	NCU03328	NCU06707	NCU00184	NCU06505
	NCU09041	NCU08023	NCU01319	NCU02738
	NCU04885	NCU03747	NCU06457	NCU04547
	NCU07326	NCU03552	NCU07837	NCU06576
	NCU04870	NCU03367	NCU09573	NCU05166
	NCU08785	NCU06864	NCU02979	NCU04174
	NCU09491	NCU02416	NCU02147	NCU07976
	NCU09664	NCU08223	NCU03451	NCU00754
	NCU09976	NCU11180	NCU03139	NCU04561
	NCU05133	NCU07270	NCU01468	NCU02329
	NCU08398	NCU08363	NCU01442	NCU07232
	NCU06123	NCU00631	NCU03534	NCU00834
	NCU09390	NCU09802	NCU00912	NCU15833
	NCU10506	NCU01002	NCU02024	NCU04934
	NCU16942	NCU05131	NCU05829	NCU16713
	NCU03263	NCU02930	NCU01805	NCU09887
	NCU06342	NCU01805	NCU06940	NCU02639
	NCU03243	NCU01978	NCU05338	NCU08269
	NCU07473	NCU08291	NCU00162	NCU17216
	NCU03903	NCU08559	NCU04395	NCU08084
	NCU01945	NCU06660	NCU11185	NCU01505
	NCU09199	NCU09263	NCU00150	NCU02513
	NCU07823	NCU05899	NCU02084	NCU00952
	NCU00055	NCU08341	NCU10622	NCU01884
	NCU04657	NCU08489	NCU04092	NCU00303
	NCU09169	NCU09152	NCU02099	NCU05134
	NCU05535	NCU03991	NCU00711	NCU00176
	NCU02179	NCU09321	NCU02959	NCU07132
	NCU02850	NCU06283	NCU04019	NCU02150
	NCU07723	NCU06113	NCU04088	NCU03732
	NCU10546	NCU03631	NCU04513	NCU00327
	NCU04264	NCU01052	NCU00630	NCU05707
	NCU07293	NCU01703	NCU00631	NCU08463
	NCU05852	NCU07385	NCU02989	NCU17031
	NCU02153	NCU00802	NCU06522	NCU16851
	NCU08860	NCU04924	NCU05873	NCU01095
	NCU05980	NCU03590	NCU02270	NCU05510
	NCU06250	NCU09506	NCU08183	NCU17257
	NCU00515	NCU00473	NCU06554	NCU05705
	NCU04274	NCU02147	NCU08925	NCU02850
	NCU02455	NCU11248	NCU06386	NCU00992
	NCU02490	NCU04452	NCU05995	NCU05689
	NCU01200	NCU07879	NCU07940	NCU10675
	NCU11399	NCU04293	NCU03607	NCU03193
	NCU03460	NCU02244	NCU03658	NCU00128
	NCU01794	NCU10775	NCU06113	NCU06533
	NCU10497	NCU16438	NCU02701	NCU00906
	NCU16845	NCU11185	NCU02131	NCU03166
	NCU11248	NCU01069	NCU16370	NCU05721
	NCU04203	NCU00913	NCU03851	NCU01325
	NCU07404	NCU01974	NCU06117	NCU16930
	NCU05606	NCU06057	NCU00188	NCU00723
	NCU02541	NCU04048	NCU09873	NCU05285
	NCU07965	NCU09224	NCU04774	NCU04812
	NCU03995	NCU03876	NCU03732	NCU06860
	NCU08363	NCU07511	NCU08345	NCU03547
	NCU05544	NCU12125	NCU06710	NCU04389
	NCU09332	NCU03286	NCU07029	NCU07887
	NCU02701	NCU01322	NCU07001	NCU03043
	NCU02515	NCU17136	NCU04449	NCU05279
	NCU11249	NCU07939	NCU09534	NCU00322
	NCU04205	NCU07297	NCU04284	NCU04076
	NCU00154	NCU10142	NCU00454	NCU07016
	NCU03221	NCU00581	NCU16534	NCU08761
	NCU04170	NCU06254	NCU03903	NCU05184
	NCU00600	NCU02491	NCU00915	NCU01201
	NCU05693	NCU02386	NCU10314	NCU04657
	NCU11181	NCU08713	NCU06651	NCU00029
	NCU08607	NCU02718	NCU08340	NCU06106
	NCU01342	NCU04192	NCU09821	NCU07674
	NCU04003	NCU00026	NCU01845	NCU09064
	NCU03800	NCU10070	NCU02413	NCU03341
	NCU04119	NCU02378	NCU02901	NCU07116
	NCU01878	NCU00454	NCU04421	NCU04502
	NCU02421	NCU10567	NCU02380	NCU08790
	NCU03024	NCU04544	NCU00619	NCU07352
	NCU01992	NCU10789	NCU05548	NCU08894
	NCU07319	NCU03771	NCU08002	NCU03171
	NCU00184	NCU02544	NCU02739	NCU05634
	NCU02885	NCU16502	NCU07879	NCU05808
	NCU00138	NCU09182	NCU02282	NCU07020
	NCU02175	NCU07843	NCU02890	NCU11395
	NCU03029	NCU04774	NCU00953	NCU07407
	NCU00230	NCU00624	NCU01322	NCU07920
	NCU08998	NCU05706	NCU06984	NCU01402
	NCU01320	NCU09332	NCU04101	NCU02483
	NCU02547	NCU09817	NCU06436	NCU16741
	NCU04771	NCU00493	NCU03146	NCU06973
	NCU04736	NCU06242	NCU01296	NCU16372
	NCU08490	NCU01715	NCU01997	NCU09015
	NCU07711	NCU09629	NCU04949	NCU04902
	NCU07530	NCU04615	NCU01878	NCU06637
	NCU08489	NCU00916	NCU05970	NCU08372
	NCU06380	NCU00784	NCU02752	NCU03238
	NCU10763	NCU09087	NCU04472	NCU01033
	NCU00025	NCU08112	NCU11118	NCU05141
	NCU07894	NCU16729	NCU09118	NCU09520
	NCU07129	NCU09674	NCU06707	NCU05069
	NCU03783	NCU09390	NCU06893	NCU04726
	NCU03171	NCU00585	NCU16368	NCU16645
	NCU10732	NCU03460	NCU05315	NCU08220
	NCU08408	NCU00291	NCU01478	NCU03091
	NCU00010	NCU11399	NCU01061	NCU04231
	NCU03776	NCU04230	NCU07624	NCU03481
	NCU00290	NCU01926	NCU03028	NCU11307
	NCU09771	NCU02956	NCU04786	NCU00936
	NCU00821	NCU06095	NCU16552	NCU03689
	NCU02582	NCU04112	NCU01386	NCU09449
	NCU09698	NCU03993	NCU00163	NCU06919
	NCU00782	NCU00247	NCU01236	NCU07776
	NCU01231	NCU07530	NCU06029	NCU00267
	NCU06860	NCU02282	NCU04100	NCU08895
	NCU16370	NCU05953	NCU04279	NCU01785
	NCU02134	NCU05514	NCU03047	NCU01224
	NCU10810	NCU01907	NCU04470	NCU10458
	NCU03043	NCU04014	NCU02909	NCU02297
	NCU03686	NCU06651	NCU08174	NCU03399
	NCU01958	NCU03989	NCU02749	NCU07327
	NCU05064	NCU00148	NCU02430	NCU16376
	NCU08634	NCU07741	NCU06260	NCU09344
	NCU03699	NCU04090	NCU05508	NCU06995
	NCU02576	NCU04590	NCU08671	NCU01097
	NCU00289	NCU08340	NCU09312	NCU02932
	NCU00054	NCU06276	NCU00493	NCU01935
	NCU04390	NCU04642	NCU01902	NCU08767
	NCU01924	NCU02975	NCU09152	NCU01549
	NCU00499	NCU10572	NCU03876	NCU02549
	NCU04272	NCU06772	NCU00509	NCU05540
	NCU01856	NCU04382	NCU03110	NCU03658
	NCU10006	NCU00350	NCU03931	NCU03670
	NCU01386	NCU02455	NCU05276	NCU09017
	NCU11187	NCU16512	NCU07513	NCU03311
	NCU00215	NCU05074	NCU09466	NCU00471
	NCU00787	NCU01361	NCU04143	NCU02146
	NCU03465	NCU11352	NCU01922	NCU07491
	NCU01815	NCU16681	NCU01381	NCU05853
	NCU07359	NCU08183	NCU05410	NCU06285
	NCU09886	NCU09004	NCU08217	NCU00694
	NCU00129	NCU04113	NCU06616	NCU07413
	NCU06200	NCU09312	NCU03649	NCU04102
	NCU10055	NCU16845	NCU07074	NCU05193
	NCU01327	NCU09748	NCU01907	NCU02490
	NCU01426	NCU16552	NCU04898	NCU06560
	NCU03202	NCU02901	NCU05129	NCU09472
	NCU03091	NCU03386	NCU02696	NCU16929
	NCU03318	NCU03548	NCU04090	NCU00854
	NCU04467	NCU08809	NCU07828	NCU00574
	NCU05565	NCU16423	NCU02491	NCU16643
	NCU07311	NCU00262	NCU02513	NCU03843
	NCU08599	NCU09424	NCU06215	NCU07387
	NCU09215	NCU03810	NCU06331	NCU05480
	NCU02761	NCU03932	NCU03877	NCU00003
	NCU04590	NCU06116	NCU02750	NCU03386
	NCU10225	NCU01393	NCU02386	NCU06913
	NCU00992	NCU04543	NCU03282	NCU07007
	NCU00995	NCU04670	NCU01393	NCU09540
	NCU02732	NCU10497	NCU00215	NCU06059
	NCU04906	NCU04775	NCU04791	NCU06343
	NCU07716	NCU04255	NCU06406	NCU09213
	NCU01835	NCU04467	NCU03908	NCU16773
	NCU03569	NCU08366	NCU12126	NCU00585
	NCU03654	NCU01945	NCU06709	NCU08745
	NCU06373	NCU06882	NCU09748	NCU04861
	NCU07079	NCU01878	NCU02429	NCU05501
	NCU00373	NCU04279	NCU00916	NCU01903
	NCU01076	NCU09216	NCU01441	NCU02529
	NCU05134	NCU01065	NCU03493	NCU05462
	NCU06125	NCU09031	NCU00581	NCU08227
	NCU08907	NCU09193	NCU07405	NCU05548
	NCU03646	NCU16323	NCU00954	NCU09971
	NCU05498	NCU09971	NCU03068	NCU05966
	NCU09786	NCU06984	NCU04363	NCU10673
	NCU02945	NCU08217	NCU04050	NCU10185
	NCU03248	NCU08391	NCU04289	NCU03247
	NCU04045	NCU05276	NCU00579	NCU00369
	NCU05822	NCU01188	NCU09216	NCU03825
	NCU08487	NCU08278	NCU03106	NCU10404
	NCU09224	NCU04161	NCU03715	NCU03437
	NCU10538	NCU07590	NCU04737	NCU00335
	NCU07787	NCU02429	NCU09523	NCU09812
	NCU09471	NCU02829	NCU08341	NCU04818
	NCU00024	NCU07111	NCU06760	NCU09780
	NCU00046	NCU00056	NCU11367	NCU07557
	NCU00870	NCU11212	NCU04193	NCU06006
	NCU08705	NCU06239	NCU03922	NCU01852
	NCU06255	NCU00180	NCU07509	NCU06824
	NCU00332	NCU02570	NCU01955	NCU02976
	NCU00449	NCU06862	NCU11187	NCU08863
	NCU00774	NCU02294	NCU01220	NCU03192
	NCU01039	NCU01648	NCU09282	NCU08393
	NCU02512	NCU07624	NCU10775	NCU16615
	NCU03287	NCU04772	NCU09649	NCU04437
	NCU03518	NCU00060	NCU07561	NCU07449
	NCU03604	NCU04303	NCU05638	NCU05410
	NCU03967	NCU04115	NCU01817	NCU16857
	NCU04034	NCU06085	NCU07441	NCU08617
	NCU04169	NCU09832	NCU06265	NCU02404
	NCU04197	NCU06215	NCU00291	NCU05821
	NCU04287	NCU04359	NCU02761	NCU08004
	NCU04346	NCU03210	NCU08762	NCU01252
	NCU04491	NCU03908	NCU05642	NCU05907
	NCU04550	NCU02837	NCU01865	NCU01797
	NCU04808	NCU09329	NCU04115	NCU03968
	NCU04905	NCU01478	NCU05591	NCU05404
	NCU05236	NCU04003	NCU07564	NCU16459
	NCU05303	NCU07366	NCU01793	NCU16361
	NCU05386	NCU00130	NCU08980	NCU01849
	NCU05395	NCU05977	NCU03381	NCU06042
	NCU05639	NCU06385	NCU04293	NCU01427
	NCU05864	NCU03131	NCU05309	NCU16924
	NCU06073	NCU07387	NCU00388	NCU03966
	NCU06691	NCU03024	NCU03915	NCU03574
	NCU07121	NCU07498	NCU07875	NCU08816
	NCU07769	NCU02515	NCU07385	NCU07802
	NCU08371	NCU01080	NCU04386	NCU04625
	NCU08491	NCU00022	NCU04359	NCU04249
	NCU08635	NCU16741	NCU03946	NCU11197
	NCU08820	NCU01950	NCU02244	NCU01642
	NCU09160	NCU09282	NCU01879	NCU11311
	NCU09325	NCU02415	NCU09252	NCU00231
	NCU09470	NCU09403	NCU16673	NCU02774
	NCU09472	NCU03257	NCU08748	NCU03566
	NCU09785	NCU16942	NCU00497	NCU01079
	NCU05136	NCU05990	NCU10009	NCU05187
	NCU16472	NCU03288	NCU01790	NCU17126
	NCU04389	NCU01004	NCU07423	NCU04725
	NCU09847	NCU06117	NCU06167	NCU01374
	NCU16875	NCU06382	NCU00624	NCU16625
	NCU00627	NCU06260	NCU08308	NCU04483
	NCU01509	NCU01454	NCU00148	NCU07997
	NCU01560	NCU03649	NCU02378	NCU10965
	NCU02637	NCU02598	NCU04772	NCU01980
	NCU04049	NCU16785	NCU00685	NCU04735
	NCU04053	NCU04472	NCU06105	NCU04490
	NCU04102	NCU04990	NCU16845	NCU08366
	NCU04369	NCU08355	NCU02726	NCU02189
	NCU04718	NCU01901	NCU08023	NCU07396
	NCU04914	NCU01501	NCU08354	NCU03922
	NCU05141	NCU06987	NCU06401	NCU00450
	NCU05723	NCU02134	NCU06369	NCU00334
	NCU05953	NCU09118	NCU07032	NCU09651
	NCU06220	NCU02752	NCU00021	NCU16948
	NCU07095	NCU01947	NCU02577	NCU01632
	NCU08150	NCU07318	NCU08273	NCU02171
	NCU08429	NCU01468	NCU10789	NCU04130
	NCU08431	NCU06265	NCU09698	NCU16680
	NCU08713	NCU07279	NCU11313	NCU00765
	NCU11260	NCU02421	NCU03914	NCU10063
	NCU16450	NCU02913	NCU01835	NCU16714
	NCU16460	NCU06513	NCU03029	NCU00069
	NCU16741	NCU00392	NCU02563	NCU05392
	NCU16776	NCU03992	NCU02689	NCU06840
	NCU16997	NCU01063	NCU08290	NCU05401
	NCU17044	NCU06430	NCU16374	NCU00057
		NCU11313	NCU07926	NCU03274
		NCU09692	NCU10028	NCU09169
		NCU09215	NCU00490	NCU06584
		NCU01500	NCU04413	NCU07282
		NCU04019	NCU07544	NCU01047
		NCU07959	NCU04990	NCU00700
		NCU01053	NCU00699	NCU06120
		NCU03591	NCU09193	NCU10715
		NCU01790	NCU00282	NCU03269
		NCU02463	NCU11041	NCU02273
		NCU03881	NCU00554	NCU17269
		NCU04101	NCU02747	NCU05185
		NCU01902	NCU11212	NCU05555
		NCU00035	NCU01927	NCU09260
		NCU04542	NCU09332	NCU03232
		NCU08274	NCU00392	NCU05630
		NCU10810	NCU02741	NCU03422
		NCU04284	NCU05202	NCU08170
		NCU09669	NCU05226	NCU00073
		NCU00490	NCU02379	NCU03514
		NCU09974	NCU03756	NCU01559
		NCU00630	NCU02693	NCU07565
		NCU01922	NCU03590	NCU01403
		NCU00865	NCU06048	NCU04532
		NCU09233	NCU00242	NCU04885
		NCU02693	NCU03818	NCU03570
		NCU00416	NCU09320	NCU08864
		NCU04639	NCU02385	NCU16861
		NCU02727	NCU06987	NCU02299
		NCU09154	NCU08334	NCU02626
		NCU03719	NCU04554	NCU02214
		NCU04080	NCU01648	NCU05142
		NCU02490	NCU08995	NCU00946
		NCU09523	NCU03089	NCU09197
		NCU04803	NCU11249	NCU08489
		NCU01646	NCU07485	NCU01528
		NCU07300	NCU09911	NCU09738
		NCU08848	NCU04255	NCU03691
		NCU17176	NCU03810	NCU04486
		NCU04545	NCU02098	NCU00744
		NCU01386	NCU00802	NCU00764
		NCU03047	NCU07319	NCU16724
		NCU10009	NCU04175	NCU04436
		NCU07491	NCU00456	NCU08423
		NCU06318	NCU01546	NCU17008
		NCU09568	NCU01425	NCU02054
		NCU08998	NCU03283	NCU03231
		NCU00112	NCU01501	NCU04119
		NCU03878	NCU01464	NCU00312
		NCU08705	NCU03622	NCU00915
		NCU00897	NCU09798	NCU02622
		NCU01957	NCU03387	NCU00666
		NCU09159	NCU04650	NCU04411
		NCU04015	NCU02810	NCU08856
		NCU00871	NCU01886	NCU09384
		NCU12126	NCU02142	NCU05000
		NCU03312	NCU02455	NCU09580
		NCU09116	NCU06242	NCU00119
		NCU09301	NCU06787	NCU07354
		NCU06324	NCU04063	NCU07744
		NCU02084	NCU04020	NCU03383
		NCU07314	NCU04283	NCU04084
		NCU05960	NCU06430	NCU09347
		NCU05638	NCU07379	NCU06529
		NCU02659	NCU04542	NCU00793
		NCU03444	NCU01883	NCU00872
		NCU10673	NCU04276	NCU06712
		NCU04730	NCU17177	NCU03562
		NCU02485	NCU07019	NCU09263
		NCU01428	NCU06202	NCU09036
		NCU02577	NCU00068	NCU06559
		NCU03905	NCU08382	NCU03504
		NCU01912	NCU02111	NCU02341
		NCU02556	NCU09806	NCU04913
		NCU09252	NCU11241	NCU16673
		NCU02422	NCU04022	NCU03995
		NCU03760	NCU10658	NCU09451
		NCU02747	NCU05116	NCU09018
		NCU07293	NCU11158	NCU16549
		NCU00497	NCU04404	NCU06914
		NCU00699	NCU05304	NCU16382
		NCU02749	NCU09711	NCU09374
		NCU04767	NCU03166	NCU02682
		NCU01607	NCU09076	NCU04479
		NCU07888	NCU04730	NCU02677
		NCU16422	NCU03905	NCU05526
		NCU02961	NCU04479	NCU01684
		NCU03569	NCU03947	NCU01288
		NCU03950	NCU08162	NCU02722
		NCU16952	NCU04780	NCU07019
		NCU08369	NCU04648	NCU05296
		NCU04363	NCU02639	NCU08399
		NCU03770	NCU08339	NCU04648
		NCU03790	NCU06549	NCU15830
		NCU04786	NCU02663	NCU02485
		NCU03915	NCU01342	NCU02380
		NCU08769	NCU00835	NCU01908
		NCU01740	NCU08811	NCU08136
		NCU11241	NCU09976	NCU05691
		NCU04760	NCU02556	NCU03950
		NCU00992	NCU01740	NCU01553
		NCU01278	NCU02724	NCU09670
		NCU06125	NCU07399	NCU05939
		NCU00620	NCU01912	NCU05411
		NCU06709	NCU06380	NCU01270
		NCU02458	NCU08991	NCU02198
		NCU04770	NCU02599	NCU02308
		NCU11261	NCU04637	NCU05534
		NCU04193	NCU05899	NCU01271
		NCU08339	NCU16503	NCU01794
		NCU06824	NCU04087	NCU02260
		NCU00061	NCU01181	NCU08972
		NCU04523	NCU03881	NCU02365
		NCU02797	NCU01803	NCU08062
		NCU00898	NCU01444	NCU04233
		NCU09975	NCU02837	NCU07779
		NCU03714	NCU00461	NCU00560
		NCU01879	NCU02566	NCU09091
		NCU09514	NCU05046	NCU09977
		NCU03607	NCU10497	NCU07199
		NCU02475	NCU08807	NCU04208
		NCU02759	NCU02956	NCU00434
		NCU03914	NCU07367	NCU06384
		NCU06373	NCU11248	NCU08407
		NCU00155	NCU06767	NCU03937
		NCU01481	NCU04344	NCU00074
		NCU03239	NCU01327	NCU08123
		NCU03270	NCU04048	NCU00849
		NCU09986	NCU06404	NCU03395
		NCU04063	NCU03108	NCU07239
		NCU04912	NCU06317	NCU05266
		NCU06383		NCU10788
		NCU01818		NCU09581
		NCU07416		NCU09958
		NCU06594		NCU02594
		NCU08192		NCU05457
		NCU04049		NCU07928
		NCU06876		NCU09860
		NCU00725		NCU02048
		NCU02696		NCU06691
		NCU03355		NCU09103
		NCU02706		NCU09247
		NCU02974		NCU00005
		NCU06223		NCU06750
		NCU16558		NCU07495
		NCU03170		NCU10055
		NCU02176		NCU04689
		NCU08868		NCU05448
		NCU00182		NCU00304
		NCU09230		NCU03784
		NCU01886		NCU05981
		NCU03949		NCU02854
		NCU00616		NCU01848
		NCU09000		NCU07610
		NCU09296		NCU00662
		NCU06559		NCU04557
		NCU06358		NCU01480
		NCU08999		NCU05071
		NCU06746		NCU04398
		NCU06029		NCU02130
		NCU02355		NCU07371
		NCU01068		NCU17247
		NCU02385		NCU06849
		NCU09214		NCU08523
		NCU06551		NCU01093
		NCU03197		NCU01134
		NCU01199		NCU04445
		NCU06420		NCU11340
		NCU00980		NCU08829
		NCU03063		NCU07676
		NCU04713		NCU10057
		NCU04421		NCU08166
		NCU08847		NCU05512
		NCU08345		NCU02653
		NCU09052		NCU01950
		NCU01032		NCU01072
		NCU07289		NCU05349
		NCU07319		NCU07432
		NCU04283		NCU07613
		NCU04847		NCU03284
		NCU01342		NCU01592
		NCU08388		NCU08989
		NCU00918		NCU04935
		NCU02977		NCU07996
		NCU00503		NCU06303
		NCU01445		NCU07960
		NCU09317		NCU12067
		NCU03647		NCU07081
		NCU04628		NCU00178
		NCU06974		NCU07909
		NCU05784		NCU03078
		NCU01795		NCU09689
		NCU07858		NCU10429
		NCU03283		NCU08888
		NCU02834		NCU02745
		NCU01233		NCU01308
		NCU08527		NCU08350
		NCU09502		NCU08175
		NCU02976		NCU11172
		NCU10063		NCU08779
		NCU06404		NCU04811
		NCU07095		NCU02726
		NCU02430		NCU01038
		NCU03995		NCU00181
		NCU06387		NCU07294
		NCU08490		NCU03106
		NCU00685		NCU00220
		NCU08635		NCU01645
		NCU00100		NCU07759
		NCU03622		NCU03967
		NCU02417		NCU16348
		NCU01803		NCU07772
		NCU04780		NCU06686
		NCU06202		NCU08233
		NCU07139		NCU10369
		NCU04650		NCU16830
		NCU05642		NCU16567
		NCU09005		NCU07389
		NCU00322		NCU09913
		NCU03079		NCU07536
		NCU00150		NCU03640
		NCU02692		NCU03588
		NCU03818		NCU00080
		NCU01441		NCU03228
		NCU16851		NCU07358
		NCU06048		NCU00067
		NCU07817		NCU07818
		NCU06969		NCU06423
		NCU09077		NCU09130
		NCU06401		NCU05075
		NCU10387		NCU04605
		NCU02153		NCU10793
		NCU00814		NCU03835
		NCU04100		NCU00416
		NCU04380		NCU07100
		NCU01667		NCU02946
		NCU08621		NCU09055
		NCU04404		NCU03237
		NCU02591		NCU03297
		NCU03891		NCU06574
		NCU02600		NCU10647
		NCU10622		NCU04081
		NCU09798		NCU17284
		NCU02337		NCU07525
		NCU07240		NCU08127
		NCU03650		NCU03797
		NCU06966		NCU03544
		NCU11312		NCU05718
		NCU11181		NCU04808
		NCU10038		NCU03239
		NCU06436		NCU11305
		NCU09054		NCU07529
		NCU08334		NCU07012
		NCU03967		NCU08953
		NCU09466		NCU04301
		NCU05202		NCU08132
		NCU02512		NCU03883
		NCU09248		NCU03850
		NCU02614		NCU04149
		NCU06200		NCU05364
		NCU00025		NCU06933
		NCU05693		NCU04416
		NCU01219		NCU02195
		NCU07748		NCU07814
		NCU16368		NCU00404
		NCU01444		NCU06555
		NCU06366		NCU02326
		NCU03783		NCU09088
		NCU07711		NCU01209
		NCU02413		NCU07919
		NCU05394		NCU05049
		NCU04315		NCU06758
		NCU00832		NCU11040
		NCU07435		NCU02193
		NCU01565		NCU10388
		NCU04116		NCU03168
		NCU03223		NCU05101
		NCU02599		NCU05825
		NCU04906		NCU07945
		NCU03507		NCU04367
		NCU05561		NCU08522
		NCU06676		NCU16890
		NCU03527		NCU06761
		NCU07033		NCU01103
		NCU02388		NCU04340
		NCU01327		NCU00774
		NCU04914		NCU03007
		NCU03465		NCU12021
		NCU06742		NCU09640
		NCU06250		NCU03799
		NCU02548		NCU07917
		NCU04092		NCU08805
		NCU03890		NCU06575
		NCU02177		NCU04496
		NCU07665		NCU16336
		NCU00261		NCU08089
		NCU03718		NCU03542
		NCU01817		NCU05893
		NCU10036		NCU05114
		NCU07952		NCU10895
		NCU02460		NCU16343
		NCU03756		NCU06339
		NCU04656		NCU00205
		NCU01883		NCU07348
		NCU02689		NCU09313
		NCU03679		NCU01233
		NCU03091		NCU17123
		NCU07552		NCU01828
		NCU00602		NCU07702
		NCU02201		NCU02525
		NCU01856		NCU03884
		NCU06114		NCU09165
		NCU03657		NCU00046
		NCU02541		NCU06253
		NCU04102		NCU09728
		NCU07001		NCU00079
		NCU02098		NCU07934
		NCU04449		NCU05586
		NCU01793		NCU07806
		NCU01456		NCU09496
		NCU02636		NCU04675
		NCU00983		NCU09419
		NCU06374		NCU01678
		NCU09534		NCU17104
		NCU17113		NCU08783
		NCU00388		NCU07926
		NCU00835		NCU01965
		NCU03200		NCU00107
		NCU02660		NCU00007
		NCU01545		NCU04205
		NCU02175		NCU16494
		NCU04951		NCU10069
		NCU03118		NCU07853
		NCU00351		NCU02196
		NCU02978		NCU08155
		NCU04160		NCU09440
		NCU02732		NCU02087
		NCU06301		NCU11234
		NCU07379		NCU09320
		NCU09425		NCU09174
		NCU00399		NCU03534
		NCU16347		NCU00944
		NCU06664		NCU05880
		NCU09018		NCU16980
		NCU06105		NCU00154
		NCU00461		NCU11295
		NCU04657		NCU07156
		NCU08807		NCU01193
		NCU06220		NCU08716
		NCU03493		NCU09255
		NCU00024		NCU05885
		NCU07561		NCU07833
		NCU02268		NCU00021
		NCU03630		NCU09054
		NCU08382		NCU03584
		NCU09710		NCU05207
		NCU10853		NCU02618
		NCU03971		NCU08850
		NCU07953		NCU00054
		NCU03317		NCU03022
		NCU08273		NCU03765
		NCU07325		NCU09467
		NCU08409		NCU00384
		NCU16399		NCU00282
		NCU07029		NCU08642
		NCU08811		NCU05138
		NCU08113		NCU08618
		NCU05309		NCU00597
		NCU05395		NCU02732
		NCU07495		NCU16646
		NCU03114		NCU07018
		NCU04344		NCU09974
		NCU04119		NCU00151
		NCU00430		NCU06717
		NCU03947		NCU02042
		NCU03248		NCU08701
		NCU00405		NCU08098
		NCU01201		NCU05940
		NCU01927		NCU03448
		NCU03139		NCU00485
		NCU04493		NCU10799
		NCU01177		NCU06221
		NCU07311		NCU06669
		NCU09108		NCU05767
		NCU09505		NCU08000
		NCU06380		NCU04297
		NCU01955		NCU03186
		NCU03686		NCU09911
		NCU05231		NCU05208
		NCU08607		NCU00966
				NCU02790
				NCU06121
				NCU03783
				NCU08069
				NCU06071
				NCU08824
				NCU06597
				NCU04794
				NCU04738
				NCU05244
				NCU00607
				NCU07994
				NCU08485
				NCU08628
				NCU06239
				NCU03215
				NCU10761
				NCU05316
				NCU01173
				NCU04498
				NCU08457
				NCU00055
				NCU09754
				NCU10359
				NCU00584
				NCU06713
				NCU06206
				NCU06041
				NCU07891
				NCU09978
				NCU07838
				NCU04764
				NCU04105
				NCU01116
				NCU05835
				NCU09020
				NCU00380
				NCU07925
				NCU03052
				NCU09307
				NCU06716
				NCU16330
				NCU01068
				NCU08165
				NCU07472
				NCU04227
				NCU02591
				NCU11308
				NCU02894
				NCU03462
				NCU03271
				NCU05619
				NCU02977
				NCU10264
				NCU00863
				NCU03242
				NCU05712
				NCU06606
				NCU01085
				NCU00671
				NCU03298
				NCU02522
				NCU07158
				NCU01189
				NCU06608
				NCU08891
				NCU03632
				NCU01266
				NCU07414
				NCU02540
				NCU01547
				NCU08095
				NCU07298
				NCU02292
				NCU01692
				NCU07538
				NCU05376
				NCU03877
				NCU08825
				NCU08162
				NCU05869
				NCU06040
				NCU05633
				NCU03134
				NCU09885
				NCU01027
				NCU06315
				NCU05292
				NCU05953
				NCU04951
				NCU06152
				NCU02158
				NCU09324
				NCU09116
				NCU00277
				NCU04912
				NCU01751
				NCU01274
				NCU06058
				NCU07862
				NCU01926
				NCU02355
				NCU07607
				NCU09443
				NCU01329
				NCU00251
				NCU03800
				NCU06358
				NCU03250
				NCU11251
				NCU09383
				NCU07537
				NCU07122
				NCU11375
				NCU07798
				NCU04728
				NCU06227
				NCU16967
				NCU00317
				NCU00811
				NCU00111
				NCU01054
				NCU04162
				NCU09518
				NCU01608
				NCU09184
				NCU06910
				NCU08131
				NCU10907
				NCU04251
				NCU07367
				NCU04986
				NCU16572
				NCU00010
				NCU03681
				NCU01043
				NCU01036
				NCU03337
				NCU04345
				NCU08877
				NCU02317
				NCU04024
				NCU01443
				NCU03529
				NCU06732
				NCU02398
				NCU11427
				NCU08735
				NCU11414
				NCU00213
				NCU00654
				NCU08955
				NCU06468
				NCU17167
				NCU03790
				NCU06487
				NCU01463
				NCU00160
				NCU03960
				NCU00314
				NCU06792
				NCU08975
				NCU11280
				NCU03011
				NCU09192
				NCU02735
				NCU07526
				NCU09354
				NCU04907
				NCU08670
				NCU16959
				NCU08370
				NCU17086
				NCU03747
				NCU05703
				NCU07277
				NCU00719
				NCU08775
				NCU06587
				NCU02811
				NCU12112
				NCU09672
				NCU01575
				NCU09050
				NCU16856
				NCU05152
				NCU03333
				NCU01974
				NCU06296
				NCU02991
				NCU16390
				NCU02458
				NCU08199
				NCU08791
				NCU06963
				NCU07730
				NCU03221
				NCU06834
				NCU05116
				NCU03042
				NCU01011
				NCU06207
				NCU00958
				NCU06644
				NCU03601
				NCU11325
				NCU03569
				NCU05393
				NCU06603
				NCU09196
				NCU06022
				NCU06438
				NCU07714
				NCU16820
				NCU04235
				NCU09464
				NCU01550
				NCU00361
				NCU05423
				NCU08454
				NCU02200
				NCU03429
				NCU02918
				NCU01783
				NCU05864
				NCU11067
				NCU04124
				NCU09335
				NCU07474
				NCU03210
				NCU02310
				NCU05688
				NCU12087
				NCU05132
				NCU03758
				NCU17116
				NCU05128
				NCU08606
				NCU08128
				NCU00532
				NCU09953
				NCU03764
				NCU04901
				NCU17244
				NCU04166
				NCU07754
				NCU16805
				NCU10763
				NCU06939
				NCU05544
				NCU02997
				NCU17138
				NCU00093
				NCU01058
				NCU00397
				NCU05245
				NCU07683
				NCU06345
				NCU07240
				NCU08625
				NCU05225
				NCU09461
				NCU07979
				NCU06500
				NCU05176
				NCU01660
				NCU16540
				NCU04615
				NCU00136
				NCU02725
				NCU00994
				NCU09681
				NCU03048
				NCU10091
				NCU04959
				NCU02062
				NCU03304
				NCU11201
				NCU00354
				NCU06137
				NCU00614
				NCU02452
				NCU03592
				NCU01056
				NCU09447
				NCU16765
				NCU04394
				NCU16648
				NCU02488
				NCU06000
				NCU17055
				NCU01701
				NCU07707
				NCU09125
				NCU04658
				NCU02079
				NCU03599
				NCU10760
				NCU09508
				NCU00579
				NCU09156
				NCU09403
				NCU03573
				NCU00382
				NCU00921
				NCU02170
				NCU05681
				NCU06752
				NCU04310
				NCU04537
				NCU03501
				NCU09959
				NCU06550
				NCU11342
				NCU09623
				NCU09597
				NCU05537
				NCU07514
				NCU03661
				NCU05558
				NCU09800
				NCU00348
				NCU03673
				NCU07293
				NCU16832
				NCU06636
				NCU03428
				NCU05862
				NCU08276
				NCU03449
				NCU03288
				NCU01543
				NCU09264
				NCU01135
				NCU07977
				NCU02601
				NCU06342
				NCU01339
				NCU12040
				NCU17186
				NCU06355
				NCU06213
				NCU01227
				NCU17038
				NCU07501
				NCU02564
				NCU02648
				NCU04886
				NCU02161
				NCU03938
				NCU06991
				NCU05557
				NCU01837
				NCU02271
				NCU04544
				NCU03975
				NCU02697
				NCU00153
				NCU08060
				NCU06745
				NCU01160
				NCU03175
				NCU08998
				NCU08901
				NCU00039
				NCU08347
				NCU16557
				NCU03792
				NCU10291
				NCU05354
				NCU00406
				NCU01819
				NCU03350
				NCU03222
				NCU09528
				NCU03704
				NCU06905
				NCU00004
				NCU09237
				NCU08051
				NCU06350
				NCU08937
				NCU06917
				NCU08654
				NCU07816
				NCU00347
				NCU00783
				NCU03829
				NCU02251
				NCU05720
				NCU04853
				NCU09703
				NCU06725
				NCU07334
				NCU03198
				NCU02434
				NCU04214
				NCU03972
				NCU10020
				NCU02915
				NCU16695
				NCU06543
				NCU03082
				NCU09637
				NCU07539
				NCU01039
				NCU00932
				NCU06967
				NCU10417
				NCU05834
				NCU03583
				NCU09445
				NCU10538
				NCU07200
				NCU03498
				NCU09566
				NCU08480
				NCU01760
				NCU05520
				NCU08795
				NCU16320
				NCU09185
				NCU16386
				NCU08278
				NCU08343
				NCU00717
				NCU00741
				NCU06767
				NCU16906
				NCU11252
				NCU10301
				NCU09815
				NCU01931
				NCU02370
				NCU05260
				NCU04455
				NCU01073
				NCU02727
				NCU09355
				NCU00839
				NCU09162
				NCU05370
				NCU01526
				NCU00436
				NCU00561
				NCU08564
				NCU16920
				NCU07889
				NCU02713
				NCU00930
				NCU06334
				NCU02875
				NCU02080
				NCU03111
				NCU02004
				NCU08597
				NCU05384
				NCU09522
				NCU16794
				NCU00780
				NCU17251
				NCU16892
				NCU02431
				NCU07149
				NCU07900
				NCU04175
				NCU07443
				NCU00175
				NCU06957
				NCU01735
				NCU07511
				NCU17064
				NCU03260
				NCU02764
				NCU04767
				NCU00537
				NCU07531
				NCU04866
				NCU02856
				NCU06312
				NCU09698
				NCU07787
				NCU02325
				NCU17044
				NCU07841
				NCU03861
				NCU01566
				NCU04819
				NCU05863
				NCU04177
				NCU09730
				NCU07547
				NCU03359
				NCU02306
				NCU09564
				NCU04401
				NCU08317
				NCU06795
				NCU01653
				NCU08043
				NCU04882
				NCU05661
				NCU03499
				NCU03828
				NCU02913
				NCU10651
				NCU05779
				NCU07692
				NCU05814
				NCU01275
				NCU04302
				NCU09251
				NCU07585
				NCU03621
				NCU03787
				NCU08983
				NCU05899
				NCU04065
				NCU05788
				NCU02342
				NCU09037
				NCU00594
				NCU08415
				NCU05005
				NCU08387
				NCU07115
				NCU07932
				NCU00287
				NCU07534
				NCU11245
				NCU06367
				NCU00755
				NCU09117
				NCU02285
				NCU02213
				NCU00565
				NCU02806
				NCU01564
				NCU09512
				NCU03728
				NCU01855
				NCU04718
				NCU09650
				NCU11159
				NCU02711
				NCU09809
				NCU06907
				NCU06702
				NCU01764
				NCU06245
				NCU08112
				NCU09693
				NCU08699
				NCU00636
				NCU02983
				NCU10954
				NCU03620
				NCU08083
				NCU09262
				NCU06395
				NCU01899
				NCU00517
				NCU02520
				NCU06284
				NCU00940
				NCU05198
				NCU04492
				NCU08842
				NCU05502
				NCU09569
				NCU01943
				NCU03335
				NCU09603
				NCU08762
				NCU11287
				NCU12065
				NCU07489
				NCU07035
				NCU03678
				NCU05073
				NCU01413
				NCU01752
				NCU07933
				NCU02619
				NCU04326
				NCU00500
				NCU05692
				NCU17285
				NCU08456
				NCU07004
				NCU07931
				NCU10470
				NCU07359
				NCU06451
				NCU01473
				NCU00848
				NCU04732
				NCU01196
				NCU06586
				NCU02493
				NCU02975
				NCU03036
				NCU04778
				NCU05570
				NCU16715
				NCU05627
				NCU07664
				NCU05113
				NCU01868
				NCU02369
				NCU07445
				NCU09059
				NCU01434
				NCU16859
				NCU03494
				NCU03092
				NCU06373
				NCU09630
				NCU07493
				NCU07464
				NCU07728
				NCU04040
				NCU09470
				NCU02051
				NCU06426
				NCU00632
				NCU09483
				NCU07261
				NCU09231
				NCU01897
				NCU09318
				NCU16460
				NCU00189
				NCU02220
				NCU16497
				NCU07938
				NCU06153
				NCU06399
				NCU04558
				NCU04697
				NCU02372
				NCU06457
				NCU06547
				NCU01689
				NCU03610
				NCU00164
				NCU01197
				NCU11211
				NCU06928
				NCU17100
				NCU05022
				NCU03512
				NCU04694
				NCU02259
				NCU04308
				NCU06111
				NCU06278
				NCU02497
				NCU09568
				NCU00171
				NCU00970
				NCU16998
				NCU07263
				NCU04862
				NCU05698
				NCU03081
				NCU09319
				NCU08441
				NCU11347
				NCU02190
				NCU04211
				NCU00285
				NCU11216
				NCU01978
				NCU03614
				NCU07300
				NCU00879
				NCU04635
				NCU09832
				NCU02178
				NCU01208
				NCU02132
				NCU02122
				NCU09687
				NCU08974
				NCU02495
				NCU05991
				NCU07044
				NCU01967
				NCU00096
				NCU02843
				NCU07590
				NCU02691
				NCU07609
				NCU02412
				NCU08804
				NCU06393
				NCU07883
				NCU00100
				NCU00875
				NCU04276
				NCU06762
				NCU02088
				NCU05246
				NCU08514
				NCU16918
				NCU04911
				NCU16555
				NCU06001
				NCU07810
				NCU00401
				NCU06737
				NCU08270
				NCU00843
				NCU04049
				NCU01321
				NCU00318
				NCU05596
				NCU04494
				NCU10070
				NCU07177
				NCU07500
				NCU06938
				NCU09391
				NCU09338
				NCU07433
				NCU07973
				NCU00196
				NCU00086
				NCU01647
				NCU09285
				NCU17157
				NCU04072
				NCU07675
				NCU06746
				NCU03208
				NCU09537
				NCU08614
				NCU02605
				NCU06116
				NCU03089
				NCU02314
				NCU02886
				NCU03821
				NCU02153
				NCU05733
				NCU17278
				NCU01476
				NCU16657
				NCU09022
				NCU00688
				NCU03291
				NCU06806
				NCU02679
				NCU01633
				NCU02503
				NCU04146
				NCU04918
				NCU17268
				NCU08494
				NCU03348
				NCU08364
				NCU11289
				NCU00027
				NCU08116
				NCU09685
				NCU09469
				NCU16634
				NCU06782
				NCU08409
				NCU03616
				NCU03310
				NCU01821
				NCU08994
				NCU09225
				NCU07129
				NCU03279
				NCU04556
				NCU01587
				NCU00554
				NCU04520
				NCU07556
				NCU02486
				NCU07168
				NCU05254
				NCU08490
				NCU05861
				NCU04132
				NCU07113
				NCU09862
				NCU02307
				NCU04924
				NCU12035
				NCU05730
				NCU02494
				NCU00701
				NCU05420
				NCU06481
				NCU00752
				NCU07954
				NCU04061
				NCU01175
				NCU09782
				NCU03403
				NCU02432
				NCU07978
				NCU02589
				NCU09633
				NCU09182
				NCU01404
				NCU05581
				NCU00326
				NCU07572
				NCU09686
				NCU00757
				NCU05136
				NCU05946
				NCU08363
				NCU09865
				NCU03709
				NCU11309
				NCU05934
				NCU06383
				NCU01170
				NCU07030
				NCU04576
				NCU05891
				NCU05161
				NCU07710
				NCU05617
				NCU16854
				NCU07770
				NCU01893
				NCU02617
				NCU04041
				NCU09181
				NCU06678
				NCU09551
				NCU06990
				NCU03538
				NCU03667
				NCU03552
				NCU04064
[truncated: 2,349 more rows]

## Sheet: p9
The comparison is done to p3_t367110_Neu_crass_v12 containing 10813 annotated genes.
115 out of 115 genes are found:
NCU00024T0 NCU00025T0 NCU00026T0 NCU00035T0 NCU00061T0 NCU00129T0 NCU00180T0 NCU00182T0 NCU00322T0 NCU00399T0 NCU00585T0 NCU00814T0 NCU00918T0 NCU00992T0 NCU01063T0 NCU01068T0 NCU01565T0 NCU01856T0 NCU02138T0 NCU02153T0 NCU02175T0 NCU02421T0 NCU02490T0 NCU02512T0 NCU02515T0 NCU02541T0 NCU02636T0 NCU02732T0 NCU02850T0 NCU02913T0 NCU03024T0 NCU03079T0 NCU03091T0 NCU03221T0 NCU03248T0 NCU03317T0 NCU…
FUNCTIONAL CATEGORY	abs SET	rel SET	genes SET	abs GENOME	rel GENOME	rel SET/rel GENOME	P-VALUE
01 METABOLISM	27	23.4	NCU00585T0 NCU01856T0 NCU02175T0 NCU02850T0 NCU03317T0 NCU07434T0 NCU07495T0 NCU08607T0 NCU16423T0 NCU03460T0 NCU08705T0 NCU00035T0 NCU00129T0 NCU07823T0 NCU08998T0 NCU11180T0 NCU04906T0 NCU06969T0 NCU03686T0 NCU04657T0 NCU04670T0 NCU10546T0 NCU16942T0 NCU03995T0 NCU06057T0 NCU06884T0 NCU09390T0	2950	27.2	0.860294	0.847832
01.01 amino acid metabolism	2	1.73	NCU08998T0 NCU10546T0	478	4.42	0.391403	0.965777
01.01.03 assimilation of ammonia, metabolism of the glutamate group	1	0.86	NCU08998T0	102	0.94	0.914894	1
01.01.03.05 metabolism of arginine	1	0.86	NCU08998T0	39	0.36	2.38889	0.341465
01.01.03.05.01 biosynthesis of arginine	1	0.86	NCU08998T0	26	0.24	3.58333	0.242948
01.01.09 metabolism of the cysteine - aromatic group	1	0.86	NCU10546T0	179	1.65	0.521212	0.854843
01.01.09.04 metabolism of phenylalanine	1	0.86	NCU10546T0	46	0.42	2.04762	0.389134
01.01.09.04.01 biosynthesis of phenylalanine	1	0.86	NCU10546T0	23	0.21	4.09524	0.218215
01.01.09.04.02 degradation of phenylalanine	1	0.86	NCU10546T0	23	0.21	4.09524	0.218215
01.02 nitrogen, sulfur and selenium metabolism	1	0.86	NCU08998T0	220	2.03	0.423645	0.907133
01.02.07 regulation of nitrogen, sulfur and selenium metabolism	1	0.86	NCU08998T0	49	0.45	1.91111	0.408501
01.03 nucleotide/nucleoside/nucleobase metabolism	1	0.86	NCU16423T0	435	4.02	0.21393	0.991328
01.03.16 polynucleotide degradation	1	0.86	NCU16423T0	125	1.15	0.747826	0.739279
01.04 phosphate metabolism	2	1.73	NCU07495T0 NCU06969T0	620	5.73	0.30192	0.991253
01.04.04 regulation of phosphate metabolism	1	0.86	NCU07495T0	35	0.32	2.6875	0.312589
01.05 C-compound and carbohydrate metabolism	8	6.95	NCU02850T0 NCU03317T0 NCU08998T0 NCU04657T0 NCU10546T0 NCU03995T0 NCU06057T0 NCU09390T0	1167	10.7	0.649533	0.93878
01.05.02 sugar, glucoside, polyol and carboxylate metabolism	2	1.73	NCU03317T0 NCU06057T0	265	2.45	0.706122	0.777435
01.06 lipid, fatty acid and isoprenoid metabolism	14	12.1	NCU00585T0 NCU01856T0 NCU02175T0 NCU07434T0 NCU03460T0 NCU00035T0 NCU00129T0 NCU11180T0 NCU06969T0 NCU03686T0 NCU04670T0 NCU16942T0 NCU06057T0 NCU09390T0	606	5.6	2.16071	0.00490347
01.06.02 membrane lipid metabolism	2	1.73	NCU06969T0 NCU06057T0	138	1.27	1.3622	0.433142
01.06.02.01 phospholipid metabolism	2	1.73	NCU06969T0 NCU06057T0	104	0.96	1.80208	0.303567
01.06.05 fatty acid metabolism	1	0.86	NCU09390T0	98	0.9	0.955556	1
01.06.06 isoprenoid metabolism	3	2.6	NCU00585T0 NCU03460T0 NCU00035T0	105	0.97	2.68041	0.101111
01.06.06.11 tetracyclic and pentacyclic triterpenes (cholesterin, steroids and hopanoids) metabolism	1	0.86	NCU00035T0	80	0.73	1.17808	0.57622
01.06.06.13 tetraterpenes (carotinoids) metabolism	1	0.86	NCU00585T0	3	0.02	43	0.0315708
01.06.10 regulation of lipid, fatty acid and isoprenoid metabolism	1	0.86	NCU01856T0	32	0.29	2.96552	0.290112
01.07 metabolism of vitamins, cofactors, and prosthetic groups	1	0.86	NCU02850T0	262	2.42	0.355372	0.941336
01.20 secondary metabolism	10	8.69	NCU00585T0 NCU08607T0 NCU08705T0 NCU07823T0 NCU08998T0 NCU04906T0 NCU03686T0 NCU10546T0 NCU06884T0 NCU09390T0	728	6.73	1.29123	0.245745
01.20.17 metabolism of secondary products derived from primary amino acids	1	0.86	NCU08998T0	61	0.56	1.53571	0.480068
01.20.17.01 metabolism of nonprotein amino acids	1	0.86	NCU08998T0	23	0.21	4.09524	0.218215
01.20.35 metabolism of secondary products derived from L-phenylalanine and L-tyrosine	3	2.6	NCU07823T0 NCU10546T0 NCU09390T0	41	0.37	7.02703	0.00931286
01.20.35.01 metabolism of phenylpropanoids	3	2.6	NCU07823T0 NCU10546T0 NCU09390T0	39	0.36	7.22222	0.00810745
01.20.35.01.01 metabolism of melanins	2	1.73	NCU07823T0 NCU09390T0	22	0.2	8.65	0.0225475
02 ENERGY	2	1.73	NCU02850T0 NCU00182T0	529	4.89	0.353783	0.978858
02.10 tricarboxylic-acid pathway (citrate cycle, Krebs cycle, TCA cycle)	1	0.86	NCU00182T0	59	0.54	1.59259	0.468766
02.16 fermentation	1	0.86	NCU02850T0	65	0.6	1.43333	0.501961
10 CELL CYCLE AND DNA PROCESSING	9	7.82	NCU02175T0 NCU02636T0 NCU02913T0 NCU16423T0 NCU08489T0 NCU07530T0 NCU09159T0 NCU06969T0 NCU07293T0	1191	11	0.710909	0.898944
10.01 DNA processing	3	2.6	NCU02913T0 NCU16423T0 NCU09159T0	634	5.86	0.443686	0.968384
10.01.02 DNA topology	1	0.86	NCU09159T0	104	0.96	0.895833	1
10.01.03 DNA synthesis and replication	1	0.86	NCU09159T0	163	1.5	0.573333	0.827284
10.01.05 DNA recombination and DNA repair	3	2.6	NCU02913T0 NCU16423T0 NCU09159T0	317	2.93	0.887372	0.660112
10.01.05.01 DNA repair	3	2.6	NCU02913T0 NCU16423T0 NCU09159T0	264	2.44	1.06557	0.535772
10.01.05.03 DNA recombination	1	0.86	NCU16423T0	128	1.18	0.728814	0.747605
10.03 cell cycle	8	6.95	NCU02175T0 NCU02636T0 NCU16423T0 NCU08489T0 NCU07530T0 NCU09159T0 NCU06969T0 NCU07293T0	800	7.39	0.94046	0.624036
10.03.01 mitotic cell cycle and cell cycle control	7	6.08	NCU02175T0 NCU16423T0 NCU08489T0 NCU07530T0 NCU09159T0 NCU06969T0 NCU07293T0	552	5.1	1.19216	0.372192
10.03.01.03 cell cycle checkpoints (checkpoints of morphogenesis, DNA-damage,-replication, mitotic phase and spindle)	1	0.86	NCU16423T0	88	0.81	1.06173	0.611223
10.03.03 cytokinesis (cell division) /septum formation and hydrolysis	1	0.86	NCU02636T0	201	1.85	0.464865	0.885752
10.03.04 nuclear and chromosomal cycle	1	0.86	NCU02175T0	123	1.13	0.761062	0.733577
10.03.04.01 centromere/kinetochore complex maturation	1	0.86	NCU02175T0	12	0.11	7.81818	0.120475
11 TRANSCRIPTION	8	6.95	NCU01856T0 NCU02490T0 NCU02913T0 NCU10810T0 NCU00180T0 NCU09159T0 NCU03686T0 NCU03967T0	1225	11.3	0.615044	0.957026
11.02 RNA synthesis	8	6.95	NCU01856T0 NCU02490T0 NCU02913T0 NCU10810T0 NCU00180T0 NCU09159T0 NCU03686T0 NCU03967T0	947	8.75	0.794286	0.799943
11.02.03 mRNA synthesis	7	6.08	NCU01856T0 NCU02490T0 NCU02913T0 NCU10810T0 NCU00180T0 NCU03686T0 NCU03967T0	862	7.97	0.762861	0.820737
11.02.03.01 general transcription activities	2	1.73	NCU01856T0 NCU03686T0	190	1.75	0.988571	0.603445
11.02.03.04 transcriptional control	6	5.21	NCU01856T0 NCU02490T0 NCU02913T0 NCU00180T0 NCU03686T0 NCU03967T0	723	6.68	0.77994	0.789582
11.02.03.04.01 transcription activation	1	0.86	NCU03967T0	148	1.36	0.632353	0.796762
11.04 RNA processing	2	1.73	NCU10810T0 NCU09159T0	489	4.52	0.382743	0.969127
11.04.01 rRNA processing	1	0.86	NCU09159T0	198	1.83	0.469945	0.881957
11.04.02 tRNA processing	1	0.86	NCU09159T0	64	0.59	1.45763	0.496575
11.04.03 mRNA processing (splicing, 5^-, 3^-end processing)	2	1.73	NCU10810T0 NCU09159T0	305	2.82	0.613475	0.83996
11.04.03.01 splicing	2	1.73	NCU10810T0 NCU09159T0	239	2.21	0.782805	0.726261
11.04.03.11 control of mRNA stability	1	0.86	NCU09159T0	27	0.24	3.58333	0.251019
11.04.05 RNA topology	1	0.86	NCU09159T0	8	0.07	12.2857	0.0820077
12 PROTEIN SYNTHESIS	1	0.86	NCU02490T0	475	4.39	0.1959	0.994451
12.07 translational control	1	0.86	NCU02490T0	91	0.84	1.02381	0.623597
14 PROTEIN FATE (folding, modification, destination)	17	14.7	NCU02490T0 NCU02515T0 NCU02541T0 NCU02636T0 NCU03317T0 NCU03460T0 NCU08489T0 NCU07530T0 NCU06969T0 NCU03783T0 NCU04119T0 NCU04205T0 NCU04639T0 NCU03995T0 NCU04003T0 NCU02421T0 NCU06057T0	1483	13.7	1.07299	0.409331
14.01 protein folding and stabilization	1	0.86	NCU02490T0	136	1.25	0.688	0.768542
14.04 protein targeting, sorting and translocation	6	5.21	NCU08489T0 NCU07530T0 NCU04119T0 NCU04639T0 NCU04003T0 NCU02421T0	348	3.21	1.62305	0.165976
14.07 protein modification	10	8.69	NCU02515T0 NCU02541T0 NCU02636T0 NCU03317T0 NCU03460T0 NCU06969T0 NCU03783T0 NCU03995T0 NCU02421T0 NCU06057T0	874	8.08	1.0755	0.453184
14.07.01 modification with fatty acids (e.g. myristylation, palmitylation, farnesylation)	1	0.86	NCU06057T0	52	0.48	1.79167	0.427259
14.07.02 modification with sugar residues (e.g. glycosylation, deglycosylation)	5	4.34	NCU02541T0 NCU03317T0 NCU03460T0 NCU03995T0 NCU02421T0	84	0.77	5.63636	0.00197366
14.07.02.02 N-directed glycosylation, deglycosylation	3	2.6	NCU02541T0 NCU03317T0 NCU03995T0	42	0.38	6.84211	0.00995269
14.07.03 modification by phosphorylation, dephosphorylation, autophosphorylation	1	0.86	NCU06969T0	295	2.72	0.316176	0.959162
14.07.05 modification by ubiquitination, deubiquitination	1	0.86	NCU02636T0	165	1.52	0.565789	0.830994
14.07.11 protein processing (proteolytic)	1	0.86	NCU02515T0	124	1.14	0.754386	0.736443
14.10 assembly of protein complexes	2	1.73	NCU02636T0 NCU03995T0	275	2.54	0.681102	0.794799
14.13 protein/peptide degradation	3	2.6	NCU02515T0 NCU02636T0 NCU04205T0	408	3.77	0.689655	0.814525
14.13.01 cytoplasmic and nuclear protein degradation	1	0.86	NCU02636T0	284	2.62	0.328244	0.953916
14.13.01.01 proteasomal degradation (ubiquitin/proteasomal pathway)	1	0.86	NCU02636T0	197	1.82	0.472527	0.880664
14.13.04 lysosomal and vacuolar protein degradation	1	0.86	NCU02515T0	30	0.27	3.18519	0.274724
14.13.04.02 vacuolar protein degradation	1	0.86	NCU02515T0	11	0.1	8.6	0.111011
16 PROTEIN WITH BINDING FUNCTION OR COFACTOR REQUIREMENT (structural or catalytic)	19	16.5	NCU02490T0 NCU02515T0 NCU02541T0 NCU02636T0 NCU02850T0 NCU02913T0 NCU08607T0 NCU10810T0 NCU16423T0 NCU00024T0 NCU08998T0 NCU09159T0 NCU11181T0 NCU04457T0 NCU06969T0 NCU01068T0 NCU04119T0 NCU03967T0 NCU03995T0	2973	27.4	0.60219	0.998063
16.01 protein binding	13	11.3	NCU02490T0 NCU02515T0 NCU02541T0 NCU02636T0 NCU02850T0 NCU08607T0 NCU16423T0 NCU04457T0 NCU06969T0 NCU01068T0 NCU04119T0 NCU03967T0 NCU03995T0	1670	15.4	0.733766	0.918648
16.03 nucleic acid binding	6	5.21	NCU02490T0 NCU02541T0 NCU02913T0 NCU10810T0 NCU09159T0 NCU03967T0	824	7.62	0.683727	0.880358
16.03.01 DNA binding	4	3.47	NCU02490T0 NCU02913T0 NCU09159T0 NCU03967T0	464	4.29	0.808858	0.733284
16.03.03 RNA binding	3	2.6	NCU02541T0 NCU10810T0 NCU09159T0	343	3.17	0.820189	0.711761
16.09 lipid binding	1	0.86	NCU01068T0	76	0.7	1.22857	0.557565
16.13 C-compound binding	1	0.86	NCU02490T0	36	0.33	2.60606	0.319924
16.13.01 sugar binding	1	0.86	NCU02490T0	22	0.2	4.3	0.209793
16.17 metal binding	5	4.34	NCU02515T0 NCU02850T0 NCU00024T0 NCU09159T0 NCU11181T0	713	6.59	0.658574	0.883607
16.17.07 magnesium binding	2	1.73	NCU09159T0 NCU11181T0	120	1.1	1.57273	0.365791
16.17.09 heavy metal binding (Cu, Fe, Zn)	3	2.6	NCU02850T0 NCU00024T0 NCU09159T0	460	4.25	0.611765	0.87292
16.19 nucleotide/nucleoside/nucleobase binding	3	2.6	NCU02636T0 NCU09159T0 NCU11181T0	863	7.98	0.325815	0.995911
16.19.03 ATP binding	2	1.73	NCU02636T0 NCU09159T0	635	5.87	0.294719	0.992456
16.19.05 GTP binding	2	1.73	NCU09159T0 NCU11181T0	140	1.29	1.34109	0.440399
16.21 complex cofactor/cosubstrate/vitamine binding	1	0.86	NCU08998T0	344	3.18	0.27044	0.9762
16.21.17 pyridoxal phosphate binding	1	0.86	NCU08998T0	44	0.4	2.15	0.375875
18 REGULATION OF METABOLISM AND PROTEIN FUNCTION	4	3.47	NCU02490T0 NCU07495T0 NCU07293T0 NCU03967T0	588	5.43	0.639042	0.878395
18.02 regulation of protein activity	4	3.47	NCU02490T0 NCU07495T0 NCU07293T0 NCU03967T0	574	5.3	0.654717	0.866353
18.02.01 enzymatic activity regulation / enzyme regulator	4	3.47	NCU02490T0 NCU07495T0 NCU07293T0 NCU03967T0	369	3.41	1.0176	0.555793
18.02.01.01 enzyme activator	1	0.86	NCU02490T0	181	1.67	0.51497	0.857966
18.02.01.02 enzyme inhibitor	2	1.73	NCU02490T0 NCU07495T0	70	0.64	2.70312	0.170605
18.02.01.02.03 protease inhibitor	1	0.86	NCU02490T0	9	0.08	10.75	0.0917781
18.02.01.02.05 kinase inhibitior	1	0.86	NCU07495T0	29	0.26	3.30769	0.266906
20 CELLULAR TRANSPORT, TRANSPORT FACILITIES AND TRANSPORT ROUTES	16	13.9	NCU02490T0 NCU02541T0 NCU03024T0 NCU08607T0 NCU08489T0 NCU10036T0 NCU07530T0 NCU11181T0 NCU07711T0 NCU01068T0 NCU03783T0 NCU04119T0 NCU04639T0 NCU04003T0 NCU05990T0 NCU02421T0	1520	14	0.992857	0.558977
20.01 transported compounds (substrates)	9	7.82	NCU03024T0 NCU08489T0 NCU07530T0 NCU11181T0 NCU07711T0 NCU03783T0 NCU04119T0 NCU04639T0 NCU04003T0	1105	10.2	0.766667	0.843629
20.01.01 ion transport	4	3.47	NCU08489T0 NCU07530T0 NCU07711T0 NCU03783T0	214	1.97	1.76142	0.193499
20.01.01.01 cation transport (H+, Na+, K+, Ca2+ , NH4+, etc.)	4	3.47	NCU08489T0 NCU07530T0 NCU07711T0 NCU03783T0	176	1.62	2.14198	0.117923
20.01.01.01.01 heavy metal ion transport (Cu+, Fe3+, etc.)	2	1.73	NCU08489T0 NCU07530T0	56	0.51	3.39216	0.119376
20.01.07 amino acid/amino acid derivatives transport	1	0.86	NCU03783T0	52	0.48	1.79167	0.427259
20.01.10 protein transport	5	4.34	NCU03024T0 NCU11181T0 NCU04119T0 NCU04639T0 NCU04003T0	267	2.46	1.76423	0.155223
20.01.15 electron transport	1	0.86	NCU03783T0	255	2.35	0.365957	0.936661
20.01.26 neurotransmitter transport	1	0.86	NCU04119T0	28	0.25	3.44	0.259005
20.03 transport facilities	3	2.6	NCU07711T0 NCU03783T0 NCU05990T0	494	4.56	0.570175	0.90179
20.03.02 carrier (electrochemical potential-driven transport)	2	1.73	NCU07711T0 NCU03783T0	81	0.74	2.33784	0.212969
20.03.02.02 symporter	1	0.86	NCU03783T0	33	0.3	2.86667	0.297684
20.03.02.02.01 proton driven symporter	1	0.86	NCU03783T0	23	0.21	4.09524	0.218215
20.03.02.03 antiporter	1	0.86	NCU07711T0	50	0.46	1.86957	0.414821
20.03.02.03.01 proton driven antiporter	1	0.86	NCU07711T0	25	0.23	3.73913	0.234791
20.09 transport routes	15	13	NCU02490T0 NCU02541T0 NCU03024T0 NCU08607T0 NCU08489T0 NCU10036T0 NCU07530T0 NCU11181T0 NCU07711T0 NCU01068T0 NCU03783T0 NCU04119T0 NCU04639T0 NCU04003T0 NCU02421T0	998	9.22	1.40998	0.107499
20.09.04 mitochondrial transport	2	1.73	NCU08489T0 NCU07530T0	122	1.12	1.54464	0.373437
20.09.07 vesicular transport (Golgi network, etc.)	8	6.95	NCU03024T0 NCU08607T0 NCU10036T0 NCU11181T0 NCU01068T0 NCU04119T0 NCU04003T0 NCU02421T0	294	2.71	2.56458	0.0130642
20.09.07.03 ER to Golgi transport	4	3.47	NCU08607T0 NCU10036T0 NCU11181T0 NCU04003T0	77	0.71	4.88732	0.00905553
20.09.07.05 intra Golgi transport	1	0.86	NCU02421T0	33	0.3	2.86667	0.297684
20.09.07.25 vesicle formation	1	0.86	NCU01068T0	28	0.25	3.44	0.259005
20.09.07.27 vesicle fusion	1	0.86	NCU04119T0	39	0.36	2.38889	0.341465
20.09.13 vacuolar/lysosomal transport	3	2.6	NCU07711T0 NCU03783T0 NCU04119T0	170	1.57	1.65605	0.270806
20.09.16 cellular export and secretion	6	5.21	NCU02490T0 NCU02541T0 NCU11181T0 NCU04119T0 NCU04639T0 NCU04003T0	208	1.92	2.71354	0.0234989
20.09.16.09 vesicular cellular export	1	0.86	NCU04119T0	52	0.48	1.79167	0.427259
20.09.18 cellular import	4	3.47	NCU08489T0 NCU07530T0 NCU01068T0 NCU04119T0	300	2.77	1.25271	0.396171
20.09.18.07 non-vesicular cellular import	2	1.73	NCU08489T0 NCU07530T0	105	0.97	1.78351	0.307499
20.09.18.09 vesicular cellular import	2	1.73	NCU01068T0 NCU04119T0	125	1.15	1.50435	0.384837
20.09.18.09.01 endocytosis	2	1.73	NCU01068T0 NCU04119T0	125	1.15	1.50435	0.384837
30 CELLULAR COMMUNICATION/SIGNAL TRANSDUCTION MECHANISM	6	5.21	NCU01856T0 NCU02175T0 NCU07434T0 NCU11181T0 NCU06969T0 NCU03967T0	652	6.02	0.865449	0.699989
30.01 cellular signalling	6	5.21	NCU01856T0 NCU02175T0 NCU07434T0 NCU11181T0 NCU06969T0 NCU03967T0	574	5.3	0.983019	0.576665
30.01.05 enzyme mediated signal transduction	1	0.86	NCU11181T0	355	3.28	0.262195	0.978924
30.01.05.05 G-protein mediated signal transduction	1	0.86	NCU11181T0	155	1.43	0.601399	0.811619
30.01.05.05.01 small GTPase mediated signal transduction	1	0.86	NCU11181T0	126	1.16	0.741379	0.742084
30.01.09 second messenger mediated signal transduction	2	1.73	NCU02175T0 NCU06969T0	112	1.03	1.67961	0.334883
30.01.09.03 Ca2+ mediated signal transduction	1	0.86	NCU02175T0	43	0.39	2.20513	0.369139
30.01.09.11 polyphosphoinositol mediated signal transduction	2	1.73	NCU02175T0 NCU06969T0	36	0.33	5.24242	0.0558787
30.05 transmembrane signal transduction	1	0.86	NCU03967T0	180	1.66	0.518072	0.856413
32 CELL RESCUE, DEFENSE AND VIRULENCE	5	4.34	NCU00814T0 NCU01856T0 NCU02850T0 NCU07495T0 NCU16423T0	1077	9.96	0.435743	0.991828
32.01 stress response	4	3.47	NCU00814T0 NCU01856T0 NCU07495T0 NCU16423T0	656	6.06	0.572607	0.924509
32.01.05 heat shock response	1	0.86	NCU07495T0	49	0.45	1.91111	0.408501
32.01.07 unfolded protein response (e.g. ER quality control)	1	0.86	NCU01856T0	82	0.75	1.14667	0.585253
32.01.09 DNA damage response	1	0.86	NCU16423T0	138	1.27	0.677165	0.773501
32.07 detoxification	1	0.86	NCU02850T0	262	2.42	0.355372	0.941336
34 INTERACTION WITH THE ENVIRONMENT	6	5.21	NCU07495T0 NCU08489T0 NCU07530T0 NCU07711T0 NCU01068T0 NCU03967T0	631	5.83	0.893654	0.669233
34.01 homeostasis	3	2.6	NCU08489T0 NCU07530T0 NCU07711T0	266	2.46	1.05691	0.540903
34.01.01 homeostasis of cations	3	2.6	NCU08489T0 NCU07530T0 NCU07711T0	222	2.05	1.26829	0.421546
34.01.01.01 homeostasis of metal ions (Na, K, Ca etc.)	3	2.6	NCU08489T0 NCU07530T0 NCU07711T0	144	1.33	1.95489	0.197634
34.01.01.03 homeostasis of protons	1	0.86	NCU07711T0	59	0.54	1.59259	0.468766
34.03 membrane excitability	1	0.86	NCU01068T0	34	0.31	2.77419	0.305176
34.03.01 synaptic transmission	1	0.86	NCU01068T0	29	0.26	3.30769	0.266906
34.11 cellular sensing and response to external stimulus	2	1.73	NCU07495T0 NCU03967T0	275	2.54	0.681102	0.794799
34.11.01 photoperception and response	1	0.86	NCU03967T0	31	0.28	3.07143	0.282459
34.11.09 temperature perception and response	1	0.86	NCU07495T0	29	0.26	3.30769	0.266906
34.11.11 rhythm (e.g. circadian, ultradian)	1	0.86	NCU03967T0	26	0.24	3.58333	0.242948
40 CELL FATE	5	4.34	NCU02175T0 NCU00024T0 NCU06969T0 NCU01068T0 NCU03967T0	555	5.13	0.846004	0.710021
40.01 cell growth / morphogenesis	4	3.47	NCU02175T0 NCU00024T0 NCU06969T0 NCU03967T0	392	3.62	0.958564	0.604032
40.01.03 directional cell growth (morphogenesis)	1	0.86	NCU03967T0	106	0.98	0.877551	1
40.10 cell death	2	1.73	NCU00024T0 NCU01068T0	170	1.57	1.10191	0.542707
40.10.02 apoptosis (type I programmed cell death)	2	1.73	NCU00024T0 NCU01068T0	157	1.45	1.1931	0.499952
40.10.02.02 apoptotic program	1	0.86	NCU01068T0	23	0.21	4.09524	0.218215
42 BIOGENESIS OF CELLULAR COMPONENTS	4	3.47	NCU02175T0 NCU02636T0 NCU03460T0 NCU04119T0	1167	10.7	0.324299	0.998962
42.01 cell wall	2	1.73	NCU02175T0 NCU03460T0	262	2.42	0.714876	0.771984
42.19 peroxisome	1	0.86	NCU02636T0	35	0.32	2.6875	0.312589
42.25 vacuole or lysosome	1	0.86	NCU04119T0	55	0.5	1.72	0.445428
43 CELL TYPE DIFFERENTIATION	4	3.47	NCU02175T0 NCU08705T0 NCU00035T0 NCU06969T0	594	5.49	0.632058	0.883266
43.01 fungal/microorganismic cell type differentiation	4	3.47	NCU02175T0 NCU08705T0 NCU00035T0 NCU06969T0	594	5.49	0.632058	0.883266
43.01.03 fungal and other eukaryotic cell type differentiation	4	3.47	NCU02175T0 NCU08705T0 NCU00035T0 NCU06969T0	594	5.49	0.632058	0.883266
43.01.03.05 budding, cell polarity and filament formation	1	0.86	NCU02175T0	319	2.95	0.291525	0.968642
43.01.03.09 development of asco- basidio- or zygospore	2	1.73	NCU00035T0 NCU06969T0	181	1.67	1.03593	0.576881
99 UNCLASSIFIED PROTEINS	60	52.1	NCU00918T0 NCU00992T0 NCU02138T0 NCU02153T0 NCU02512T0 NCU02732T0 NCU03079T0 NCU03091T0 NCU03221T0 NCU03248T0 NCU07491T0 NCU08363T0 NCU08635T0 NCU09108T0 NCU09215T0 NCU09224T0 NCU09263T0 NCU09329T0 NCU16422T0 NCU01565T0 NCU03465T0 NCU03569T0 NCU05395T0 NCU08490T0 NCU08713T0 NCU00025T0 NCU00026T0 NCU00061T0 NCU00322T0 NCU00399T0 NCU06220T0 NCU09182T0 NCU04467T0 NCU04914T0 NCU04924T0 NCU06373T0 NCU…	5032	46.5	1.12043	0.130473

[truncated: 1 more sheets: p10]
